# Supplementary material for: Atlas of regulated target genes of transcription factors (ART-TF) in human ES cells
Source: BMC Bioinformatics. 2022 Sep 16;23:377. doi: 10.1186/s12859-022-04924-3 (PMC9479252; doi:10.1186/s12859-022-04924-3)
Supplement: Supplementary file 1 — Additional file 1: ChIP-seq data used for identifying regulated targets of human transcription factors. [file 12859_2022_4924_MOESM1_ESM.xls]

## Sheet: All ChIP-seq
Additional file 1. Description of ChIP-seq data used for identifying regulated targets of human transcription factors
ChIP_ID	Target transcription factor	GEO Series	Series title	GEO_sample	Citations (PubMed ID)	File Name	Title	Source_name	Organism	Antibody	Antibody type
AATF_50	AATF	GSE93626	Che-1 is targeted by c-Myc to sustain proliferation in pre-B-cell acute lymphoblastic leukemia [ChIP-seq]	GSM2459095	29367285	Che_LALB.peaks_macs2_hg19_peaks	AATF_ChIPSeq_LALB	LAL-B (ALL-B patient-derived cell line)	Homo sapiens	anti-Che-1 (Bethyl, A301-032A)	Direct
AATF_51	AATF	GSE93626	Che-1 is targeted by c-Myc to sustain proliferation in pre-B-cell acute lymphoblastic leukemia [ChIP-seq]	GSM2459096	29367285	Che_NALM.peaks_macs2_hg19_peaks	AATF_ChIPSeq_NALM	NALM-6	Homo sapiens	anti-Che-1 (Bethyl, A301-032A)	Direct
AR_50	AR	GSE47987	FoxA1 inhibits androgen receptor expression and suppresses prostate cancer metastasis [DU145, ChIP-seq]	GSM1164149	24875621	m57.peaks_hg19	AR_ChIP-seq_DU145 AR C562S	prostate cancer cell line DU145	Homo sapiens	Anti-Androgen Receptor (AR) Antibody, PG-21 (Millipore, cat#06-680, lot#JBC1939961)	Direct
AR_51	AR	GSE47987	FoxA1 inhibits androgen receptor expression and suppresses prostate cancer metastasis [DU145, ChIP-seq]	GSM1164151	24875621	m61.peaks_hg19	AR_ChIP-seq_DU145 AR Q640X	prostate cancer cell line DU145	Homo sapiens	Anti-Androgen Receptor (AR) Antibody, PG-21 (Millipore, cat#06-680, lot#JBC1939961)	Direct
AR_52	AR	GSE47987	FoxA1 inhibits androgen receptor expression and suppresses prostate cancer metastasis [DU145, ChIP-seq]	GSM1164152	24875621	m62.peaks_hg19	AR_ChIP-seq_DU145 AR Q640X+FoxA1	prostate cancer cell line DU145	Homo sapiens	Anti-Androgen Receptor (AR) Antibody, PG-21 (Millipore, cat#06-680, lot#JBC1939961)	Direct
AR_53	AR	GSE47987	FoxA1 inhibits androgen receptor expression and suppresses prostate cancer metastasis [DU145, ChIP-seq]	GSM1164153	24875621	m83.peaks_hg19	AR_ChIP-seq_DU145 AR G568W	prostate cancer cell line DU145	Homo sapiens	Anti-Androgen Receptor (AR) Antibody, PG-21 (Millipore, cat#06-680, lot#JBC1939961)	Direct
AR_55	AR	GSE96084	Bypassing drug-resistance mechanisms of prostate cancer with small-molecules that target androgen receptor chromatin interactions	GSM2532931	28775145	AD1DMSODHT_peaks	R1-AD1 ChIP-Seq_AR_DMSOETH	prostate cancer	Homo sapiens	AR-Antibody [Santa Cruz sc-816 (N-20)]	Direct
ARID3A_01	ARID3A	GSE31477	ENCODE Transcription Factor Binding Sites by ChIP-seq from Stanford/Yale/USC/Harvard	GSM935336	22955991	hg19_wgEncodeSydhTfbsK562Arid3asc8821IggrabPk	Stanford_ChipSeq_K562_ARID3A_(sc-8821)_IgG-rab	K562	Homo sapiens	ARID3A_(sc-8821)	Direct
ARID3A_50	ARID3A	GSE91595	ChIP-seq from MCF-7 (ENCSR231ENE)	GSM2423199	22955616	ENCFF041CMD_peaks_hg19	ChIP-seq from MCF-7 (ENCLB414GMO)	MCF-7	Homo sapiens	ARID3A	Direct
ARID3A_51	ARID3A	GSE91595	ChIP-seq from MCF-7 (ENCSR231ENE)	GSM2423200	22955616	ENCFF749YOZ_peaks_hg19	ChIP-seq from MCF-7 (ENCLB877GNU)	MCF-7	Homo sapiens	ARID3A	Direct
ARID3A_52	ARID3A	GSE97661	Testing mAbs generated by the PCRP pipeline in ChIP-seq application	GSM2574781	29638227	SL71122_macs_peaks	ChIP-seq for ARID3A [SL71122]	HepG2	Homo sapiens	ARID3A	Direct
ARID3A_53	ARID3A	GSE106034	ChIP-seq from GM12878 (ENCSR778UBR)	GSM2828943	22955616	ENCFF716JVW_peaks_hg19	ChIP-seq from GM12878 (ENCLB425GXU)	GM12878	Homo sapiens	ARID3A	Direct
ARID3A_54	ARID3A	GSE106034	ChIP-seq from GM12878 (ENCSR778UBR)	GSM2828944	22955616	ENCFF877OQG_peaks_hg19	ChIP-seq from GM12878 (ENCLB712YAL)	GM12878	Homo sapiens	ARID3A	Direct
ARNT_02	ARNT	GSE41820	High-resolution genome-wide mapping of AHR and ARNT binding sites by ChIP-Seq	GSM1024800	22903824	ARNT12IgG12_peak_FDR5_hg19	ARNT_ChIP-Seq	MCF-7	Homo sapiens	ARNT antibody (Santa Cruz, H-172, catalog# sc-5580, lot# G3010)	Direct
ASCL1_01	ASCL1	GSE46014	Histone modification and TF ChIP-Seq for glioblastoma cell lines and neural stem cells	GSM1121877	23707066	MGG8CSC.ASCL1_peaks	MGG8CSC ASCL1	MGG8	Homo sapiens	ASCL1	Direct
ASCL1_50	ASCL1	GSE69394	Distinct Function for ASCL1 and NEUROD1 in Pulmonary Neuroendocrine Tumors (ChIP-seq)	GSM1700637	27452466	hSCLC_ASCL1_H128_hg19_peaks	Human SCLC H128 ASCL1 ChIP	H128	Homo sapiens	mouse anti-ASCL1 antibody (BD Biosciences, cat# 556604)	Direct
ASCL1_51	ASCL1	GSE69394	Distinct Function for ASCL1 and NEUROD1 in Pulmonary Neuroendocrine Tumors (ChIP-seq)	GSM1700638	27452466	hSCLC_ASCL1_H2107_hg19_peaks	Human SCLC H2107 ASCL1 ChIP	H2107	Homo sapiens	mouse anti-ASCL1 antibody (BD Biosciences, cat# 556604)	Direct
ASCL1_52	ASCL1	GSE69394	Distinct Function for ASCL1 and NEUROD1 in Pulmonary Neuroendocrine Tumors (ChIP-seq)	GSM1700639	27452466	hSCLC_ASCL1_H889_hg19_peaks	Human SCLC H889 ASCL1 ChIP	H889	Homo sapiens	mouse anti-ASCL1 antibody (BD Biosciences, cat# 556604)	Direct
ASCL1_53	ASCL1	GSE87618	Identifying ASCL1 target genes in primary GBM stem cell cultures [ChIP-seq]	GSM2335531	28712938	DOX_1_peaks	ASCL1 ChIPseq doxcycline rep1	G523NS	Homo sapiens	ASCL1	Direct
ASCL1_54	ASCL1	GSE87618	Identifying ASCL1 target genes in primary GBM stem cell cultures [ChIP-seq]	GSM2335532	28712938	DOX_2_peaks	ASCL1 ChIPseq doxcycline rep2	G523NS	Homo sapiens	ASCL1	Direct
ASCL1_55	ASCL1	GSE87618	Identifying ASCL1 target genes in primary GBM stem cell cultures [ChIP-seq]	GSM2335533	28712938	DOX_3_peaks	ASCL1 ChIPseq doxcycline rep3	G523NS	Homo sapiens	ASCL1	Direct
ASCL2_01	ASCL2	GSE49402	Transcription factor binding in human cells occurs in dense clusters formed around cohesin anchor sites	GSM1208591	23953112	LoVo_ASCL2_PassedQC_peaks	batch1_chrom1_LoVo_ASCL2_Mouse_PassedQC	LoVo	Homo sapiens	ASCL2	Direct
ASCL2_50	ASCL2	GSE84456	Ascl2 acts as an R-spondin/Wnt responsive switch to control stemness in intestinal crypts [ChIP-seq]	GSM2236617	25620640	ASCL2_L8_hg19_peaks	ASCL2_Hs ChIP-seq	colorectal cancer cell line L8	Homo sapiens	mouse-anti-Ascl2 (7E2; Millipore, catalog# MAB4418)	Direct
ASH2L_50	ASH2L	GSE101331	ChIP-seq from GM12878 (ENCSR849WCQ)	GSM2701110	22955616	ENCFF684QPN_peaks_hg19	ChIP-seq from GM12878 (ENCLB064KHY)	GM12878	Homo sapiens	ASH2L	Direct
ASH2L_51	ASH2L	GSE101331	ChIP-seq from GM12878 (ENCSR849WCQ)	GSM2701112	22955616	ENCFF217GDM_peaks_hg19	ChIP-seq from GM12878 (ENCLB624UVT)	GM12878	Homo sapiens	ASH2L	Direct
ASH2L_52	ASH2L	GSE60841	Targeting the MLL complex in castration-resistant prostate cancer [ChIP-seq]	GSM1489927	25822367	vcap_ash2l_r1881_hg19_peaks	vcap_ash2l_r1881	VCaP	Homo sapiens	rabbit anti-ASH2 antibody (Bethyl Laboratories, A300-489A)	Direct
ATF1_01	ATF1	GSE49402	Transcription factor binding in human cells occurs in dense clusters formed around cohesin anchor sites	GSM1208712	23953112	LoVo_ATF1_PassedQC_hg19_peaks	batch2_chrom1_LoVo_ATF1_Rabbit_PassedQC	LoVo	Homo sapiens	ATF1	Direct
ATF1_02	ATF1	GSE72082	CETCh-Seq of Mammalian Transcription Factors	GSM1861935	26355004	SL89735_ATF1_hg19_peaks	ATF1-FLAG ChIP-Seq Technical Rep1 in Modified HepG2 cells	HepG2	Homo sapiens	FLAG M2 Sigma F1804	FLAG
ATF1_03	ATF1	GSE72082	CETCh-Seq of Mammalian Transcription Factors	GSM1861936	26355004	SL90888_ATF1_hg19_peaks	ATF1-FLAG ChIP-Seq Technical Rep2 in Modified HepG2 cells	HepG2	Homo sapiens	FLAG M2 Sigma F1804	FLAG
ATF1_04	ATF1	GSE31477	ENCODE Transcription Factor Binding Sites by ChIP-seq from Stanford/Yale/USC/Harvard	GSM935340	22955991	hg19_wgEncodeSydhTfbsK562Atf106325StdPk	Harvard_ChipSeq_K562_ATF1_(06-325)_std	K562	Homo sapiens	ATF1_(06-325)	Direct
ATF1_50	ATF1	GSE91469	ChIP-seq from K562 (ENCSR091GVJ)	GSM2422985	22955616	ENCFF234YBT_peaks_hg19	ChIP-seq from K562 (ENCLB730PMZ)	K562 immortalized cell line derived from K562 stably expressing C-terminal eGFP-ATF1 fusion protein	Homo sapiens	eGFP-ATF1	GFP
ATF1_51	ATF1	GSE91469	ChIP-seq from K562 (ENCSR091GVJ)	GSM2422986	22955616	ENCFF621JGB_peaks_hg19	ChIP-seq from K562 (ENCLB608TSI)	K562 immortalized cell line derived from K562 stably expressing C-terminal eGFP-ATF1 fusion protein	Homo sapiens	eGFP-ATF1	GFP
ATF1_52	ATF1	GSE95956	ChIP-seq from K562 (ENCSR159OCC)	GSM2527543	22955616	ENCFF624BVW_peaks_hg19	ChIP-seq from K562 (ENCLB076XWH)	K562 immortalized cell line stably expressing C-terminal FLAG-ATF1 fusion protein	Homo sapiens	FLAG-ATF1	FLAG
ATF1_53	ATF1	GSE95956	ChIP-seq from K562 (ENCSR159OCC)	GSM2527544	22955616	ENCFF189NGD_peaks_hg19	ChIP-seq from K562 (ENCLB933PVT)	K562 immortalized cell line stably expressing C-terminal FLAG-ATF1 fusion protein	Homo sapiens	FLAG-ATF1	FLAG
ATF1_54	ATF1	GSE96003	ChIP-seq from HepG2 (ENCSR253OON)	GSM2527635	22955616	ENCFF246FCW_peaks_hg19	ChIP-seq from HepG2 (ENCLB458EHI)	HepG2 immortalized cell line stably expressing C-terminal FLAG-ATF1 fusion protein	Homo sapiens	FLAG-ATF1	FLAG
ATF1_55	ATF1	GSE96003	ChIP-seq from HepG2 (ENCSR253OON)	GSM2527636	22955616	ENCFF705EEN_peaks_hg19	ChIP-seq from HepG2 (ENCLB350DLA)	HepG2 immortalized cell line stably expressing C-terminal FLAG-ATF1 fusion protein	Homo sapiens	FLAG-ATF1	FLAG
ATF2_01	ATF2	GSE32465	Transcription Factor Binding Sites by ChIP-seq from ENCODE/HAIB	GSM1010742	24076218	hg19_wgEncodeHaibTfbsH1hescAtf2sc81188V0422111PkRep1	HudsonAlpha_ChipSeq_H1-hESC_ATF2_(SC-81188)_v042211.1	H1-hESC	Homo sapiens	ATF2_(SC-81188)	Direct
ATF2_02	ATF2	GSE32465	Transcription Factor Binding Sites by ChIP-seq from ENCODE/HAIB	GSM1010742	24076218	hg19_wgEncodeHaibTfbsH1hescAtf2sc81188V0422111PkRep2	HudsonAlpha_ChipSeq_H1-hESC_ATF2_(SC-81188)_v042211.1	H1-hESC	Homo sapiens	ATF2_(SC-81188)	Direct
ATF2_50	ATF2	GSE91583	ChIP-seq from HEK293 (ENCSR217HTK)	GSM2423177	22955616	ENCFF853GEN_peaks_hg19	ChIP-seq from HEK293 (ENCLB876EXL)	HEK293 immortalized cell line derived from HEK293 stably expressing N-terminal eGFP-ATF2 fusion protein	Homo sapiens	eGFP-ATF2	GFP
ATF2_51	ATF2	GSE91583	ChIP-seq from HEK293 (ENCSR217HTK)	GSM2423178	22955616	ENCFF084JTV_peaks_hg19	ChIP-seq from HEK293 (ENCLB364PGJ)	HEK293 immortalized cell line derived from HEK293 stably expressing N-terminal eGFP-ATF2 fusion protein	Homo sapiens	eGFP-ATF2	GFP
ATF2_53	ATF2	GSE105200	ChIP-seq from HepG2 (ENCSR047BUZ)	GSM2824377	22955616	ENCFF750HPK_peaks_hg19	ChIP-seq from HepG2 (ENCLB885QIC)	HepG2	Homo sapiens	ATF2	Direct
ATF2_54	ATF2	GSE105200	ChIP-seq from HepG2 (ENCSR047BUZ)	GSM2824378	22955616	ENCFF474JRH_peaks_hg19	ChIP-seq from HepG2 (ENCLB668UTD)	HepG2	Homo sapiens	ATF2	Direct
ATF2_55	ATF2	GSE106032	ChIP-seq from K562 (ENCSR869IUD)	GSM2828940	22955616	ENCFF759MWN_peaks_hg19	ChIP-seq from K562 (ENCLB336JCV)	K562	Homo sapiens	ATF2	Direct
ATF2_56	ATF2	GSE106032	ChIP-seq from K562 (ENCSR869IUD)	GSM2828941	22955616	ENCFF513RYS_peaks_hg19	ChIP-seq from K562 (ENCLB389JVD)	K562	Homo sapiens	ATF2	Direct
ATF3_01	ATF3	GSE32465	Transcription Factor Binding Sites by ChIP-seq from ENCODE/HAIB	GSM1010757	24076218	hg19_wgEncodeHaibTfbsHct116Atf3V0422111PkRep1	HudsonAlpha_ChipSeq_HCT-116_ATF3_v042211.1	HCT-116	Homo sapiens	ATF3	Direct
ATF3_02	ATF3	GSE32465	Transcription Factor Binding Sites by ChIP-seq from ENCODE/HAIB	GSM1010757	24076218	hg19_wgEncodeHaibTfbsHct116Atf3V0422111PkRep2	HudsonAlpha_ChipSeq_HCT-116_ATF3_v042211.1	HCT-116	Homo sapiens	ATF3	Direct
ATF3_03	ATF3	GSE32465	Transcription Factor Binding Sites by ChIP-seq from ENCODE/HAIB	GSM1010789	24076218	hg19_wgEncodeHaibTfbsA549Atf3V0422111Etoh02PkRep1	HudsonAlpha_ChipSeq_A549_ATF3_EtOH_0.02pct_v042211.1	A549	Homo sapiens	ATF3	Direct
ATF3_04	ATF3	GSE32465	Transcription Factor Binding Sites by ChIP-seq from ENCODE/HAIB	GSM1010789	24076218	hg19_wgEncodeHaibTfbsA549Atf3V0422111Etoh02PkRep2	HudsonAlpha_ChipSeq_A549_ATF3_EtOH_0.02pct_v042211.1	A549	Homo sapiens	ATF3	Direct
ATF3_05	ATF3	GSE74355	The Common Stress Responsive Transcription Factor ATF3 Binds Active Enhancers and Bookmarks Genomic Sites for Transcriptional Regulation [ChIP-seq]	GSM1917770	27146783	1150_ATF3_peak_hg19	ATF3-CPT	HCT116	Homo sapiens	ATF3	Direct
ATF3_06	ATF3	GSE32465	Transcription Factor Binding Sites by ChIP-seq from ENCODE/HAIB	GSM803380	24076218	hg19_wgEncodeHaibTfbsK562Atf3V0416101PkRep1	HudsonAlpha_ChipSeq_K562_ATF3_v041610.1	K562	Homo sapiens	ATF3	Direct
ATF3_07	ATF3	GSE32465	Transcription Factor Binding Sites by ChIP-seq from ENCODE/HAIB	GSM803380	24076218	hg19_wgEncodeHaibTfbsK562Atf3V0416101PkRep2	HudsonAlpha_ChipSeq_K562_ATF3_v041610.1	K562	Homo sapiens	ATF3	Direct
ATF3_08	ATF3	GSE32465	Transcription Factor Binding Sites by ChIP-seq from ENCODE/HAIB	GSM803503	24076218	hg19_wgEncodeHaibTfbsHepg2Atf3V0416101PkRep1	HudsonAlpha_ChipSeq_HepG2_ATF3_v041610.1	HepG2	Homo sapiens	ATF3	Direct
ATF3_09	ATF3	GSE32465	Transcription Factor Binding Sites by ChIP-seq from ENCODE/HAIB	GSM803503	24076218	hg19_wgEncodeHaibTfbsHepg2Atf3V0416101PkRep2	HudsonAlpha_ChipSeq_HepG2_ATF3_v041610.1	HepG2	Homo sapiens	ATF3	Direct
ATF3_10	ATF3	GSE32465	Transcription Factor Binding Sites by ChIP-seq from ENCODE/HAIB	GSM803508	24076218	hg19_wgEncodeHaibTfbsGm12878Atf3Pcr1xPkRep1	HudsonAlpha_ChipSeq_GM12878_ATF3_PCR1x	GM12878	Homo sapiens	ATF3	Direct
ATF3_11	ATF3	GSE32465	Transcription Factor Binding Sites by ChIP-seq from ENCODE/HAIB	GSM803508	24076218	hg19_wgEncodeHaibTfbsGm12878Atf3Pcr1xPkRep2	HudsonAlpha_ChipSeq_GM12878_ATF3_PCR1x	GM12878	Homo sapiens	ATF3	Direct
ATF3_12	ATF3	GSE32465	Transcription Factor Binding Sites by ChIP-seq from ENCODE/HAIB	GSM803512	24076218	hg19_wgEncodeHaibTfbsH1hescAtf3V0416102PkRep1	HudsonAlpha_ChipSeq_H1-hESC_ATF3_v041610.2	H1-hESC	Homo sapiens	ATF3	Direct
ATF3_13	ATF3	GSE32465	Transcription Factor Binding Sites by ChIP-seq from ENCODE/HAIB	GSM803512	24076218	hg19_wgEncodeHaibTfbsH1hescAtf3V0416102PkRep2	HudsonAlpha_ChipSeq_H1-hESC_ATF3_v041610.2	H1-hESC	Homo sapiens	ATF3	Direct
ATF4_01	ATF4	GSE68864	ATF4 Licenses C/EBPb Activity in Human Mesenchymal Stem Cells Primed for Adipogenesis	GSM1684638	26111340	ATF4_HDD0_peaks_hg19	ChIP-seq, ATF4_HighDensity_noDMI	Human Mesenchymal Stem Cells	Homo sapiens	ATF4, sc-200, Santa Cruz	Direct
ATF4_02	ATF4	GSE68864	ATF4 Licenses C/EBPb Activity in Human Mesenchymal Stem Cells Primed for Adipogenesis	GSM1684644	26111340	IVC.ATF4_peaks_hg19	ChIP-seq, InVitroCistromics_ATF4_5uL	Human Mesenchymal Stem Cells	Homo sapiens	ATF4, sc-200, Santa Cruz	Direct
ATF4_03	ATF4	GSE68864	ATF4 Licenses C/EBPb Activity in Human Mesenchymal Stem Cells Primed for Adipogenesis	GSM1684648	26111340	IVC_ATF4_hg19	ChIP-seq, InVitroCistromics_ATF4_0.02uL_plusCEBPb_0.1uL	Human Mesenchymal Stem Cells	Homo sapiens	ATF4, sc-200, Santa Cruz	Direct
ATF4_04	ATF4	GSE68864	ATF4 Licenses C/EBPb Activity in Human Mesenchymal Stem Cells Primed for Adipogenesis	GSM1684649	26111340	IVC.ATF4_peaks_hg19	ChIP-seq, InVitroCistromics_ATF4_0.2uL_plusCEBPb_0.1uL	Human Mesenchymal Stem Cells	Homo sapiens	ATF4, sc-200, Santa Cruz	Direct
ATF4_50	ATF4	GSE96304	ChIP-seq from HepG2 (ENCSR669LCD)	GSM2534290	22955616	ENCFF928MMD_peaks_hg19	ChIP-seq from HepG2 (ENCLB613LLX)	HepG2 immortalized cell line stably expressing C-terminal FLAG-ATF4 fusion protein	Homo sapiens	FLAG-ATF4	FLAG
ATF4_51	ATF4	GSE96304	ChIP-seq from HepG2 (ENCSR669LCD)	GSM2534291	22955616	ENCFF199FFU_peaks_hg19	ChIP-seq from HepG2 (ENCLB630UQV)	HepG2 immortalized cell line stably expressing C-terminal FLAG-ATF4 fusion protein	Homo sapiens	FLAG-ATF4	FLAG
ATOH1_01	ATOH1	GSE49402	Transcription factor binding in human cells occurs in dense clusters formed around cohesin anchor sites	GSM1208592	23953112	LoVo_ATOH1_PassedQC_peaks	batch1_chrom1_LoVo_ATOH1_Rabbit_PassedQC	LoVo	Homo sapiens	ATOH1	Direct
BACH1_01	BACH1	GSE28051	Genome-wide map of BACH1 binding in HEK 293T cells	GSM693952	21555518	HEK293T.BACH1.U0-2.hg19.peaks	HEK293T_ChIP-seq_BACH1_rep1	embryonic kidney cell line HEK 293T	Homo sapiens	BACH1 (C-20)X	Direct
BACH1_02	BACH1	GSE31477	ENCODE Transcription Factor Binding Sites by ChIP-seq from Stanford/Yale/USC/Harvard	GSM935576	22955991	hg19_wgEncodeSydhTfbsK562Bach1sc14700IggrabPk	Stanford_ChipSeq_K562_Bach1_(sc-14700)_IgG-rab	K562	Homo sapiens	Bach1_(sc-14700)	Direct
BACH1_03	BACH1	GSE31477	ENCODE Transcription Factor Binding Sites by ChIP-seq from Stanford/Yale/USC/Harvard	GSM935580	22955991	hg19_wgEncodeSydhTfbsH1hescBach1sc14700IggrabPk	Stanford_ChipSeq_H1-hESC_Bach1_(sc-14700)_IgG-rab	H1-hESC	Homo sapiens	Bach1_(sc-14700)	Direct
BACH1_50	BACH1	GSE105547	ChIP-seq from GM12878 (ENCSR636MKU)	GSM2827283	22955616	ENCFF084PVB_peaks_hg19	ChIP-seq from GM12878 (ENCLB496SZH)	GM12878	Homo sapiens	BACH1	Direct
BACH1_51	BACH1	GSE105547	ChIP-seq from GM12878 (ENCSR636MKU)	GSM2827284	22955616	ENCFF866OLZ_peaks_hg19	ChIP-seq from GM12878 (ENCLB881RGF)	GM12878	Homo sapiens	BACH1	Direct
BACH1_52	BACH1	GSE105939	ChIP-seq from K562 (ENCSR740NPG)	GSM2828783	22955616	ENCFF469YOH_peaks_hg19	ChIP-seq from K562 (ENCLB202XBO)	K562 immortalized cell line stably expressing C-terminal eGFP-BACH1 fusion protein	Homo sapiens	eGFP-BACH1	GFP
BACH1_53	BACH1	GSE105939	ChIP-seq from K562 (ENCSR740NPG)	GSM2828784	22955616	ENCFF772XDS_peaks_hg19	ChIP-seq from K562 (ENCLB638KGJ)	K562 immortalized cell line stably expressing C-terminal eGFP-BACH1 fusion protein	Homo sapiens	eGFP-BACH1	GFP
BANP_50	BANP	GSE70058	Role of SMAR1 in global gene regulation through interaction with tumor suppressor p53	GSM1716498	27671416	HCTp53wt_IP_SMAR1_peaks_hg19	HCT116 p53+/+ SMAR1 (Immune)	HCT116	Homo sapiens	SMAR1/BANP (Bethyl Laboratories, A300-279A)	Direct
BARHL1_01	BARHL1	GSE49402	Transcription factor binding in human cells occurs in dense clusters formed around cohesin anchor sites	GSM1208714	23953112	LoVo_BARHL1_PassedQC_peaks	batch2_chrom1_LoVo_BARHL1_Rabbit_PassedQC	LoVo	Homo sapiens	BARHL1	Direct
BARX2_01	BARX2	GSE49402	Transcription factor binding in human cells occurs in dense clusters formed around cohesin anchor sites	GSM1208593	23953112	LoVo_BARX2_PassedQC_peaks	batch1_chrom1_LoVo_BARX2_Goat_PassedQC	LoVo	Homo sapiens	BARX2	Direct
BATF_01	BATF	GSE56857	SPIB and BATF provide alternate determinants of IRF4 occupancy in Diffuse Large B-cell Lymphoma linked to disease heterogeneity	GSM1370272	24875472	OCILY3_BATF_GEM_events_hg19	OCILY3_BATF	OCI-LY3	Homo sapiens	BATF	Direct
BATF_02	BATF	GSE56857	SPIB and BATF provide alternate determinants of IRF4 occupancy in Diffuse Large B-cell Lymphoma linked to disease heterogeneity	GSM1370277	24875472	OCILY10_BATF_GEM_events_hg19	OCILY10_BATF	OCI-LY10	Homo sapiens	BATF	Direct
BATF_03	BATF	GSE32465	Transcription Factor Binding Sites by ChIP-seq from ENCODE/HAIB	GSM803538	24076218	hg19_wgEncodeHaibTfbsGm12878Batf_Rep1	HudsonAlpha_ChipSeq_GM12878_BATF_PCR1x	GM12878	Homo sapiens	BATF	Direct
BATF_04	BATF	GSE32465	Transcription Factor Binding Sites by ChIP-seq from ENCODE/HAIB	GSM803538	24076218	hg19_wgEncodeHaibTfbsGm12878Batf_Rep2	HudsonAlpha_ChipSeq_GM12878_BATF_PCR1x	GM12878	Homo sapiens	BATF	Direct
BATF_50	BATF	GSE97661	Testing mAbs generated by the PCRP pipeline in ChIP-seq application	GSM2574766	29638227	SL42189_macs_peaks	ChIP-seq for BATF [SL42189]	GM12878	Homo sapiens	BATF	Direct
BATF3_50	BATF3	GSE97661	Testing mAbs generated by the PCRP pipeline in ChIP-seq application	GSM2574791	29638227	SL140322_macs_peaks	ChIP-seq for BATF3 [SL140322]	GM12878	Homo sapiens	BATF3	Direct
BCL6_01	BCL6	GSE29282	A Hybrid Mechanism of Action for BCL6 in B Cells Defined by Formation of Functionally Distinct Complexes at Enhancers and Promoters	GSM1000979	23911289	GCB_BCL6_ChIPseq_peaks	GCB_rep2_BCL6_CHIP	Germinal center B cells	Homo sapiens	BCL6 N-3	Direct
BCL6_02	BCL6	GSE44420	BACH2 mediates negative selection and p53-dependent tumor suppression at the pre-B cell receptor checkpoint.	GSM1084801	24277074, 23852341	Bcl6_Ly7_peaks.wgl	BCL6	OCI-Ly7 lymphoma cells	Homo sapiens	Bcl-6 Antibody (N-3)	Direct
BCL6_03	BCL6	GSE26085	BCL6 is required for the initiation and maintenance of chronic myeloid leukemia	GSM640427	21911423	JURL-MK1_BCL6peaks	BCL6_ChIPSeq	JURL_MK1	Homo sapiens	anti-BCL6 antibody (N3)	Direct
BCL6_04	BCL6	GSE29282	A Hybrid Mechanism of Action for BCL6 in B Cells Defined by Formation of Functionally Distinct Complexes at Enhancers and Promoters	GSM763399	23911289	OCI-LY1_BCL6_N3_REP1_peaks.wgl	OCI-LY1_BCL6_N-3_rep1_CHIP	OCI-LY1	Homo sapiens	BCL6 (N3-antibody)	Direct
BCL6_05	BCL6	GSE29282	A Hybrid Mechanism of Action for BCL6 in B Cells Defined by Formation of Functionally Distinct Complexes at Enhancers and Promoters	GSM763402	23911289	OCI-LY1_BCL6_N3_REP2_peaks.wgl	OCI-LY1_BCL6_N-3_rep2_CHIP	OCI-LY1	Homo sapiens	BCL6 (N3-antibody)	Direct
BCL6_06	BCL6	GSE29282	A Hybrid Mechanism of Action for BCL6 in B Cells Defined by Formation of Functionally Distinct Complexes at Enhancers and Promoters	GSM763404	23911289	OCI-LY1_BCL6_D8_peaks.wgl	OCI-LY1_BCL6_D-8_CHIP	OCI-LY1	Homo sapiens	BCL6 (D8-antibody)	Direct
BHLHE40_01	BHLHE40	GSE31477	ENCODE Transcription Factor Binding Sites by ChIP-seq from Stanford/Yale/USC/Harvard	GSM935430	22955991	hg19_wgEncodeSydhTfbsGm12878Bhlhe40cIggmusPk	Stanford_ChipSeq_GM12878_BHLHE40_(NB100-1800)_IgG-mus	GM12878	Homo sapiens	BHLHE40_(NB100-1800)	Direct
BHLHE40_02	BHLHE40	GSE31477	ENCODE Transcription Factor Binding Sites by ChIP-seq from Stanford/Yale/USC/Harvard	GSM935440	22955991	hg19_wgEncodeSydhTfbsA549Bhlhe40IggrabPk	Stanford_ChipSeq_A549_BHLHE40_IgG-rab	A549	Homo sapiens	BHLHE40	Direct
BHLHE40_03	BHLHE40	GSE31477	ENCODE Transcription Factor Binding Sites by ChIP-seq from Stanford/Yale/USC/Harvard	GSM935566	22955991	hg19_wgEncodeSydhTfbsHepg2Bhlhe40cIggrabPk	Stanford_ChipSeq_HepG2_BHLHE40_(NB100-1800)_IgG-rab	HepG2	Homo sapiens	BHLHE40_(NB100-1800)	Direct
BHLHE40_04	BHLHE40	GSE31477	ENCODE Transcription Factor Binding Sites by ChIP-seq from Stanford/Yale/USC/Harvard	GSM935616	22955991	hg19_wgEncodeSydhTfbsK562Bhlhe40nb100IggrabPk	Stanford_ChipSeq_K562_BHLHE40_(NB100-1800)_IgG-rab	K562	Homo sapiens	BHLHE40_(NB100-1800)	Direct
BHLHE40_05	BHLHE40	GSE32465	Transcription Factor Binding Sites by ChIP-seq from ENCODE/HAIB	GSM803483	24076218	hg19_wgEncodeHaibTfbsHepg2Bhlhe40V0416101PkRep1	HudsonAlpha_ChipSeq_HepG2_BHLHE40_v041610.1	HepG2	Homo sapiens	BHLHE40	Direct
BHLHE40_06	BHLHE40	GSE32465	Transcription Factor Binding Sites by ChIP-seq from ENCODE/HAIB	GSM803483	24076218	hg19_wgEncodeHaibTfbsHepg2Bhlhe40V0416101PkRep2	HudsonAlpha_ChipSeq_HepG2_BHLHE40_v041610.1	HepG2	Homo sapiens	BHLHE40	Direct
BMI1_01	BMI1	GSE42566	The Central Role of EED in the Orchestration of Polycomb Group Complexes	GSM1138594	24457600	BMI1.CST.Scr.HPeak_hg19	BMI1_CST_Scr_ChIPSeq	DU145 prostate cancer cells	Homo sapiens	Anti-BMI1 [rabbit, Cell Signaling, cat# 6964, lot# 1]	Direct
BMI1_02	BMI1	GSE42566	The Central Role of EED in the Orchestration of Polycomb Group Complexes	GSM1138595	24457600	BMI1.CST.sh3.HPeak_hg19	BMI1_CST_sh3_ChIPSeq	DU145 prostate cancer cells	Homo sapiens	Anti-BMI1 [rabbit, Cell Signaling, cat# 6964, lot# 1]	Direct
BMI1_03	BMI1	GSE54580	Non-canonical PRC1.1 targets active genes independent of H3K27me3 and is essential for leukemogenesis	GSM1319303	26748712	C25LHACXX_6_3926_BMI1_hg19	BMI1_gfp	K562	Homo sapiens	Anti-GFP antibody	GFP
BMI1_04	BMI1	GSE38273	ChIP-seq for SCML2 and SCML2 mutants in 293T-REx and K562 cells	GSM1424571	24986859	293Trex_N3m.BMI1.b3.v2m4b_hg19_peaks	293Trex_N3.BMI1.b3	293T-Rex	Homo sapiens	PCGF4 (BMI1) - Bethyl A301-694A	Direct
BMI1_05	BMI1	GSE33912	Functional Identification of Critical Bmi1 target genes in Neural Progenitor and Malignant Glioma cells	GSM838668	23680149	hNPCs_s5_BMI1_peaks_hg19	hNPCs BMI1	Foetal Neural Progenitor cells	Homo sapiens	anti-BMI1	Direct
BMI1_06	BMI1	GSE33912	Functional Identification of Critical Bmi1 target genes in Neural Progenitor and Malignant Glioma cells	GSM838670	23680149	hGBM1_1_s7_BMI1_peaks_hg19	hGBM 1 BMI1	Glioblastoma Multiforme stem like	Homo sapiens	anti-BMI1	Direct
BMI1_07	BMI1	GSE33912	Functional Identification of Critical Bmi1 target genes in Neural Progenitor and Malignant Glioma cells	GSM838671	23680149	hGBM1_2_s6_BMI1_peaks_hg19	hGBM 1 BMI1 REP 2	Glioblastoma Multiforme stem like	Homo sapiens	anti-BMI1	Direct
BMI1_08	BMI1	GSE33912	Functional Identification of Critical Bmi1 target genes in Neural Progenitor and Malignant Glioma cells	GSM838673	23680149	hGBM5_s8_BMI1_peaks_hg19	hGBM 5 BMI1	Glioblastoma Multiforme stem like	Homo sapiens	anti-BMI1	Direct
BMI1_09	BMI1	GSE38273	ChIP-seq for SCML2 and SCML2 mutants in 293T-REx and K562 cells	GSM937861	24986859	293Trex_N3.BMI1_hg19_peaks	293Trex_N3.BMI1	293T-Rex	Homo sapiens	BMI1 - Bethyl A301-694 Lot#A301-694A-2	Direct
BMI1_10	BMI1	GSE38273	ChIP-seq for SCML2 and SCML2 mutants in 293T-REx and K562 cells	GSM937865	24986859	293Trex_N3-SCML2A.BMI1_hg19_peaks	293Trex_N3-SCML2A.BMI1	293T-Rex	Homo sapiens	BMI1 - Bethyl A301-694 Lot#A301-694A-2	Direct
BMI1_11	BMI1	GSE38273	ChIP-seq for SCML2 and SCML2 mutants in 293T-REx and K562 cells	GSM937872	24986859	K562.BMI1.v2m1hg19_peaks	K562.BMI1	K562	Homo sapiens	BMI1 - Bethyl A301-694 Lot#A301-694A-2	Direct
BMI1_50	BMI1	GSE91792	ChIP-seq from GM12878 (ENCSR469WII)	GSM2423532	22955616	ENCFF827JSS_peaks_hg19	ChIP-seq from GM12878 (ENCLB675VMV)	GM12878	Homo sapiens	BMI1	Direct
BMI1_51	BMI1	GSE91792	ChIP-seq from GM12878 (ENCSR469WII)	GSM2423533	22955616	ENCFF159QMJ_peaks_hg19	ChIP-seq from GM12878 (ENCLB194CMR)	GM12878	Homo sapiens	BMI1	Direct
BMI1_52	BMI1	GSE92055	ChIP-seq from K562 (ENCSR782WRO)	GSM2423970	22955616	ENCFF965OFQ_peaks_hg19	ChIP-seq from K562 (ENCLB912TSW)	K562	Homo sapiens	BMI1	Direct
BMI1_53	BMI1	GSE92055	ChIP-seq from K562 (ENCSR782WRO)	GSM2423971	22955616	ENCFF533JJE_peaks_hg19	ChIP-seq from K562 (ENCLB326QCV)	K562	Homo sapiens	BMI1	Direct
BMI1_54	BMI1	GSE105933	ChIP-seq from MCF-7 (ENCSR966YYJ)	GSM2828725	22955616	ENCFF660UZA_peaks_hg19	ChIP-seq from MCF-7 (ENCLB425WSI)	MCF-7	Homo sapiens	BMI1	Direct
BMI1_55	BMI1	GSE105933	ChIP-seq from MCF-7 (ENCSR966YYJ)	GSM2828726	22955616	ENCFF429CKD_peaks_hg19	ChIP-seq from MCF-7 (ENCLB386SRZ)	MCF-7	Homo sapiens	BMI1	Direct
BRF1_01	BRF1	GSE20309	Human RNA polymerase III transcriptomes and relationships to Pol II promoter chromatin and enhancer-binding factors.	GSM509049	20418882	HeLa_Brf1_508_peaks_hg19	HeLa_Brf1ChIPseq_Rep1	HeLa S3	Homo sapiens	anti-RPB90 (BRF1, R. Roeder)	Direct
BRF1_02	BRF1	GSE31477	ENCODE Transcription Factor Binding Sites by ChIP-seq from Stanford/Yale/USC/Harvard	GSM935582	22955991	hg19_wgEncodeSydhTfbsHelas3Brf1StdPk	Harvard_ChipSeq_HeLa-S3_BRF1_std	HeLa-S3	Homo sapiens	BRF1	Direct
BRF1_03	BRF1	GSE31477	ENCODE Transcription Factor Binding Sites by ChIP-seq from Stanford/Yale/USC/Harvard	GSM935595	22955991	hg19_wgEncodeSydhTfbsK562Brf1StdPk	Harvard_ChipSeq_K562_BRF1_std	K562	Homo sapiens	BRF1	Direct
BRF1_50	BRF1	GSE20040	Pol II and its associated epigenetic marks are present at pol III-transcribed non-coding RNA genes (I)	GSM501711	20418881	HeLa_TFIIIB_hg19_peaks	HeLa_TFIIIB_ChIPSeq	HeLa	Homo sapiens	anti-Brf1	Direct
BRF2_01	BRF2	GSE31477	ENCODE Transcription Factor Binding Sites by ChIP-seq from Stanford/Yale/USC/Harvard	GSM935435	22955991	hg19_wgEncodeSydhTfbsHelas3Brf2StdPk	Harvard_ChipSeq_HeLa-S3_BRF2_std	HeLa-S3	Homo sapiens	BRF2	Direct
CBFB_01	CBFB	GSE46044	A compendium of hematopoietic regulators, chromatin modifiers and basal transcription factors occupy CBFï¢-MYH11/RUNX1 target genes	GSM1122302	24002588	62F2YAAXX_CBFB_hg19_peaks	ME-1, CBFb_SC ChIP-Seq	leukemic	Homo sapiens	CBFB	Direct
CBFB_02	CBFB	GSE46044	A compendium of hematopoietic regulators, chromatin modifiers and basal transcription factors occupy CBFï¢-MYH11/RUNX1 target genes	GSM1122303	24002588	62F31AAXX_CBFB_hg19_peaks	ME-1, CBFb_A1329 ChIP-Seq	leukemic	Homo sapiens	CBFB	Direct
CBFB_03	CBFB	GSE46044	A compendium of hematopoietic regulators, chromatin modifiers and basal transcription factors occupy CBFï¢-MYH11/RUNX1 target genes	GSM1122320	24002588	62YUPAAXX_CBFB_hg19_peaks	Patient_CBFb ChIP-Seq	Patient AML cells	Homo sapiens	CBFB	Direct
CBFB_04	CBFB	GSE46044	A compendium of hematopoietic regulators, chromatin modifiers and basal transcription factors occupy CBFï¢-MYH11/RUNX1 target genes	GSM1122321	24002588	C00BEABXX_CBFB_hg19_peaks	U937CM, CBFb_induced ChIP-Seq	leukemic	Homo sapiens	CBFB	Direct
CBFB_05	CBFB	GSE46044	A compendium of hematopoietic regulators, chromatin modifiers and basal transcription factors occupy CBFï¢-MYH11/RUNX1 target genes	GSM1122322	24002588	6372TAAXX_3_CBFB_hg19_peaks	U937CM, CBFb_uninduced ChIP-Seq	leukemic	Homo sapiens	CBFB	Direct
CBFB_06	CBFB	GSE23730	Oncofusion protein AML1-ETO targets ERG factor binding sites in AML	GSM726977	22983443	62FOFAAXX_CBFB_hg19_peaks	SKNO-1_CBFb (A1329_Diagenode)_no	hematopoietic cell	Homo sapiens	CBFb	Direct
CBFB_50	CBFB	GSE76937	RUNX2 and CBFB genome-wide binding in osteosarcoma SAOS2 cells	GSM2041109	26925584	CBFB_ChIPseq_peaks_SAOS2_hg19	CBFB ChIPseq	SAOS2	Homo sapiens	CBFB specific antibody	Direct
CBFB_51	CBFB	GSE96428	ChIP-seq from GM12878 (ENCSR860UHK)	GSM2534543	22955616	ENCFF273ZDS_peaks_hg19	ChIP-seq from GM12878 (ENCLB404WIG)	GM12878	Homo sapiens	CBFB	Direct
CBFB_52	CBFB	GSE96428	ChIP-seq from GM12878 (ENCSR860UHK)	GSM2534544	22955616	ENCFF838ABE_peaks_hg19	ChIP-seq from GM12878 (ENCLB717JLD)	GM12878	Homo sapiens	CBFB	Direct
CBX2_01	CBX2	GSE54580	Non-canonical PRC1.1 targets active genes independent of H3K27me3 and is essential for leukemogenesis	GSM1319305	26748712	C1KN6ACXX_CBX2_peaks_hg19	CBX2_gfp	K562	Homo sapiens	Anti-GFP antibody	GFP
CBX2_02	CBX2	GSE32509	Combinatorial patterning of chromatin regulators uncovered by genome-wide location analysis in human cells	GSM830986	22196736	K562_CBX2	K562_CBX2	K562 erythrocytic leukaemia cells (ATCC CCL-243)	Homo sapiens	CBX2	Direct
CBX2_03	CBX2	GSE34774	PCGF Homologs and RYBP Define Functionally Distinct PRC1 Family Complexes	GSM855020	22325352	293Trex_FH.CBX2_peaks_hg19	CBX2	293T-Rex	Homo sapiens	CBX2	Direct
CBX2_04	CBX2	GSE29611	Histone Modifications by ChIP-seq from ENCODE/Broad Institute	GSM1003567	22955616	hg19_wgEncodeBroadHistoneK562Cbx2Pk	Broad_ChipSeq_K562_CBX2	K562	Homo sapiens	CBX2	Direct
CBX3_01	CBX3	GSE29611	Histone Modifications by ChIP-seq from ENCODE/Broad Institute	GSM1003568	22955616	hg19_wgEncodeBroadHistoneK562Cbx3sc101004Pk	Broad_ChipSeq_K562_CBX3_(SC-101004)	K562	Homo sapiens	CBX3_(SC-101004)	Direct
CBX3_02	CBX3	GSE32465	Transcription Factor Binding Sites by ChIP-seq from ENCODE/HAIB	GSM1010732	24076218	hg19_wgEncodeHaibTfbsK562Cbx3sc101004V0422111PkRep1	HudsonAlpha_ChipSeq_K562_CBX3_(SC-101004)_v042211.1	K562	Homo sapiens	CBX3_(SC-101004)	Direct
CBX3_03	CBX3	GSE32465	Transcription Factor Binding Sites by ChIP-seq from ENCODE/HAIB	GSM1010732	24076218	hg19_wgEncodeHaibTfbsK562Cbx3sc101004V0422111PkRep2	HudsonAlpha_ChipSeq_K562_CBX3_(SC-101004)_v042211.1	K562	Homo sapiens	CBX3_(SC-101004)	Direct
CBX3_04	CBX3	GSE32465	Transcription Factor Binding Sites by ChIP-seq from ENCODE/HAIB	GSM1010758	24076218	hg19_wgEncodeHaibTfbsHct116Cbx3sc101004V0422111PkRep1	HudsonAlpha_ChipSeq_HCT-116_CBX3_(SC-101004)_v042211.1	HCT-116	Homo sapiens	CBX3_(SC-101004)	Direct
CBX3_05	CBX3	GSE32465	Transcription Factor Binding Sites by ChIP-seq from ENCODE/HAIB	GSM1010758	24076218	hg19_wgEncodeHaibTfbsHct116Cbx3sc101004V0422111PkRep2	HudsonAlpha_ChipSeq_HCT-116_CBX3_(SC-101004)_v042211.1	HCT-116	Homo sapiens	CBX3_(SC-101004)	Direct
CBX3_50	CBX3	GSE101135	ChIP-seq from H1-hESC (ENCSR267YDT)	GSM2699697	22955616	ENCFF398CDY_peaks_hg19	ChIP-seq from H1-hESC (ENCLB448QLT)	H1-hESC stem cell male embryo	Homo sapiens	CBX3	Direct
CBX3_51	CBX3	GSE101135	ChIP-seq from H1-hESC (ENCSR267YDT)	GSM2699698	22955616	ENCFF667VLL_peaks_hg19	ChIP-seq from H1-hESC (ENCLB717OWZ)	H1-hESC stem cell male embryo	Homo sapiens	CBX3	Direct
CBX3_52	CBX3	GSE101211	ChIP-seq from GM12878 (ENCSR549NPZ)	GSM2700372	22955616	ENCFF685NUU_peaks_hg19	ChIP-seq from GM12878 (ENCLB227AZX)	GM12878	Homo sapiens	CBX3	Direct
CBX3_53	CBX3	GSE101211	ChIP-seq from GM12878 (ENCSR549NPZ)	GSM2700373	22955616	ENCFF069WNS_peaks_hg19	ChIP-seq from GM12878 (ENCLB283SSP)	GM12878	Homo sapiens	CBX3	Direct
CBX8_01	CBX8	GSE29611	Histone Modifications by ChIP-seq from ENCODE/Broad Institute	GSM1003569	22955616	hg19_wgEncodeBroadHistoneK562Cbx8Pk	Broad_ChipSeq_K562_CBX8	K562	Homo sapiens	CBX8	Direct
CDK9_01	CDK9	GSE42161	Chromatin occupancy of key transcriptional regulators in the presence of the BET bromodomain inhibitor JQ1	GSM1033755	21889194	12022011_CDK9_hg19_peaks	MM.1S_CDK9_JQ1_JL_ChipSeq	Plasma cell	Homo sapiens	Cdk9	Direct
CDK9_02	CDK9	GSE42161	Chromatin occupancy of key transcriptional regulators in the presence of the BET bromodomain inhibitor JQ1	GSM1033756	21889194	12022011_CDK9_hg19_peaks	MM.1S_CDK9_DMSO_JL_ChipSeq	Plasma cell	Homo sapiens	Cdk9	Direct
CDK9_03	CDK9	GSE42355	Selective Inhibition of Tumor Oncogenes by Disruption of Super-Enhancers [ChIP-seq]	GSM1085732	23582323	08282012_CDK9_hg19_peaks	MM1S_CDK9_500nM_JQ1	MM1.S	Homo sapiens	Cdk9	Direct
CDK9_04	CDK9	GSE42355	Selective Inhibition of Tumor Oncogenes by Disruption of Super-Enhancers [ChIP-seq]	GSM1085735	23582323	08282012_CDK9_hg19_peaks	MM1.S_CDK9_DMSO	MM1.S	Homo sapiens	Cdk9	Direct
CDK9_05	CDK9	GSE51633	Brd4 and JMJD6-associated Anti-pause Enhancers in Regulation of Transcriptional Pause Release	GSM1249897	24360279	CDK9-siCTL-HEK293T_hg19_peaks	ChIP-seq_CDK9-siCTL-HEK293T	Human Embryonic Kidney 293 cells	Homo sapiens	CDK9	Direct
CDK9_06	CDK9	GSE51633	Brd4 and JMJD6-associated Anti-pause Enhancers in Regulation of Transcriptional Pause Release	GSM1249898	24360279	CDK9-siJMJD6-HEK293T_hg19_peaks	ChIP-seq_CDK9-siJMJD6-HEK293T	Human Embryonic Kidney 293 cells	Homo sapiens	CDK9	Direct
CDK9_07	CDK9	GSE51633	Brd4 and JMJD6-associated Anti-pause Enhancers in Regulation of Transcriptional Pause Release	GSM1249899	24360279	CDK9-siBRD4-HEK293T_hg19_peaks	ChIP-seq_CDK9-siBrd4-HEK293T	Human Embryonic Kidney 293 cells	Homo sapiens	CDK9	Direct
CDK9_08	CDK9	GSE70408	PAF1, a molecular regulator of promoter-proximal pausing by RNA Polymerase II	GSM1727073	26279188	CDK9_shPAF1.1_HCT116_ChIPSeq_hg19_peaks	CDK9_shPAF1.1_HCT116_ChIPSeq	colorectal cancer	Homo sapiens	CDK9 (Santa Cruz, sc-484)	Direct
CDK9_09	CDK9	GSE70408	PAF1, a molecular regulator of promoter-proximal pausing by RNA Polymerase II	GSM1727074	26279188	CDK9_shSCR_HCT116_ChIPSeq_hg19_peaks	CDK9_shSCR_HCT116_ChIPSeq	colorectal cancer	Homo sapiens	CDK9 (Santa Cruz, sc-484)	Direct
CDK9_10	CDK9	GSE72622	KAP1 Recruitment of the 7SK snRNP to Promoters Enables Transcription Elongation by RNA Polymerase II	GSM1866698	26725010, 26981421	Cdk9-Chip.MACS2_peaks_hg19	Cdk9_ChIP-Seq	HCT116	Homo sapiens	Cdk9 (C-20) (SCBT; sc-484)	Direct
CDK9_11	CDK9	GSE36354	Transcriptional Amplification in Tumor Cells with Elevated c-Myc	GSM935135	23021215	01272012_CDK9_hg19_peaks	P4936_T0_CDK9	P493-6	Homo sapiens	Cdk9	Direct
CDK9_12	CDK9	GSE36354	Transcriptional Amplification in Tumor Cells with Elevated c-Myc	GSM935136	23021215	01272012_CDK9_hg19_peaks	P4936_T1_CDK9	P493-6	Homo sapiens	Cdk9	Direct
CDK9_13	CDK9	GSE36354	Transcriptional Amplification in Tumor Cells with Elevated c-Myc	GSM935137	23021215	01272012_CDK9_hg19_peaks	P4936_T24_CDK9	P493-6	Homo sapiens	Cdk9	Direct
CDK9_50	CDK9	GSE62482	T-bet activates poised Th1 genes through Mediator and the Super Elongation Complex [ChIP-Seq]	GSM1527711	27292648	140110_AH47_Hs_Th2_US_PTEF-b_QC_10-7_peaks_hg19	Homo sapiens Th2 US PTEF-b	Th2	Homo sapiens	Pool of Santa-Cruz CyclinT1 T-18 (sc-8127), C-20 (sc-8128), CDK9 H-169 (sc-8338) and CDK9 C-20 (sc-484)	Direct
CDK9_51	CDK9	GSE62482	T-bet activates poised Th1 genes through Mediator and the Super Elongation Complex [ChIP-Seq]	GSM1961570	27292648	151102_RJ44_Hs_Th1_BAY_P-TEFb_QC_10-7_peaks_hg19	Homo sapiens Th1 BAY P-TEFb	Th1	Homo sapiens	Pool of Santa-Cruz CyclinT1 T-18 (sc-8127), C-20 (sc-8128), CDK9 H-169 (sc-8338) and CDK9 C-20 (sc-484)	Direct
CDX2_01	CDX2	GSE61475	Transcription factor binding dynamics during human ES cell differentiation	GSM1505619	25693565	Cdx2_031313_meso.peak	CDX2 MNChIP-seq in cell type dME Cdx2_031313_meso	HUES64	Homo sapiens	CDX2(Novus,NB100-2136,A1)	Direct
CDX2_02	CDX2	GSE23436	Histone methylation and transcription factor binding during intestinal cell differentation	GSM575224	21074721	CDX2_cycling_pval1e-2_peaks_hg19	CDX2 ChIP-seq in proliferating cells	human intestinal	Homo sapiens	CDX2 (Bethyl Labs BL3194)	Direct
CDX2_03	CDX2	GSE23436	Histone methylation and transcription factor binding during intestinal cell differentation	GSM575225	21074721	CDX2_confluent_pval1e-2_peaks_hg19	CDX2 ChIP-seq in differentiated cells	human intestinal	Homo sapiens	CDX2 (Bethyl Labs BL3194)	Direct
CDX2_04	CDX2	GSE30026	CDX2 ChIP-seq	GSM743039	23112155	COLO320_CDX2_CS_Peaks	CDX2 ChIP-seq Cell Signaling Ab	COLO-320	Homo sapiens	CDX2 Ab	Direct
CDX2_05	CDX2	GSE31939	VDR/RXR and TCF4/beta-Catenin Cistromes in Colonic Cells of Colorectal Tumor Origin: Impact on c-FOS and c-MYC Gene Expression	GSM791413	22108803	LS180_CDX2_Veh_peaks	LS180_CDX2_Veh	LS180 cells	Homo sapiens	CDX2	Direct
CDX2_06	CDX2	GSE31939	VDR/RXR and TCF4/beta-Catenin Cistromes in Colonic Cells of Colorectal Tumor Origin: Impact on c-FOS and c-MYC Gene Expression	GSM791414	22108803	LS180_CDX2_125_peaks	LS180_CDX2_125	LS180 cells	Homo sapiens	CDX2	Direct
CEBPA_01	CEBPA	GSE25021	[E-TABM-828] ChIP-Seq in human MCF7 and HEPG2 cells	GSE25021	20219941	CEBPA_peaks_hg19	CEBPA_liver	CEBPA_liver	Homo sapiens	CEBPA	Direct
CEBPA_02	CEBPA	GSE24326	Genome-wide profiling of H3K56 acetylation and transcription factor binding sites in human adipocytes	GSM599838	21655096	CEBPa_peak	C/EBPa_ChIPSeq	Mesenchymal stem cells-derived adipocytes	Homo sapiens	C/EBPA	Direct
CEBPA_03	CEBPA	GSE27450	Cross-species comparison of C/EBPÎ± and PPARÎ³ profiles in mouse and human adipocytes reveals interdependent retention of binding sites	GSM678395	21410980	SGBS_CEBPa_rep1_peaks	SGBS_CEBPa_rep1	SGBS	Homo sapiens	C/EBPA (14AA)	Direct
CEBPA_04	CEBPA	GSE27450	Cross-species comparison of C/EBPÎ± and PPARÎ³ profiles in mouse and human adipocytes reveals interdependent retention of binding sites	GSM678396	21410980	SGBS_CEBPa_rep2_peaks	SGBS_CEBPa_rep2	SGBS	Homo sapiens	C/EBPA (14AA)	Direct
CEBPB_01	CEBPB	GSE32465	Transcription Factor Binding Sites by ChIP-seq from ENCODE/HAIB	GSM1010802	24076218	hg19_wgEncodeHaibTfbsEcc1Cebpbsc150V0422111PkRep1	HudsonAlpha_ChipSeq_ECC-1_CEBPB_(SC-150)_v042211.1	ECC-1	Homo sapiens	CEBPB_(SC-150)	Direct
CEBPB_02	CEBPB	GSE32465	Transcription Factor Binding Sites by ChIP-seq from ENCODE/HAIB	GSM1010802	24076218	hg19_wgEncodeHaibTfbsEcc1Cebpbsc150V0422111PkRep2	HudsonAlpha_ChipSeq_ECC-1_CEBPB_(SC-150)_v042211.1	ECC-1	Homo sapiens	CEBPB_(SC-150)	Direct
CEBPB_03	CEBPB	GSE32465	Transcription Factor Binding Sites by ChIP-seq from ENCODE/HAIB	GSM1010850	24076218	hg19_wgEncodeHaibTfbsGm12878Cebpbsc150V0422111PkRep1	HudsonAlpha_ChipSeq_GM12878_CEBPB_(SC-150)_v042211.1	GM12878	Homo sapiens	CEBPB_(SC-150)	Direct
CEBPB_04	CEBPB	GSE32465	Transcription Factor Binding Sites by ChIP-seq from ENCODE/HAIB	GSM1010850	24076218	hg19_wgEncodeHaibTfbsGm12878Cebpbsc150V0422111PkRep2	HudsonAlpha_ChipSeq_GM12878_CEBPB_(SC-150)_v042211.1	GM12878	Homo sapiens	CEBPB_(SC-150)	Direct
CEBPB_05	CEBPB	GSE32465	Transcription Factor Binding Sites by ChIP-seq from ENCODE/HAIB	GSM1010852	24076218	hg19_wgEncodeHaibTfbsHct116Cebpbsc150V0422111PkRep1	HudsonAlpha_ChipSeq_HCT-116_CEBPB_(SC-150)_v042211.1	HCT-116	Homo sapiens	CEBPB_(SC-150)	Direct
CEBPB_06	CEBPB	GSE32465	Transcription Factor Binding Sites by ChIP-seq from ENCODE/HAIB	GSM1010852	24076218	hg19_wgEncodeHaibTfbsHct116Cebpbsc150V0422111PkRep2	HudsonAlpha_ChipSeq_HCT-116_CEBPB_(SC-150)_v042211.1	HCT-116	Homo sapiens	CEBPB_(SC-150)	Direct
CEBPB_07	CEBPB	GSE32465	Transcription Factor Binding Sites by ChIP-seq from ENCODE/HAIB	GSM1010871	24076218	hg19_wgEncodeHaibTfbsA549Cebpbsc150V0422111PkRep1	HudsonAlpha_ChipSeq_A549_CEBPB_(SC-150)_v042211.1	A549	Homo sapiens	CEBPB_(SC-150)	Direct
CEBPB_08	CEBPB	GSE32465	Transcription Factor Binding Sites by ChIP-seq from ENCODE/HAIB	GSM1010871	24076218	hg19_wgEncodeHaibTfbsA549Cebpbsc150V0422111PkRep2	HudsonAlpha_ChipSeq_A549_CEBPB_(SC-150)_v042211.1	A549	Homo sapiens	CEBPB_(SC-150)	Direct
CEBPB_09	CEBPB	GSE32465	Transcription Factor Binding Sites by ChIP-seq from ENCODE/HAIB	GSM1010878	24076218	hg19_wgEncodeHaibTfbsK562Cebpbsc150V0422111PkRep1	HudsonAlpha_ChipSeq_K562_CEBPB_(SC-150)_v042211.1	K562	Homo sapiens	CEBPB_(SC-150)	Direct
CEBPB_10	CEBPB	GSE32465	Transcription Factor Binding Sites by ChIP-seq from ENCODE/HAIB	GSM1010878	24076218	hg19_wgEncodeHaibTfbsK562Cebpbsc150V0422111PkRep2	HudsonAlpha_ChipSeq_K562_CEBPB_(SC-150)_v042211.1	K562	Homo sapiens	CEBPB_(SC-150)	Direct
CEBPB_11	CEBPB	GSE32465	Transcription Factor Binding Sites by ChIP-seq from ENCODE/HAIB	GSM1010889	24076218	hg19_wgEncodeHaibTfbsMcf7Cebpbsc150V0422111PkRep1	HudsonAlpha_ChipSeq_MCF-7_CEBPB_(SC-150)_v042211.1	MCF-7	Homo sapiens	CEBPB_(SC-150)	Direct
CEBPB_12	CEBPB	GSE32465	Transcription Factor Binding Sites by ChIP-seq from ENCODE/HAIB	GSM1010889	24076218	hg19_wgEncodeHaibTfbsMcf7Cebpbsc150V0422111PkRep2	HudsonAlpha_ChipSeq_MCF-7_CEBPB_(SC-150)_v042211.1	MCF-7	Homo sapiens	CEBPB_(SC-150)	Direct
CEBPB_13	CEBPB	GSE49402	Transcription factor binding in human cells occurs in dense clusters formed around cohesin anchor sites	GSM1208598	23953112	LoVo_CEBPB_PassedQC_peaks	batch1_chrom1_LoVo_CEBPB_Rabbit_PassedQC	LoVo	Homo sapiens	CEBPB	Direct
CEBPB_14	CEBPB	GSE68864	ATF4 Licenses C/EBPb Activity in Human Mesenchymal Stem Cells Primed for Adipogenesis	GSM1684634	26111340	CEBPb.HDD0.peaks	ChIP-seq, CEBPb_HighDensity_noDMI	Human Mesenchymal Stem Cells	Homo sapiens	CEBPb, sc-150, Santa Cruz	Direct
CEBPB_15	CEBPB	GSE68864	ATF4 Licenses C/EBPb Activity in Human Mesenchymal Stem Cells Primed for Adipogenesis	GSM1684636	26111340	CEBPb.LDDMI	ChIP-seq, CEBPb_HighDensity_DMI	Human Mesenchymal Stem Cells	Homo sapiens	CEBPb, sc-150, Santa Cruz	Direct
CEBPB_16	CEBPB	GSE31621	Dynamic epigenetic enhancer signatures are predictive for key transcriptional regulators associated with cellular differentiation states	GSM785496	22550342	MO_CEBPB_peaks	MO C/EBPbeta	Blood monocytes	Homo sapiens	C/EBPbeta	Direct
CEBPB_17	CEBPB	GSE31621	Dynamic epigenetic enhancer signatures are predictive for key transcriptional regulators associated with cellular differentiation states	GSM785502	22550342	MAK_CEBPB_peaks	MAC C/EBPbeta	Monocyte-derived macrophage	Homo sapiens	C/EBPbeta	Direct
CEBPB_18	CEBPB	GSE31939	VDR/RXR and TCF4/beta-Catenin Cistromes in Colonic Cells of Colorectal Tumor Origin: Impact on c-FOS and c-MYC Gene Expression	GSM791411	22108803	LS180_CEBPb_Veh_peaks	LS180_CEBPb_Veh	LS180 cells	Homo sapiens	CEBPb	Direct
CEBPB_19	CEBPB	GSE31939	VDR/RXR and TCF4/beta-Catenin Cistromes in Colonic Cells of Colorectal Tumor Origin: Impact on c-FOS and c-MYC Gene Expression	GSM791412	22108803	LS180_CEPBb_125_peaks	LS180_CEBPb_125	LS180 cells	Homo sapiens	CEBPb	Direct
CEBPB_20	CEBPB	GSE31477	ENCODE Transcription Factor Binding Sites by ChIP-seq from Stanford/Yale/USC/Harvard	GSM935295	22955991	hg19_wgEncodeSydhTfbsH1hescCebpbIggrabPk	Stanford_ChipSeq_H1-hESC_CEBPB_IgG-rab	H1-hESC	Homo sapiens	CEBPB	Direct
CEBPB_21	CEBPB	GSE31477	ENCODE Transcription Factor Binding Sites by ChIP-seq from Stanford/Yale/USC/Harvard	GSM935493	22955991	hg19_wgEncodeSydhTfbsHepg2CebpbIggrabPk	Stanford_ChipSeq_HepG2_CEBPB_IgG-rab	HepG2	Homo sapiens	CEBPB	Direct
CEBPB_22	CEBPB	GSE31477	ENCODE Transcription Factor Binding Sites by ChIP-seq from Stanford/Yale/USC/Harvard	GSM935499	22955991	hg19_wgEncodeSydhTfbsK562CebpbIggrabPk	Stanford_ChipSeq_K562_CEBPB_IgG-rab	K562	Homo sapiens	CEBPB	Direct
CEBPB_23	CEBPB	GSE31477	ENCODE Transcription Factor Binding Sites by ChIP-seq from Stanford/Yale/USC/Harvard	GSM935519	22955991	hg19_wgEncodeSydhTfbsImr90CebpbIggrabPk	Stanford_ChipSeq_IMR90_CEBPB_IgG-rab	IMR90	Homo sapiens	CEBPB	Direct
CEBPB_24	CEBPB	GSE31477	ENCODE Transcription Factor Binding Sites by ChIP-seq from Stanford/Yale/USC/Harvard	GSM935553	22955991	hg19_wgEncodeSydhTfbsHelas3CebpbIggrabPk	Stanford_ChipSeq_HeLa-S3_CEBPB_IgG-rab	HeLa-S3	Homo sapiens	CEBPB	Direct
CEBPB_25	CEBPB	GSE31477	ENCODE Transcription Factor Binding Sites by ChIP-seq from Stanford/Yale/USC/Harvard	GSM935630	22955991	hg19_wgEncodeSydhTfbsA549CebpbIggrabPk	Stanford_ChipSeq_A549_CEBPB_IgG-rab	A549	Homo sapiens	CEBPB	Direct
CEBPB_26	CEBPB	GSE32465	Transcription Factor Binding Sites by ChIP-seq from ENCODE/HAIB	GSM1010778	24076218	hg19_wgEncodeHaibTfbsHepg2Cebpbsc150V0416101PkRep1	HudsonAlpha_ChipSeq_HepG2_CEBPB_(SC-150)_v041610.1	HepG2	Homo sapiens	CEBPB_(SC-150)	Direct
CEBPB_27	CEBPB	GSE32465	Transcription Factor Binding Sites by ChIP-seq from ENCODE/HAIB	GSM1010778	24076218	hg19_wgEncodeHaibTfbsHepg2Cebpbsc150V0416101PkRep2	HudsonAlpha_ChipSeq_HepG2_CEBPB_(SC-150)_v041610.1	HepG2	Homo sapiens	CEBPB_(SC-150)	Direct
CEBPB_28	CEBPB	GSE31477	ENCODE Transcription Factor Binding Sites by ChIP-seq from Stanford/Yale/USC/Harvard	GSM935622	22955991	hg19_wgEncodeSydhTfbsHepg2CebpbForsklnStdPk	Stanford_ChipSeq_HepG2_forskolin_CEBPB_std	HepG2	Homo sapiens	CEBPB	Direct
CEBPD_01	CEBPD	GSE32465	Transcription Factor Binding Sites by ChIP-seq from ENCODE/HAIB	GSM1010906	24076218	hg19_wgEncodeHaibTfbsK562Cebpdsc636V0422111PkRep1	HudsonAlpha_ChipSeq_K562_CEBPD_(SC-636)_v042211.1	K562	Homo sapiens	CEBPD_(SC-636)	Direct
CEBPD_02	CEBPD	GSE32465	Transcription Factor Binding Sites by ChIP-seq from ENCODE/HAIB	GSM1010906	24076218	hg19_wgEncodeHaibTfbsK562Cebpdsc636V0422111PkRep2	HudsonAlpha_ChipSeq_K562_CEBPD_(SC-636)_v042211.1	K562	Homo sapiens	CEBPD_(SC-636)	Direct
CEBPD_03	CEBPD	GSE32465	Transcription Factor Binding Sites by ChIP-seq from ENCODE/HAIB	GSM1010777	24076218	hg19_wgEncodeHaibTfbsHepg2Cebpdsc636V0416101PkRep1	HudsonAlpha_ChipSeq_HepG2_CEBPD_(SC-636)_v041610.1	HepG2	Homo sapiens	CEBPD_(SC-636)	Direct
CEBPD_04	CEBPD	GSE32465	Transcription Factor Binding Sites by ChIP-seq from ENCODE/HAIB	GSM1010777	24076218	hg19_wgEncodeHaibTfbsHepg2Cebpdsc636V0416101PkRep2	HudsonAlpha_ChipSeq_HepG2_CEBPD_(SC-636)_v041610.1	HepG2	Homo sapiens	CEBPD_(SC-636)	Direct
CEBPD_50	CEBPD	GSE89970	Genome-wide map of HAEC chromatin landscape under resting and TNFa, IL1b, and OxPAPC stimulation, with corresponding transcription factor binding and RNA expression	GSM2394399	28585919	HAEC.ChIP.CEBPD.il1b.4h.peaks_hg19	HAEC.ChIP.CEBPD.IL1b.4h	HAEC	Homo sapiens	CEBPD, Santa Cruz #sc-636X	Direct
CHD1_01	CHD1	GSE31477	ENCODE Transcription Factor Binding Sites by ChIP-seq from Stanford/Yale/USC/Harvard	GSM935296	22955991	hg19_wgEncodeSydhTfbsH1hescChd1a301218aIggrabPk	Stanford_ChipSeq_H1-hESC_CHD1_(A301-218A)_IgG-rab	H1-hESC	Homo sapiens	CHD1_(A301-218A)	Direct
CHD1_50	CHD1	GSE91698	ChIP-seq from MCF-7 (ENCSR360JOC)	GSM2423372	22955616	ENCFF171XBN_peaks_hg19	ChIP-seq from MCF-7 (ENCLB328XTR)	MCF-7	Homo sapiens	CHD1	Direct
CHD1_51	CHD1	GSE91698	ChIP-seq from MCF-7 (ENCSR360JOC)	GSM2423373	22955616	ENCFF715GRP_peaks_hg19	ChIP-seq from MCF-7 (ENCLB012TZO)	MCF-7	Homo sapiens	CHD1	Direct
CHD1_52	CHD1	GSE91728	ChIP-seq from HeLa-S3 (ENCSR392EAA)	GSM2423423	22955616	ENCFF123QQR_peaks_hg19	ChIP-seq from HeLa-S3 (ENCLB306NGN)	HeLa-S3	Homo sapiens	CHD1	Direct
CHD1_53	CHD1	GSE91728	ChIP-seq from HeLa-S3 (ENCSR392EAA)	GSM2423424	22955616	ENCFF300PNY_peaks_hg19	ChIP-seq from HeLa-S3 (ENCLB122EJO)	HeLa-S3	Homo sapiens	CHD1	Direct
CHD1_54	CHD1	GSE101014	ChIP-seq from A549 (ENCSR368ZHR)	GSM2698598	22955616	ENCFF267INC_peaks_hg19	ChIP-seq from A549 (ENCLB661RGE)	A549	Homo sapiens	CHD1	Direct
CHD1_55	CHD1	GSE101014	ChIP-seq from A549 (ENCSR368ZHR)	GSM2698599	22955616	ENCFF178VOR_peaks_hg19	ChIP-seq from A549 (ENCLB668FPF)	A549	Homo sapiens	CHD1	Direct
CHD1_56	CHD1	GSE101040	ChIP-seq from GM12878 (ENCSR228DTL)	GSM2698642	22955616	ENCFF669PJP_peaks_hg19	ChIP-seq from GM12878 (ENCLB690SLO)	GM12878	Homo sapiens	CHD1	Direct
CHD1_57	CHD1	GSE101040	ChIP-seq from GM12878 (ENCSR228DTL)	GSM2698643	22955616	ENCFF893FXR_peaks_hg19	ChIP-seq from GM12878 (ENCLB200PBJ)	GM12878	Homo sapiens	CHD1	Direct
CHD1_58	CHD1	GSE31477	ENCODE Transcription Factor Binding Sites by ChIP-seq from Stanford/Yale/USC/Harvard	GSM935301	22955991	hg19_wgEncodeSydhTfbsGm12878Chd1a301218aIggmusPk	Stanford_ChipSeq_GM12878_CHD1_(A301-218A)_IgG-mus	GM12878	Homo sapiens	CHD1_(A301-218A)	Direct
CHD1_59	CHD1	GSE32509	Combinatorial patterning of chromatin regulators uncovered by genome-wide location analysis in human cells	GSM830988	22196736	K562_CHD1_hg19	K562_CHD1_1	K562 erythrocytic leukaemia cells (ATCC CCL-243)	Homo sapiens	CHD1	Direct
CHD1_60	CHD1	GSE32509	Combinatorial patterning of chromatin regulators uncovered by genome-wide location analysis in human cells	GSM831025	22196736	H1_CHD1_hg19	H1_CHD1_1	H1 ES cells were grown in TeSR media on Matrigel (Cellular Dynamics)	Homo sapiens	CHD1	Direct
CHD4_01	CHD4	GSE29611	Histone Modifications by ChIP-seq from ENCODE/Broad Institute	GSM1003510	22955616	hg19_wgEncodeBroadHistoneK562Chd4mi2Pk	Broad_ChipSeq_K562_CHD4_Mi2	K562	Homo sapiens	CHD4_Mi2	Direct
CHD4_50	CHD4	GSE101213	ChIP-seq from A549 (ENCSR550SCU)	GSM2700402	22955616	ENCFF499JUB_peaks_hg19	ChIP-seq from A549 (ENCLB580WQQ)	A549	Homo sapiens	CHD4	Direct
CHD4_51	CHD4	GSE101213	ChIP-seq from A549 (ENCSR550SCU)	GSM2700403	22955616	ENCFF962EUZ_peaks_hg19	ChIP-seq from A549 (ENCLB509CNN)	A549	Homo sapiens	CHD4	Direct
CHD4_52	CHD4	GSE101270	ChIP-seq from GM12878 (ENCSR751CJG)	GSM2700598	22955616	ENCFF593OVL_peaks_hg19	ChIP-seq from GM12878 (ENCLB735HPS)	GM12878	Homo sapiens	CHD4	Direct
CHD4_53	CHD4	GSE101270	ChIP-seq from GM12878 (ENCSR751CJG)	GSM2700599	22955616	ENCFF477RJI_peaks_hg19	ChIP-seq from GM12878 (ENCLB249IUE)	GM12878	Homo sapiens	CHD4	Direct
CLOCK_01	CLOCK	GSE49402	Transcription factor binding in human cells occurs in dense clusters formed around cohesin anchor sites	GSM1208719	23953112	LoVo_CLOCK_PassedQC_peaks	batch2_chrom1_LoVo_CLOCK_Rabbit_PassedQC	LoVo	Homo sapiens	CLOCK	Direct
CREB1_01	CREB1	GSE41561	A novel proteomic approach reveals GREB1 as an Estrogen Receptor co-factor	GSM1019126	23403292	SLX-2747.449.s_5_SLX-2574.433.s_2_peaks	GREB1_REP1	MCF7	Homo sapiens	GREB1; ab72999 (abcam) Lot-(ab12563)	Direct
CREB1_02	CREB1	GSE41561	A novel proteomic approach reveals GREB1 as an Estrogen Receptor co-factor	GSM1019129	23403292	SLX-3074.503.s_4_SLX-2574.433.s_2_peaks	GREB1_REP2	MCF7	Homo sapiens	GREB1; ab72999 (abcam) Lot-(ab12563)	Direct
CREB1_03	CREB1	GSE51142	Transcription factor binding in human cells occurs in dense clusters formed around cohesin anchor sites [Validation Set]	GSM1239450	23953112	LoVo_CREB1_PassedQC_peaks	batch4_chrom1_LoVo_CREB1_Rabbit_PassedQC	LoVo	Homo sapiens	CREB1	Direct
CREB1_04	CREB1	GSE63034	Integrative analysis identifies targetable CREB1/FoxA1 transcriptional co-regulation as a predictor of prostate cancer recurrence	GSM1538429	26743006	ABL_CREB1_peaks	abl_CREB1 ChIP-seq	LNCaP-abl	Homo sapiens	CREB1	Direct
CREB1_05	CREB1	GSE32465	Transcription Factor Binding Sites by ChIP-seq from ENCODE/HAIB	GSM1010719	24076218	hg19_wgEncodeHaibTfbsA549Creb1sc240V0416102Dex100nmPkRep1	HudsonAlpha_ChipSeq_A549_CREB1_(SC-240)_DEX_100nM_v041610.2	A549	Homo sapiens	CREB1_(SC-240)	Direct
CREB1_06	CREB1	GSE32465	Transcription Factor Binding Sites by ChIP-seq from ENCODE/HAIB	GSM1010719	24076218	hg19_wgEncodeHaibTfbsA549Creb1sc240V0416102Dex100nmPkRep2	HudsonAlpha_ChipSeq_A549_CREB1_(SC-240)_DEX_100nM_v041610.2	A549	Homo sapiens	CREB1_(SC-240)	Direct
CREB1_07	CREB1	GSE32465	Transcription Factor Binding Sites by ChIP-seq from ENCODE/HAIB	GSM1010808	24076218	hg19_wgEncodeHaibTfbsHepg2Creb1sc240V0422111PkRep1	HudsonAlpha_ChipSeq_HepG2_CREB1_(SC-240)_v042211.1	HepG2	Homo sapiens	CREB1_(SC-240)	Direct
CREB1_08	CREB1	GSE32465	Transcription Factor Binding Sites by ChIP-seq from ENCODE/HAIB	GSM1010808	24076218	hg19_wgEncodeHaibTfbsHepg2Creb1sc240V0422111PkRep2	HudsonAlpha_ChipSeq_HepG2_CREB1_(SC-240)_v042211.1	HepG2	Homo sapiens	CREB1_(SC-240)	Direct
CREB1_09	CREB1	GSE32465	Transcription Factor Binding Sites by ChIP-seq from ENCODE/HAIB	GSM1010857	24076218	hg19_wgEncodeHaibTfbsEcc1Creb1sc240V0422111PkRep1	HudsonAlpha_ChipSeq_ECC-1_CREB1_(SC-240)_v042211.1	ECC-1	Homo sapiens	CREB1_(SC-240)	Direct
CREB1_10	CREB1	GSE32465	Transcription Factor Binding Sites by ChIP-seq from ENCODE/HAIB	GSM1010857	24076218	hg19_wgEncodeHaibTfbsEcc1Creb1sc240V0422111PkRep2	HudsonAlpha_ChipSeq_ECC-1_CREB1_(SC-240)_v042211.1	ECC-1	Homo sapiens	CREB1_(SC-240)	Direct
CREB1_11	CREB1	GSE32465	Transcription Factor Binding Sites by ChIP-seq from ENCODE/HAIB	GSM1010890	24076218	hg19_wgEncodeHaibTfbsK562Creb1sc240V0422111PkRep1	HudsonAlpha_ChipSeq_K562_CREB1_(SC-240)_v042211.1	K562	Homo sapiens	CREB1_(SC-240)	Direct
CREB1_12	CREB1	GSE32465	Transcription Factor Binding Sites by ChIP-seq from ENCODE/HAIB	GSM1010890	24076218	hg19_wgEncodeHaibTfbsK562Creb1sc240V0422111PkRep2	HudsonAlpha_ChipSeq_K562_CREB1_(SC-240)_v042211.1	K562	Homo sapiens	CREB1_(SC-240)	Direct
CREB1_13	CREB1	GSE32465	Transcription Factor Binding Sites by ChIP-seq from ENCODE/HAIB	GSM1010896	24076218	hg19_wgEncodeHaibTfbsH1hescCreb1sc240V0422111PkRep1	HudsonAlpha_ChipSeq_H1-hESC_CREB1_(SC-240)_v042211.1	H1-hESC	Homo sapiens	CREB1_(SC-240)	Direct
CREB1_14	CREB1	GSE32465	Transcription Factor Binding Sites by ChIP-seq from ENCODE/HAIB	GSM1010896	24076218	hg19_wgEncodeHaibTfbsH1hescCreb1sc240V0422111PkRep2	HudsonAlpha_ChipSeq_H1-hESC_CREB1_(SC-240)_v042211.1	H1-hESC	Homo sapiens	CREB1_(SC-240)	Direct
CREB3_50	CREB3	GSE91471	ChIP-seq from K562 (ENCSR093FKD)	GSM2422989	22955616	ENCFF313HJO_peaks_hg19	ChIP-seq from K562 (ENCLB660WJW)	K562 immortalized cell line stably expressing C-terminal eGFP-CREB3 fusion protein	Homo sapiens	eGFP-CREB3	GFP
CREB3_51	CREB3	GSE91471	ChIP-seq from K562 (ENCSR093FKD)	GSM2422990	22955616	ENCFF328JKG_peaks_hg19	ChIP-seq from K562 (ENCLB894ECJ)	K562 immortalized cell line stably expressing C-terminal eGFP-CREB3 fusion protein	Homo sapiens	eGFP-CREB3	GFP
CRY1_01	CRY1	GSE44236	ChIP-seq of three core components of the circadian clock (BMAL1, CLOCK and CRY1) in unsynchronized human U2OS cells	GSM1081129	25007071	CRY1_peaks_hg19	CRY1 ChIP-seq	U2OS	Homo sapiens	CRY1	Direct
CTBP1_01	CTBP1	GSE58428	Genome wide mapping of AR and its associated factors in prostate cancer	GSM1410762	25228652	lncap_dht10nM_1h_ctbp1_hg19_-a_b_st_m1v2_1e-4_peaks	lncap_dht10nM_1h_CTBP1	LNCaP	Homo sapiens	CTBP1 (BD bioscience, catalog #612942)	Direct
CTBP1_02	CTBP1	GSE58428	Genome wide mapping of AR and its associated factors in prostate cancer	GSM1410764	25228652	lncap_et_1h_ctbp1_hg19_-a_b_st_m1v2_1e-4_peaks	lncap_EtOH_1h_CTBP1	LNCaP	Homo sapiens	CTBP1 (BD bioscience, catalog #612942)	Direct
CTBP1_50	CTBP1	GSE91601	ChIP-seq from HEK293T (ENCSR237TFX)	GSM2423209	22955616	ENCFF851UVY_peaks_hg19	ChIP-seq from HEK293T (ENCLB609YJT)	HEK293T	Homo sapiens	CTBP1	Direct
CTBP1_51	CTBP1	GSE91601	ChIP-seq from HEK293T (ENCSR237TFX)	GSM2423210	22955616	ENCFF031LVS_peaks_hg19	ChIP-seq from HEK293T (ENCLB939DXY)	HEK293T	Homo sapiens	CTBP1	Direct
CTBP1_52	CTBP1	GSE91938	ChIP-seq from MCF-7 (ENCSR636EYA)	GSM2423781	22955616	ENCFF922CFN_peaks_hg19	ChIP-seq from MCF-7 (ENCLB089GKC)	MCF-7	Homo sapiens	CTBP1	Direct
CTBP1_53	CTBP1	GSE91938	ChIP-seq from MCF-7 (ENCSR636EYA)	GSM2423782	22955616	ENCFF890VHF_peaks_hg19	ChIP-seq from MCF-7 (ENCLB915DZM)	MCF-7	Homo sapiens	CTBP1	Direct
CTBP1_54	CTBP1	GSE101020	ChIP-seq from GM12878 (ENCSR120IIK)	GSM2698613	22955616	ENCFF628GFW_peaks_hg19	ChIP-seq from GM12878 (ENCLB082XBO)	GM12878	Homo sapiens	CTBP1	Direct
CTBP1_55	CTBP1	GSE101020	ChIP-seq from GM12878 (ENCSR120IIK)	GSM2698614	22955616	ENCFF567AAE_peaks_hg19	ChIP-seq from GM12878 (ENCLB818JAF)	GM12878	Homo sapiens	CTBP1	Direct
CTBP1_56	CTBP1	GSE105285	ChIP-seq from K562 (ENCSR201NQZ)	GSM2825425	22955616	ENCFF860LBQ_peaks_hg19	ChIP-seq from K562 (ENCLB493DRJ)	K562	Homo sapiens	CTBP1	Direct
CTBP1_57	CTBP1	GSE105285	ChIP-seq from K562 (ENCSR201NQZ)	GSM2825426	22955616	ENCFF066ESG_peaks_hg19	ChIP-seq from K562 (ENCLB774PTZ)	K562	Homo sapiens	CTBP1	Direct
CTBP2_01	CTBP2	GSE58428	Genome wide mapping of AR and its associated factors in prostate cancer	GSM1410763	25228652	lncap_dht10nM_24h_ctbp2_hg19_peaks	lncap_dht10nM_24h_CTBP2	LNCaP	Homo sapiens	CTBP2 (Abcam, catalog # 96107)	Direct
CTBP2_02	CTBP2	GSE58428	Genome wide mapping of AR and its associated factors in prostate cancer	GSM1410765	25228652	lncap_et_24h_ctbp2_hg19_peaks	lncap_EtOH_24h_CTBP2	LNCaP	Homo sapiens	CTBP2 (Abcam, catalog # 96107)	Direct
CTBP2_03	CTBP2	GSE31477	ENCODE Transcription Factor Binding Sites by ChIP-seq from Stanford/Yale/USC/Harvard	GSM935463	22955991	hg19_wgEncodeSydhTfbsH1hescCtbp2UcdPk	USC_ChipSeq_H1-hESC_CtBP2_UCDavis	H1-hESC	Homo sapiens	CtBP2	Direct
CTCF_01	CTCF	GSE25021	[E-TABM-828] ChIP-Seq in human MCF7 and HEPG2 cells	GSE25021	20219941	CTCF_peaks_hg19	CTCF_MCF7_liver_breast	CTCF_MCF7_liver_breast	Homo sapiens	CTCF	Direct
CTCF_02	CTCF	GSE61475	Transcription factor binding dynamics during human ES cell differentiation	GSM1505620	25693565	Ctcf_052212_h64.peak	CTCF MNChIP-seq in cell type HUES64 Ctcf_052212_h64	HUES64	Homo sapiens	CTCF(Millipore,07-729,DAM1472197)	Direct
CTCF_03	CTCF	GSE61475	Transcription factor binding dynamics during human ES cell differentiation	GSM1505621	25693565	Ctcf_110512_h64.peak	CTCF MNChIP-seq in cell type HUES64 Ctcf_110512_h64	HUES64	Homo sapiens	CTCF(Millipore,07-729,DAM1472197)	Direct
CTCF_04	CTCF	GSE61475	Transcription factor binding dynamics during human ES cell differentiation	GSM1505622	25693565	Ctcf_110812_h64.peak	CTCF MNChIP-seq in cell type HUES64 Ctcf_110812_h64	HUES64	Homo sapiens	CTCF(Millipore,07-729,DAM1472197)	Direct
CTCF_05	CTCF	GSE61475	Transcription factor binding dynamics during human ES cell differentiation	GSM1505623	25693565	Ctcf_111312_meso.peak	CTCF MNChIP-seq in cell type dME Ctcf_111312_meso	HUES64	Homo sapiens	CTCF(Millipore,07-729,DAM1472197)	Direct
CTCF_06	CTCF	GSE61475	Transcription factor binding dynamics during human ES cell differentiation	GSM1505624	25693565	Ctcf_111512_mesendo.peak	CTCF MNChIP-seq in cell type dMS Ctcf_111512_mesendo	HUES64	Homo sapiens	CTCF(Millipore,07-729,DAM1472197)	Direct
CTCF_07	CTCF	GSE61475	Transcription factor binding dynamics during human ES cell differentiation	GSM1505625	25693565	Ctcf_111912_endo.peak	CTCF MNChIP-seq in cell type dEN Ctcf_111912_endo	HUES64	Homo sapiens	CTCF(Millipore,07-729,DAM1472197)	Direct
CTCF_08	CTCF	GSE61475	Transcription factor binding dynamics during human ES cell differentiation	GSM1505626	25693565	Ctcf_120312_ecto.peak	CTCF MNChIP-seq in cell type dEC Ctcf_120312_ecto	HUES64	Homo sapiens	CTCF(Millipore,07-729,DAM1472197)	Direct
CTCF_09	CTCF	GSE32465	Transcription Factor Binding Sites by ChIP-seq from ENCODE/HAIB	GSM803419	24076218	hg19_wgEncodeHaibTfbsH1hescCtcfsc5916V0416102PkRep1	HudsonAlpha_ChipSeq_H1-hESC_CTCF_(SC-5916)_v041610.2	H1-hESC	Homo sapiens	CTCF_(SC-5916)	Direct
CTCF_10	CTCF	GSE32465	Transcription Factor Binding Sites by ChIP-seq from ENCODE/HAIB	GSM803419	24076218	hg19_wgEncodeHaibTfbsH1hescCtcfsc5916V0416102PkRep2	HudsonAlpha_ChipSeq_H1-hESC_CTCF_(SC-5916)_v041610.2	H1-hESC	Homo sapiens	CTCF_(SC-5916)	Direct
CTCF_11	CTCF	GSE29611	Histone Modifications by ChIP-seq from ENCODE/Broad Institute	GSM733672	22955616	hg19_wgEncodeBroadHistoneH1hescCtcfStdPk	Bernstein_H1-hESC_CTCF	H1-hESC	Homo sapiens	CTCF	Direct
CTCFL_01	CTCFL	GSE51142	Transcription factor binding in human cells occurs in dense clusters formed around cohesin anchor sites [Validation Set]	GSM1239559	23953112	LoVo_CTCFL_PassedQC_peaks	batch5_chrom1_LoVo_CTCFL_Rabbit_PassedQC	LoVo	Homo sapiens	CTCFL	Direct
CTCFL_02	CTCFL	GSE32465	Transcription Factor Binding Sites by ChIP-seq from ENCODE/HAIB	GSM803401	24076218	hg19_wgEncodeHaibTfbsK562Ctcflsc98982V0416101PkRep1	HudsonAlpha_ChipSeq_K562_CTCFL_(SC-98982)_v041610.1	K562	Homo sapiens	CTCFL_(SC-98982)	Direct
CTCFL_03	CTCFL	GSE32465	Transcription Factor Binding Sites by ChIP-seq from ENCODE/HAIB	GSM803401	24076218	hg19_wgEncodeHaibTfbsK562Ctcflsc98982V0416101PkRep2	HudsonAlpha_ChipSeq_K562_CTCFL_(SC-98982)_v041610.1	K562	Homo sapiens	CTCFL_(SC-98982)	Direct
CTNNB1_01	CTNNB1	GSE31939	VDR/RXR and TCF4/beta-Catenin Cistromes in Colonic Cells of Colorectal Tumor Origin: Impact on c-FOS and c-MYC Gene Expression	GSM791407	22108803	LS180_bCat_Veh_peaks	LS180_bCat_Veh	LS180 cells	Homo sapiens	bCat	Direct
CTNNB1_02	CTNNB1	GSE31939	VDR/RXR and TCF4/beta-Catenin Cistromes in Colonic Cells of Colorectal Tumor Origin: Impact on c-FOS and c-MYC Gene Expression	GSM791408	22108803	LS180_bCat_125_peaks	LS180_bCat_125	LS180 cells	Homo sapiens	bCat	Direct
CTNNB1_03	CTNNB1	GSE49199	Canonical Wnt signaling negatively modulates T regulatory cell function	GSM1195331	23954131	TREG_BCAT_hg19_peaks	T-reg Bcatenin	Primary regulatory T cells	Homo sapiens	beta-catenin	Direct
CUX1_01	CUX1	GSE31477	ENCODE Transcription Factor Binding Sites by ChIP-seq from Stanford/Yale/USC/Harvard	GSM1003604	22955991	hg19_wgEncodeSydhTfbsGm12878Cdpsc6327IggmusPk	Stanford_ChipSeq_GM12878_CDP_(sc-6327)_IgG-mus	GM12878	Homo sapiens	CDP_(sc-6327)	Direct
CUX1_02	CUX1	GSE31477	ENCODE Transcription Factor Binding Sites by ChIP-seq from Stanford/Yale/USC/Harvard	GSM1003622	22955991	hg19_wgEncodeSydhTfbsK562Cdpsc6327IggrabPk	Stanford_ChipSeq_K562_CDP_(sc-6327)_IgG-rab	K562	Homo sapiens	CDP_(sc-6327)	Direct
CUX1_50	CUX1	GSE91415	ChIP-seq from MCF-7 (ENCSR017CEO)	GSM2422892	22955616	ENCFF411WAC_peaks_hg19	ChIP-seq from MCF-7 (ENCLB924UKO)	MCF-7	Homo sapiens	CUX1	Direct
CUX1_51	CUX1	GSE91415	ChIP-seq from MCF-7 (ENCSR017CEO)	GSM2422893	22955616	ENCFF555YKJ_peaks_hg19	ChIP-seq from MCF-7 (ENCLB656YGH)	MCF-7	Homo sapiens	CUX1	Direct
CUX1_52	CUX1	GSE105363	ChIP-seq from K562 (ENCSR178NTX)	GSM2825540	22955616	ENCFF010BGE_peaks_hg19	ChIP-seq from K562 (ENCLB516VHP)	K562 immortalized cell line stably expressing C-terminal eGFP-CUX1 fusion protein	Homo sapiens	eGFP-CUX1	GFP
CUX1_53	CUX1	GSE105363	ChIP-seq from K562 (ENCSR178NTX)	GSM2825541	22955616	ENCFF813QPT_peaks_hg19	ChIP-seq from K562 (ENCLB637IGI)	K562 immortalized cell line stably expressing C-terminal eGFP-CUX1 fusion protein	Homo sapiens	eGFP-CUX1	GFP
DLX1_01	DLX1	GSE49402	Transcription factor binding in human cells occurs in dense clusters formed around cohesin anchor sites	GSM1208723	23953112	LoVo_DLX1_PassedQC_peaks	batch2_chrom1_LoVo_DLX1_Mouse_PassedQC	LoVo	Homo sapiens	DLX1	Direct
DMRT1_01	DMRT1	GSE64892	An ancient protein-DNA interaction underlying metazoan sex determination	GSM1582729	26005864	dmrt1_human_peaks_hg19	Adult Human ChIP	Adult Human Testis	Homo sapiens	dmrt1 Antibody (PMID	Direct
DUX4_01	DUX4	GSE75791	Assessment of functional overlap between mouse Dux and human DUX4 in vitro and in vivo	GSM1967861	28173143	3_2003Ohio_DUX4-V5_hg19_peaks	DUX4-V5_V5	unaffected human myoblasts	Homo sapiens	V5-tag (Abcam ab15828)	V5-tag
E2F1_01	E2F1	GSE36526	Hes6 drives a network with therapeutic potential in castrate-resistant prostate cancer	GSM897551	24737870	SLX-3855.621_E2F1_hg19_peaks	1-LNCaP-EV-Veh-E2F1-ChIP	LNCaP	Homo sapiens	E2F1(C-20)	Direct
E2F1_02	E2F1	GSE36526	Hes6 drives a network with therapeutic potential in castrate-resistant prostate cancer	GSM897552	24737870	SLX-3856.621_E2F1_hg19_peaks	2-LNCaP-EV-Bic-E2F1-ChIP	LNCaP	Homo sapiens	E2F1(C-20)	Direct
E2F1_03	E2F1	GSE36526	Hes6 drives a network with therapeutic potential in castrate-resistant prostate cancer	GSM897553	24737870	SLX-3857.621_E2F1_hg19_peaks	3-LNCaP-Hes6-Veh-E2F1-ChIP	LNCaP	Homo sapiens	E2F1(C-20)	Direct
E2F1_04	E2F1	GSE36526	Hes6 drives a network with therapeutic potential in castrate-resistant prostate cancer	GSM897554	24737870	SLX-3858.624_E2F1_hg19_peaks	4-LNCaP-Hes6-Bic-E2F1-ChIP	LNCaP	Homo sapiens	E2F1(C-20)	Direct
E2F1_05	E2F1	GSE31477	ENCODE Transcription Factor Binding Sites by ChIP-seq from Stanford/Yale/USC/Harvard	GSM935366	22955991	hg19_wgEncodeSydhTfbsHelas3Hae2f1StdPk	USC_ChipSeq_HeLa-S3_HA-E2F1_std	HeLa-S3	Homo sapiens	HA-E2F1	HA-teg
E2F1_06	E2F1	GSE31477	ENCODE Transcription Factor Binding Sites by ChIP-seq from Stanford/Yale/USC/Harvard	GSM935477	22955991	hg19_wgEncodeSydhTfbsMcf7Hae2f1UcdPk	USC_ChipSeq_MCF-7_HA-E2F1_UCDavis	MCF-7	Homo sapiens	HA-E2F1	HA-teg
E2F1_07	E2F1	GSE31477	ENCODE Transcription Factor Binding Sites by ChIP-seq from Stanford/Yale/USC/Harvard	GSM935484	22955991	hg19_wgEncodeSydhTfbsHelas3E2f1StdPk	USC_ChipSeq_HeLa-S3_E2F1_std	HeLa-S3	Homo sapiens	E2F1	Direct
E2F3_01	E2F3	GSE49402	Transcription factor binding in human cells occurs in dense clusters formed around cohesin anchor sites	GSM1208729	23953112	LoVo_E2F3_PassedQC_peaks_hg19	batch2_chrom1_LoVo_E2F3_Mouse_PassedQC	LoVo	Homo sapiens	E2F3	Direct
E2F3_02	E2F3	GSE51142	Transcription factor binding in human cells occurs in dense clusters formed around cohesin anchor sites [Validation Set]	GSM1239452	23953112	LoVo_E2F3_PassedQC_peaks_hg19	batch4_chrom1_LoVo_E2F3_Rabbit_PassedQC	LoVo	Homo sapiens	E2F3	Direct
E2F4_01	E2F4	GSE41561	A novel proteomic approach reveals GREB1 as an Estrogen Receptor co-factor	GSM1019122	23403292	SLX-2473.412.s_2_SLX-2574.433.s_2_peaks	E2F4_TAM	MCF7	Homo sapiens	E2F4; sc-866 (santa cruz) Lot-(A2804)	Direct
E2F4_02	E2F4	GSE41561	A novel proteomic approach reveals GREB1 as an Estrogen Receptor co-factor	GSM1019123	23403292	SLX-2474.412.s_3_SLX-2574.433.s_2_peaks	E2F4_ICI	MCF7	Homo sapiens	E2F4; sc-866 (santa cruz) Lot-(A2804)	Direct
E2F4_03	E2F4	GSE49402	Transcription factor binding in human cells occurs in dense clusters formed around cohesin anchor sites	GSM1208607	23953112	LoVo_E2F4_PassedQC_peaks	batch1_chrom1_LoVo_E2F4_Mouse_PassedQC	LoVo	Homo sapiens	E2F4	Direct
E2F4_04	E2F4	GSE24326	Genome-wide profiling of H3K56 acetylation and transcription factor binding sites in human adipocytes	GSM599837	21655096	E2F4_peak	E2F4_ChIPSeq	Mesenchymal stem cells-derived adipocytes	Homo sapiens	E2F4	Direct
E2F4_05	E2F4	GSE31477	ENCODE Transcription Factor Binding Sites by ChIP-seq from Stanford/Yale/USC/Harvard	GSM935330	22955991	hg19_wgEncodeSydhTfbsGm12878E2f4IggmusPk	Stanford_ChipSeq_GM12878_E2F4_IgG-mus	GM12878	Homo sapiens	E2F4	Direct
E2F4_06	E2F4	GSE31477	ENCODE Transcription Factor Binding Sites by ChIP-seq from Stanford/Yale/USC/Harvard	GSM935365	22955991	hg19_wgEncodeSydhTfbsHelas3E2f4StdPk	USC_ChipSeq_HeLa-S3_E2F4_std	HeLa-S3	Homo sapiens	E2F4	Direct
E2F4_07	E2F4	GSE31477	ENCODE Transcription Factor Binding Sites by ChIP-seq from Stanford/Yale/USC/Harvard	GSM935400	22955991	hg19_wgEncodeSydhTfbsMcf10aesE2f4TamHvdPk	Harvard_ChipSeq_MCF10A-Er-Src_4OHTAM_1uM_36hr_E2F4_Harvard_Control	MCF10A-Er-Src	Homo sapiens	E2F4	Direct
E2F4_08	E2F4	GSE31477	ENCODE Transcription Factor Binding Sites by ChIP-seq from Stanford/Yale/USC/Harvard	GSM935600	22955991	hg19_wgEncodeSydhTfbsK562E2f4UcdPk	USC_ChipSeq_K562_E2F4_UCDavis	K562	Homo sapiens	E2F4	Direct
E2F5_50	E2F5	GSE105824	ChIP-seq from K562 (ENCSR709DRM)	GSM2828465	22955616	ENCFF118EXB_peaks_hg19	ChIP-seq from K562 (ENCLB731CDH)	K562 immortalized cell line stably expressing C-terminal eGFP-E2F5 fusion protein	Homo sapiens	eGFP-E2F5	GFP
E2F5_51	E2F5	GSE105824	ChIP-seq from K562 (ENCSR709DRM)	GSM2828466	22955616	ENCFF360GCE_peaks_hg19	ChIP-seq from K562 (ENCLB512SXK)	K562 immortalized cell line stably expressing C-terminal eGFP-E2F5 fusion protein	Homo sapiens	eGFP-E2F5	GFP
E2F6_01	E2F6	GSE32465	Transcription Factor Binding Sites by ChIP-seq from ENCODE/HAIB	GSM1010766	24076218	hg19_wgEncodeHaibTfbsA549E2f6V0422111PkRep1	HudsonAlpha_ChipSeq_A549_E2F6_v042211.1	A549	Homo sapiens	E2F6	Direct
E2F6_02	E2F6	GSE32465	Transcription Factor Binding Sites by ChIP-seq from ENCODE/HAIB	GSM1010766	24076218	hg19_wgEncodeHaibTfbsA549E2f6V0422111PkRep2	HudsonAlpha_ChipSeq_A549_E2F6_v042211.1	A549	Homo sapiens	E2F6	Direct
E2F6_03	E2F6	GSE32465	Transcription Factor Binding Sites by ChIP-seq from ENCODE/HAIB	GSM1010899	24076218	hg19_wgEncodeHaibTfbsH1hescE2f6V0422111PkRep1	HudsonAlpha_ChipSeq_H1-hESC_E2F6_v042211.1	H1-hESC	Homo sapiens	E2F6	Direct
E2F6_04	E2F6	GSE32465	Transcription Factor Binding Sites by ChIP-seq from ENCODE/HAIB	GSM1010899	24076218	hg19_wgEncodeHaibTfbsH1hescE2f6V0422111PkRep2	HudsonAlpha_ChipSeq_H1-hESC_E2F6_v042211.1	H1-hESC	Homo sapiens	E2F6	Direct
E2F6_05	E2F6	GSE31477	ENCODE Transcription Factor Binding Sites by ChIP-seq from Stanford/Yale/USC/Harvard	GSM935476	22955991	hg19_wgEncodeSydhTfbsHelas3E2f6StdPk	USC_ChipSeq_HeLa-S3_E2F6_std	HeLa-S3	Homo sapiens	E2F6	Direct
E2F6_06	E2F6	GSE31477	ENCODE Transcription Factor Binding Sites by ChIP-seq from Stanford/Yale/USC/Harvard	GSM935597	22955991	hg19_wgEncodeSydhTfbsK562E2f6UcdPk	USC_ChipSeq_K562_E2F6_UCDavis	K562	Homo sapiens	E2F6	Direct
E2F6_07	E2F6	GSE32465	Transcription Factor Binding Sites by ChIP-seq from ENCODE/HAIB	GSM803469	24076218	hg19_wgEncodeHaibTfbsK562E2f6sc22823V0416102PkRep1	HudsonAlpha_ChipSeq_K562_E2F6_v041610.2	K562	Homo sapiens	E2F6	Direct
E2F6_08	E2F6	GSE32465	Transcription Factor Binding Sites by ChIP-seq from ENCODE/HAIB	GSM803469	24076218	hg19_wgEncodeHaibTfbsK562E2f6sc22823V0416102PkRep2	HudsonAlpha_ChipSeq_K562_E2F6_v041610.2	K562	Homo sapiens	E2F6	Direct
E2F7_01	E2F7	GSE49402	Transcription factor binding in human cells occurs in dense clusters formed around cohesin anchor sites	GSM1208730	23953112	LoVo_E2F7_PassedQC_peaks	batch2_chrom1_LoVo_E2F7_Rabbit_PassedQC	LoVo	Homo sapiens	E2F7	Direct
E2F7_50	E2F7	GSE66956	Genome-wide analysis reveals NRP1 as a critical HIF1-E2F7 target gene in the regulation of motorneuron guidance in vivo	GSM1634923	26681691	ne2f7_20110913.unique_peak_hg19	HeLa E2F7_normoxia	HeLa	Homo sapiens	E2F7 (sc-66870, Santa Cruz Biotechnology)	Direct
E2F7_51	E2F7	GSE66956	Genome-wide analysis reveals NRP1 as a critical HIF1-E2F7 target gene in the regulation of motorneuron guidance in vivo	GSM1634924	26681691	Hype2f7_20110913.unique_peak_hg19	HeLa E2F7_hypoxia	HeLa	Homo sapiens	E2F7 (sc-66870, Santa Cruz Biotechnology)	Direct
E2F7_52	E2F7	GSE105353	ChIP-seq from K562 (ENCSR171CAY)	GSM2825524	22955616	ENCFF649PUW_peaks_hg19	ChIP-seq from K562 (ENCLB673VPK)	K562	Homo sapiens	E2F7	Direct
E2F7_53	E2F7	GSE105353	ChIP-seq from K562 (ENCSR171CAY)	GSM2825525	22955616	ENCFF384FEX_peaks_hg19	ChIP-seq from K562 (ENCLB499FII)	K562	Homo sapiens	E2F7	Direct
E2F8_01	E2F8	GSE49402	Transcription factor binding in human cells occurs in dense clusters formed around cohesin anchor sites	GSM1208731	23953112	LoVo_E2F8_PassedQC_peaks	batch2_chrom1_LoVo_E2F8_Goat_PassedQC	LoVo	Homo sapiens	E2F8	Direct
EBF1_01	EBF1	GSE54889	Early B-cell Factor 1 Regulates Adipocyte Morphology and Lipolysis in White Adipose Tissue [ChIP-seq]	GSM1326219	24856929	EBF1_peaks_hg19	anti_EBF1, replicate 1	Adipose stromal cell (ASC) adipocyte	Homo sapiens	custom-made EBF1 antibody (rabbit)	Direct
EBF1_02	EBF1	GSE75503	Combinatorial Control of RBP-jk and EBF1 Chromosome Occupancy induced by viral co-activator EBNA2 [ChIP-seq]	GSM1958038	26752713	WST_LCL_EBF1.peak_hg19	EBF1 CHIP-seq in MutuI	MutuI	Homo sapiens	EBF1	Direct
EBF1_03	EBF1	GSE75503	Combinatorial Control of RBP-jk and EBF1 Chromosome Occupancy induced by viral co-activator EBNA2 [ChIP-seq]	GSM1958039	26752713	WST_MUTU_EBF1.peak_hg19	EBF1 CHIP-seq in LCL	LCL	Homo sapiens	EBF1	Direct
EBF1_04	EBF1	GSE32465	Transcription Factor Binding Sites by ChIP-seq from ENCODE/HAIB	GSM803386	24076218	hg19_wgEncodeHaibTfbsGm12878Ebfsc137065Pcr1xPkRep1	HudsonAlpha_ChipSeq_GM12878_EBF1_(SC-137065)_PCR1x	GM12878	Homo sapiens	EBF1	Direct
EBF1_05	EBF1	GSE32465	Transcription Factor Binding Sites by ChIP-seq from ENCODE/HAIB	GSM803386	24076218	hg19_wgEncodeHaibTfbsGm12878Ebfsc137065Pcr1xPkRep2	HudsonAlpha_ChipSeq_GM12878_EBF1_(SC-137065)_PCR1x	GM12878	Homo sapiens	EBF1	Direct
EBF1_06	EBF1	GSE31477	ENCODE Transcription Factor Binding Sites by ChIP-seq from Stanford/Yale/USC/Harvard	GSM935375	22955991	hg19_wgEncodeSydhTfbsGm12878Ebf1sc137065StdPk	Stanford_ChipSeq_GM12878_EBF1_(SC-137065)_std	GM12878	Homo sapiens	EBF1_(SC-137065)	Direct
EED_01	EED	GSE42566	The Central Role of EED in the Orchestration of Polycomb Group Complexes	GSM1045472	24457600	EED.Scr.HPeak_hg19	EED_Scr_ChIPSeq	DU145 prostate cancer cells	Homo sapiens	Anti-EED [Millipore, cat# 05-1320, Lot# NG1841057]	Direct
EED_02	EED	GSE42566	The Central Role of EED in the Orchestration of Polycomb Group Complexes	GSM1045473	24457600	EED.sh3.HPeak_hg19	EED_sh3_ChIPSeq	DU145 prostate cancer cells	Homo sapiens	Anti-EED [Millipore, cat# 05-1320, Lot# NG1841057]	Direct
EGR1_01	EGR1	GSE49402	Transcription factor binding in human cells occurs in dense clusters formed around cohesin anchor sites	GSM1208608	23953112	LoVo_EGR1_PassedQC_peaks	batch1_chrom1_LoVo_EGR1_Rabbit_PassedQC	LoVo	Homo sapiens	EGR1	Direct
EGR1_02	EGR1	GSE21665	Global analysis of in vivo EGR1-binding sites in erythroleukemia cell K562 using chromatin immunoprecipitation and massively parallel sequencing	GSM540707	20690147	0919_W500_C6.cod	K562 cell_PMA treatment (10 ng/ml)_2 hours_EGR1_ChIPSeq	human erythroleukemia cell	Homo sapiens	anti-EGR1 antibody (H-588, Santa Cruz Biotechnology)	Direct
EGR1_03	EGR1	GSE32465	Transcription Factor Binding Sites by ChIP-seq from ENCODE/HAIB	GSM1010730	24076218	hg19_wgEncodeHaibTfbsGm12878Egr1Pcr2xPkRep3	HudsonAlpha_ChipSeq_GM12878_Egr-1_PCR2x	GM12878	Homo sapiens	Egr-1	Direct
EGR1_04	EGR1	GSE32465	Transcription Factor Binding Sites by ChIP-seq from ENCODE/HAIB	GSM1010844	24076218	hg19_wgEncodeHaibTfbsMcf7Egr1V0422111PkRep1	HudsonAlpha_ChipSeq_MCF-7_Egr-1_v042211.1	MCF-7	Homo sapiens	Egr-1	Direct
EGR1_05	EGR1	GSE32465	Transcription Factor Binding Sites by ChIP-seq from ENCODE/HAIB	GSM1010844	24076218	hg19_wgEncodeHaibTfbsMcf7Egr1V0422111PkRep2	HudsonAlpha_ChipSeq_MCF-7_Egr-1_v042211.1	MCF-7	Homo sapiens	Egr-1	Direct
EGR1_06	EGR1	GSE32465	Transcription Factor Binding Sites by ChIP-seq from ENCODE/HAIB	GSM1010846	24076218	hg19_wgEncodeHaibTfbsHct116Egr1V0422111PkRep1	HudsonAlpha_ChipSeq_HCT-116_Egr-1_v042211.1	HCT-116	Homo sapiens	Egr-1	Direct
EGR1_07	EGR1	GSE32465	Transcription Factor Binding Sites by ChIP-seq from ENCODE/HAIB	GSM1010846	24076218	hg19_wgEncodeHaibTfbsHct116Egr1V0422111PkRep2	HudsonAlpha_ChipSeq_HCT-116_Egr-1_v042211.1	HCT-116	Homo sapiens	Egr-1	Direct
EGR1_08	EGR1	GSE32465	Transcription Factor Binding Sites by ChIP-seq from ENCODE/HAIB	GSM1010888	24076218	hg19_wgEncodeHaibTfbsEcc1Egr1V0422111PkRep1	HudsonAlpha_ChipSeq_ECC-1_Egr-1_v042211.1	ECC-1	Homo sapiens	Egr-1	Direct
EGR1_09	EGR1	GSE32465	Transcription Factor Binding Sites by ChIP-seq from ENCODE/HAIB	GSM1010888	24076218	hg19_wgEncodeHaibTfbsEcc1Egr1V0422111PkRep2	HudsonAlpha_ChipSeq_ECC-1_Egr-1_v042211.1	ECC-1	Homo sapiens	Egr-1	Direct
EGR1_10	EGR1	GSE32465	Transcription Factor Binding Sites by ChIP-seq from ENCODE/HAIB	GSM803414	24076218	hg19_wgEncodeHaibTfbsK562Egr1V0416101PkRep1	HudsonAlpha_ChipSeq_K562_Egr-1_v041610.1	K562	Homo sapiens	Egr-1	Direct
EGR1_11	EGR1	GSE32465	Transcription Factor Binding Sites by ChIP-seq from ENCODE/HAIB	GSM803414	24076218	hg19_wgEncodeHaibTfbsK562Egr1V0416101PkRep2	HudsonAlpha_ChipSeq_K562_Egr-1_v041610.1	K562	Homo sapiens	Egr-1	Direct
EGR1_12	EGR1	GSE32465	Transcription Factor Binding Sites by ChIP-seq from ENCODE/HAIB	GSM803430	24076218	hg19_wgEncodeHaibTfbsH1hescEgr1V0416102PkRep1	HudsonAlpha_ChipSeq_H1-hESC_Egr-1_v041610.2	H1-hESC	Homo sapiens	Egr-1	Direct
EGR1_13	EGR1	GSE32465	Transcription Factor Binding Sites by ChIP-seq from ENCODE/HAIB	GSM803430	24076218	hg19_wgEncodeHaibTfbsH1hescEgr1V0416102PkRep2	HudsonAlpha_ChipSeq_H1-hESC_Egr-1_v041610.2	H1-hESC	Homo sapiens	Egr-1	Direct
EGR1_14	EGR1	GSE32465	Transcription Factor Binding Sites by ChIP-seq from ENCODE/HAIB	GSM803434	24076218	hg19_wgEncodeHaibTfbsGm12878Egr1V0416101PkRep1	HudsonAlpha_ChipSeq_GM12878_Egr-1_v041610.1	GM12878	Homo sapiens	Egr-1	Direct
EGR1_15	EGR1	GSE32465	Transcription Factor Binding Sites by ChIP-seq from ENCODE/HAIB	GSM803434	24076218	hg19_wgEncodeHaibTfbsGm12878Egr1V0416101PkRep2	HudsonAlpha_ChipSeq_GM12878_Egr-1_v041610.1	GM12878	Homo sapiens	Egr-1	Direct
EGR1_50	EGR1	GSE105243	ChIP-seq from K562 (ENCSR024CNP)	GSM2825116	22955616	ENCFF782FAJ_peaks_hg19	ChIP-seq from K562 (ENCLB345UGA)	K562	Homo sapiens	EGR1	Direct
EGR1_51	EGR1	GSE105243	ChIP-seq from K562 (ENCSR024CNP)	GSM2825117	22955616	ENCFF255VCC_peaks_hg19	ChIP-seq from K562 (ENCLB428KJP)	K562	Homo sapiens	EGR1	Direct
EGR1_52	EGR1	GSE105316	ChIP-seq from K562 (ENCSR211LTF)	GSM2825473	22955616	ENCFF920IJY_peaks_hg19	ChIP-seq from K562 (ENCLB999MQA)	K562	Homo sapiens	EGR1	Direct
EGR1_53	EGR1	GSE105316	ChIP-seq from K562 (ENCSR211LTF)	GSM2825474	22955616	ENCFF634YJK_peaks_hg19	ChIP-seq from K562 (ENCLB012WJS)	K562	Homo sapiens	EGR1	Direct
EGR2_01	EGR2	GSE31621	Dynamic epigenetic enhancer signatures are predictive for key transcriptional regulators associated with cellular differentiation states	GSM785503	22550342	MAK_EGR2_peaks	MAC EGR2	Monocyte-derived macrophage	Homo sapiens	EGR2	Direct
EGR2_02	EGR2	GSE31621	Dynamic epigenetic enhancer signatures are predictive for key transcriptional regulators associated with cellular differentiation states	GSM785504	22550342	MAK_EGR2_Hpeaks	MAC EGR2 2	Monocyte-derived macrophage	Homo sapiens	EGR2	Direct
EGR2_50	EGR2	GSE76494	Identification of in vivo binding sites of human GFP-tagged C2H2-ZF proteins	GSM2026759	27852650	EGR2_rep1.macs.out_hg19	ChIP-seq of GFP-tagged EGR2 in HEK293 cells [EGR2_rep1]	HEK293	Homo sapiens	anti-GFP antibody	GFP
EGR2_51	EGR2	GSE76494	Identification of in vivo binding sites of human GFP-tagged C2H2-ZF proteins	GSM2026760	27852650	EGR2_rep2.macs.out_hg19	ChIP-seq of GFP-tagged EGR2 in HEK293 cells [EGR2_rep2]	HEK293	Homo sapiens	anti-GFP antibody	GFP
EHF_01	EHF	GSE49402	Transcription factor binding in human cells occurs in dense clusters formed around cohesin anchor sites	GSM1208609	23953112	LoVo_EHF_PassedQC_peaks	batch1_chrom1_LoVo_EHF_Mouse_PassedQC	LoVo	Homo sapiens	EHF	Direct
EHF_03	EHF	GSE63398	Ets homologous factor regulates pathways controlling response to injury in Calu-3 airway epithelial cells [ChIP-seq]	GSM1548072	25414352	AH-52_Calu3EHFpeaks	EHF ChIP-seq replicate 2	Calu-3	Homo sapiens	EHF (Clone 5A.5), Pierce	Direct
ELF1_01	ELF1	GSE32465	Transcription Factor Binding Sites by ChIP-seq from ENCODE/HAIB	GSM1010751	24076218	hg19_wgEncodeHaibTfbsSknshElf1V0422111PkRep1	HudsonAlpha_ChipSeq_SK-N-SH_ELF1_(SC-631)_v042211.1	SK-N-SH	Homo sapiens	ELF1_(SC-631)	Direct
ELF1_02	ELF1	GSE32465	Transcription Factor Binding Sites by ChIP-seq from ENCODE/HAIB	GSM1010751	24076218	hg19_wgEncodeHaibTfbsSknshElf1V0422111PkRep2	HudsonAlpha_ChipSeq_SK-N-SH_ELF1_(SC-631)_v042211.1	SK-N-SH	Homo sapiens	ELF1_(SC-631)	Direct
ELF1_03	ELF1	GSE32465	Transcription Factor Binding Sites by ChIP-seq from ENCODE/HAIB	GSM1010764	24076218	hg19_wgEncodeHaibTfbsMcf7Elf1V0422111PkRep1	HudsonAlpha_ChipSeq_MCF-7_ELF1_(SC-631)_v042211.1	MCF-7	Homo sapiens	ELF1_(SC-631)	Direct
ELF1_04	ELF1	GSE32465	Transcription Factor Binding Sites by ChIP-seq from ENCODE/HAIB	GSM1010764	24076218	hg19_wgEncodeHaibTfbsMcf7Elf1V0422111PkRep2	HudsonAlpha_ChipSeq_MCF-7_ELF1_(SC-631)_v042211.1	MCF-7	Homo sapiens	ELF1_(SC-631)	Direct
ELF1_05	ELF1	GSE32465	Transcription Factor Binding Sites by ChIP-seq from ENCODE/HAIB	GSM1010765	24076218	hg19_wgEncodeHaibTfbsHct116Elf1V0422111PkRep1	HudsonAlpha_ChipSeq_HCT-116_ELF1_(SC-631)_v042211.1	HCT-116	Homo sapiens	ELF1_(SC-631)	Direct
ELF1_06	ELF1	GSE32465	Transcription Factor Binding Sites by ChIP-seq from ENCODE/HAIB	GSM1010765	24076218	hg19_wgEncodeHaibTfbsHct116Elf1V0422111PkRep2	HudsonAlpha_ChipSeq_HCT-116_ELF1_(SC-631)_v042211.1	HCT-116	Homo sapiens	ELF1_(SC-631)	Direct
ELF1_07	ELF1	GSE32465	Transcription Factor Binding Sites by ChIP-seq from ENCODE/HAIB	GSM1010790	24076218	hg19_wgEncodeHaibTfbsA549Elf1V0422111Etoh02PkRep1	HudsonAlpha_ChipSeq_A549_ELF1_(SC-631)_EtOH_0.02pct_v042211.1	A549	Homo sapiens	ELF1_(SC-631)	Direct
ELF1_08	ELF1	GSE32465	Transcription Factor Binding Sites by ChIP-seq from ENCODE/HAIB	GSM1010790	24076218	hg19_wgEncodeHaibTfbsA549Elf1V0422111Etoh02PkRep2	HudsonAlpha_ChipSeq_A549_ELF1_(SC-631)_EtOH_0.02pct_v042211.1	A549	Homo sapiens	ELF1_(SC-631)	Direct
ELF1_09	ELF1	GSE49402	Transcription factor binding in human cells occurs in dense clusters formed around cohesin anchor sites	GSM1208610	23953112	LoVo_ELF1_PassedQC_peaks	batch1_chrom1_LoVo_ELF1_Mouse_PassedQC	LoVo	Homo sapiens	ELF1	Direct
ELF1_10	ELF1	GSE59021	ETS1 is a genome-wide effector of RAS/ERK signaling in epithelial cells (ChIP-Seq)	GSM1424527	25294825	ELF1_DU145_hg19	ELF1_DU145_ChIPseq	DU145	Homo sapiens	ELF1 (Santa Cruz, sc-631, lot #L2702)	Direct
ELF1_11	ELF1	GSE32465	Transcription Factor Binding Sites by ChIP-seq from ENCODE/HAIB	GSM803415	24076218	hg19_wgEncodeHaibTfbsHepg2Elf1sc631V0416101PkRep1	HudsonAlpha_ChipSeq_HepG2_ELF1_(SC-631)_v041610.1	HepG2	Homo sapiens	ELF1_(SC-631)	Direct
ELF1_12	ELF1	GSE32465	Transcription Factor Binding Sites by ChIP-seq from ENCODE/HAIB	GSM803415	24076218	hg19_wgEncodeHaibTfbsHepg2Elf1sc631V0416101PkRep2	HudsonAlpha_ChipSeq_HepG2_ELF1_(SC-631)_v041610.1	HepG2	Homo sapiens	ELF1_(SC-631)	Direct
ELF1_13	ELF1	GSE32465	Transcription Factor Binding Sites by ChIP-seq from ENCODE/HAIB	GSM803494	24076218	hg19_wgEncodeHaibTfbsK562Elf1sc631V0416102PkRep1	HudsonAlpha_ChipSeq_K562_ELF1_(SC-631)_v041610.2	K562	Homo sapiens	ELF1_(SC-631)	Direct
ELF1_14	ELF1	GSE32465	Transcription Factor Binding Sites by ChIP-seq from ENCODE/HAIB	GSM803494	24076218	hg19_wgEncodeHaibTfbsK562Elf1sc631V0416102PkRep2	HudsonAlpha_ChipSeq_K562_ELF1_(SC-631)_v041610.2	K562	Homo sapiens	ELF1_(SC-631)	Direct
ELF1_15	ELF1	GSE32465	Transcription Factor Binding Sites by ChIP-seq from ENCODE/HAIB	GSM803496	24076218	hg19_wgEncodeHaibTfbsGm12878Elf1sc631V0416101PkRep1	HudsonAlpha_ChipSeq_GM12878_ELF1_(SC-631)_v041610.1	GM12878	Homo sapiens	ELF1_(SC-631)	Direct
ELF1_16	ELF1	GSE32465	Transcription Factor Binding Sites by ChIP-seq from ENCODE/HAIB	GSM803496	24076218	hg19_wgEncodeHaibTfbsGm12878Elf1sc631V0416101PkRep2	HudsonAlpha_ChipSeq_GM12878_ELF1_(SC-631)_v041610.1	GM12878	Homo sapiens	ELF1_(SC-631)	Direct
ELF2_01	ELF2	GSE51142	Transcription factor binding in human cells occurs in dense clusters formed around cohesin anchor sites [Validation Set]	GSM1239499	23953112	LoVo_ELF2_PassedQC_peaks	batch4_chrom2_LoVo_ELF2_Rabbit_PassedQC	LoVo	Homo sapiens	ELF2	Direct
ELF4_50	ELF4	GSE105555	ChIP-seq from K562 (ENCSR638QHV)	GSM2827294	22955616	ENCFF734SUP_peaks_hg19	ChIP-seq from K562 (ENCLB492XWJ)	K562	Homo sapiens	ELF4	Direct
ELF4_51	ELF4	GSE105555	ChIP-seq from K562 (ENCSR638QHV)	GSM2827295	22955616	ENCFF307JUJ_peaks_hg19	ChIP-seq from K562 (ENCLB861IEP)	K562	Homo sapiens	ELF4	Direct
ELF4_52	ELF4	GSE106031	ChIP-seq from HEK293T (ENCSR778QLY)	GSM2828938	22955616	ENCFF480NXP_peaks_hg19	ChIP-seq from HEK293T (ENCLB772CWX)	HEK293T	Homo sapiens	ELF4	Direct
ELF4_53	ELF4	GSE106031	ChIP-seq from HEK293T (ENCSR778QLY)	GSM2828939	22955616	ENCFF802MVF_peaks_hg19	ChIP-seq from HEK293T (ENCLB677GAI)	HEK293T	Homo sapiens	ELF4	Direct
ELF5_01	ELF5	GSE30407	The ets transcription factor ELF5 suppresses the estrogen sensitive phenotype and contributes to antiestrogen resistance in luminal breast cancer.	GSM773913	23300383	T47D_pHUSH_Elf5_dox_48hrs_CRI01.filter_peaks	T47D-overexpressing ELF5-ELF5 DNA-48hours-rep1	T47D	Homo sapiens	ELF5	Direct
ELK1_01	ELK1	GSE31477	ENCODE Transcription Factor Binding Sites by ChIP-seq from Stanford/Yale/USC/Harvard	GSM1003620	22955991	hg19_wgEncodeSydhTfbsK562Elk112771IggrabPk	Stanford_ChipSeq_K562_ELK1_(1277-1)_IgG-rab	K562	Homo sapiens	ELK1_(1277-1)	Direct
ELK1_02	ELK1	GSE31477	ENCODE Transcription Factor Binding Sites by ChIP-seq from Stanford/Yale/USC/Harvard	GSM935326	22955991	hg19_wgEncodeSydhTfbsHelas3Elk112771IggrabPk	Stanford_ChipSeq_HeLa-S3_ELK1_(1277-1)_IgG-rab	HeLa-S3	Homo sapiens	ELK1_(1277-1)	Direct
ELK1_03	ELK1	GSE31477	ENCODE Transcription Factor Binding Sites by ChIP-seq from Stanford/Yale/USC/Harvard	GSM935345	22955991	hg19_wgEncodeSydhTfbsGm12878Elk112771IggmusPk	Stanford_ChipSeq_GM12878_ELK1_(1277-1)_IgG-mus	GM12878	Homo sapiens	ELK1_(1277-1)	Direct
ELK3_50	ELK3	GSE60156	The oncogenic microRNA hsa-mir-155-5p targets the transcription factor ELK3 and links it to the hypoxia response and the Hypoxia Inducible Factor HIF1Î±	GSM1466691	25401928	ELK3_normoxia_peaks_hg19	ELK3 Normoxia	HUVEC cells (ATCC, CRL1730)	Homo sapiens	hELK3 2005 (in house)	Direct
ELL2_01	ELL2	GSE40632	Genome-wide analysis of the Integrator complex (HTS)	GSM1405092	25201415	ELL2_peaks_hg19	ELL2_DOX_rep2	HeLa	Homo sapiens	non-commercial rabbit anti-ELL2 Ref PMID 20159561	Direct
ELL2_02	ELL2	GSE40632	Genome-wide analysis of the Integrator complex (HTS)	GSM1405093	25201415	ELL2_peaks_hg19	ELL2_DOX_EGF_rep2	HeLa	Homo sapiens	non-commercial rabbit anti-ELL2 Ref PMID 20159561	Direct
ELL2_03	ELL2	GSE70408	PAF1, a molecular regulator of promoter-proximal pausing by RNA Polymerase II	GSM1727075	26279188	ELL2_peaks_hg19	ELL2_shPAF1.1_HCT116_rep1_ChIPSeq	colorectal cancer	Homo sapiens	ELL2 (homemade)	Direct
ELL2_04	ELL2	GSE70408	PAF1, a molecular regulator of promoter-proximal pausing by RNA Polymerase II	GSM1727076	26279188	ELL2_peaks_hg19	ELL2_shPAF1.1_HCT116_rep2_ChIPSeq	colorectal cancer	Homo sapiens	ELL2 (homemade)	Direct
ELL2_05	ELL2	GSE70408	PAF1, a molecular regulator of promoter-proximal pausing by RNA Polymerase II	GSM1727077	26279188	ELL2_peaks_hg19	ELL2_shSCR_HCT116_rep1_ChIPSeq	colorectal cancer	Homo sapiens	ELL2 (homemade)	Direct
ELL2_06	ELL2	GSE70408	PAF1, a molecular regulator of promoter-proximal pausing by RNA Polymerase II	GSM1727078	26279188	ELL2_peaks_hg19	ELL2_shSCR_HCT116_rep2_ChIPSeq	colorectal cancer	Homo sapiens	ELL2 (homemade)	Direct
EOMES_01	EOMES	GSE61475	Transcription factor binding dynamics during human ES cell differentiation	GSM1505627	25693565	Eomes_021113_h64.peak	EOMES MNChIP-seq in cell type HUES64 Eomes_021113_h64	HUES64	Homo sapiens	EOMES(Abcam,ab23345,GR50189-1)	Direct
EOMES_02	EOMES	GSE61475	Transcription factor binding dynamics during human ES cell differentiation	GSM1505628	25693565	Eomes_022113_endo.peak	EOMES MNChIP-seq in cell type dEN Eomes_022113_endo	HUES64	Homo sapiens	EOMES(Abcam,ab23345,GR50189-1)	Direct
EOMES_03	EOMES	GSE61475	Transcription factor binding dynamics during human ES cell differentiation	GSM1505629	25693565	Eomes_041914_endo.peak	EOMES MNChIP-seq in cell type dEN Eomes_041914_endo	HUES64	Homo sapiens	EOMES(Abcam,ab23345,GR50189-1)	Direct
EOMES_04	EOMES	GSE61475	Transcription factor binding dynamics during human ES cell differentiation	GSM1505630	25693565	Eomes_071212_mesendo.peak	EOMES MNChIP-seq in cell type dMS Eomes_071212_mesendo	HUES64	Homo sapiens	EOMES(Abcam,ab23345,GR50189-1)	Direct
EOMES_05	EOMES	GSE61475	Transcription factor binding dynamics during human ES cell differentiation	GSM1505631	25693565	Eomes_111212_mesendo.peak	EOMES MNChIP-seq in cell type dMS Eomes_111212_mesendo	HUES64	Homo sapiens	EOMES(Abcam,ab23345,GR50189-1)	Direct
EOMES_06	EOMES	GSE26097	Pluripotency Factors Regulate Definitive Endoderm Specification through Eomesodermin	GSM640691	21245162	EOMES_XL_BoundRegions.gff	hESC_48h-endodiff_EOMES_XL_ChIP-Seq_reps1and2	H9 hESC	Homo sapiens	EOMES	Direct
ERG_01	ERG	GSE49091	The ETS family member GABPa mediates the development of castrate-resistant prostate cancer (ChIP-Seq)	GSM1193656	24753418	t0_ERG_VCaP_ERG_t0_1_macs	t0 ERG VCaP	VCaP	Homo sapiens	ERG	Direct
ERG_02	ERG	GSE49091	The ETS family member GABPa mediates the development of castrate-resistant prostate cancer (ChIP-Seq)	GSM1193658	24753418	R_ERG_VCaP_ERG_R_1_macs	R ERG VCaP	VCaP	Homo sapiens	ERG	Direct
ERG_03	ERG	GSE49091	The ETS family member GABPa mediates the development of castrate-resistant prostate cancer (ChIP-Seq)	GSM1193664	24753418	Jurkat_ERG_1_ERG_R_1_macs	Jurkat ERG 1	Jurkat	Homo sapiens	ERG	Direct
ERG_04	ERG	GSE49091	The ETS family member GABPa mediates the development of castrate-resistant prostate cancer (ChIP-Seq)	GSM1193665	24753418	Jurkat_ERG_2_ERG_R_2_macs	Jurkat ERG 2	Jurkat	Homo sapiens	ERG	Direct
ERG_05	ERG	GSE28950	TMPRSS2-ERG, HDACs and EZH2 are involved in an AR-centric transcriptional circuitry that calibrates androgenic response for prostate cancer progression (ChIP-Seq data)	GSM717395	22531786	peaks_ERG_0H_CHV002.significant.peaks	ERG ChIP sequencing in 0hr treated VCaP cells	VCaP	Homo sapiens	anti-ERG	Direct
ERG_06	ERG	GSE28950	TMPRSS2-ERG, HDACs and EZH2 are involved in an AR-centric transcriptional circuitry that calibrates androgenic response for prostate cancer progression (ChIP-Seq data)	GSM717396	22531786	peaks_ERG_2H_CHV003.significant.peaks	ERG ChIP sequencing in 2hr 100nM DHT treated VCaP cells	VCaP	Homo sapiens	anti-ERG	Direct
ERG_07	ERG	GSE28950	TMPRSS2-ERG, HDACs and EZH2 are involved in an AR-centric transcriptional circuitry that calibrates androgenic response for prostate cancer progression (ChIP-Seq data)	GSM717397	22531786	peaks_ERG_18H_CHV004.significant.peaks	ERG ChIP sequencing in 18hr 100nM DHT treated VCaP cells	VCaP	Homo sapiens	anti-ERG	Direct
ESR1_01	ESR1	GSE25021	[E-TABM-828] ChIP-Seq in human MCF7 and HEPG2 cells	GSE25021	20219941	ESR1_peaks_hg19	Era_breast_sc543_hsaMCF7_treat 1	Era_breast_sc543_hsaMCF7_treat 1	Homo sapiens	Era	Direct
ESR1_02	ESR1	GSE41561	A novel proteomic approach reveals GREB1 as an Estrogen Receptor co-factor	GSM1019125	23403292	SLX-2640.438.s_1_SLX-2574.433.s_2_peaks	ER_REP1	MCF7	Homo sapiens	ER; sc-534 (santa cruz) Lot-(HC-20)	Direct
ESR1_03	ESR1	GSE49402	Transcription factor binding in human cells occurs in dense clusters formed around cohesin anchor sites	GSM1208737	23953112	LoVo_ESR1_PassedQC_peaks	batch2_chrom1_LoVo_ESR1_Mouse_PassedQC	LoVo	Homo sapiens	ESR1	Direct
ESR1_04	ESR1	GSE59530	TNFÎ± Signaling Exposes Latent Estrogen Receptor Binding Sites in Breast Cancer Cells [ChIP-seq]	GSM1534720	25752574	Un_ERa_N1_Aligned_hg19_peaks	ChIP-seq_ER_Vehicle_rep1	MCF-7	Homo sapiens	ER alpha (rabbit polyclonal generated in the Kraus Lab)	Direct
ESR1_05	ESR1	GSE59530	TNFÎ± Signaling Exposes Latent Estrogen Receptor Binding Sites in Breast Cancer Cells [ChIP-seq]	GSM1534721	25752574	Un_ERa_N2_Aligned_hg19_peaks	ChIP-seq_ER_Vehicle_rep2	MCF-7	Homo sapiens	ER alpha (rabbit polyclonal generated in the Kraus Lab)	Direct
ESR1_06	ESR1	GSE32465	Transcription Factor Binding Sites by ChIP-seq from ENCODE/HAIB	GSM1010747	24076218	hg19_wgEncodeHaibTfbsEcc1EraaV0416102Bpa1hPkRep1	HudsonAlpha_ChipSeq_ECC-1_ERalpha_a_BPA_100nM_v041610.2	ECC-1	Homo sapiens	ERalpha_a	Direct
ESR1_07	ESR1	GSE32465	Transcription Factor Binding Sites by ChIP-seq from ENCODE/HAIB	GSM1010747	24076218	hg19_wgEncodeHaibTfbsEcc1EraaV0416102Bpa1hPkRep2	HudsonAlpha_ChipSeq_ECC-1_ERalpha_a_BPA_100nM_v041610.2	ECC-1	Homo sapiens	ERalpha_a	Direct
ESR1_08	ESR1	GSE32465	Transcription Factor Binding Sites by ChIP-seq from ENCODE/HAIB	GSM1010823	24076218	hg19_wgEncodeHaibTfbsT47dEraaV0416102Bpa1hPkRep1	HudsonAlpha_ChipSeq_T-47D_ERalpha_a_BPA_100nM_v041610.2	T-47D	Homo sapiens	ERalpha_a	Direct
ESR1_09	ESR1	GSE32465	Transcription Factor Binding Sites by ChIP-seq from ENCODE/HAIB	GSM1010823	24076218	hg19_wgEncodeHaibTfbsT47dEraaV0416102Bpa1hPkRep2	HudsonAlpha_ChipSeq_T-47D_ERalpha_a_BPA_100nM_v041610.2	T-47D	Homo sapiens	ERalpha_a	Direct
ESR1_10	ESR1	GSE32465	Transcription Factor Binding Sites by ChIP-seq from ENCODE/HAIB	GSM803374	24076218	hg19_wgEncodeHaibTfbsT47dEralphaaPcr2xGen1hPkRep1	HudsonAlpha_ChipSeq_T-47D_ERalpha_a_Genistein_100nM_v041610.2	T-47D	Homo sapiens	ERalpha_a	Direct
ESR1_11	ESR1	GSE32465	Transcription Factor Binding Sites by ChIP-seq from ENCODE/HAIB	GSM803374	24076218	hg19_wgEncodeHaibTfbsT47dEralphaaPcr2xGen1hPkRep2	HudsonAlpha_ChipSeq_T-47D_ERalpha_a_Genistein_100nM_v041610.2	T-47D	Homo sapiens	ERalpha_a	Direct
ESR1_12	ESR1	GSE32465	Transcription Factor Binding Sites by ChIP-seq from ENCODE/HAIB	GSM803422	24076218	hg19_wgEncodeHaibTfbsEcc1EralphaaV0416102Est10nm1hPkRep1	HudsonAlpha_ChipSeq_ECC-1_ERalpha_a_Estradiol_10nM_v041610.2	ECC-1	Homo sapiens	ERalpha_a	Direct
ESR1_13	ESR1	GSE32465	Transcription Factor Binding Sites by ChIP-seq from ENCODE/HAIB	GSM803422	24076218	hg19_wgEncodeHaibTfbsEcc1EralphaaV0416102Est10nm1hPkRep2	HudsonAlpha_ChipSeq_ECC-1_ERalpha_a_Estradiol_10nM_v041610.2	ECC-1	Homo sapiens	ERalpha_a	Direct
ESR1_14	ESR1	GSE32465	Transcription Factor Binding Sites by ChIP-seq from ENCODE/HAIB	GSM803539	24076218	hg19_wgEncodeHaibTfbsT47dEralphaaV0416102Est10nm1hPkRep1	HudsonAlpha_ChipSeq_T-47D_ERalpha_a_Estradiol_10nM_v041610.2	T-47D	Homo sapiens	ERalpha_a	Direct
ESR1_15	ESR1	GSE32465	Transcription Factor Binding Sites by ChIP-seq from ENCODE/HAIB	GSM803539	24076218	hg19_wgEncodeHaibTfbsT47dEralphaaV0416102Est10nm1hPkRep2	HudsonAlpha_ChipSeq_T-47D_ERalpha_a_Estradiol_10nM_v041610.2	T-47D	Homo sapiens	ERalpha_a	Direct
ESR1_16	ESR1	GSE32465	Transcription Factor Binding Sites by ChIP-seq from ENCODE/HAIB	GSM803541	24076218	hg19_wgEncodeHaibTfbsEcc1EralphaaV0416102Gen1hPkRep1	HudsonAlpha_ChipSeq_ECC-1_ERalpha_a_Genistein_100nM_v041610.2	ECC-1	Homo sapiens	ERalpha_a	Direct
ESR1_17	ESR1	GSE32465	Transcription Factor Binding Sites by ChIP-seq from ENCODE/HAIB	GSM803541	24076218	hg19_wgEncodeHaibTfbsEcc1EralphaaV0416102Gen1hPkRep2	HudsonAlpha_ChipSeq_ECC-1_ERalpha_a_Genistein_100nM_v041610.2	ECC-1	Homo sapiens	ERalpha_a	Direct
ESRRA_01	ESRRA	GSE49402	Transcription factor binding in human cells occurs in dense clusters formed around cohesin anchor sites	GSM1208615	23953112	LoVo_ESRRA_PassedQC_peaks	batch1_chrom1_LoVo_ESRRA_Rabbit_PassedQC	LoVo	Homo sapiens	ESRRA	Direct
ESRRA_02	ESRRA	GSE31477	ENCODE Transcription Factor Binding Sites by ChIP-seq from Stanford/Yale/USC/Harvard	GSM1003605	22955991	hg19_wgEncodeSydhTfbsGm12878ErraIggrabPk	Stanford_ChipSeq_GM12878_ERRA_IgG-rab	GM12878	Homo sapiens	ERRA	Direct
ESRRA_03	ESRRA	GSE31477	ENCODE Transcription Factor Binding Sites by ChIP-seq from Stanford/Yale/USC/Harvard	GSM935621	22955991	hg19_wgEncodeSydhTfbsHepg2ErraForsklnStdPk	Stanford_ChipSeq_HepG2_forskolin_ERRA_std	HepG2	Homo sapiens	ERRA	Direct
ESRRA_50	ESRRA	GSE91793	ChIP-seq from A549 (ENCSR473SUA)	GSM2423534	22955616	ENCFF804JRA_peaks_hg19	ChIP-seq from A549 (ENCLB829XDO)	A549	Homo sapiens	ESRRA	Direct
ESRRA_51	ESRRA	GSE91793	ChIP-seq from A549 (ENCSR473SUA)	GSM2423535	22955616	ENCFF391VQJ_peaks_hg19	ChIP-seq from A549 (ENCLB625NLD)	A549	Homo sapiens	ESRRA	Direct
ESRRA_52	ESRRA	GSE91805	ChIP-seq from K562 (ENCSR486IFJ)	GSM2423554	22955616	ENCFF122FWH_peaks_hg19	ChIP-seq from K562 (ENCLB650BRJ)	K562	Homo sapiens	ESRRA	Direct
ESRRA_53	ESRRA	GSE91805	ChIP-seq from K562 (ENCSR486IFJ)	GSM2423555	22955616	ENCFF313UKE_peaks_hg19	ChIP-seq from K562 (ENCLB180ZTB)	K562	Homo sapiens	ESRRA	Direct
ESRRA_54	ESRRA	GSE92187	ChIP-seq from MCF-7 (ENCSR954WVZ)	GSM2424191	22955616	ENCFF394AHT_peaks_hg19	ChIP-seq from MCF-7 (ENCLB175BWY)	MCF-7	Homo sapiens	ESRRA	Direct
ESRRA_55	ESRRA	GSE92187	ChIP-seq from MCF-7 (ENCSR954WVZ)	GSM2424192	22955616	ENCFF181NXH_peaks_hg19	ChIP-seq from MCF-7 (ENCLB555FMS)	MCF-7	Homo sapiens	ESRRA	Direct
ETS1_01	ETS1	GSE32465	Transcription Factor Binding Sites by ChIP-seq from ENCODE/HAIB	GSM1010829	24076218	hg19_wgEncodeHaibTfbsA549Ets1V0422111Etoh02PkRep1	HudsonAlpha_ChipSeq_A549_ETS1_EtOH_0.02pct_v042211.1	A549	Homo sapiens	ETS1	Direct
ETS1_02	ETS1	GSE32465	Transcription Factor Binding Sites by ChIP-seq from ENCODE/HAIB	GSM1010829	24076218	hg19_wgEncodeHaibTfbsA549Ets1V0422111Etoh02PkRep2	HudsonAlpha_ChipSeq_A549_ETS1_EtOH_0.02pct_v042211.1	A549	Homo sapiens	ETS1	Direct
ETS1_03	ETS1	GSE59021	ETS1 is a genome-wide effector of RAS/ERK signaling in epithelial cells (ChIP-Seq)	GSM1424526	25294825	ETS1_DU145_hg19	ETS1_DU145_ChIPseq	DU145	Homo sapiens	ETS1 (Santa Cruz, sc-350, lot #F2811)	Direct
ETS1_04	ETS1	GSE17954	DNA specificity determinants associate with distinct transcription factor functions	GSM449525	20019798	ETS1_EmpFDR20.0_19420	Jurkat_ETS1_ChIPseq	Jurkat, clone E6-1 T lymphocyte	Homo sapiens	ETS1 sc355 from Santa Cruz Biotechnology	Direct
ETS1_05	ETS1	GSE32465	Transcription Factor Binding Sites by ChIP-seq from ENCODE/HAIB	GSM803442	24076218	hg19_wgEncodeHaibTfbsK562Ets1V0416101PkRep1	HudsonAlpha_ChipSeq_K562_ETS1_v041610.1	K562	Homo sapiens	ETS1	Direct
ETS1_06	ETS1	GSE32465	Transcription Factor Binding Sites by ChIP-seq from ENCODE/HAIB	GSM803442	24076218	hg19_wgEncodeHaibTfbsK562Ets1V0416101PkRep2	HudsonAlpha_ChipSeq_K562_ETS1_v041610.1	K562	Homo sapiens	ETS1	Direct
ETS1_07	ETS1	GSE32465	Transcription Factor Binding Sites by ChIP-seq from ENCODE/HAIB	GSM803510	24076218	hg19_wgEncodeHaibTfbsGm12878Ets1Pcr1xPkRep1	HudsonAlpha_ChipSeq_GM12878_ETS1_PCR1x	GM12878	Homo sapiens	ETS1	Direct
ETS1_08	ETS1	GSE32465	Transcription Factor Binding Sites by ChIP-seq from ENCODE/HAIB	GSM803510	24076218	hg19_wgEncodeHaibTfbsGm12878Ets1Pcr1xPkRep2	HudsonAlpha_ChipSeq_GM12878_ETS1_PCR1x	GM12878	Homo sapiens	ETS1	Direct
ETS2_01	ETS2	GSE49402	Transcription factor binding in human cells occurs in dense clusters formed around cohesin anchor sites	GSM1208738	23953112	LoVo_ETS2_PassedQC_peaks	batch2_chrom1_LoVo_ETS2_Rabbit_PassedQC	LoVo	Homo sapiens	ETS2	Direct
ETV1_02	ETV1	GSE22441	Mapping of ETV1 genomic binding sites in gastrointestinal stromal tumor (GIST).	GSM558678	20927104	GIST48_ETV1_hg19_peaks	ETV1-ChIPSeq	GIST	Homo sapiens	anti-ETV1 (Abcam Ab81086, lot#787879)	Direct
ETV1_50	ETV1	GSE91626	ChIP-seq from K562 (ENCSR277DMR)	GSM2423250	22955616	ENCFF645BHJ_peaks_hg19	ChIP-seq from K562 (ENCLB560SBO)	K562 immortalized cell line stably expressing C-terminal eGFP-ETV1 fusion protein	Homo sapiens	eGFP-ETV1	GFP
ETV1_51	ETV1	GSE91626	ChIP-seq from K562 (ENCSR277DMR)	GSM2423251	22955616	ENCFF692PZN_peaks_hg19	ChIP-seq from K562 (ENCLB001EOO)	K562 immortalized cell line stably expressing C-terminal eGFP-ETV1 fusion protein	Homo sapiens	eGFP-ETV1	GFP
ETV4_01	ETV4	GSE49402	Transcription factor binding in human cells occurs in dense clusters formed around cohesin anchor sites	GSM1208616	23953112	LoVo_ETV4_PassedQC_peaks_hg19	batch1_chrom1_LoVo_ETV4_Mouse_PassedQC	LoVo	Homo sapiens	ETV4	Direct
ETV4_50	ETV4	GSE96333	ChIP-seq from HepG2 (ENCSR714YZG)	GSM2534352	22955616	ENCFF291ZSM_peaks_hg19	ChIP-seq from HepG2 (ENCLB926VQW)	HepG2	Homo sapiens	ETV4	Direct
ETV4_51	ETV4	GSE96333	ChIP-seq from HepG2 (ENCSR714YZG)	GSM2534353	22955616	ENCFF705ZZH_peaks_hg19	ChIP-seq from HepG2 (ENCLB682ERW)	HepG2	Homo sapiens	ETV4	Direct
ETV5_01	ETV5	GSE49402	Transcription factor binding in human cells occurs in dense clusters formed around cohesin anchor sites	GSM1208736	23953112	LoVo_ERM_PassedQC_peaks	batch2_chrom1_LoVo_ERM_Rabbit_PassedQC	LoVo	Homo sapiens	ETV5	Direct
ETV6_50	ETV6	GSE91511	ChIP-seq from K562 (ENCSR124BJR)	GSM2423056	22955616	ENCFF611XPF_peaks_hg19	ChIP-seq from K562 (ENCLB247PDR)	K562	Homo sapiens	ETV6	Direct
ETV6_51	ETV6	GSE91511	ChIP-seq from K562 (ENCSR124BJR)	GSM2423057	22955616	ENCFF315GZR_peaks_hg19	ChIP-seq from K562 (ENCLB365UJY)	K562	Homo sapiens	ETV6	Direct
ETV6_52	ETV6	GSE91904	ChIP-seq from GM12878 (ENCSR597VGC)	GSM2423723	22955616	ENCFF619OWB_peaks_hg19	ChIP-seq from GM12878 (ENCLB748PSO)	GM12878	Homo sapiens	ETV6	Direct
ETV6_53	ETV6	GSE91904	ChIP-seq from GM12878 (ENCSR597VGC)	GSM2423724	22955616	ENCFF223SSQ_peaks_hg19	ChIP-seq from GM12878 (ENCLB417CPA)	GM12878	Homo sapiens	ETV6	Direct
ETV6_54	ETV6	GSE95877	ChIP-seq from K562 (ENCSR000FCE)	GSM2527375	22955616	ENCFF539MNA_peaks_hg19	ChIP-seq from K562 (ENCLB556AAG)	K562	Homo sapiens	ETV6	Direct
ETV6_55	ETV6	GSE95877	ChIP-seq from K562 (ENCSR000FCE)	GSM2527376	22955616	ENCFF915TWO_peaks_hg19	ChIP-seq from K562 (ENCLB556AAH)	K562	Homo sapiens	ETV6	Direct
ETV6_56	ETV6	GSE96274	ChIP-seq from GM12878 (ENCSR626VUC)	GSM2534228	22955616	ENCFF162BDU_peaks_hg19	ChIP-seq from GM12878 (ENCLB714KFE)	GM12878	Homo sapiens	ETV6	Direct
ETV6_57	ETV6	GSE96274	ChIP-seq from GM12878 (ENCSR626VUC)	GSM2534229	22955616	ENCFF777XYO_peaks_hg19	ChIP-seq from GM12878 (ENCLB416GRB)	GM12878	Homo sapiens	ETV6	Direct
ETV6_58	ETV6	GSE97661	Testing mAbs generated by the PCRP pipeline in ChIP-seq application	GSM2574795	29638227	SL115570_macs_peaks	ChIP-seq for ETV6 [SL115570]	GM12878	Homo sapiens	ETV6	Direct
ETV6_59	ETV6	GSE97661	Testing mAbs generated by the PCRP pipeline in ChIP-seq application	GSM2574796	29638227	SL115580_macs_peaks	ChIP-seq for ETV6 [SL115580]	GM12878	Homo sapiens	ETV6	Direct
FEV_01	FEV	GSE49402	Transcription factor binding in human cells occurs in dense clusters formed around cohesin anchor sites	GSM1208742	23953112	hg19_FEV_PassedQC_peaks	batch2_chrom1_LoVo_FEV_Goat_PassedQC	LoVo	Homo sapiens	FEV	Direct
FLI1_01	FLI1	GSE24674	Genome-wide analysis of GATA1, GATA2, RUNX1, FLI1 and SCL binding in primary human megakaryocytes	GSM607952	21571218	MK_FLI1_peaks_hg19	MK_FLI1	megakaryocytes cultured from cord blood CD34-positive cells	Homo sapiens	FLI1	Direct
FLI1_03	FLI1	GSE23730	Oncofusion protein AML1-ETO targets ERG factor binding sites in AML	GSM863153	22983443	634HMAAXX_1_2518_FLI1_peaks_hg19	UAE_FLI1(Abcam_ab15289)_no	UAE(leukemic)	Homo sapiens	antibody FLI1 (Abcam, Ab15289)	Direct
FOS_01	FOS	GSE19546	Genome-wide mapping of Fos binding site (K562)	GSM487426	20139302	K562_Fos_narrowPeak	K562_Fos_ChIPSeq	K562	Homo sapiens	Fos	Direct
FOS_02	FOS	GSE30399	Genome wide mapping for TF binding sites for Pol II, JunD, cFos, Max &amp; cMyc in GM12878 (ENCODE Project)	GSM754332	21811232	wgEncodeYaleChIPseqPeaksGm12878CfosV3_hg19	cFos ChIP-Seq	Lymphoblastoid cell-line	Homo sapiens	c-Fos	Direct
FOS_03	FOS	GSE31363	Transcription Factor Binding Sites by Epitope-Tag ChIP-seq from ENCODE/University of Chicago	GSM777644	22955991	wgEncodeUchicagoTfbsK562EfosControlPk	UChicago_ChipSeq_K562_eGFP-FOS_Control_eGFP-FOS	K562	Homo sapiens	eGFP-FOS	GFP
FOS_04	FOS	GSE31477	ENCODE Transcription Factor Binding Sites by ChIP-seq from Stanford/Yale/USC/Harvard	GSM935317	22955991	hg19_wgEncodeSydhTfbsHelas3CfosStdPk	Yale_ChipSeq_HeLa-S3_c-Fos_std	HeLa-S3	Homo sapiens	c-Fos	Direct
FOS_05	FOS	GSE31477	ENCODE Transcription Factor Binding Sites by ChIP-seq from Stanford/Yale/USC/Harvard	GSM935355	22955991	hg19_wgEncodeSydhTfbsK562CfosStdPk	Yale_ChipSeq_K562_c-Fos_std	K562	Homo sapiens	c-Fos	Direct
FOS_06	FOS	GSE31477	ENCODE Transcription Factor Binding Sites by ChIP-seq from Stanford/Yale/USC/Harvard	GSM935396	22955991	hg19_wgEncodeSydhTfbsMcf10aesCfosTamHvdPk	Harvard_ChipSeq_MCF10A-Er-Src_4OHTAM_1uM_36hr_c-Fos_Harvard_Control	MCF10A-Er-Src	Homo sapiens	c-Fos	Direct
FOS_07	FOS	GSE31477	ENCODE Transcription Factor Binding Sites by ChIP-seq from Stanford/Yale/USC/Harvard	GSM935397	22955991	hg19_wgEncodeSydhTfbsMcf10aesCfosTam14hHvdPk	Harvard_ChipSeq_MCF10A-Er-Src_4OHTAM_1uM_4hr_c-Fos_Harvard_Control	MCF10A-Er-Src	Homo sapiens	c-Fos	Direct
FOS_08	FOS	GSE31477	ENCODE Transcription Factor Binding Sites by ChIP-seq from Stanford/Yale/USC/Harvard	GSM935398	22955991	hg19_wgEncodeSydhTfbsMcf10aesCfosTam112hHvdPk	Harvard_ChipSeq_MCF10A-Er-Src_4OHTAM_1uM_12hr_c-Fos_Harvard_Control	MCF10A-Er-Src	Homo sapiens	c-Fos	Direct
FOS_09	FOS	GSE31477	ENCODE Transcription Factor Binding Sites by ChIP-seq from Stanford/Yale/USC/Harvard	GSM935409	22955991	hg19_wgEncodeSydhTfbsGm12878CfosStdPk	Yale_ChipSeq_GM12878_c-Fos_std	GM12878	Homo sapiens	c-Fos	Direct
FOS_10	FOS	GSE31477	ENCODE Transcription Factor Binding Sites by ChIP-seq from Stanford/Yale/USC/Harvard	GSM935438	22955991	hg19_wgEncodeSydhTfbsMcf10aesCfosEtoh01HvdPk	Harvard_ChipSeq_MCF10A-Er-Src_EtOH_0.01pct_c-Fos_Harvard_Control	MCF10A-Er-Src	Homo sapiens	c-Fos	Direct
FOS_11	FOS	GSE31477	ENCODE Transcription Factor Binding Sites by ChIP-seq from Stanford/Yale/USC/Harvard	GSM935585	22955991	hg19_wgEncodeSydhTfbsHuvecCfosUcdPk	USC_ChipSeq_HUVEC_c-Fos_UCDavis	HUVEC	Homo sapiens	c-Fos	Direct
FOSL1_01	FOSL1	GSE32465	Transcription Factor Binding Sites by ChIP-seq from ENCODE/HAIB	GSM1010756	24076218	hg19_wgEncodeHaibTfbsHct116Fosl1V0422111PkRep1	HudsonAlpha_ChipSeq_HCT-116_FOSL1_(SC-183)_v042211.1	HCT-116	Homo sapiens	FOSL1_(SC-183)	Direct
FOSL1_02	FOSL1	GSE32465	Transcription Factor Binding Sites by ChIP-seq from ENCODE/HAIB	GSM1010756	24076218	hg19_wgEncodeHaibTfbsHct116Fosl1V0422111PkRep2	HudsonAlpha_ChipSeq_HCT-116_FOSL1_(SC-183)_v042211.1	HCT-116	Homo sapiens	FOSL1_(SC-183)	Direct
FOSL1_03	FOSL1	GSE32465	Transcription Factor Binding Sites by ChIP-seq from ENCODE/HAIB	GSM803382	24076218	hg19_wgEncodeHaibTfbsH1hescFosl1sc183V0416102PkRep1	HudsonAlpha_ChipSeq_H1-hESC_FOSL1_(SC-183)_v041610.2	H1-hESC	Homo sapiens	FOSL1_(SC-183)	Direct
FOSL1_04	FOSL1	GSE32465	Transcription Factor Binding Sites by ChIP-seq from ENCODE/HAIB	GSM803382	24076218	hg19_wgEncodeHaibTfbsH1hescFosl1sc183V0416102PkRep2	HudsonAlpha_ChipSeq_H1-hESC_FOSL1_(SC-183)_v041610.2	H1-hESC	Homo sapiens	FOSL1_(SC-183)	Direct
FOSL1_05	FOSL1	GSE32465	Transcription Factor Binding Sites by ChIP-seq from ENCODE/HAIB	GSM803439	24076218	hg19_wgEncodeHaibTfbsK562Fosl1sc183V0416101PkRep1	HudsonAlpha_ChipSeq_K562_FOSL1_(SC-183)_v041610.1	K562	Homo sapiens	FOSL1_(SC-183)	Direct
FOSL1_06	FOSL1	GSE32465	Transcription Factor Binding Sites by ChIP-seq from ENCODE/HAIB	GSM803439	24076218	hg19_wgEncodeHaibTfbsK562Fosl1sc183V0416101PkRep2	HudsonAlpha_ChipSeq_K562_FOSL1_(SC-183)_v041610.1	K562	Homo sapiens	FOSL1_(SC-183)	Direct
FOSL2_01	FOSL2	GSE32465	Transcription Factor Binding Sites by ChIP-seq from ENCODE/HAIB	GSM1010748	24076218	hg19_wgEncodeHaibTfbsA549Fosl2V0422111Etoh02PkRep1	HudsonAlpha_ChipSeq_A549_FOSL2_EtOH_0.02pct_v042211.1	A549	Homo sapiens	FOSL2	Direct
FOSL2_02	FOSL2	GSE32465	Transcription Factor Binding Sites by ChIP-seq from ENCODE/HAIB	GSM1010748	24076218	hg19_wgEncodeHaibTfbsA549Fosl2V0422111Etoh02PkRep2	HudsonAlpha_ChipSeq_A549_FOSL2_EtOH_0.02pct_v042211.1	A549	Homo sapiens	FOSL2	Direct
FOSL2_03	FOSL2	GSE32465	Transcription Factor Binding Sites by ChIP-seq from ENCODE/HAIB	GSM1010768	24076218	hg19_wgEncodeHaibTfbsMcf7Fosl2V0422111PkRep1	HudsonAlpha_ChipSeq_MCF-7_FOSL2_v042211.1	MCF-7	Homo sapiens	FOSL2	Direct
FOSL2_04	FOSL2	GSE32465	Transcription Factor Binding Sites by ChIP-seq from ENCODE/HAIB	GSM1010768	24076218	hg19_wgEncodeHaibTfbsMcf7Fosl2V0422111PkRep2	HudsonAlpha_ChipSeq_MCF-7_FOSL2_v042211.1	MCF-7	Homo sapiens	FOSL2	Direct
FOSL2_05	FOSL2	GSE32465	Transcription Factor Binding Sites by ChIP-seq from ENCODE/HAIB	GSM1010840	24076218	hg19_wgEncodeHaibTfbsSknshFosl2V0422111PkRep1	HudsonAlpha_ChipSeq_SK-N-SH_FOSL2_v042211.1	SK-N-SH	Homo sapiens	FOSL2	Direct
FOSL2_06	FOSL2	GSE32465	Transcription Factor Binding Sites by ChIP-seq from ENCODE/HAIB	GSM1010840	24076218	hg19_wgEncodeHaibTfbsSknshFosl2V0422111PkRep2	HudsonAlpha_ChipSeq_SK-N-SH_FOSL2_v042211.1	SK-N-SH	Homo sapiens	FOSL2	Direct
FOSL2_07	FOSL2	GSE32465	Transcription Factor Binding Sites by ChIP-seq from ENCODE/HAIB	GSM803451	24076218	hg19_wgEncodeHaibTfbsHepg2Fosl2V0416101PkRep1	HudsonAlpha_ChipSeq_HepG2_FOSL2_v041610.1	HepG2	Homo sapiens	FOSL2	Direct
FOSL2_08	FOSL2	GSE32465	Transcription Factor Binding Sites by ChIP-seq from ENCODE/HAIB	GSM803451	24076218	hg19_wgEncodeHaibTfbsHepg2Fosl2V0416101PkRep2	HudsonAlpha_ChipSeq_HepG2_FOSL2_v041610.1	HepG2	Homo sapiens	FOSL2	Direct
FOSL2_50	FOSL2	GSE91293	ChIP-seq from A549 (ENCSR593DGU)	GSM2421729	22955616	ENCFF839UTU_peaks_hg19	ChIP-seq from A549 (ENCLB946XPA)	A549	Homo sapiens	FOSL2	Direct
FOSL2_51	FOSL2	GSE91293	ChIP-seq from A549 (ENCSR593DGU)	GSM2421730	22955616	ENCFF282PSU_peaks_hg19	ChIP-seq from A549 (ENCLB142ACE)	A549	Homo sapiens	FOSL2	Direct
FOSL2_52	FOSL2	GSE91350	ChIP-seq from A549 (ENCSR900RUE)	GSM2421911	22955616	ENCFF018HYZ_peaks_hg19	ChIP-seq from A549 (ENCLB668HLP)	A549 immortalized cell line treated with 100 nM dexamethasone for 7 hours	Homo sapiens	FOSL2	Direct
FOSL2_53	FOSL2	GSE91350	ChIP-seq from A549 (ENCSR900RUE)	GSM2421912	22955616	ENCFF868UWB_peaks_hg19	ChIP-seq from A549 (ENCLB684MNN)	A549 immortalized cell line treated with 100 nM dexamethasone for 7 hours	Homo sapiens	FOSL2	Direct
FOSL2_54	FOSL2	GSE105680	ChIP-seq from MCF-7 (ENCSR546KCN)	GSM2827489	22955616	ENCFF394UVI_peaks_hg19	ChIP-seq from MCF-7 (ENCLB030IKN)	MCF-7 immortalized cell line stably expressing C-terminal eGFP-FOSL2 fusion protein	Homo sapiens	eGFP-FOSL2	GFP
FOSL2_55	FOSL2	GSE105680	ChIP-seq from MCF-7 (ENCSR546KCN)	GSM2827490	22955616	ENCFF927BKR_peaks_hg19	ChIP-seq from MCF-7 (ENCLB352DLM)	MCF-7 immortalized cell line stably expressing C-terminal eGFP-FOSL2 fusion protein	Homo sapiens	eGFP-FOSL2	GFP
FOXA1_01	FOXA1	GSE45201	Amplitude modulation of androgen signaling by c-MYC [ChIP-Seq]	GSM1099031	23530127	FOXA1-peak	FOXA1 ChIP-seq, 16h DHT treatment	MDA-MB-453	Homo sapiens	FOXA1	Direct
FOXA1_02	FOXA1	GSE61475	Transcription factor binding dynamics during human ES cell differentiation	GSM1505632	25693565	FoxA1_010812_endo3d.peak	FOXA1 MNChIP-seq in cell type dEN FoxA1_010812_endo3d	HUES64	Homo sapiens	FOXA1(Santa Cruz,sc-101058,H1111)	Direct
FOXA1_03	FOXA1	GSE61475	Transcription factor binding dynamics during human ES cell differentiation	GSM1505633	25693565	FoxA1_021113_h64.peak	FOXA1 MNChIP-seq in cell type HUES64 FoxA1_021113_h64	HUES64	Homo sapiens	FOXA1(Santa Cruz,sc-101058,H1111)	Direct
FOXA1_04	FOXA1	GSE61475	Transcription factor binding dynamics during human ES cell differentiation	GSM1505634	25693565	FoxA1_022813_mesendo.peak	FOXA1 MNChIP-seq in cell type dMS FoxA1_022813_mesendo	HUES64	Homo sapiens	FOXA1(Santa Cruz,sc-101058,H1111)	Direct
FOXA1_05	FOXA1	GSE61475	Transcription factor binding dynamics during human ES cell differentiation	GSM1505635	25693565	FoxA1_041914_endo.peak	FOXA1 MNChIP-seq in cell type dEN FoxA1_041914_endo	HUES64	Homo sapiens	FOXA1(Santa Cruz,sc-101058,H1111)	Direct
FOXA1_06	FOXA1	GSE61475	Transcription factor binding dynamics during human ES cell differentiation	GSM1505636	25693565	FoxA1_111312_endo.peak	FOXA1 MNChIP-seq in cell type dEN FoxA1_111312_endo	HUES64	Homo sapiens	FOXA1(Santa Cruz,sc-101058,H1111)	Direct
FOXA1_07	FOXA1	GSE64557	Dissection of transcriptional and cis-regulatory control of differentiation in human pancreatic cancer [ChIP-seq]	GSM1574274	26769127	CFPAC1_FOXA1_vs_INPUT.CAPAN1_peaks_hg19	CFPAC1.FOXA1	original Pancreatic Ductal Adenocarcinoma (PDAC)	Homo sapiens	Anti-FOXA1	Direct
FOXA1_08	FOXA1	GSE23852	Activator protein-2Î³ is a critical determinant of estrogen receptor interactome formation and gene transcription in breast cancer [ChIP-Seq]	GSM588929	21572391	peaks_FoxA1_ETOH_CHM046.significant.peak	FoxA1 ChIP sequencing in ETOH (ethanol) treated MCF-7 cells	MCF-7 breast cancer	Homo sapiens	anti-FoxA1	Direct
FOXA1_09	FOXA1	GSE23852	Activator protein-2Î³ is a critical determinant of estrogen receptor interactome formation and gene transcription in breast cancer [ChIP-Seq]	GSM588930	21572391	peaks_FoxA1_E2_CHM047.significant.peak	FoxA1 ChIP sequencing in E2 (estradiol) treated MCF-7 cells	MCF-7 breast cancer	Homo sapiens	anti-FoxA1	Direct
FOXA1_10	FOXA1	GSE37345	FoxA1 inhibits androgen receptor expression and suppresses prostate cancer metastasis [LNCaP, ChIP-seq]	GSM916523	24875621	s7.peaks	FoxA1_ChIP-seq_shCtrl_R1881	LNCaP	Homo sapiens	anti-FoxA1	Direct
FOXA1_11	FOXA1	GSE32465	Transcription Factor Binding Sites by ChIP-seq from ENCODE/HAIB	GSM1010826	24076218	hg19_wgEncodeHaibTfbsA549Foxa1V0416102Dex100nmPkRep1	HudsonAlpha_ChipSeq_A549_FOXA1_(SC-101058)_DEX_100nM_v041610.2	A549	Homo sapiens	FOXA1_(SC-101058)	Direct
FOXA1_12	FOXA1	GSE32465	Transcription Factor Binding Sites by ChIP-seq from ENCODE/HAIB	GSM1010826	24076218	hg19_wgEncodeHaibTfbsA549Foxa1V0416102Dex100nmPkRep2	HudsonAlpha_ChipSeq_A549_FOXA1_(SC-101058)_DEX_100nM_v041610.2	A549	Homo sapiens	FOXA1_(SC-101058)	Direct
FOXA1_13	FOXA1	GSE32465	Transcription Factor Binding Sites by ChIP-seq from ENCODE/HAIB	GSM803409	24076218	hg19_wgEncodeHaibTfbsT47dFoxa1sc6553V0416102Dm002p1hPkRep1	HudsonAlpha_ChipSeq_T-47D_FOXA1_(SC-6553)_DMSO_0.02pct_v041610.2	T-47D	Homo sapiens	FOXA1	Direct
FOXA1_14	FOXA1	GSE32465	Transcription Factor Binding Sites by ChIP-seq from ENCODE/HAIB	GSM803409	24076218	hg19_wgEncodeHaibTfbsT47dFoxa1sc6553V0416102Dm002p1hPkRep2	HudsonAlpha_ChipSeq_T-47D_FOXA1_(SC-6553)_DMSO_0.02pct_v041610.2	T-47D	Homo sapiens	FOXA1	Direct
FOXA1_15	FOXA1	GSE32465	Transcription Factor Binding Sites by ChIP-seq from ENCODE/HAIB	GSM803432	24076218	hg19_wgEncodeHaibTfbsHepg2Foxa1sc101058V0416101PkRep1	HudsonAlpha_ChipSeq_HepG2_FOXA1_(SC-101058)_v041610.1	HepG2	Homo sapiens	FOXA1_(SC-101058)	Direct
FOXA1_16	FOXA1	GSE32465	Transcription Factor Binding Sites by ChIP-seq from ENCODE/HAIB	GSM803432	24076218	hg19_wgEncodeHaibTfbsHepg2Foxa1sc101058V0416101PkRep2	HudsonAlpha_ChipSeq_HepG2_FOXA1_(SC-101058)_v041610.1	HepG2	Homo sapiens	FOXA1_(SC-101058)	Direct
FOXA1_17	FOXA1	GSE32465	Transcription Factor Binding Sites by ChIP-seq from ENCODE/HAIB	GSM803444	24076218	hg19_wgEncodeHaibTfbsEcc1Foxa1sc6553V0416102Dm002p1hPkRep1	HudsonAlpha_ChipSeq_ECC-1_FOXA1_(SC-6553)_DMSO_0.02pct_v041610.2	ECC-1	Homo sapiens	FOXA1	Direct
FOXA1_18	FOXA1	GSE32465	Transcription Factor Binding Sites by ChIP-seq from ENCODE/HAIB	GSM803444	24076218	hg19_wgEncodeHaibTfbsEcc1Foxa1sc6553V0416102Dm002p1hPkRep2	HudsonAlpha_ChipSeq_ECC-1_FOXA1_(SC-6553)_DMSO_0.02pct_v041610.2	ECC-1	Homo sapiens	FOXA1	Direct
FOXA1_19	FOXA1	GSE32465	Transcription Factor Binding Sites by ChIP-seq from ENCODE/HAIB	GSM803461	24076218	hg19_wgEncodeHaibTfbsHepg2Foxa1sc6553V0416101PkRep1	HudsonAlpha_ChipSeq_HepG2_FOXA1_(SC-6553)_v041610.1	HepG2	Homo sapiens	FOXA1	Direct
FOXA1_20	FOXA1	GSE32465	Transcription Factor Binding Sites by ChIP-seq from ENCODE/HAIB	GSM803461	24076218	hg19_wgEncodeHaibTfbsHepg2Foxa1sc6553V0416101PkRep2	HudsonAlpha_ChipSeq_HepG2_FOXA1_(SC-6553)_v041610.1	HepG2	Homo sapiens	FOXA1	Direct
FOXA2_01	FOXA2	GSE25836	Metabolic Transcription Factors Mediate Conserved Functions Largely via Species-Specific Binding Regions	GSE25836	21292830	Human_Liver_FOXA2_GLITR_1p5_FDR	Human_Liver_FOXA2_rep1 (GAI)	Liver tissue	Homo sapiens	FOXA2	Direct
FOXA2_02	FOXA2	GSE51142	Transcription factor binding in human cells occurs in dense clusters formed around cohesin anchor sites [Validation Set]	GSM1239395	23953112	LoVo_FOXA2_PassedQC_peaks	batch3_chrom1_LoVo_FOXA2_Mouse_PassedQC	LoVo	Homo sapiens	FOXA2	Direct
FOXA2_03	FOXA2	GSE61475	Transcription factor binding dynamics during human ES cell differentiation	GSM1505637	25693565	FoxA2_010812_endo3d.peak	FOXA2 MNChIP-seq in cell type dEN FoxA2_010812_endo3d	HUES64	Homo sapiens	FOXA2(Santa Cruz,sc-6554 X,C1810)	Direct
FOXA2_04	FOXA2	GSE61475	Transcription factor binding dynamics during human ES cell differentiation	GSM1505638	25693565	FoxA2_022113_mesendo.peak	FOXA2 MNChIP-seq in cell type dMS FoxA2_022113_mesendo	HUES64	Homo sapiens	FOXA2(Santa Cruz,sc-6554 X,C1810)	Direct
FOXA2_05	FOXA2	GSE61475	Transcription factor binding dynamics during human ES cell differentiation	GSM1505639	25693565	FoxA2_041914_endo.peak	FOXA2 MNChIP-seq in cell type dEN FoxA2_041914_endo	HUES64	Homo sapiens	FOXA2(Santa Cruz,sc-6554 X,C1810)	Direct
FOXA2_06	FOXA2	GSE61475	Transcription factor binding dynamics during human ES cell differentiation	GSM1505640	25693565	FoxA2_070213_h64.peak	FOXA2 MNChIP-seq in cell type HUES64 FoxA2_070213_h64	HUES64	Homo sapiens	FOXA2(Santa Cruz,sc-6554 X,C1810)	Direct
FOXA2_07	FOXA2	GSE61475	Transcription factor binding dynamics during human ES cell differentiation	GSM1505641	25693565	FoxA2_rd_041914_endo.peak	FOXA2 MNChIP-seq in cell type dEN FoxA2_rd_041914_endo	HUES64	Homo sapiens	FOXA2(Santa Cruz,sc-6554 X,C1810)	Direct
FOXA2_08	FOXA2	GSE32465	Transcription Factor Binding Sites by ChIP-seq from ENCODE/HAIB	GSM1010724	24076218	hg19_wgEncodeHaibTfbsA549Foxa2V0416102Etoh02PkRep1	HudsonAlpha_ChipSeq_A549_FOXA2_(SC-6554)_EtOH_0.02pct_v041610.2	A549	Homo sapiens	FOXA2_(SC-6554)	Direct
FOXA2_09	FOXA2	GSE32465	Transcription Factor Binding Sites by ChIP-seq from ENCODE/HAIB	GSM1010724	24076218	hg19_wgEncodeHaibTfbsA549Foxa2V0416102Etoh02PkRep2	HudsonAlpha_ChipSeq_A549_FOXA2_(SC-6554)_EtOH_0.02pct_v041610.2	A549	Homo sapiens	FOXA2_(SC-6554)	Direct
FOXA2_10	FOXA2	GSE32465	Transcription Factor Binding Sites by ChIP-seq from ENCODE/HAIB	GSM803403	24076218	hg19_wgEncodeHaibTfbsHepg2Foxa2sc6554V0416101PkRep1	HudsonAlpha_ChipSeq_HepG2_FOXA2_(SC-6554)_v041610.1	HepG2	Homo sapiens	FOXA2_(SC-6554)	Direct
FOXA2_11	FOXA2	GSE32465	Transcription Factor Binding Sites by ChIP-seq from ENCODE/HAIB	GSM803403	24076218	hg19_wgEncodeHaibTfbsHepg2Foxa2sc6554V0416101PkRep2	HudsonAlpha_ChipSeq_HepG2_FOXA2_(SC-6554)_v041610.1	HepG2	Homo sapiens	FOXA2_(SC-6554)	Direct
FOXC1_01	FOXC1	GSE51142	Transcription factor binding in human cells occurs in dense clusters formed around cohesin anchor sites [Validation Set]	GSM1239566	23953112	LoVo_FOXC1_FailedQC_peaks	batch5_chrom1_LoVo_FOXC1_Goat_FailedQC	LoVo	Homo sapiens	FOXC1	Direct
FOXD2_01	FOXD2	GSE49402	Transcription factor binding in human cells occurs in dense clusters formed around cohesin anchor sites	GSM1208745	23953112	LoVo_FOXD2_PassedQC_peaks	batch2_chrom1_LoVo_FOXD2_Goat_PassedQC	LoVo	Homo sapiens	FOXD2	Direct
FOXD3_50	FOXD3	GSE93323	Genome-wide maps of chromatin binding of FOXD3	GSM2451236		Foxd3_A549_hg19_peaks	FOXD3 ChIP-seq	A549	Homo sapiens	FOXD3	Direct
FOXG1_01	FOXG1	GSE49402	Transcription factor binding in human cells occurs in dense clusters formed around cohesin anchor sites	GSM1208746	23953112	LoVo_FOXG1_PassedQC_peaks	batch2_chrom1_LoVo_FOXG1_Rabbit_PassedQC	LoVo	Homo sapiens	FOXG1	Direct
FOXH1_01	FOXH1	GSE29422	Chromatin and Transcriptional Signatures for Nodal Signaling During Endoderm Formation in hESCs	GSM727564	21741376	d0Foxh1	hESC FOXH1 ChIP-Seq pool	H9	Homo sapiens	FOXH1, sheep polyclonal	Direct
FOXM1_01	FOXM1	GSE38170	Genome-wide mapping of FOXM1 binding sites	GSE38170	23109430	FOXM1_peak_summits_hg19	FOXM1_ChIP-seq_rep1	U2OS	Homo sapiens	FOXM1 (C-20)	Direct
FOXM1_02	FOXM1	GSE40762	Genome-wide mapping of FOXM1 binding reveals co-binding with oestrogen receptor alpha in breast cancer cells (ChIP-seq)	GSM1000995	23347430	ds001_mcf7_FOXM1_hg19_peaks	DS001_MCF-7_foxm1_DMSO_1	MCF-7 breast adenocarcinoma cells, control, FOXM1 ChIP	Homo sapiens	FOXM1	Direct
FOXM1_03	FOXM1	GSE40762	Genome-wide mapping of FOXM1 binding reveals co-binding with oestrogen receptor alpha in breast cancer cells (ChIP-seq)	GSM1000997	23347430	ds003_mcf7_FOXM1_hg19_peaks	DS003_MCF-7_foxm1_DMSO_2	MCF-7 breast adenocarcinoma cells, control, FOXM1 ChIP	Homo sapiens	FOXM1	Direct
FOXM1_04	FOXM1	GSE40762	Genome-wide mapping of FOXM1 binding reveals co-binding with oestrogen receptor alpha in breast cancer cells (ChIP-seq)	GSM1000999	23347430	ds005_mda231_FOXM1_hg19_peaks	DS005_MDA-MB-231_foxm1_DMSO_1	MDA-MB-231 breast adenocarcinoma cells, control, FOXM1 ChIP	Homo sapiens	FOXM1	Direct
FOXM1_05	FOXM1	GSE40762	Genome-wide mapping of FOXM1 binding reveals co-binding with oestrogen receptor alpha in breast cancer cells (ChIP-seq)	GSM1001001	23347430	ds007_mda231_FOXM1_hg19_peaks	DS007_MDA-MB-231_foxm1_DMSO_2	MDA-MB-231 breast adenocarcinoma cells, control, FOXM1 ChIP	Homo sapiens	FOXM1	Direct
FOXM1_06	FOXM1	GSE40762	Genome-wide mapping of FOXM1 binding reveals co-binding with oestrogen receptor alpha in breast cancer cells (ChIP-seq)	GSM1001003	23347430	ds011_mcf7_FOXM1_hg19_peaks	DS011_MCF-7_foxm1_DMSO_4	MCF-7 breast adenocarcinoma cells, control, FOXM1 ChIP	Homo sapiens	FOXM1	Direct
FOXM1_07	FOXM1	GSE40762	Genome-wide mapping of FOXM1 binding reveals co-binding with oestrogen receptor alpha in breast cancer cells (ChIP-seq)	GSM1001005	23347430	ds017_mcf7_FOXM1_hg19_peaks	DS017_MCF-7_foxm1_DMSO_7	MCF-7 breast adenocarcinoma cells, control, FOXM1 ChIP	Homo sapiens	FOXM1	Direct
FOXM1_08	FOXM1	GSE32465	Transcription Factor Binding Sites by ChIP-seq from ENCODE/HAIB	GSM1010731	24076218	hg19_wgEncodeHaibTfbsGm12878Foxm1sc502V0422111PkRep1	HudsonAlpha_ChipSeq_GM12878_FOXM1_(SC-502)_v042211.1	GM12878	Homo sapiens	FOXM1_(SC-502)	Direct
FOXM1_09	FOXM1	GSE32465	Transcription Factor Binding Sites by ChIP-seq from ENCODE/HAIB	GSM1010731	24076218	hg19_wgEncodeHaibTfbsGm12878Foxm1sc502V0422111PkRep2	HudsonAlpha_ChipSeq_GM12878_FOXM1_(SC-502)_v042211.1	GM12878	Homo sapiens	FOXM1_(SC-502)	Direct
FOXM1_10	FOXM1	GSE32465	Transcription Factor Binding Sites by ChIP-seq from ENCODE/HAIB	GSM1010750	24076218	hg19_wgEncodeHaibTfbsSknshFoxm1sc502V0422111PkRep1	HudsonAlpha_ChipSeq_SK-N-SH_FOXM1_(SC-502)_v042211.1	SK-N-SH	Homo sapiens	FOXM1_(SC-502)	Direct
FOXM1_11	FOXM1	GSE32465	Transcription Factor Binding Sites by ChIP-seq from ENCODE/HAIB	GSM1010750	24076218	hg19_wgEncodeHaibTfbsSknshFoxm1sc502V0422111PkRep2	HudsonAlpha_ChipSeq_SK-N-SH_FOXM1_(SC-502)_v042211.1	SK-N-SH	Homo sapiens	FOXM1_(SC-502)	Direct
FOXM1_12	FOXM1	GSE32465	Transcription Factor Binding Sites by ChIP-seq from ENCODE/HAIB	GSM1010769	24076218	hg19_wgEncodeHaibTfbsMcf7Foxm1sc502V0422111PkRep1	HudsonAlpha_ChipSeq_MCF-7_FOXM1_(SC-502)_v042211.1	MCF-7	Homo sapiens	FOXM1_(SC-502)	Direct
FOXM1_13	FOXM1	GSE32465	Transcription Factor Binding Sites by ChIP-seq from ENCODE/HAIB	GSM1010769	24076218	hg19_wgEncodeHaibTfbsMcf7Foxm1sc502V0422111PkRep2	HudsonAlpha_ChipSeq_MCF-7_FOXM1_(SC-502)_v042211.1	MCF-7	Homo sapiens	FOXM1_(SC-502)	Direct
FOXM1_14	FOXM1	GSE32465	Transcription Factor Binding Sites by ChIP-seq from ENCODE/HAIB	GSM1010856	24076218	hg19_wgEncodeHaibTfbsEcc1Foxm1sc502V0422111PkRep1	HudsonAlpha_ChipSeq_ECC-1_FOXM1_(SC-502)_v042211.1	ECC-1	Homo sapiens	FOXM1_(SC-502)	Direct
FOXM1_15	FOXM1	GSE32465	Transcription Factor Binding Sites by ChIP-seq from ENCODE/HAIB	GSM1010856	24076218	hg19_wgEncodeHaibTfbsEcc1Foxm1sc502V0422111PkRep2	HudsonAlpha_ChipSeq_ECC-1_FOXM1_(SC-502)_v042211.1	ECC-1	Homo sapiens	FOXM1_(SC-502)	Direct
FOXM1_16	FOXM1	GSE52098	Identification of cell cycle-regulated genes periodically expressed in U2OS cells and their regulation by FOXM1 and E2F transcription factors [ChIP-seq]	GSM1259354	24109597	FOXM1_peaks_hg19	s_7	HeLa S3	Homo sapiens	FOXM1 Antibody (C-20)	Direct
FOXM1_17	FOXM1	GSE52098	Identification of cell cycle-regulated genes periodically expressed in U2OS cells and their regulation by FOXM1 and E2F transcription factors [ChIP-seq]	GSM1259355	24109597	FOXM1_peaks_hg19	s_8	HeLa S3	Homo sapiens	FOXM1 Antibody (C-20)	Direct
FOXO3_50	FOXO3	GSE97661	Testing mAbs generated by the PCRP pipeline in ChIP-seq application	GSM2574751	29638227	SL16038_macs_peaks	ChIP-seq for FOXO3 [SL16038]	HepG2	Homo sapiens	FOXO3	Direct
FOXO3_51	FOXO3	GSE97661	Testing mAbs generated by the PCRP pipeline in ChIP-seq application	GSM2574753	29638227	SL16034_macs_peaks	ChIP-seq for FOXO3 [SL16034]	K562	Homo sapiens	FOXO3	Direct
FOXO3_52	FOXO3	GSE35486	Genome wide analysis of FOXO3 transcription regulation through RNA pol II profiling	GSM869307	23340844	D23_aER.aligned_hg19_peaks	FOXO3-ER_ChIP-seq_DL23	DL23 clone containing pcDNA3-HA-FOXO33-ER	Homo sapiens	ER antibody, Santa Cruz (MC-20)	ER-fusion
FOXP1_01	FOXP1	GSE62718	FOXP1 orchestration of ASD-relevant signaling pathways.	GSM1532287	26494785	GK16_FOXP1_peaks_hg19	FOXP1_IP	OF4155	Homo sapiens	mouse monoclonal anti-FLAG M2	FLAG
FOXP1_02	FOXP1	GSE69009	The forkhead transcription factor FOXP1 profile in B-cells and B-cell lymphoma cell lines	GSM1690055	25267198, 26289642	Ly1_FOXP1_peaks_hg19	FOXP1_OCI-Ly1	OCI-Ly1	Homo sapiens	anti-FOXP1	Direct
FOXP1_03	FOXP1	GSE69009	The forkhead transcription factor FOXP1 profile in B-cells and B-cell lymphoma cell lines	GSM1690056	25267198, 26289642	Ly3_FOXP1_peaks_hg19	FOXP1_OCI-Ly3	OCI-Ly3	Homo sapiens	anti-FOXP1	Direct
FOXP1_04	FOXP1	GSE69009	The forkhead transcription factor FOXP1 profile in B-cells and B-cell lymphoma cell lines	GSM1690057	25267198, 26289642	Ly7_FOXP1_peaks_hg19	FOXP1_OCI-Ly7	OCI-Ly7	Homo sapiens	anti-FOXP1	Direct
FOXP1_05	FOXP1	GSE69009	The forkhead transcription factor FOXP1 profile in B-cells and B-cell lymphoma cell lines	GSM1690058	25267198, 26289642	Ly10_FOXP1_peaks_hg19	FOXP1_OCI-Ly10	OCI-Ly10	Homo sapiens	anti-FOXP1	Direct
FOXP1_06	FOXP1	GSE69009	The forkhead transcription factor FOXP1 profile in B-cells and B-cell lymphoma cell lines	GSM1690059	25267198, 26289642	Bcell_FOXP1_peaks_hg19	FOXP1_B-cell	primary human memory B cells (MBCs)	Homo sapiens	anti-FOXP1	Direct
FOXP1_07	FOXP1	GSE30992	An Alternative Splicing Switch Regulates Embryonic Stem Cell Pluripotency and Reprogramming	GSM768310	21924763	FOXP1_ChIP-Seq_1_peaks_200bp_peaks	FOXP1_ChIP-Seq_1	H9 hESCs	Homo sapiens	FOXP1	Direct
FOXP1_08	FOXP1	GSE30992	An Alternative Splicing Switch Regulates Embryonic Stem Cell Pluripotency and Reprogramming	GSM768311	21924763	FOXP1_ChIP-Seq_2_peaks_200bp_peaks	FOXP1_ChIP-Seq_2	H9 hESCs	Homo sapiens	FOXP1	Direct
FOXP1_50	FOXP1	GSE58428	Genome wide mapping of AR and its associated factors in prostate cancer	GSM1410770	25228652	vcap_dht10nM_24h_FOXP1_hg19_peaks	vcap_dht10nM_24h_FOXP1	VCaP	Homo sapiens	FOXP1 (Antibody produced in our laboratory)	Direct
FOXP3_01	FOXP3	GSE43119	The enhancer and promoter landscape of human regulatory and conventional T cell subpopulations	GSM1056936	24671953	30b_FOXP3_Treg_hg19_peaks	FOXP3_TregRA+ S30b	CD4+CD25+CD45RA+ expanded naive regulatory T cells	Homo sapiens	FOXP3 (Novus NB600-245)	Direct
FOXP3_02	FOXP3	GSE43119	The enhancer and promoter landscape of human regulatory and conventional T cell subpopulations	GSM1056937	24671953	A_FOXP3_Treg_hg19_peaks	FOXP3_TregRA+ A	CD4+CD25+CD45RA+ expanded naive regulatory T cells	Homo sapiens	FOXP3 (Novus NB600-245)	Direct
FOXP3_03	FOXP3	GSE43119	The enhancer and promoter landscape of human regulatory and conventional T cell subpopulations	GSM1056938	24671953	30b_FOXP3_Tconv_hg19_peaks	FOXP3_Tconv S30b	CD4+CD25- expanded conventional T cells	Homo sapiens	FOXP3 (Novus NB600-245)	Direct
GABPA_01	GABPA	GSE32465	Transcription Factor Binding Sites by ChIP-seq from ENCODE/HAIB	GSM1010739	24076218	hg19_wgEncodeHaibTfbsSknshGabpV0422111PkRep1	HudsonAlpha_ChipSeq_SK-N-SH_GABP_v042211.1	SK-N-SH	Homo sapiens	GABP	Direct
GABPA_02	GABPA	GSE32465	Transcription Factor Binding Sites by ChIP-seq from ENCODE/HAIB	GSM1010739	24076218	hg19_wgEncodeHaibTfbsSknshGabpV0422111PkRep2	HudsonAlpha_ChipSeq_SK-N-SH_GABP_v042211.1	SK-N-SH	Homo sapiens	GABP	Direct
GABPA_03	GABPA	GSE32465	Transcription Factor Binding Sites by ChIP-seq from ENCODE/HAIB	GSM1010822	24076218	hg19_wgEncodeHaibTfbsHl60GabpV0422111PkRep1	HudsonAlpha_ChipSeq_HL-60_GABP_v042211.1	HL-60	Homo sapiens	GABP	Direct
GABPA_04	GABPA	GSE32465	Transcription Factor Binding Sites by ChIP-seq from ENCODE/HAIB	GSM1010822	24076218	hg19_wgEncodeHaibTfbsHl60GabpV0422111PkRep2	HudsonAlpha_ChipSeq_HL-60_GABP_v042211.1	HL-60	Homo sapiens	GABP	Direct
GABPA_05	GABPA	GSE32465	Transcription Factor Binding Sites by ChIP-seq from ENCODE/HAIB	GSM1010833	24076218	hg19_wgEncodeHaibTfbsA549GabpV0422111Etoh02PkRep1	HudsonAlpha_ChipSeq_A549_GABP_EtOH_0.02pct_v042211.1	A549	Homo sapiens	GABP	Direct
GABPA_06	GABPA	GSE32465	Transcription Factor Binding Sites by ChIP-seq from ENCODE/HAIB	GSM1010833	24076218	hg19_wgEncodeHaibTfbsA549GabpV0422111Etoh02PkRep2	HudsonAlpha_ChipSeq_A549_GABP_EtOH_0.02pct_v042211.1	A549	Homo sapiens	GABP	Direct
GABPA_07	GABPA	GSE32465	Transcription Factor Binding Sites by ChIP-seq from ENCODE/HAIB	GSM1010864	24076218	hg19_wgEncodeHaibTfbsMcf7GabpV0422111PkRep1	HudsonAlpha_ChipSeq_MCF-7_GABP_v042211.1	MCF-7	Homo sapiens	GABP	Direct
GABPA_08	GABPA	GSE32465	Transcription Factor Binding Sites by ChIP-seq from ENCODE/HAIB	GSM1010864	24076218	hg19_wgEncodeHaibTfbsMcf7GabpV0422111PkRep2	HudsonAlpha_ChipSeq_MCF-7_GABP_v042211.1	MCF-7	Homo sapiens	GABP	Direct
GABPA_09	GABPA	GSE49091	The ETS family member GABPa mediates the development of castrate-resistant prostate cancer (ChIP-Seq)	GSM1193659	24753418	t0_GABPa_VCaP_GABPa_t0_hg19	t0 GABPa VCaP	VCaP	Homo sapiens	GABPa	Direct
GABPA_10	GABPA	GSE49091	The ETS family member GABPa mediates the development of castrate-resistant prostate cancer (ChIP-Seq)	GSM1193663	24753418	Jurkat_GABPa_2_GABPa_R_hg19	Jurkat GABPa 2	Jurkat	Homo sapiens	GABPa	Direct
GABPA_11	GABPA	GSE59021	ETS1 is a genome-wide effector of RAS/ERK signaling in epithelial cells (ChIP-Seq)	GSM1424529	25294825	GABPa_DU145_hg19	GABPA_DU145_ChIPseq	DU145	Homo sapiens	GABPA (Santa Cruz, sc-13442, lot #B2009)	Direct
GABPA_12	GABPA	GSE24933	Genome-wide mapping of the transcription factor GABP-alpha binding in human CD34+CD133+ hematopoietic progenitor cells.	GSM612960	21139080	hg19-CD34-GABPa-control-e10p01.bsites	HPC GABPa ChIP-Seq	CD34+CD133+ hematopoietic progenitor cells (HPCs)	Homo sapiens	anti-GABP-alpha	Direct
GABPA_13	GABPA	GSE32465	Transcription Factor Binding Sites by ChIP-seq from ENCODE/HAIB	GSM803343	24076218	hg19_wgEncodeHaibTfbsHepg2GabpPcr2xPkRep1	HudsonAlpha_ChipSeq_HepG2_GABP_PCR2x	HepG2	Homo sapiens	GABP	Direct
GABPA_14	GABPA	GSE32465	Transcription Factor Binding Sites by ChIP-seq from ENCODE/HAIB	GSM803343	24076218	hg19_wgEncodeHaibTfbsHepg2GabpPcr2xPkRep2	HudsonAlpha_ChipSeq_HepG2_GABP_PCR2x	HepG2	Homo sapiens	GABP	Direct
GABPA_15	GABPA	GSE32465	Transcription Factor Binding Sites by ChIP-seq from ENCODE/HAIB	GSM803356	24076218	hg19_wgEncodeHaibTfbsGm12878GabpPcr2xPkRep1	HudsonAlpha_ChipSeq_GM12878_GABP_PCR2x	GM12878	Homo sapiens	GABP	Direct
GABPA_16	GABPA	GSE32465	Transcription Factor Binding Sites by ChIP-seq from ENCODE/HAIB	GSM803356	24076218	hg19_wgEncodeHaibTfbsGm12878GabpPcr2xPkRep2	HudsonAlpha_ChipSeq_GM12878_GABP_PCR2x	GM12878	Homo sapiens	GABP	Direct
GABPA_17	GABPA	GSE32465	Transcription Factor Binding Sites by ChIP-seq from ENCODE/HAIB	GSM803424	24076218	hg19_wgEncodeHaibTfbsH1hescGabpPcr1xPkRep1	HudsonAlpha_ChipSeq_H1-hESC_GABP_PCR1x	H1-hESC	Homo sapiens	GABP	Direct
GABPA_18	GABPA	GSE32465	Transcription Factor Binding Sites by ChIP-seq from ENCODE/HAIB	GSM803424	24076218	hg19_wgEncodeHaibTfbsH1hescGabpPcr1xPkRep2	HudsonAlpha_ChipSeq_H1-hESC_GABP_PCR1x	H1-hESC	Homo sapiens	GABP	Direct
GABPA_19	GABPA	GSE32465	Transcription Factor Binding Sites by ChIP-seq from ENCODE/HAIB	GSM803524	24076218	hg19_wgEncodeHaibTfbsK562GabpV0416101PkRep1	HudsonAlpha_ChipSeq_K562_GABP_v041610.1	K562	Homo sapiens	GABP	Direct
GABPA_20	GABPA	GSE32465	Transcription Factor Binding Sites by ChIP-seq from ENCODE/HAIB	GSM803524	24076218	hg19_wgEncodeHaibTfbsK562GabpV0416101PkRep2	HudsonAlpha_ChipSeq_K562_GABP_v041610.1	K562	Homo sapiens	GABP	Direct
GATA1_01	GATA1	GSE31477	ENCODE Transcription Factor Binding Sites by ChIP-seq from Stanford/Yale/USC/Harvard	GSM1003608	22955991	hg19_wgEncodeSydhTfbsK562Gata1bIggmusPk	Stanford_ChipSeq_K562_GATA1_(SC-266)_IgG-mus	K562	Homo sapiens	GATA1_(SC-266)	Direct
GATA1_02	GATA1	GSE43625	Identification of Biologically Relevant Enhancers in Human Erythroid Cells [ChIP-Seq]	GSM1067274	23341446, 27141965	Erythroid_GATA1_peaks	Erythroid GATA1	R3/R4 Erythroid cells	Homo sapiens	GATA1	Direct
GATA1_03	GATA1	GSE49402	Transcription factor binding in human cells occurs in dense clusters formed around cohesin anchor sites	GSM1208749	23953112	LoVo_GATA1_PassedQC_peaks	batch2_chrom1_LoVo_GATA1_Rabbit_PassedQC	LoVo	Homo sapiens	GATA1	Direct
GATA1_04	GATA1	GSE52924	ChIP-seq analysis of chromatin state plasticity in primary human adult erythroid progenitor cells	GSM1278240	24395799	GATA1_peaks_filtered	GATA1-A (ChIP-Seq)	CD34+ HSPC-derived proerythroblasts	Homo sapiens	GATA1 - Abcam ab11852	Direct
GATA1_05	GATA1	GSE26501	Regulation of nucleosome landscape and transcription factor binding at enhancers by BRG1	GSM651547	21795385, 27141965	cd36_shluc_gata1_macs	CD36_shLuc_GATA1	CD36	Homo sapiens	Anti-GATA1	Direct
GATA1_06	GATA1	GSE36985	Comparative profiling of chromatin state maps and transcription factor occupancy during human fetal and adult erythropoiesis	GSM970257	23041383	GATA1-F_peaks	GATA1-F	Human primary fetal proerythroblasts (ProEs)	Homo sapiens	GATA1	Direct
GATA1_07	GATA1	GSE36985	Comparative profiling of chromatin state maps and transcription factor occupancy during human fetal and adult erythropoiesis	GSM970258	23041383	GATA1-A_peaks	GATA1-A	Human primary adult proerythroblasts (ProEs)	Homo sapiens	GATA1	Direct
GATA1_08	GATA1	GSE31477	ENCODE Transcription Factor Binding Sites by ChIP-seq from Stanford/Yale/USC/Harvard	GSM935333	22955991	hg19_wgEncodeSydhTfbsPbdefetalGata1UcdPk	USC_ChipSeq_PBDEFetal_GATA-1_UCDavis	PBDEFetal	Homo sapiens	GATA-1	Direct
GATA1_09	GATA1	GSE31477	ENCODE Transcription Factor Binding Sites by ChIP-seq from Stanford/Yale/USC/Harvard	GSM935465	22955991	hg19_wgEncodeSydhTfbsPbdeGata1UcdPk	USC_ChipSeq_PBDE_GATA-1_UCDavis	PBDE	Homo sapiens	GATA-1	Direct
GATA1_10	GATA1	GSE31477	ENCODE Transcription Factor Binding Sites by ChIP-seq from Stanford/Yale/USC/Harvard	GSM935540	22955991	hg19_wgEncodeSydhTfbsK562Gata1UcdPk	USC_ChipSeq_K562_GATA-1_UCDavis	K562	Homo sapiens	GATA-1	Direct
GATA2_01	GATA2	GSE46044	A compendium of hematopoietic regulators, chromatin modifiers and basal transcription factors occupy CBFï¢-MYH11/RUNX1 target genes	GSM1122310	24002588	62WLHAAXX_8_2144_GATA2_peaks	ME-1, GATA2 ChIP-Seq	leukemic	Homo sapiens	GATA2	Direct
GATA2_02	GATA2	GSE32465	Transcription Factor Binding Sites by ChIP-seq from ENCODE/HAIB	GSM803540	24076218	hg19_wgEncodeHaibTfbsK562Gata2sc267Pcr1xPkRep1	HudsonAlpha_ChipSeq_K562_GATA2_(SC-267)_PCR1x	K562	Homo sapiens	GATA2	Direct
GATA2_03	GATA2	GSE32465	Transcription Factor Binding Sites by ChIP-seq from ENCODE/HAIB	GSM803540	24076218	hg19_wgEncodeHaibTfbsK562Gata2sc267Pcr1xPkRep2	HudsonAlpha_ChipSeq_K562_GATA2_(SC-267)_PCR1x	K562	Homo sapiens	GATA2	Direct
GATA2_13	GATA2	GSE31477	ENCODE Transcription Factor Binding Sites by ChIP-seq from Stanford/Yale/USC/Harvard	GSM935347	22955991	hg19_wgEncodeSydhTfbsHuvecGata2UcdPk	USC_ChipSeq_HUVEC_GATA-2_UCDavis	HUVEC	Homo sapiens	GATA-2	Direct
GATA2_14	GATA2	GSE31477	ENCODE Transcription Factor Binding Sites by ChIP-seq from Stanford/Yale/USC/Harvard	GSM935373	22955991	hg19_wgEncodeSydhTfbsK562Gata2UcdPk	USC_ChipSeq_K562_GATA-2_UCDavis	K562	Homo sapiens	GATA-2	Direct
GATA2_15	GATA2	GSE31477	ENCODE Transcription Factor Binding Sites by ChIP-seq from Stanford/Yale/USC/Harvard	GSM935589	22955991	hg19_wgEncodeSydhTfbsShsy5yGata2UcdPk	USC_ChipSeq_SH-SY5Y_GATA-2_UCDavis	SH-SY5Y	Homo sapiens	GATA-2	Direct
GATA3_01	GATA3	GSE32465	Transcription Factor Binding Sites by ChIP-seq from ENCODE/HAIB	GSM1010727	24076218	hg19_wgEncodeHaibTfbsA549Gata3V0422111PkRep1	HudsonAlpha_ChipSeq_A549_GATA3_(SC-268)_v042211.1	A549	Homo sapiens	GATA3_(SC-268)	Direct
GATA3_02	GATA3	GSE32465	Transcription Factor Binding Sites by ChIP-seq from ENCODE/HAIB	GSM1010727	24076218	hg19_wgEncodeHaibTfbsA549Gata3V0422111PkRep2	HudsonAlpha_ChipSeq_A549_GATA3_(SC-268)_v042211.1	A549	Homo sapiens	GATA3_(SC-268)	Direct
GATA3_03	GATA3	GSE32465	Transcription Factor Binding Sites by ChIP-seq from ENCODE/HAIB	GSM1010738	24076218	hg19_wgEncodeHaibTfbsSknshGata3V0422111PkRep1	HudsonAlpha_ChipSeq_SK-N-SH_GATA3_(SC-268)_v042211.1	SK-N-SH	Homo sapiens	GATA3_(SC-268)	Direct
GATA3_04	GATA3	GSE32465	Transcription Factor Binding Sites by ChIP-seq from ENCODE/HAIB	GSM1010738	24076218	hg19_wgEncodeHaibTfbsSknshGata3V0422111PkRep2	HudsonAlpha_ChipSeq_SK-N-SH_GATA3_(SC-268)_v042211.1	SK-N-SH	Homo sapiens	GATA3_(SC-268)	Direct
GATA3_05	GATA3	GSE32465	Transcription Factor Binding Sites by ChIP-seq from ENCODE/HAIB	GSM1010783	24076218	hg19_wgEncodeHaibTfbsMcf7Gata3V0422111PkRep1	HudsonAlpha_ChipSeq_MCF-7_GATA3_(SC-268)_v042211.1	MCF-7	Homo sapiens	GATA3_(SC-268)	Direct
GATA3_06	GATA3	GSE32465	Transcription Factor Binding Sites by ChIP-seq from ENCODE/HAIB	GSM1010783	24076218	hg19_wgEncodeHaibTfbsMcf7Gata3V0422111PkRep2	HudsonAlpha_ChipSeq_MCF-7_GATA3_(SC-268)_v042211.1	MCF-7	Homo sapiens	GATA3_(SC-268)	Direct
GATA3_07	GATA3	GSE29073	Cellular reprogramming by the conjoint action of ERalpha, FOXA1 and GATA3 to a ligand-inducible growth state	GSM720422	21878914	MCF7_GATA3_E2_CHM007.peak	GATA3 sequencing in estradiol (E2) treated MCF-7 cells	MCF-7	Homo sapiens	GATA3	Direct
GATA3_08	GATA3	GSE32465	Transcription Factor Binding Sites by ChIP-seq from ENCODE/HAIB	GSM803514	24076218	hg19_wgEncodeHaibTfbsT47dGata3sc268V0416102Dm002p1hPkRep1	HudsonAlpha_ChipSeq_T-47D_GATA3_(SC-268)_DMSO_0.02pct_v041610.2	T-47D	Homo sapiens	GATA3_(SC-268)	Direct
GATA3_09	GATA3	GSE32465	Transcription Factor Binding Sites by ChIP-seq from ENCODE/HAIB	GSM803514	24076218	hg19_wgEncodeHaibTfbsT47dGata3sc268V0416102Dm002p1hPkRep2	HudsonAlpha_ChipSeq_T-47D_GATA3_(SC-268)_DMSO_0.02pct_v041610.2	T-47D	Homo sapiens	GATA3_(SC-268)	Direct
GATA3_10	GATA3	GSE31477	ENCODE Transcription Factor Binding Sites by ChIP-seq from Stanford/Yale/USC/Harvard	GSM825711	22955991	hg19_wgEncodeSydhTfbsMcf7Gata3UcdPk	USC_ChipSeq_MCF-7_GATA3_(SC-268)_UCDavis	MCF-7	Homo sapiens	GATA3_(SC-268)	Direct
GATA3_11	GATA3	GSE31477	ENCODE Transcription Factor Binding Sites by ChIP-seq from Stanford/Yale/USC/Harvard	GSM935445	22955991	hg19_wgEncodeSydhTfbsMcf7Gata3sc269UcdPk	USC_ChipSeq_MCF-7_GATA3_(SC-269)_UCDavis	MCF-7	Homo sapiens	GATA3_(SC-269)	Direct
GATA3_12	GATA3	GSE31477	ENCODE Transcription Factor Binding Sites by ChIP-seq from Stanford/Yale/USC/Harvard	GSM935567	22955991	hg19_wgEncodeSydhTfbsShsy5yGata3sc269sc269UcdPk	USC_ChipSeq_SH-SY5Y_GATA3_(SC-269)_UCDavis	SH-SY5Y	Homo sapiens	GATA3_(SC-269)	Direct
GATA4_01	GATA4	GSE61475	Transcription factor binding dynamics during human ES cell differentiation	GSM1505642	25693565	Gata4_021113_h64.peak	GATA4 MNChIP-seq in cell type HUES64 Gata4_021113_h64	HUES64	Homo sapiens	GATA4(R&amp;D Systems,AF2606,VAZ0312041)	Direct
GATA4_02	GATA4	GSE61475	Transcription factor binding dynamics during human ES cell differentiation	GSM1505643	25693565	Gata4_022113_mesendo.peak	GATA4 MNChIP-seq in cell type dMS Gata4_022113_mesendo	HUES64	Homo sapiens	GATA4(R&amp;D Systems,AF2606,VAZ0312041)	Direct
GATA4_03	GATA4	GSE61475	Transcription factor binding dynamics during human ES cell differentiation	GSM1505644	25693565	Gata4_022113_meso.peak	GATA4 MNChIP-seq in cell type dME Gata4_022113_meso	HUES64	Homo sapiens	GATA4(R&amp;D Systems,AF2606,VAZ0312041)	Direct
GATA4_04	GATA4	GSE61475	Transcription factor binding dynamics during human ES cell differentiation	GSM1505645	25693565	Gata4_041914_meso.peak	GATA4 MNChIP-seq in cell type dME Gata4_041914_meso	HUES64	Homo sapiens	GATA4(R&amp;D Systems,AF2606,VAZ0312041)	Direct
GATA4_05	GATA4	GSE61475	Transcription factor binding dynamics during human ES cell differentiation	GSM1505646	25693565	Gata4_042214_endo.peak	GATA4 MNChIP-seq in cell type dEN Gata4_042214_endo	HUES64	Homo sapiens	GATA4(R&amp;D Systems,AF2606,VAZ0312041)	Direct
GATA4_06	GATA4	GSE61475	Transcription factor binding dynamics during human ES cell differentiation	GSM1505647	25693565	Gata4_062914_endoC1.peak	GATA4 MNChIP-seq in cell type dEN Gata4_062914_endoC1	HUES64	Homo sapiens	GATA4(R&amp;D Systems,AF2606,VAZ0312041)	Direct
GATA4_07	GATA4	GSE61475	Transcription factor binding dynamics during human ES cell differentiation	GSM1505648	25693565	Gata4_062914_endoD2.peak	GATA4 MNChIP-seq in cell type dEN_shGATA4_1 Gata4_062914_endoD2	HUES64	Homo sapiens	GATA4(R&amp;D Systems,AF2606,VAZ0312041)	Direct
GATA4_08	GATA4	GSE61475	Transcription factor binding dynamics during human ES cell differentiation	GSM1505649	25693565	Gata4_062914_endoD22.peak	GATA4 MNChIP-seq in cell type dEN_shGATA4_2 Gata4_062914_endoD22	HUES64	Homo sapiens	GATA4(R&amp;D Systems,AF2606,VAZ0312041)	Direct
GATA4_09	GATA4	GSE61475	Transcription factor binding dynamics during human ES cell differentiation	GSM1505650	25693565	Gata4_062914_endoD3.peak	GATA4 MNChIP-seq in cell type dEN_shGATA4_3 Gata4_062914_endoD3	HUES64	Homo sapiens	GATA4(R&amp;D Systems,AF2606,VAZ0312041)	Direct
GATA4_10	GATA4	GSE61475	Transcription factor binding dynamics during human ES cell differentiation	GSM1505651	25693565	Gata4_062914_mesoC1.peak	GATA4 MNChIP-seq in cell type dME Gata4_062914_mesoC1	HUES64	Homo sapiens	GATA4(R&amp;D Systems,AF2606,VAZ0312041)	Direct
GATA4_11	GATA4	GSE61475	Transcription factor binding dynamics during human ES cell differentiation	GSM1505652	25693565	Gata4_062914_mesoD2.peak	GATA4 MNChIP-seq in cell type dME_shGATA4_1 Gata4_062914_mesoD2	HUES64	Homo sapiens	GATA4(R&amp;D Systems,AF2606,VAZ0312041)	Direct
GATA4_12	GATA4	GSE61475	Transcription factor binding dynamics during human ES cell differentiation	GSM1505653	25693565	Gata4_062914_mesoD22.peak	GATA4 MNChIP-seq in cell type dME_shGATA4_2 Gata4_062914_mesoD22	HUES64	Homo sapiens	GATA4(R&amp;D Systems,AF2606,VAZ0312041)	Direct
GATA4_13	GATA4	GSE61475	Transcription factor binding dynamics during human ES cell differentiation	GSM1505654	25693565	Gata4_062914_mesoD3.peak	GATA4 MNChIP-seq in cell type dME_shGATA4_3 Gata4_062914_mesoD3	HUES64	Homo sapiens	GATA4(R&amp;D Systems,AF2606,VAZ0312041)	Direct
GATA4_14	GATA4	GSE61475	Transcription factor binding dynamics during human ES cell differentiation	GSM1505655	25693565	Gata4_111312_endo.peak	GATA4 MNChIP-seq in cell type dEN Gata4_111312_endo	HUES64	Homo sapiens	GATA4(R&amp;D Systems,AF2606,VAZ0312041)	Direct
GATA4_15	GATA4	GSE61475	Transcription factor binding dynamics during human ES cell differentiation	GSM1505656	25693565	Gata4_sort_050114_meso.peak	GATA4 MNChIP-seq in cell type dME Gata4_sort_050114_meso	HUES64	Homo sapiens	GATA4(R&amp;D Systems,AF2606,VAZ0312041)	Direct
GATA4_16	GATA4	GSE61475	Transcription factor binding dynamics during human ES cell differentiation	GSM1505657	25693565	Gata4_unsort_050114_meso.peak	GATA4 MNChIP-seq in cell type dME Gata4_unsort_050114_meso	HUES64	Homo sapiens	GATA4(R&amp;D Systems,AF2606,VAZ0312041)	Direct
GATA6_01	GATA6	GSE49320	Genome-wide map of GATA6 DNA binding in human CRC cells	GSE49320	24952462	Sample_LS174T-GATA6_peaks	LS174T, GATA6 ChIP-seq 1	LS174T	Homo sapiens	anti-hGATA6 (R&amp;D AF1700)	Direct
GATA6_02	GATA6	GSE49402	Transcription factor binding in human cells occurs in dense clusters formed around cohesin anchor sites	GSM1208621	23953112	LoVo_GATA6_PassedQC_peaks	batch1_chrom1_LoVo_GATA6_Rabbit_PassedQC	LoVo	Homo sapiens	GATA6	Direct
GATA6_03	GATA6	GSE61475	Transcription factor binding dynamics during human ES cell differentiation	GSM1505658	25693565	Gata6_010812_endo3d.peak	GATA6 MNChIP-seq in cell type dEN Gata6_010812_endo3d	HUES64	Homo sapiens	GATA6(Santa Cruz,sc-7244 X,H0911)	Direct
GATA6_04	GATA6	GSE61475	Transcription factor binding dynamics during human ES cell differentiation	GSM1505659	25693565	Gata6_062613_h64.peak	GATA6 MNChIP-seq in cell type HUES64 Gata6_062613_h64	HUES64	Homo sapiens	GATA6(Santa Cruz,sc-7244 X,H0911)	Direct
GATA6_05	GATA6	GSE61475	Transcription factor binding dynamics during human ES cell differentiation	GSM1505660	25693565	Gata6_111312_endo.peak	GATA6 MNChIP-seq in cell type dEN Gata6_111312_endo	HUES64	Homo sapiens	GATA6(Santa Cruz,sc-7244 X,H0911)	Direct
GATA6_06	GATA6	GSE61475	Transcription factor binding dynamics during human ES cell differentiation	GSM1505661	25693565	Gata6_111312_meso.peak	GATA6 MNChIP-seq in cell type dME Gata6_111312_meso	HUES64	Homo sapiens	GATA6(Santa Cruz,sc-7244 X,H0911)	Direct
GATA6_07	GATA6	GSE61475	Transcription factor binding dynamics during human ES cell differentiation	GSM1505662	25693565	Gata6_111512_mesendo.peak	GATA6 MNChIP-seq in cell type dMS Gata6_111512_mesendo	HUES64	Homo sapiens	GATA6(Santa Cruz,sc-7244 X,H0911)	Direct
GATA6_08	GATA6	GSE61475	Transcription factor binding dynamics during human ES cell differentiation	GSM1505663	25693565	Gata6_rd_041914_meso.peak	GATA6 MNChIP-seq in cell type dME Gata6_rd_041914_meso	HUES64	Homo sapiens	GATA6(Santa Cruz,sc-7244 X,H0911)	Direct
GATA6_09	GATA6	GSE61475	Transcription factor binding dynamics during human ES cell differentiation	GSM1505664	25693565	Gata6_rd_042214_endo.peak	GATA6 MNChIP-seq in cell type dEN Gata6_rd_042214_endo	HUES64	Homo sapiens	GATA6(Santa Cruz,sc-7244 X,H0911)	Direct
GATA6_10	GATA6	GSE23436	Histone methylation and transcription factor binding during intestinal cell differentation	GSM575226	21074721	GATA6_cycling_pval1e-2_peaks_hg19	GATA6 ChIP-seq in proliferating cells	human intestinal	Homo sapiens	GATA6 (Santa Cruz 7244 and Santa Cruz 9055)	Direct
GATA6_11	GATA6	GSE23436	Histone methylation and transcription factor binding during intestinal cell differentation	GSM575227	21074721	GATA6_confluent_pval1e-2_peaks_hg19	GATA6 ChIP-seq in differentiated cells	human intestinal	Homo sapiens	GATA6 (Santa Cruz 7244 and Santa Cruz 9055)	Direct
GLI3_01	GLI3	GSE49402	Transcription factor binding in human cells occurs in dense clusters formed around cohesin anchor sites	GSM1208751	23953112	LoVo_GLI3_PassedQC_peaks	batch2_chrom1_LoVo_GLI3_Mouse_PassedQC	LoVo	Homo sapiens	GLI3	Direct
GLIS2_50	GLIS2	GSE91851	ChIP-seq from HEK293 (ENCSR535DIA)	GSM2423632	22955616	ENCFF943SEQ_peaks_hg19	ChIP-seq from HEK293 (ENCLB092HSE)	HEK293 immortalized cell line derived from HEK293 stably expressing N-terminal eGFP-GLIS2 fusion protein	Homo sapiens	eGFP-GLIS2	GFP
GLIS2_51	GLIS2	GSE91851	ChIP-seq from HEK293 (ENCSR535DIA)	GSM2423633	22955616	ENCFF931VDE_peaks_hg19	ChIP-seq from HEK293 (ENCLB905CRP)	HEK293 immortalized cell line derived from HEK293 stably expressing N-terminal eGFP-GLIS2 fusion protein	Homo sapiens	eGFP-GLIS2	GFP
GRHL2_02	GRHL2	GSE80256	Grainyhead-like 2 is essential for androgen receptor expression and activity in prostate cancer (ChIP-seq)	GSM2122803	28473532	GRHL2_2_peaks_hg19	GRHL2_ChIP-seq_replicate2	LNCaP	Homo sapiens	GRHL2	Direct
GTF2B_01	GTF2B	GSE31477	ENCODE Transcription Factor Binding Sites by ChIP-seq from Stanford/Yale/USC/Harvard	GSM935394	22955991	hg19_wgEncodeSydhTfbsK562Gtf2bStdPk	Harvard_ChipSeq_K562_GTF2B_std	K562	Homo sapiens	GTF2B	Direct
GTF2F1_02	GTF2F1	GSE31477	ENCODE Transcription Factor Binding Sites by ChIP-seq from Stanford/Yale/USC/Harvard	GSM935501	22955991	hg19_wgEncodeSydhTfbsK562Gtf2f1ab28179IggrabPk	Stanford_ChipSeq_K562_GTF2F1_(AB28179)_IgG-rab	K562	Homo sapiens	GTF2F1_(AB28179)	Direct
GTF2F1_03	GTF2F1	GSE31477	ENCODE Transcription Factor Binding Sites by ChIP-seq from Stanford/Yale/USC/Harvard	GSM935554	22955991	hg19_wgEncodeSydhTfbsHelas3Gtf2f1ab28179IggrabPk	Stanford_ChipSeq_HeLa-S3_GTF2F1_(AB28179)_IgG-rab	HeLa-S3	Homo sapiens	GTF2F1_(AB28179)	Direct
GTF2F1_04	GTF2F1	GSE31477	ENCODE Transcription Factor Binding Sites by ChIP-seq from Stanford/Yale/USC/Harvard	GSM935581	22955991	hg19_wgEncodeSydhTfbsH1hescGtf2f1IggrabPk	Stanford_ChipSeq_H1-hESC_GTF2F1_(AB28179)_IgG-rab	H1-hESC	Homo sapiens	GTF2F1_(AB28179)	Direct
GTF2F1_50	GTF2F1	GSE91588	ChIP-seq from HepG2 (ENCSR219NRT)	GSM2423187	22955616	ENCFF489KKG_peaks_hg19	ChIP-seq from HepG2 (ENCLB213FHF)	HepG2	Homo sapiens	GTF2F1	Direct
GTF2F1_51	GTF2F1	GSE91588	ChIP-seq from HepG2 (ENCSR219NRT)	GSM2423188	22955616	ENCFF155XFE_peaks_hg19	ChIP-seq from HepG2 (ENCLB758NLY)	HepG2	Homo sapiens	GTF2F1	Direct
GTF2F1_52	GTF2F1	GSE91869	ChIP-seq from MCF-7 (ENCSR557JTZ)	GSM2423664	22955616	ENCFF380LCN_peaks_hg19	ChIP-seq from MCF-7 (ENCLB087GPC)	MCF-7	Homo sapiens	GTF2F1	Direct
GTF2F1_53	GTF2F1	GSE91869	ChIP-seq from MCF-7 (ENCSR557JTZ)	GSM2423665	22955616	ENCFF361MVW_peaks_hg19	ChIP-seq from MCF-7 (ENCLB579DPE)	MCF-7	Homo sapiens	GTF2F1	Direct
GTF2F1_54	GTF2F1	GSE105598	ChIP-seq from HepG2 (ENCSR382PVA)	GSM2827364	22955616	ENCFF092HMG_peaks_hg19	ChIP-seq from HepG2 (ENCLB971FYE)	HepG2	Homo sapiens	GTF2F1	Direct
GTF2F1_55	GTF2F1	GSE105598	ChIP-seq from HepG2 (ENCSR382PVA)	GSM2827365	22955616	ENCFF617WKV_peaks_hg19	ChIP-seq from HepG2 (ENCLB515USM)	HepG2	Homo sapiens	GTF2F1	Direct
GTF3C5_50	GTF3C5	GSE78957	Association with Aurora-A controls N-MYC-dependent promoter escape and pause release of RNA polymerase II during the cell cycle	GSM2082060	29262328	TF3C5_IMR-5_DMSO_hg19_peaks	TF3C5_CD532	IMR-5	Homo sapiens	GTF3C5 (Bethyl, A301-242A)	Direct
GTF3C5_51	GTF3C5	GSE78957	Association with Aurora-A controls N-MYC-dependent promoter escape and pause release of RNA polymerase II during the cell cycle	GSM2082061	29262328	TF3C5_IMR-5_CD532_hg19_peaks	TF3C5_DMSO	IMR-5	Homo sapiens	GTF3C5 (Bethyl, A301-242A)	Direct
H2AFZ_50	H2AFZ	GSE96393	ChIP-seq from neural cell (ENCSR816JBG)	GSM2534476	22955616	ENCFF335RCD_peaks_hg19	ChIP-seq from neural cell (ENCLB573OFB)	neural in vitro differentiated cells male embryo	Homo sapiens	H2AFZ	Direct
H2AFZ_51	H2AFZ	GSE96447	ChIP-seq from hepatocyte (ENCSR883XRM)	GSM2534585	22955616	ENCFF387IHH_peaks_hg19	ChIP-seq from hepatocyte (ENCLB069JYS)	hepatocyte in vitro differentiated cells female embryo (5 days) derived from H9	Homo sapiens	H2AFZ	Direct
H2AFZ_52	H2AFZ	GSE96447	ChIP-seq from hepatocyte (ENCSR883XRM)	GSM2534586	22955616	ENCFF212SEX_peaks_hg19	ChIP-seq from hepatocyte (ENCLB174ASM)	hepatocyte in vitro differentiated cells female embryo (5 days) derived from H9	Homo sapiens	H2AFZ	Direct
H2AFZ_53	H2AFZ	GSE96465	ChIP-seq from induced pluripotent stem cell (ENCSR908FQA)	GSM2534618	22955616	ENCFF239PHV_peaks_hg19	ChIP-seq from induced pluripotent stem cell (ENCLB508EBJ)	induced pluripotent stem cell line male adult (53 years) derived from fibroblast of arm	Homo sapiens	H2AFZ	Direct
H2AFZ_54	H2AFZ	GSE96484	ChIP-seq from PC-3 (ENCSR946QFD)	GSM2534662	22955616	ENCFF030LVM_peaks_hg19	ChIP-seq from PC-3 (ENCLB935KUR)	PC-3	Homo sapiens	H2AFZ	Direct
H2AFZ_55	H2AFZ	GSE96505	ChIP-seq from bipolar spindle neuron (ENCSR983CSB)	GSM2534708	22955616	ENCFF966OGQ_peaks_hg19	ChIP-seq from bipolar spindle neuron (ENCLB147HYH)	bipolar spindle neuron in vitro differentiated cells male adult (53 years) derived from induced pluripotent stem cell	Homo sapiens	H2AFZ	Direct
H2AFZ_57	H2AFZ	GSE100992	ChIP-seq from ACC112 (ENCSR311DQO)	GSM2698546	22955616	ENCFF873SWW_peaks_hg19	ChIP-seq from ACC112 (ENCLB569TOC)	ACC112	Homo sapiens	H2AFZ	Direct
HDAC2_01	HDAC2	GSE32465	Transcription Factor Binding Sites by ChIP-seq from ENCODE/HAIB	GSM1010825	24076218	hg19_wgEncodeHaibTfbsMcf7Hdac2sc6296V0422111PkRep1	HudsonAlpha_ChipSeq_MCF-7_HDAC2_(SC-6296)_v042211.1	MCF-7	Homo sapiens	HDAC2_(SC-6296)	Direct
HDAC2_02	HDAC2	GSE32465	Transcription Factor Binding Sites by ChIP-seq from ENCODE/HAIB	GSM1010825	24076218	hg19_wgEncodeHaibTfbsMcf7Hdac2sc6296V0422111PkRep2	HudsonAlpha_ChipSeq_MCF-7_HDAC2_(SC-6296)_v042211.1	MCF-7	Homo sapiens	HDAC2_(SC-6296)	Direct
HDAC2_03	HDAC2	GSE28950	TMPRSS2-ERG, HDACs and EZH2 are involved in an AR-centric transcriptional circuitry that calibrates androgenic response for prostate cancer progression (ChIP-Seq data)	GSM717400	22531786	peaks_HDAC2_EtOH_CHV016_hg19	HDAC2 ChIP sequencing in 2hr ETOH treated VCaP cells	VCaP	Homo sapiens	anti-HDAC2	Direct
HDAC2_04	HDAC2	GSE32465	Transcription Factor Binding Sites by ChIP-seq from ENCODE/HAIB	GSM803345	24076218	hg19_wgEncodeHaibTfbsH1hescHdac2sc6296V0416102PkRep1	HudsonAlpha_ChipSeq_H1-hESC_HDAC2_(SC-6296)_v041610.2	H1-hESC	Homo sapiens	HDAC2_(SC-6296)	Direct
HDAC2_05	HDAC2	GSE32465	Transcription Factor Binding Sites by ChIP-seq from ENCODE/HAIB	GSM803345	24076218	hg19_wgEncodeHaibTfbsH1hescHdac2sc6296V0416102PkRep2	HudsonAlpha_ChipSeq_H1-hESC_HDAC2_(SC-6296)_v041610.2	H1-hESC	Homo sapiens	HDAC2_(SC-6296)	Direct
HDAC2_06	HDAC2	GSE32465	Transcription Factor Binding Sites by ChIP-seq from ENCODE/HAIB	GSM803471	24076218	hg19_wgEncodeHaibTfbsK562Hdac2sc6296V0416102PkRep1	HudsonAlpha_ChipSeq_K562_HDAC2_(SC-6296)_v041610.2	K562	Homo sapiens	HDAC2_(SC-6296)	Direct
HDAC2_07	HDAC2	GSE32465	Transcription Factor Binding Sites by ChIP-seq from ENCODE/HAIB	GSM803471	24076218	hg19_wgEncodeHaibTfbsK562Hdac2sc6296V0416102PkRep2	HudsonAlpha_ChipSeq_K562_HDAC2_(SC-6296)_v041610.2	K562	Homo sapiens	HDAC2_(SC-6296)	Direct
HDAC2_08	HDAC2	GSE32465	Transcription Factor Binding Sites by ChIP-seq from ENCODE/HAIB	GSM803493	24076218	hg19_wgEncodeHaibTfbsHepg2Hdac2sc6296V0416101PkRep1	HudsonAlpha_ChipSeq_HepG2_HDAC2_(SC-6296)_v041610.1	HepG2	Homo sapiens	HDAC2_(SC-6296)	Direct
HDAC2_09	HDAC2	GSE32465	Transcription Factor Binding Sites by ChIP-seq from ENCODE/HAIB	GSM803493	24076218	hg19_wgEncodeHaibTfbsHepg2Hdac2sc6296V0416101PkRep2	HudsonAlpha_ChipSeq_HepG2_HDAC2_(SC-6296)_v041610.1	HepG2	Homo sapiens	HDAC2_(SC-6296)	Direct
HDAC2_10	HDAC2	GSE32509	Combinatorial patterning of chromatin regulators uncovered by genome-wide location analysis in human cells	GSM831029	22196736	H1_HDAC2_hg19	H1_HDAC2	H1 ES cells were grown in TeSR media on Matrigel (Cellular Dynamics)	Homo sapiens	HDAC2	Direct
HDAC2_11	HDAC2	GSE29611	Histone Modifications by ChIP-seq from ENCODE/Broad Institute	GSM1003447	22955616	hg19_wgEncodeBroadHistoneK562Hdac2a300705aStdPk	Broad_ChipSeq_K562_HDAC2_(A300-705A)	K562	Homo sapiens	HDAC2_(A300-705A)	Direct
HDAC2_12	HDAC2	GSE29611	Histone Modifications by ChIP-seq from ENCODE/Broad Institute	GSM1003472	22955616	hg19_wgEncodeBroadHistoneH1hescHdac2a300705aPk	Broad_ChipSeq_H1-hESC_HDAC2_(A300-705A)	H1-hESC	Homo sapiens	HDAC2_(A300-705A)	Direct
HDAC3_01	HDAC3	GSE15735	Genome-wide mapping of HATs and HDACs in human CD4+ T cells	GSM393952	19698979	CD4-HDAC3_islands_hg19	CD4-HDAC3	CD4+ T cell	Homo sapiens	anti-HDAC3 Ab	Direct
HDAC3_02	HDAC3	GSE28950	TMPRSS2-ERG, HDACs and EZH2 are involved in an AR-centric transcriptional circuitry that calibrates androgenic response for prostate cancer progression (ChIP-Seq data)	GSM717402	22531786	peaks_HDAC3_EtOH_CHV018_hg19	HDAC3 ChIP sequencing in 2hr ETOH treated VCaP cells	VCaP	Homo sapiens	anti-HDAC3	Direct
HDAC3_03	HDAC3	GSE28950	TMPRSS2-ERG, HDACs and EZH2 are involved in an AR-centric transcriptional circuitry that calibrates androgenic response for prostate cancer progression (ChIP-Seq data)	GSM717403	22531786	peaks_HDAC3_DHT_CHV019_hg19	HDAC3 ChIP sequencing in 2hr 100nM DHT treated VCaP cells	VCaP	Homo sapiens	anti-HDAC3	Direct
HDAC6_01	HDAC6	GSE29611	Histone Modifications by ChIP-seq from ENCODE/Broad Institute	GSM1003504	22955616	hg19_wgEncodeBroadHistoneK562Hdac6a301341aPk	Broad_ChipSeq_K562_HDAC6_(A301-341A)	K562	Homo sapiens	HDAC6_(A301-341A)	Direct
HDAC6_02	HDAC6	GSE29611	Histone Modifications by ChIP-seq from ENCODE/Broad Institute	GSM1003571	22955616	hg19_wgEncodeBroadHistoneH1hescHdac6a301341aPk	Broad_ChipSeq_H1-hESC_HDAC6_(A301-341A)	H1-hESC	Homo sapiens	HDAC6_(A301-341A)	Direct
HDAC6_03	HDAC6	GSE15735	Genome-wide mapping of HATs and HDACs in human CD4+ T cells	GSM393953	19698979	CD4-HDAC6_islands_hg19	CD4-HDAC6	CD4+ T cell	Homo sapiens	anti-HDAC6 Ab	Direct
HDAC6_04	HDAC6	GSE32509	Combinatorial patterning of chromatin regulators uncovered by genome-wide location analysis in human cells	GSM830997	22196736	K562_HDAC6_hg19	K562_HDAC6_1	K562 erythrocytic leukaemia cells (ATCC CCL-243)	Homo sapiens	HDAC6	Direct
HDAC6_05	HDAC6	GSE32509	Combinatorial patterning of chromatin regulators uncovered by genome-wide location analysis in human cells	GSM831030	22196736	H1_HDAC6_hg19	H1_HDAC6	H1 ES cells were grown in TeSR media on Matrigel (Cellular Dynamics)	Homo sapiens	HDAC6	Direct
HDAC8_01	HDAC8	GSE31363	Transcription Factor Binding Sites by Epitope-Tag ChIP-seq from ENCODE/University of Chicago	GSM777640	22955991	wgEncodeUchicagoTfbsK562Ehdac8ControlPk	UChicago_ChipSeq_K562_eGFP-HDAC8_Control_eGFP-HDAC8	K562	Homo sapiens	eGFP-HDAC8	GFP
HDAC8_50	HDAC8	GSE92092	ChIP-seq from K562 (ENCSR835TCD)	GSM2424032	22955616	ENCFF220RNG_peaks_hg19	ChIP-seq from K562 (ENCLB824ZRT)	K562 immortalized cell line stably expressing C-terminal eGFP-HDAC8 fusion protein	Homo sapiens	eGFP-HDAC8	GFP
HDAC8_51	HDAC8	GSE92092	ChIP-seq from K562 (ENCSR835TCD)	GSM2424033	22955616	ENCFF867FAH_peaks_hg19	ChIP-seq from K562 (ENCLB240SJJ)	K562 immortalized cell line stably expressing C-terminal eGFP-HDAC8 fusion protein	Homo sapiens	eGFP-HDAC8	GFP
HES1_01	HES1	GSE60006	Genome-wide maps of HES1 binding-site in human chondrogenic cell.	GSM1463456	25733872	PG0198_A01_region	PG0198_A01	SW1353	Homo sapiens	Anti-FLAG M2 Affinity Antibody	FLAG
HES1_02	HES1	GSE49402	Transcription factor binding in human cells occurs in dense clusters formed around cohesin anchor sites	GSM1208628	23953112	LoVo_HES1_FailedQC_peaks	batch1_chrom1_LoVo_HES1_Goat_FailedQC	LoVo	Homo sapiens	HES1	Direct
HES1_50	HES1	GSE91470	ChIP-seq from K562 (ENCSR091JXL)	GSM2422987	22955616	ENCFF860KMP_peaks_hg19	ChIP-seq from K562 (ENCLB696JWA)	K562	Homo sapiens	HES1	Direct
HES1_51	HES1	GSE91470	ChIP-seq from K562 (ENCSR091JXL)	GSM2422988	22955616	ENCFF222PPL_peaks_hg19	ChIP-seq from K562 (ENCLB827SWV)	K562	Homo sapiens	HES1	Direct
HES1_52	HES1	GSE97661	Testing mAbs generated by the PCRP pipeline in ChIP-seq application	GSM2574800	29638227	SL83725_macs_peaks	ChIP-seq for HES1 [SL83725]	HepG2	Homo sapiens	HES1	Direct
HES1_53	HES1	GSE105287	ChIP-seq from MCF-7 (ENCSR109ODF)	GSM2825429	22955616	ENCFF794UGE_peaks_hg19	ChIP-seq from MCF-7 (ENCLB007RMT)	MCF-7	Homo sapiens	HES1	Direct
HES1_54	HES1	GSE105287	ChIP-seq from MCF-7 (ENCSR109ODF)	GSM2825430	22955616	ENCFF779NYR_peaks_hg19	ChIP-seq from MCF-7 (ENCLB764GBS)	MCF-7	Homo sapiens	HES1	Direct
HEY1_01	HEY1	GSE61475	Transcription factor binding dynamics during human ES cell differentiation	GSM1505679	25693565	Hey1_031313_meso.peak	HEY1 MNChIP-seq in cell type dME Hey1_031313_meso	HUES64	Homo sapiens	HEY1(Santa Cruz,sc-16424 X,F2411)	Direct
HEY1_02	HEY1	GSE32465	Transcription Factor Binding Sites by ChIP-seq from ENCODE/HAIB	GSM803385	24076218	hg19_wgEncodeHaibTfbsK562Hey1Pcr1xPkRep1	HudsonAlpha_ChipSeq_K562_HEY1_PCR1x	K562	Homo sapiens	HEY1	Direct
HEY1_03	HEY1	GSE32465	Transcription Factor Binding Sites by ChIP-seq from ENCODE/HAIB	GSM803385	24076218	hg19_wgEncodeHaibTfbsK562Hey1Pcr1xPkRep2	HudsonAlpha_ChipSeq_K562_HEY1_PCR1x	K562	Homo sapiens	HEY1	Direct
HEY1_04	HEY1	GSE32465	Transcription Factor Binding Sites by ChIP-seq from ENCODE/HAIB	GSM803448	24076218	hg19_wgEncodeHaibTfbsHepg2Hey1V0416101PkRep1	HudsonAlpha_ChipSeq_HepG2_HEY1_v041610.1	HepG2	Homo sapiens	HEY1	Direct
HEY1_05	HEY1	GSE32465	Transcription Factor Binding Sites by ChIP-seq from ENCODE/HAIB	GSM803448	24076218	hg19_wgEncodeHaibTfbsHepg2Hey1V0416101PkRep2	HudsonAlpha_ChipSeq_HepG2_HEY1_v041610.1	HepG2	Homo sapiens	HEY1	Direct
HHEX_50	HHEX	GSE96294	ChIP-seq from HepG2 (ENCSR656JZL)	GSM2534266	22955616	ENCFF778JVV_peaks_hg19	ChIP-seq from HepG2 (ENCLB845OWQ)	HepG2 immortalized cell line stably expressing N-terminal FLAG-HHEX fusion protein, C-terminal FLAG-HHEX fusion protein	Homo sapiens	FLAG-HHEX	FLAG
HMGB2_50	HMGB2	GSE85057	HMGB2 orchestrates the chromatin landscape of senescence-associated secretory phenotype gene loci.	GSE85057	27799366	peaks_SvsGR_hg19	HMGB2 CHIP-seq in growing cells	IMR90	Homo sapiens	rabbit anti-HMGB2	Direct
HNF1A_01	HNF1A	GSE51142	Transcription factor binding in human cells occurs in dense clusters formed around cohesin anchor sites [Validation Set]	GSM1239407	23953112	LoVo_HNF1A_PassedQC_peaks	batch3_chrom1_LoVo_HNF1A_Rabbit_PassedQC	LoVo	Homo sapiens	HNF1A	Direct
HNF1A_50	HNF1A	GSE96385	ChIP-seq from HepG2 (ENCSR800QIT)	GSM2534453	22955616	ENCFF545UIM_peaks_hg19	ChIP-seq from HepG2 (ENCLB489XYO)	HepG2	Homo sapiens	HNF1A	Direct
HNF1A_51	HNF1A	GSE96385	ChIP-seq from HepG2 (ENCSR800QIT)	GSM2534454	22955616	ENCFF995FGG_peaks_hg19	ChIP-seq from HepG2 (ENCLB040AHP)	HepG2	Homo sapiens	HNF1A	Direct
HNF4A_01	HNF4A	GSE25021	[E-TABM-828] ChIP-Seq in human MCF7 and HEPG2 cells	GSE25021	20219941	HNF4a_peaks_hg19	HNF4a_liver	HNF4a_liver	Homo sapiens	HNF4a	Direct
HNF4A_02	HNF4A	GSE49402	Transcription factor binding in human cells occurs in dense clusters formed around cohesin anchor sites	GSM1208632	23953112	LoVo_HNF4A_PassedQC_peaks	batch1_chrom1_LoVo_HNF4A_Rabbit_PassedQC	LoVo	Homo sapiens	HNF4A	Direct
HNF4A_03	HNF4A	GSE51234	Transcription factor binding in human cells occurs in dense clusters formed around cohesin anchor sites [GP5d/siRAD21 ChIP-Seq experiments]	GSM1240815	23953112	GP5dControl_HNF4A_peaks	GP5dControl_HNF4A_Rabbit	GP5d	Homo sapiens	HNF4A	Direct
HNF4A_04	HNF4A	GSE61475	Transcription factor binding dynamics during human ES cell differentiation	GSM1505684	25693565	Hnf4a_022813_endo.peak	HNF4A MNChIP-seq in cell type dEN Hnf4a_022813_endo	HUES64	Homo sapiens	HNF4A(Santa Cruz,sc-8987 X,L1709)	Direct
HNF4A_06	HNF4A	GSE61475	Transcription factor binding dynamics during human ES cell differentiation	GSM1505686	25693565	Hnf4a_070213_endo.peak	HNF4A MNChIP-seq in cell type dEN Hnf4a_070213_endo	HUES64	Homo sapiens	HNF4A(Santa Cruz,sc-8987 X,L1709)	Direct
HNF4A_07	HNF4A	GSE61475	Transcription factor binding dynamics during human ES cell differentiation	GSM1505687	25693565	Hnf4a_070213_h64.peak	HNF4A MNChIP-seq in cell type HUES64 Hnf4a_070213_h64	HUES64	Homo sapiens	HNF4A(Santa Cruz,sc-8987 X,L1709)	Direct
HNF4A_08	HNF4A	GSE23436	Histone methylation and transcription factor binding during intestinal cell differentation	GSM575228	21074721	HNF4_cycling_pval1e-2_peaks_hg19	HNF4A ChIP-seq in proliferating cells	human intestinal	Homo sapiens	HNF4A (Santa Cruz 8987 and Santa Cruz 6556)	Direct
HNF4A_09	HNF4A	GSE23436	Histone methylation and transcription factor binding during intestinal cell differentation	GSM575229	21074721	HNF4_confluent_pval1e-2_peaks_hg19	HNF4A ChIP-seq in differentiated cells	human intestinal	Homo sapiens	HNF4A (Santa Cruz 8987 and Santa Cruz 6556)	Direct
HNF4A_10	HNF4A	GSE28798	Cell-type-specific target selection by combinatorial binding of Smad2/3 and hepatocyte nuclear factor 4-alpha in HepG2 cells	GSM714326	21646355	100809_S5_W100	HepG2_no stimulation_HNF4A_ChIPSeq	HepG2	Homo sapiens	anti-HNF4A	Direct
HNF4A_11	HNF4A	GSE28798	Cell-type-specific target selection by combinatorial binding of Smad2/3 and hepatocyte nuclear factor 4-alpha in HepG2 cells	GSM714327	21646355	100809_S6_W100	HepG2_TGF-beta stimulation_HNF4A_ChIPSeq	HepG2	Homo sapiens	anti-HNF4A	Direct
HNF4A_12	HNF4A	GSE32465	Transcription Factor Binding Sites by ChIP-seq from ENCODE/HAIB	GSM803460	24076218	hg19_wgEncodeHaibTfbsHepg2Hnf4asc8987V0416101PkRep1	HudsonAlpha_ChipSeq_HepG2_HNF4A_(SC-8987)_v041610.1	HepG2	Homo sapiens	HNF4A	Direct
HNF4A_13	HNF4A	GSE32465	Transcription Factor Binding Sites by ChIP-seq from ENCODE/HAIB	GSM803460	24076218	hg19_wgEncodeHaibTfbsHepg2Hnf4asc8987V0416101PkRep2	HudsonAlpha_ChipSeq_HepG2_HNF4A_(SC-8987)_v041610.1	HepG2	Homo sapiens	HNF4A	Direct
HNF4A_14	HNF4A	GSE31477	ENCODE Transcription Factor Binding Sites by ChIP-seq from Stanford/Yale/USC/Harvard	GSM935619	22955991	hg19_wgEncodeSydhTfbsHepg2Hnf4aForsklnStdPk	Stanford_ChipSeq_HepG2_forskolin_HNF4A_std	HepG2	Homo sapiens	HNF4A	Direct
HOXA1_01	HOXA1	GSE49402	Transcription factor binding in human cells occurs in dense clusters formed around cohesin anchor sites	GSM1208634	23953112	LoVo_HOXA1_PassedQC_peaks_hg19	batch1_chrom1_LoVo_HOXA1_Rabbit_PassedQC	LoVo	Homo sapiens	HOXA1	Direct
HOXA10_01	HOXA10	GSE49402	Transcription factor binding in human cells occurs in dense clusters formed around cohesin anchor sites	GSM1208633	23953112	hg19_HOXA10_PassedQC_peaks	batch1_chrom1_LoVo_HOXA10_Rabbit_PassedQC	LoVo	Homo sapiens	HOXA10	Direct
HOXA2_01	HOXA2	GSE49402	Transcription factor binding in human cells occurs in dense clusters formed around cohesin anchor sites	GSM1208757	23953112	LoVo_HOXA2_PassedQC_peaks	batch2_chrom1_LoVo_HOXA2_Rabbit_PassedQC	LoVo	Homo sapiens	HOXA2	Direct
HOXA7_01	HOXA7	GSE49402	Transcription factor binding in human cells occurs in dense clusters formed around cohesin anchor sites	GSM1208635	23953112	LoVo_HOXA7_PassedQC_peaks_hg19	batch1_chrom1_LoVo_HOXA7_Rabbit_PassedQC	LoVo	Homo sapiens	HOXA7	Direct
HOXA9_01	HOXA9	GSE38339	ChIP-seq of the HOXA9 and MEIS1 transcription factors in SEM cells.	GSM940321		HOXA9_02232010_peaks	HOXA9 ChIP-Seq in SEM Rep 1	SEM	Homo sapiens	HOXA9	Direct
HOXA9_02	HOXA9	GSE38339	ChIP-seq of the HOXA9 and MEIS1 transcription factors in SEM cells.	GSM940323		HOXA9_03232010_peaks	HOXA9 ChIP-Seq in SEM Rep 2	SEM	Homo sapiens	HOXA9	Direct
HOXC5_50	HOXC5	GSE97570	HoxC5 and Pbx4 repress hTERT to limit telomerase activity	GSM2572272	29311615	PC3_OE_Hoxc5_peaks	PC3 (OE Hoxc5)-Hoxc5	Prostate cancer line PC-3	Homo sapiens	Hoxc5 (HPA026794, Sigma, lot# R28092)	Direct
HOXC5_51	HOXC5	GSE97570	HoxC5 and Pbx4 repress hTERT to limit telomerase activity	GSM2572275	29311615	PC3_rep1_Hoxc5_peaks	PC3 (Endogenous)-Hoxc5_rep1	Prostate cancer line PC-3	Homo sapiens	Hoxc5 (HPA026794, Sigma, lot# R28092)	Direct
HOXC9_01	HOXC9	GSE34419	HOXC9-induced neuronal differentiation in human neuroblastoma BE(2)-C cells [ChIP-seq analysis]	GSM848788	24274069	HOXC9_IP3_Myc-tag.peaks_hg19	HOXC9_ChIP-seq_rep1	BE(2)-C/Tet-Off/Myc-HOXC9	Homo sapiens	anti-Myc tag (clone 4A6, Millipore)	Myc-fusion
HOXC9_02	HOXC9	GSE34419	HOXC9-induced neuronal differentiation in human neuroblastoma BE(2)-C cells [ChIP-seq analysis]	GSM848789	24274069	HOXC9_IP4_Myc-tag.peaks_hg19	HOXC9_ChIP-seq_rep2	BE(2)-C/Tet-Off/Myc-HOXC9	Homo sapiens	anti-Myc tag (clone 4A6, Millipore)	Myc-fusion
HSF1_02	HSF1	GSE31477	ENCODE Transcription Factor Binding Sites by ChIP-seq from Stanford/Yale/USC/Harvard	GSM935626	22955991	hg19_wgEncodeSydhTfbsHepg2Hsf1ForsklnStdPk	Stanford_ChipSeq_HepG2_forskolin_HSF1_std	HepG2	Homo sapiens	HSF1	Direct
ID3_50	ID3	GSE91408	ChIP-seq from K562 (ENCSR005NMT)	GSM2422880	22955616	ENCFF244XAR_peaks_hg19	ChIP-seq from K562 (ENCLB314DMO)	K562 immortalized cell line stably expressing C-terminal eGFP-ID3 fusion protein	Homo sapiens	eGFP-ID3	GFP
ID3_51	ID3	GSE91408	ChIP-seq from K562 (ENCSR005NMT)	GSM2422881	22955616	ENCFF464FVG_peaks_hg19	ChIP-seq from K562 (ENCLB842NPF)	K562 immortalized cell line stably expressing C-terminal eGFP-ID3 fusion protein	Homo sapiens	eGFP-ID3	GFP
IKZF1_01	IKZF1	GSE31477	ENCODE Transcription Factor Binding Sites by ChIP-seq from Stanford/Yale/USC/Harvard	GSM935442	22955991	hg19_wgEncodeSydhTfbsGm12878Ikzf1iknuclaStdPk	USC_ChipSeq_GM12878_IKZF1_(IkN)_(UCLA)_std	GM12878	Homo sapiens	IKZF1_(IkN)_(UCLA)	Direct
IKZF1_50	IKZF1	GSE91627	ChIP-seq from HepG2 (ENCSR278JQG)	GSM2423252	22955616	ENCFF727PSQ_peaks_hg19	ChIP-seq from HepG2 (ENCLB786ZXI)	HepG2	Homo sapiens	IKZF1	Direct
IKZF1_51	IKZF1	GSE91627	ChIP-seq from HepG2 (ENCSR278JQG)	GSM2423253	22955616	ENCFF869XVK_peaks_hg19	ChIP-seq from HepG2 (ENCLB396MDN)	HepG2	Homo sapiens	IKZF1	Direct
IKZF1_52	IKZF1	GSE91730	ChIP-seq from K562 (ENCSR395HWC)	GSM2423426	22955616	ENCFF669ACI_peaks_hg19	ChIP-seq from K562 (ENCLB877SBR)	K562	Homo sapiens	IKZF1	Direct
IKZF1_53	IKZF1	GSE91730	ChIP-seq from K562 (ENCSR395HWC)	GSM2423427	22955616	ENCFF723ESB_peaks_hg19	ChIP-seq from K562 (ENCLB102PME)	K562	Homo sapiens	IKZF1	Direct
IKZF1_54	IKZF1	GSE92125	ChIP-seq from GM12878 (ENCSR874AFU)	GSM2424087	22955616	ENCFF455HXY_peaks_hg19	ChIP-seq from GM12878 (ENCLB190HWI)	GM12878	Homo sapiens	IKZF1	Direct
IKZF1_55	IKZF1	GSE92125	ChIP-seq from GM12878 (ENCSR874AFU)	GSM2424088	22955616	ENCFF795PEX_peaks_hg19	ChIP-seq from GM12878 (ENCLB743MHF)	GM12878	Homo sapiens	IKZF1	Direct
IKZF1_56	IKZF1	GSE92183	ChIP-seq from K562 (ENCSR948VFL)	GSM2424185	22955616	ENCFF165OLG_peaks_hg19	ChIP-seq from K562 (ENCLB592VTM)	K562	Homo sapiens	IKZF1	Direct
IKZF1_57	IKZF1	GSE92183	ChIP-seq from K562 (ENCSR948VFL)	GSM2424186	22955616	ENCFF320JKZ_peaks_hg19	ChIP-seq from K562 (ENCLB190FZE)	K562	Homo sapiens	IKZF1	Direct
IKZF1_58	IKZF1	GSE105587	ChIP-seq from GM12878 (ENCSR441VHN)	GSM2827349	22955616	ENCFF526LHJ_peaks_hg19	ChIP-seq from GM12878 (ENCLB437BZH)	GM12878	Homo sapiens	IKZF1	Direct
IKZF1_59	IKZF1	GSE105587	ChIP-seq from GM12878 (ENCSR441VHN)	GSM2827350	22955616	ENCFF963HCJ_peaks_hg19	ChIP-seq from GM12878 (ENCLB230GVY)	GM12878	Homo sapiens	IKZF1	Direct
IRF1_01	IRF1	GSE64557	Dissection of transcriptional and cis-regulatory control of differentiation in human pancreatic cancer [ChIP-seq]	GSM1574276	26769127	CFPAC1_IRF1_vs_INPUT.CAPAN1_peaks_hg19	CFPAC1.IRF1	original Pancreatic Ductal Adenocarcinoma (PDAC)	Homo sapiens	Anti-IRF1	Direct
IRF1_02	IRF1	GSE31477	ENCODE Transcription Factor Binding Sites by ChIP-seq from Stanford/Yale/USC/Harvard	GSM935504	22955991	hg19_wgEncodeSydhTfbsK562Irf1Ifna6hStdPk	Stanford_ChipSeq_K562_IFNa6h_IRF1_std	K562	Homo sapiens	IRF1	Direct
IRF1_03	IRF1	GSE31477	ENCODE Transcription Factor Binding Sites by ChIP-seq from Stanford/Yale/USC/Harvard	GSM935505	22955991	hg19_wgEncodeSydhTfbsK562Irf1Ifng30StdPk	Stanford_ChipSeq_K562_IFNg30_IRF1_std	K562	Homo sapiens	IRF1	Direct
IRF1_04	IRF1	GSE31477	ENCODE Transcription Factor Binding Sites by ChIP-seq from Stanford/Yale/USC/Harvard	GSM935546	22955991	hg19_wgEncodeSydhTfbsK562Irf1Ifna30StdPk	Stanford_ChipSeq_K562_IFNa30_IRF1_std	K562	Homo sapiens	IRF1	Direct
IRF1_05	IRF1	GSE31477	ENCODE Transcription Factor Binding Sites by ChIP-seq from Stanford/Yale/USC/Harvard	GSM935549	22955991	hg19_wgEncodeSydhTfbsK562Irf1Ifng6hStdPk	Stanford_ChipSeq_K562_IFNg6h_IRF1_std	K562	Homo sapiens	IRF1	Direct
IRF2_01	IRF2	GSE36985	Comparative profiling of chromatin state maps and transcription factor occupancy during human fetal and adult erythropoiesis	GSM970261	23041383	IRF2-A_peaks	IRF2-A	Human primary adult proerythroblasts (ProEs)	Homo sapiens	IRF2	Direct
IRF2_50	IRF2	GSE91709	ChIP-seq from K562 (ENCSR376WCJ)	GSM2423390	22955616	ENCFF770GWM_peaks_hg19	ChIP-seq from K562 (ENCLB806EAG)	K562	Homo sapiens	IRF2	Direct
IRF2_51	IRF2	GSE91709	ChIP-seq from K562 (ENCSR376WCJ)	GSM2423391	22955616	ENCFF135VWG_peaks_hg19	ChIP-seq from K562 (ENCLB222OKX)	K562	Homo sapiens	IRF2	Direct
IRF3_01	IRF3	GSE44939	Genome-wide maps of virus-induced transcription factors and transcription machinery at steady state and after virus infection	GSM1094195	23994473	IRF3_SeV_Peaks_hg19	Sendai_Virus-IRF3_ChIPSeq	immortalized Namalwa B cell line (ATCC CRL-1432)	Homo sapiens	IRF3 (Abcam, ab76367)	Direct
IRF3_02	IRF3	GSE31477	ENCODE Transcription Factor Binding Sites by ChIP-seq from Stanford/Yale/USC/Harvard	GSM935570	22955991	hg19_wgEncodeSydhTfbsHelas3Irf3IggrabPk	Stanford_ChipSeq_HeLa-S3_IRF3_IgG-rab	HeLa-S3	Homo sapiens	IRF3	Direct
IRF3_03	IRF3	GSE31477	ENCODE Transcription Factor Binding Sites by ChIP-seq from Stanford/Yale/USC/Harvard	GSM935650	22955991	hg19_wgEncodeSydhTfbsHepg2Irf3IggrabPk	Stanford_ChipSeq_HepG2_IRF3_IgG-rab	HepG2	Homo sapiens	IRF3	Direct
IRF3_04	IRF3	GSE31477	ENCODE Transcription Factor Binding Sites by ChIP-seq from Stanford/Yale/USC/Harvard	GSM935651	22955991	hg19_wgEncodeSydhTfbsGm12878Irf3IggmusPk	Stanford_ChipSeq_GM12878_IRF3_IgG-mus	GM12878	Homo sapiens	IRF3	Direct
IRF3_50	IRF3	GSE91738	ChIP-seq from GM12878 (ENCSR408JQO)	GSM2423441	22955616	ENCFF706IKA_peaks_hg19	ChIP-seq from GM12878 (ENCLB482QLA)	GM12878	Homo sapiens	IRF3	Direct
IRF3_51	IRF3	GSE91738	ChIP-seq from GM12878 (ENCSR408JQO)	GSM2423442	22955616	ENCFF789FWH_peaks_hg19	ChIP-seq from GM12878 (ENCLB745AQU)	GM12878	Homo sapiens	IRF3	Direct
IRF3_52	IRF3	GSE91752	ChIP-seq from SK-N-SH (ENCSR422ZAO)	GSM2423467	22955616	ENCFF253SCW_peaks_hg19	ChIP-seq from SK-N-SH (ENCLB406QGW)	SK-N-SH	Homo sapiens	IRF3	Direct
IRF3_53	IRF3	GSE91752	ChIP-seq from SK-N-SH (ENCSR422ZAO)	GSM2423468	22955616	ENCFF360UWJ_peaks_hg19	ChIP-seq from SK-N-SH (ENCLB086FNB)	SK-N-SH	Homo sapiens	IRF3	Direct
IRF4_01	IRF4	GSE56857	SPIB and BATF provide alternate determinants of IRF4 occupancy in Diffuse Large B-cell Lymphoma linked to disease heterogeneity	GSM1370274	24875472	OCILY3_IRF4_GEM_events	OCILY3_IRF4	OCI-LY3	Homo sapiens	IRF4	Direct
IRF4_02	IRF4	GSE56857	SPIB and BATF provide alternate determinants of IRF4 occupancy in Diffuse Large B-cell Lymphoma linked to disease heterogeneity	GSM1370279	24875472	OCILY10_IRF4_GEM_events	OCILY10_IRF4	OCI-LY10	Homo sapiens	IRF4	Direct
IRF4_03	IRF4	GSE56857	SPIB and BATF provide alternate determinants of IRF4 occupancy in Diffuse Large B-cell Lymphoma linked to disease heterogeneity	GSM1370283	24875472	H929_IRF4_GEM_events	H929_IRF4	H929	Homo sapiens	IRF4	Direct
IRF4_04	IRF4	GSE32465	Transcription Factor Binding Sites by ChIP-seq from ENCODE/HAIB	GSM803390	24076218	hg19_wgEncodeHaibTfbsGm12878Irf4sc6059Pcr1xPkRep1	HudsonAlpha_ChipSeq_GM12878_IRF4_(SC-6059)_PCR1x	GM12878	Homo sapiens	IRF4	Direct
IRF4_05	IRF4	GSE32465	Transcription Factor Binding Sites by ChIP-seq from ENCODE/HAIB	GSM803390	24076218	hg19_wgEncodeHaibTfbsGm12878Irf4sc6059Pcr1xPkRep2	HudsonAlpha_ChipSeq_GM12878_IRF4_(SC-6059)_PCR1x	GM12878	Homo sapiens	IRF4	Direct
IRF5_01	IRF5	GSE38567	Genome-wide profiling of target genes for the systemic lupus erythematosus-associated transcription factors IRF5 and STAT4	GSE38567	22730365	IRF5_ChIP-Seq_peaks_in_stimPBMCs_hg19	Blood Donor No.4_stimulated PBMCs_IRF5 ChIP-Seq	peripheral blood mononuclear cells (PBMCs)	Homo sapiens	IRF5	Direct
IRF5_50	IRF5	GSE105971	ChIP-seq from GM12878 (ENCSR976TBC)	GSM2828846	22955616	ENCFF863BUI_peaks_hg19	ChIP-seq from GM12878 (ENCLB265VHJ)	GM12878	Homo sapiens	IRF5	Direct
IRF5_51	IRF5	GSE105971	ChIP-seq from GM12878 (ENCSR976TBC)	GSM2828847	22955616	ENCFF341MQJ_peaks_hg19	ChIP-seq from GM12878 (ENCLB063FHW)	GM12878	Homo sapiens	IRF5	Direct
IRX3_02	IRX3	GSE49402	Transcription factor binding in human cells occurs in dense clusters formed around cohesin anchor sites	GSM1208638	23953112	LoVo_IRX3_PassedQC_peaks_hg19	batch1_chrom1_LoVo_IRX3_Mouse_PassedQC	LoVo	Homo sapiens	IRX3	Direct
ISL1_50	ISL1	GSE101477	ISL1-binding sites in human ES cell-derived cardiomyocyte progenitor cells identified by ChIP-seq upon cardiac differentiation	GSM2704158	29337667	plus_DOX_A_summits_hg19	plus DOX	cardiomyocyte progenitor cells	Homo sapiens	ISL1-HA	HA-tag
ISL1_51	ISL1	GSE101477	ISL1-binding sites in human ES cell-derived cardiomyocyte progenitor cells identified by ChIP-seq upon cardiac differentiation	GSM2704160	29337667	minus_DOX_summits_hg19	minus DOX	cardiomyocyte progenitor cells	Homo sapiens	ISL1-HA	HA-tag
JARID2_01	JARID2	GSE48516	ChIP-seq in MEG3+ and MEG3- hIPSCs	GSM1180138	24374312	AM-iPS-6.JARID2_peaks_hg19	AM-iPS-6.JARID2	hiPSC	Homo sapiens	JARID2	Direct
JARID2_02	JARID2	GSE48516	ChIP-seq in MEG3+ and MEG3- hIPSCs	GSM1180142	24374312	AM-iPS-8.JARID2_peaks_hg19	AM-iPS-8.JARID2	hiPSC	Homo sapiens	JARID2	Direct
JARID2_03	JARID2	GSE48516	ChIP-seq in MEG3+ and MEG3- hIPSCs	GSM1180148	24374312	Edom-iPS-2.JARID2_peaks_hg19	Edom-iPS-2.JARID2.r1	hiPSC	Homo sapiens	JARID2	Direct
JARID2_04	JARID2	GSE48516	ChIP-seq in MEG3+ and MEG3- hIPSCs	GSM1180149	24374312	Edom-iPS-2.JARID2_peaks_hg19	Edom-iPS-2.JARID2.r2	hiPSC	Homo sapiens	JARID2	Direct
JARID2_05	JARID2	GSE48516	ChIP-seq in MEG3+ and MEG3- hIPSCs	GSM1180153	24374312	MRC5-iPS-25.JARID2_peaks_hg19	MRC5-iPS-25.JARID2	hiPSC	Homo sapiens	JARID2	Direct
JARID2_06	JARID2	GSE48516	ChIP-seq in MEG3+ and MEG3- hIPSCs	GSM1180157	24374312	UtE-iPS-11.JARID2_peaks_hg19	UtE-iPS-11.JARID2	hiPSC	Homo sapiens	JARID2	Direct
JARID2_07	JARID2	GSE48516	ChIP-seq in MEG3+ and MEG3- hIPSCs	GSM1180161	24374312	UtE-iPS-4.JARID2_peaks_hg19	UtE-iPS-4.JARID2	hiPSC	Homo sapiens	JARID2	Direct
JARID2_08	JARID2	GSE48516	ChIP-seq in MEG3+ and MEG3- hIPSCs	GSM1180165	24374312	UtE-iPS-6.JARID2_peaks_hg19	UtE-iPS-6.JARID2	hiPSC	Homo sapiens	JARID2	Direct
JUN_01	JUN	GSE66081	Widespread association between YAP/TAZ/TEAD and AP-1 at enhancers drives oncogenic growth [ChIP-Seq]	GSE66081	26258633	MDA-MB-231_JUN_IDR_hg19	JUN_rep1_ChIPSeq	MDA-MB-231	Homo sapiens	JUN (BD Bioscience, 610326, lot 3263734)	Direct
JUN_02	JUN	GSE31477	ENCODE Transcription Factor Binding Sites by ChIP-seq from Stanford/Yale/USC/Harvard	GSM1003609	22955991	hg19_wgEncodeSydhTfbsK562CjunIggrabPk	Stanford_ChipSeq_K562_c-Jun_IgG-rab	K562	Homo sapiens	c-Jun	Direct
JUN_03	JUN	GSE49402	Transcription factor binding in human cells occurs in dense clusters formed around cohesin anchor sites	GSM1208639	23953112	LoVo_JUN_PassedQC_peaks	batch1_chrom1_LoVo_JUN_Mouse_PassedQC	LoVo	Homo sapiens	JUN	Direct
JUN_04	JUN	GSE19545	Genome-wide mapping of Jun binding site (K562)	GSM487425	20139302	K562_Jun_narrowPeak	K562_Jun_ChIPSeq	K562	Homo sapiens	Jun	Direct
JUN_05	JUN	GSE31477	ENCODE Transcription Factor Binding Sites by ChIP-seq from Stanford/Yale/USC/Harvard	GSM935278	22955991	hg19_wgEncodeSydhTfbsHuvecCjunStdPk	Stanford_ChipSeq_HUVEC_c-Jun_std	HUVEC	Homo sapiens	c-Jun	Direct
JUN_06	JUN	GSE31477	ENCODE Transcription Factor Binding Sites by ChIP-seq from Stanford/Yale/USC/Harvard	GSM935341	22955991	hg19_wgEncodeSydhTfbsHelas3CjunIggrabPk	Stanford_ChipSeq_HeLa-S3_c-Jun_IgG-rab	HeLa-S3	Homo sapiens	c-Jun	Direct
JUN_07	JUN	GSE31477	ENCODE Transcription Factor Binding Sites by ChIP-seq from Stanford/Yale/USC/Harvard	GSM935364	22955991	hg19_wgEncodeSydhTfbsHepg2CjunIggrabPk	Stanford_ChipSeq_HepG2_c-Jun_IgG-rab	HepG2	Homo sapiens	c-Jun	Direct
JUN_08	JUN	GSE31477	ENCODE Transcription Factor Binding Sites by ChIP-seq from Stanford/Yale/USC/Harvard	GSM935411	22955991	hg19_wgEncodeSydhTfbsK562CjunStdPk	Yale_ChipSeq_K562_c-Jun_std	K562	Homo sapiens	c-Jun	Direct
JUN_09	JUN	GSE31477	ENCODE Transcription Factor Binding Sites by ChIP-seq from Stanford/Yale/USC/Harvard	GSM935467	22955991	hg19_wgEncodeSydhTfbsK562CjunIfng6hStdPk	Yale_ChipSeq_K562_IFNg6h_c-Jun_std	K562	Homo sapiens	c-Jun	Direct
JUN_10	JUN	GSE31477	ENCODE Transcription Factor Binding Sites by ChIP-seq from Stanford/Yale/USC/Harvard	GSM935468	22955991	hg19_wgEncodeSydhTfbsK562CjunIfna6hStdPk	Yale_ChipSeq_K562_IFNa6h_c-Jun_std	K562	Homo sapiens	c-Jun	Direct
JUN_11	JUN	GSE31477	ENCODE Transcription Factor Binding Sites by ChIP-seq from Stanford/Yale/USC/Harvard	GSM935521	22955991	hg19_wgEncodeSydhTfbsK562CjunIfna30StdPk	Stanford_ChipSeq_K562_IFNa30_c-Jun_std	K562	Homo sapiens	c-Jun	Direct
JUN_12	JUN	GSE31477	ENCODE Transcription Factor Binding Sites by ChIP-seq from Stanford/Yale/USC/Harvard	GSM935602	22955991	hg19_wgEncodeSydhTfbsK562CjunIfng30StdPk	Yale_ChipSeq_K562_IFNg30_c-Jun_std	K562	Homo sapiens	c-Jun	Direct
JUN_13	JUN	GSE31477	ENCODE Transcription Factor Binding Sites by ChIP-seq from Stanford/Yale/USC/Harvard	GSM935614	22955991	hg19_wgEncodeSydhTfbsH1hescCjunIggrabPk	Stanford_ChipSeq_H1-hESC_c-Jun_IgG-rab	H1-hESC	Homo sapiens	c-Jun	Direct
JUNB_02	JUNB	GSE63080	JunB ChIP of human keratinocytes [ChIP-seq]	GSM1540468	25501661	JUNB_XZ13_ReadDensity_hg19_peaks	JunB KC	human neonatal keratincoytes	Homo sapiens	JunB	Direct
JUND_01	JUND	GSE31477	ENCODE Transcription Factor Binding Sites by ChIP-seq from Stanford/Yale/USC/Harvard	GSM1003632	22955991	hg19_wgEncodeSydhTfbsSknshJundIggrabPk	Stanford_ChipSeq_SK-N-SH_JunD_IgG-rab	SK-N-SH	Homo sapiens	JunD	Direct
JUND_02	JUND	GSE31477	ENCODE Transcription Factor Binding Sites by ChIP-seq from Stanford/Yale/USC/Harvard	GSM1003634	22955991	hg19_wgEncodeSydhTfbsGm12878JundIggrabPk	Stanford_ChipSeq_GM12878_JunD_IgG-rab	GM12878	Homo sapiens	JunD	Direct
JUND_03	JUND	GSE32465	Transcription Factor Binding Sites by ChIP-seq from ENCODE/HAIB	GSM1010718	24076218	hg19_wgEncodeHaibTfbsT47dJundV0422111PkRep1	HudsonAlpha_ChipSeq_T-47D_JunD_v042211.1	T-47D	Homo sapiens	JunD	Direct
JUND_04	JUND	GSE32465	Transcription Factor Binding Sites by ChIP-seq from ENCODE/HAIB	GSM1010718	24076218	hg19_wgEncodeHaibTfbsT47dJundV0422111PkRep2	HudsonAlpha_ChipSeq_T-47D_JunD_v042211.1	T-47D	Homo sapiens	JunD	Direct
JUND_05	JUND	GSE32465	Transcription Factor Binding Sites by ChIP-seq from ENCODE/HAIB	GSM1010847	24076218	hg19_wgEncodeHaibTfbsHct116JundV0422111PkRep1	HudsonAlpha_ChipSeq_HCT-116_JunD_v042211.1	HCT-116	Homo sapiens	JunD	Direct
JUND_06	JUND	GSE32465	Transcription Factor Binding Sites by ChIP-seq from ENCODE/HAIB	GSM1010847	24076218	hg19_wgEncodeHaibTfbsHct116JundV0422111PkRep2	HudsonAlpha_ChipSeq_HCT-116_JunD_v042211.1	HCT-116	Homo sapiens	JunD	Direct
JUND_07	JUND	GSE32465	Transcription Factor Binding Sites by ChIP-seq from ENCODE/HAIB	GSM1010892	24076218	hg19_wgEncodeHaibTfbsMcf7JundV0422111PkRep1	HudsonAlpha_ChipSeq_MCF-7_JunD_v042211.1	MCF-7	Homo sapiens	JunD	Direct
JUND_08	JUND	GSE32465	Transcription Factor Binding Sites by ChIP-seq from ENCODE/HAIB	GSM1010892	24076218	hg19_wgEncodeHaibTfbsMcf7JundV0422111PkRep2	HudsonAlpha_ChipSeq_MCF-7_JunD_v042211.1	MCF-7	Homo sapiens	JunD	Direct
JUND_09	JUND	GSE32465	Transcription Factor Binding Sites by ChIP-seq from ENCODE/HAIB	GSM1010901	24076218	hg19_wgEncodeHaibTfbsSknshJundV0422111PkRep1	HudsonAlpha_ChipSeq_SK-N-SH_JunD_v042211.1	SK-N-SH	Homo sapiens	JunD	Direct
JUND_10	JUND	GSE32465	Transcription Factor Binding Sites by ChIP-seq from ENCODE/HAIB	GSM1010901	24076218	hg19_wgEncodeHaibTfbsSknshJundV0422111PkRep2	HudsonAlpha_ChipSeq_SK-N-SH_JunD_v042211.1	SK-N-SH	Homo sapiens	JunD	Direct
JUND_11	JUND	GSE51234	Transcription factor binding in human cells occurs in dense clusters formed around cohesin anchor sites [GP5d/siRAD21 ChIP-Seq experiments]	GSM1240819	23953112	GP5dControl_JUND_peaks	GP5dControl_JUND_Rabbit	GP5d	Homo sapiens	JUND	Direct
JUND_12	JUND	GSE51234	Transcription factor binding in human cells occurs in dense clusters formed around cohesin anchor sites [GP5d/siRAD21 ChIP-Seq experiments]	GSM1240833	23953112	GP5dsiRAD21_JUND_peaks	GP5dsiRAD21_JUND_Rabbit	GP5d	Homo sapiens	JUND	Direct
JUND_13	JUND	GSE59021	ETS1 is a genome-wide effector of RAS/ERK signaling in epithelial cells (ChIP-Seq)	GSM1424530	25294825	JUND_DU145_hg19	JUND_DU145_ChIPseq	DU145	Homo sapiens	JUND (Santa Cruz, sc-74, lot #K1111)	Direct
JUND_14	JUND	GSE30399	Genome wide mapping for TF binding sites for Pol II, JunD, cFos, Max &amp; cMyc in GM12878 (ENCODE Project)	GSM754331	21811232	wgEncodeYaleChIPseqPeaksGm12878JundV2	JunD ChIP-Seq	Lymphoblastoid cell-line	Homo sapiens	Jun-D	Direct
JUND_15	JUND	GSE31477	ENCODE Transcription Factor Binding Sites by ChIP-seq from Stanford/Yale/USC/Harvard	GSM935328	22955991	hg19_wgEncodeSydhTfbsHelas3JundIggrabPk	Stanford_ChipSeq_HeLa-S3_JunD_IgG-rab	HeLa-S3	Homo sapiens	JunD	Direct
JUND_16	JUND	GSE31477	ENCODE Transcription Factor Binding Sites by ChIP-seq from Stanford/Yale/USC/Harvard	GSM935434	22955991	hg19_wgEncodeSydhTfbsH1hescJundIggrabPk	Stanford_ChipSeq_H1-hESC_JunD_IgG-rab	H1-hESC	Homo sapiens	JunD	Direct
JUND_17	JUND	GSE31477	ENCODE Transcription Factor Binding Sites by ChIP-seq from Stanford/Yale/USC/Harvard	GSM935569	22955991	hg19_wgEncodeSydhTfbsK562JundIggrabPk	Stanford_ChipSeq_K562_JunD_IgG-rab	K562	Homo sapiens	JunD	Direct
JUND_18	JUND	GSE31477	ENCODE Transcription Factor Binding Sites by ChIP-seq from Stanford/Yale/USC/Harvard	GSM935649	22955991	hg19_wgEncodeSydhTfbsHepg2JundIggrabPk	Stanford_ChipSeq_HepG2_JunD_IgG-rab	HepG2	Homo sapiens	JunD	Direct
JUND_19	JUND	GSE32465	Transcription Factor Binding Sites by ChIP-seq from ENCODE/HAIB	GSM1010723	24076218	hg19_wgEncodeHaibTfbsA549JundV0416102Etoh02PkRep1	HudsonAlpha_ChipSeq_A549_JunD_EtOH_0.02pct_v041610.2	A549	Homo sapiens	JunD	Direct
JUND_20	JUND	GSE32465	Transcription Factor Binding Sites by ChIP-seq from ENCODE/HAIB	GSM1010723	24076218	hg19_wgEncodeHaibTfbsA549JundV0416102Etoh02PkRep2	HudsonAlpha_ChipSeq_A549_JunD_EtOH_0.02pct_v041610.2	A549	Homo sapiens	JunD	Direct
JUND_21	JUND	GSE32465	Transcription Factor Binding Sites by ChIP-seq from ENCODE/HAIB	GSM803500	24076218	hg19_wgEncodeHaibTfbsHepg2JundPcr1xPkRep1	HudsonAlpha_ChipSeq_HepG2_JunD_PCR1x	HepG2	Homo sapiens	JunD	Direct
JUND_22	JUND	GSE32465	Transcription Factor Binding Sites by ChIP-seq from ENCODE/HAIB	GSM803500	24076218	hg19_wgEncodeHaibTfbsHepg2JundPcr1xPkRep2	HudsonAlpha_ChipSeq_HepG2_JunD_PCR1x	HepG2	Homo sapiens	JunD	Direct
JUND_23	JUND	GSE32465	Transcription Factor Binding Sites by ChIP-seq from ENCODE/HAIB	GSM803529	24076218	hg19_wgEncodeHaibTfbsH1hescJundV0416102PkRep1	HudsonAlpha_ChipSeq_H1-hESC_JunD_v041610.2	H1-hESC	Homo sapiens	JunD	Direct
JUND_24	JUND	GSE32465	Transcription Factor Binding Sites by ChIP-seq from ENCODE/HAIB	GSM803529	24076218	hg19_wgEncodeHaibTfbsH1hescJundV0416102PkRep2	HudsonAlpha_ChipSeq_H1-hESC_JunD_v041610.2	H1-hESC	Homo sapiens	JunD	Direct
JUND_25	JUND	GSE49402	Transcription factor binding in human cells occurs in dense clusters formed around cohesin anchor sites	GSM1208763	23953112	LoVo_JUND_PassedQC_peaks	batch2_chrom1_LoVo_JUND_Rabbit_PassedQC	LoVo	Homo sapiens	JUND	Direct
KAT8_01	KAT8	GSE15735	Genome-wide mapping of HATs and HDACs in human CD4+ T cells	GSM393948	19698979	CD4-KAT8_islands_hg19	CD4-MOF	CD4+ T cell	Homo sapiens	anti-MOF Ab	Direct
KAT8_50	KAT8	GSE91465	ChIP-seq from K562 (ENCSR086FZL)	GSM2422978	22955616	ENCFF671OTI_peaks_hg19	ChIP-seq from K562 (ENCLB849SFJ)	K562	Homo sapiens	KAT8	Direct
KAT8_51	KAT8	GSE91465	ChIP-seq from K562 (ENCSR086FZL)	GSM2422979	22955616	ENCFF023FAR_peaks_hg19	ChIP-seq from K562 (ENCLB686JVZ)	K562	Homo sapiens	KAT8	Direct
KAT8_52	KAT8	GSE96487	ChIP-seq from HepG2 (ENCSR954KIC)	GSM2534668	22955616	ENCFF633NDL_peaks_hg19	ChIP-seq from HepG2 (ENCLB797RKD)	HepG2 immortalized cell line stably expressing N-terminal FLAG-KAT8 fusion protein, C-terminal FLAG-KAT8 fusion protein	Homo sapiens	FLAG-KAT8	FLAG
KAT8_53	KAT8	GSE96487	ChIP-seq from HepG2 (ENCSR954KIC)	GSM2534669	22955616	ENCFF606SUB_peaks_hg19	ChIP-seq from HepG2 (ENCLB436MYU)	HepG2 immortalized cell line stably expressing N-terminal FLAG-KAT8 fusion protein, C-terminal FLAG-KAT8 fusion protein	Homo sapiens	FLAG-KAT8	FLAG
KDM1A_01	KDM1A	GSE29611	Histone Modifications by ChIP-seq from ENCODE/Broad Institute	GSM1003570	22955616	hg19_wgEncodeBroadHistoneK562Lsd1Pk	Broad_ChipSeq_K562_LSD1	K562	Homo sapiens	LSD1	Direct
KDM1A_50	KDM1A	GSE91697	ChIP-seq from K562 (ENCSR360HRA)	GSM2423370	22955616	ENCFF490XLD_peaks_hg19	ChIP-seq from K562 (ENCLB498HDN)	K562	Homo sapiens	KDM1A	Direct
KDM1A_51	KDM1A	GSE91697	ChIP-seq from K562 (ENCSR360HRA)	GSM2423371	22955616	ENCFF331TXU_peaks_hg19	ChIP-seq from K562 (ENCLB990HZH)	K562	Homo sapiens	KDM1A	Direct
KDM1A_52	KDM1A	GSE92153	ChIP-seq from K562 (ENCSR908CMW)	GSM2424136	22955616	ENCFF797FYJ_peaks_hg19	ChIP-seq from K562 (ENCLB115MXQ)	K562	Homo sapiens	KDM1A	Direct
KDM1A_53	KDM1A	GSE92153	ChIP-seq from K562 (ENCSR908CMW)	GSM2424137	22955616	ENCFF799KLQ_peaks_hg19	ChIP-seq from K562 (ENCLB314IGB)	K562	Homo sapiens	KDM1A	Direct
KDM1A_54	KDM1A	GSE95912	ChIP-seq from HepG2 (ENCSR087NSR)	GSM2527448	22955616	ENCFF729GLM_peaks_hg19	ChIP-seq from HepG2 (ENCLB783ZPL)	HepG2 immortalized cell line stably expressing C-terminal FLAG-KDM1A fusion protein	Homo sapiens	FLAG-KDM1A	FLAG
KDM1A_55	KDM1A	GSE95912	ChIP-seq from HepG2 (ENCSR087NSR)	GSM2527449	22955616	ENCFF622AQP_peaks_hg19	ChIP-seq from HepG2 (ENCLB125ZMG)	HepG2 immortalized cell line stably expressing C-terminal FLAG-KDM1A fusion protein	Homo sapiens	FLAG-KDM1A	FLAG
KDM1A_56	KDM1A	GSE101029	ChIP-seq from GM12878 (ENCSR391IWM)	GSM2698628	22955616	ENCFF387DEN_peaks_hg19	ChIP-seq from GM12878 (ENCLB769GWB)	GM12878	Homo sapiens	KDM1A	Direct
KDM1A_57	KDM1A	GSE101029	ChIP-seq from GM12878 (ENCSR391IWM)	GSM2698629	22955616	ENCFF385GVM_peaks_hg19	ChIP-seq from GM12878 (ENCLB507VEX)	GM12878	Homo sapiens	KDM1A	Direct
KDM1A_58	KDM1A	GSE101150	ChIP-seq from H1-hESC (ENCSR418RRF)	GSM2699984	22955616	ENCFF039BYF_peaks_hg19	ChIP-seq from H1-hESC (ENCLB158GQW)	H1-hESC stem cell male embryo	Homo sapiens	KDM1A	Direct
KDM1A_59	KDM1A	GSE101243	ChIP-seq from A549 (ENCSR639GWS)	GSM2700559	22955616	ENCFF541ESI_peaks_hg19	ChIP-seq from A549 (ENCLB017ZHO)	A549	Homo sapiens	KDM1A	Direct
KDM1A_60	KDM1A	GSE101243	ChIP-seq from A549 (ENCSR639GWS)	GSM2700560	22955616	ENCFF302BCZ_peaks_hg19	ChIP-seq from A549 (ENCLB719JOV)	A549	Homo sapiens	KDM1A	Direct
KDM1A_61	KDM1A	GSE105289	ChIP-seq from HepG2 (ENCSR115BLD)	GSM2825432	22955616	ENCFF566XPO_peaks_hg19	ChIP-seq from HepG2 (ENCLB822AWT)	HepG2	Homo sapiens	KDM1A	Direct
KDM5A_50	KDM5A	GSE101372	ChIP-seq from A549 (ENCSR933MHJ)	GSM2701779	22955616	ENCFF129CAN_peaks_hg19	ChIP-seq from A549 (ENCLB740QXD)	A549	Homo sapiens	KDM5A	Direct
KDM5A_51	KDM5A	GSE101372	ChIP-seq from A549 (ENCSR933MHJ)	GSM2701780	22955616	ENCFF881TQQ_peaks_hg19	ChIP-seq from A549 (ENCLB576JMI)	A549	Homo sapiens	KDM5A	Direct
KDM5A_52	KDM5A	GSE101379	ChIP-seq from GM12878 (ENCSR982FSK)	GSM2701788	22955616	ENCFF058MMF_peaks_hg19	ChIP-seq from GM12878 (ENCLB584FZQ)	GM12878	Homo sapiens	KDM5A	Direct
KDM5A_53	KDM5A	GSE101379	ChIP-seq from GM12878 (ENCSR982FSK)	GSM2701789	22955616	ENCFF343ZXM_peaks_hg19	ChIP-seq from GM12878 (ENCLB267CFW)	GM12878	Homo sapiens	KDM5A	Direct
KDM5B_01	KDM5B	GSE29611	Histone Modifications by ChIP-seq from ENCODE/Broad Institute	GSM1003586	22955616	hg19_wgEncodeBroadHistoneK562Plu1StdPk	Broad_ChipSeq_K562_PLU1	K562	Homo sapiens	PLU1	Direct
KDM5B_50	KDM5B	GSE101045	ChIP-seq from H1-hESC (ENCSR157EOE)	GSM2698661	22955616	ENCFF982AMA_peaks_hg19	ChIP-seq from H1-hESC (ENCLB842RCY)	H1-hESC stem cell male embryo	Homo sapiens	KDM5B	Direct
KDM5B_51	KDM5B	GSE101045	ChIP-seq from H1-hESC (ENCSR157EOE)	GSM2698662	22955616	ENCFF934EYW_peaks_hg19	ChIP-seq from H1-hESC (ENCLB269VHM)	H1-hESC stem cell male embryo	Homo sapiens	KDM5B	Direct
KLF1_01	KLF1	GSE43625	Identification of Biologically Relevant Enhancers in Human Erythroid Cells [ChIP-Seq]	GSM1067275	23341446, 27141965	Erythroid_KLF1_peaks_hg19	Erythroid KLF1	R3/R4 Erythroid cells	Homo sapiens	KLF1	Direct
KLF1_50	KLF1	GSE76494	Identification of in vivo binding sites of human GFP-tagged C2H2-ZF proteins	GSM2026804	27852650	KLF1_rep1.macs.out_hg19	ChIP-seq of GFP-tagged KLF1 in HEK293 cells [KLF1_rep1]	HEK293	Homo sapiens	anti-GFP antibody	GFP
KLF1_51	KLF1	GSE91861	ChIP-seq from K562 (ENCSR550HCT)	GSM2423649	22955616	ENCFF842XXA_peaks_hg19	ChIP-seq from K562 (ENCLB371OAT)	K562 immortalized cell line stably expressing C-terminal eGFP-KLF1 fusion protein	Homo sapiens	eGFP-KLF1	GFP
KLF1_52	KLF1	GSE91861	ChIP-seq from K562 (ENCSR550HCT)	GSM2423650	22955616	ENCFF830SMA_peaks_hg19	ChIP-seq from K562 (ENCLB606PCO)	K562 immortalized cell line stably expressing C-terminal eGFP-KLF1 fusion protein	Homo sapiens	eGFP-KLF1	GFP
KLF1_53	KLF1	GSE92104	ChIP-seq from HEK293 (ENCSR859BMR)	GSM2424052	22955616	ENCFF875YEH_peaks_hg19	ChIP-seq from HEK293 (ENCLB212WDT)	HEK293 immortalized cell line derived from HEK293 stably expressing N-terminal eGFP-KLF1 fusion protein	Homo sapiens	eGFP-KLF1	GFP
KLF1_54	KLF1	GSE92104	ChIP-seq from HEK293 (ENCSR859BMR)	GSM2424053	22955616	ENCFF045DDN_peaks_hg19	ChIP-seq from HEK293 (ENCLB326VNQ)	HEK293 immortalized cell line derived from HEK293 stably expressing N-terminal eGFP-KLF1 fusion protein	Homo sapiens	eGFP-KLF1	GFP
KLF11_50	KLF11	GSE96267	ChIP-seq from HepG2 (ENCSR616OSG)	GSM2534216	22955616	ENCFF671LXX_peaks_hg19	ChIP-seq from HepG2 (ENCLB209BQN)	HepG2 immortalized cell line stably expressing C-terminal FLAG-KLF11 fusion protein	Homo sapiens	FLAG-KLF11	FLAG
KLF11_51	KLF11	GSE96267	ChIP-seq from HepG2 (ENCSR616OSG)	GSM2534217	22955616	ENCFF770ZZB_peaks_hg19	ChIP-seq from HepG2 (ENCLB168WKQ)	HepG2 immortalized cell line stably expressing C-terminal FLAG-KLF11 fusion protein	Homo sapiens	FLAG-KLF11	FLAG
KLF12_50	KLF12	GSE76494	Identification of in vivo binding sites of human GFP-tagged C2H2-ZF proteins	GSM2026901	27852650	KLF12_rep1.macs.out_hg19	ChIP-seq of GFP-tagged KLF12 in HEK293 cells [KLF12_rep1]	HEK293	Homo sapiens	anti-GFP antibody	GFP
KLF14_50	KLF14	GSE52523	Large-scale characterization of DNA binding landscape of eukaryotic C2H2 zinc fingers	GSM1407635	25690854	ENSG00000174595_peaks_hg19	ChIP-seq of GFP-tagged KLF14 in HEK293 cells	HEK293	Homo sapiens	polyclonal anti-GFP antibody	GFP
KLF15_50	KLF15	GSE76494	Identification of in vivo binding sites of human GFP-tagged C2H2-ZF proteins	GSM2026884	27852650	KLF15_rep1.macs.out_hg19	ChIP-seq of GFP-tagged KLF15 in HEK293 cells [KLF15_rep1]	HEK293	Homo sapiens	anti-GFP antibody	GFP
KLF15_51	KLF15	GSE76494	Identification of in vivo binding sites of human GFP-tagged C2H2-ZF proteins	GSM2026885	27852650	KLF15_rep2.macs.out_hg19	ChIP-seq of GFP-tagged KLF15 in HEK293 cells [KLF15_rep2]	HEK293	Homo sapiens	anti-GFP antibody	GFP
KLF15_52	KLF15	GSE76494	Identification of in vivo binding sites of human GFP-tagged C2H2-ZF proteins	GSM2026886	27852650	KLF15_rep3.macs.out_hg19	ChIP-seq of GFP-tagged KLF15 in HEK293 cells [KLF15_rep3]	HEK293	Homo sapiens	anti-GFP antibody	GFP
KLF3_01	KLF3	GSE49402	Transcription factor binding in human cells occurs in dense clusters formed around cohesin anchor sites	GSM1208641	23953112	LoVo_KLF3_PassedQC_peaks	batch1_chrom1_LoVo_KLF3_Goat_PassedQC	LoVo	Homo sapiens	KLF3	Direct
KLF3_50	KLF3	GSE69739	Genome-wide binding profiles of an artificial zinc finger protein with or without a KLF3 functional domain	GSE69739	26673701	KLF3FDAZF_DIFFBIND_peaklist_hg19	KLF3FD-AZF-V5tag_rep1, immunoprecipitation	HEK293	Homo sapiens	anti-V5 antibody (Cat# R960CUS, Life Technologies)	V5-tag
KLF4_01	KLF4	GSE41561	A novel proteomic approach reveals GREB1 as an Estrogen Receptor co-factor	GSM1019134	23403292	jc832_MCF7_KLF4_rd_MACS_peaks_hg19	KLF4_REP1	MCF7	Homo sapiens	KLF4; R&amp;D systems AF3640-Lot(xvh0310101)	Direct
KLF4_02	KLF4	GSE56567	Critical role of transient activation of human endogenous retroviruses during reprogramming toward pluripotency (Chip-Seq)	GSM1364027	25097266	KLF4_iPSC	KLF4_iPSC	Induced pluripotent stem cells	Homo sapiens	anti KLF4 antibody	Direct
KLF4_03	KLF4	GSE57702	ZNF750 Interacts with KLF4 and Specific Chromatin Regulators to Control Epidermal Differentiation	GSM1387028	25228645	highquality_KLF4_peaks	KLF4_differentiated	human epidermal keratinocytes	Homo sapiens	LKF4	Direct
KLF4_04	KLF4	GSE64557	Dissection of transcriptional and cis-regulatory control of differentiation in human pancreatic cancer [ChIP-seq]	GSM1919982	26769127	CFPAC1_KLF4_peaks_hg19	CFPAC1.KLF4	original PDAC	Homo sapiens	Anti-KLF4	Direct
KLF4_05	KLF4	GSE17917	Distinct epigenomic landscapes of pluripotent and lineage-committed human cells	GSM447584	19829295	UCSD_20EPPAAXX_7_peaks	hESC-KLF4-1a	H1	Homo sapiens	KLF4	Direct
KLF4_06	KLF4	GSE36570	OSKM factors cooperatively engage chromatin to initiate reprogramming	GSM896987	23159369	Klf4_48hrs_peaks	Klf4 ChIP-Seq at 48hrs Post-Induction	BJ (foreskin fibroblast cell)	Homo sapiens	Klf4	Direct
KLF5_01	KLF5	GSE49402	Transcription factor binding in human cells occurs in dense clusters formed around cohesin anchor sites	GSM1208642	23953112	LoVo_KLF5_PassedQC_peaks	batch1_chrom1_LoVo_KLF5_Rabbit_PassedQC	LoVo	Homo sapiens	KLF5	Direct
KLF5_02	KLF5	GSE51234	Transcription factor binding in human cells occurs in dense clusters formed around cohesin anchor sites [GP5d/siRAD21 ChIP-Seq experiments]	GSM1240820	23953112	GP5dControl_KLF5_peaks	GP5dControl_KLF5_Rabbit	GP5d	Homo sapiens	KLF5	Direct
KLF5_03	KLF5	GSE61475	Transcription factor binding dynamics during human ES cell differentiation	GSM1505688	25693565	Klf5_022813_endo.peak	KLF5 MNChIP-seq in cell type dEN Klf5_022813_endo	HUES64	Homo sapiens	KLF5(Santa Cruz,sc-22797 X,I2804)	Direct
KLF5_04	KLF5	GSE61475	Transcription factor binding dynamics during human ES cell differentiation	GSM1505689	25693565	Klf5_022813_mesendo.peak	KLF5 MNChIP-seq in cell type dMS Klf5_022813_mesendo	HUES64	Homo sapiens	KLF5(Santa Cruz,sc-22797 X,I2804)	Direct
KLF5_05	KLF5	GSE61475	Transcription factor binding dynamics during human ES cell differentiation	GSM1505690	25693565	Klf5_062613_h64.peak	KLF5 MNChIP-seq in cell type HUES64 Klf5_062613_h64	HUES64	Homo sapiens	KLF5(Santa Cruz,sc-22797 X,I2804)	Direct
KLF5_06	KLF5	GSE64557	Dissection of transcriptional and cis-regulatory control of differentiation in human pancreatic cancer [ChIP-seq]	GSM1574277	26769127	CFPAC1_KLF5_vs_INPUT.CAPAN1_peaks_hg19	CFPAC1.KLF5	original Pancreatic Ductal Adenocarcinoma (PDAC)	Homo sapiens	Anti-KLF5	Direct
KLF6_01	KLF6	GSE64557	Dissection of transcriptional and cis-regulatory control of differentiation in human pancreatic cancer [ChIP-seq]	GSM1919983	26769127	CFPAC1_KLF6_peaks_hg19	CFPAC1.KLF6	original PDAC	Homo sapiens	Anti-KLF6 (SCBT # SC-7158)	Direct
KLF6_50	KLF6	GSE96355	ChIP-seq from HepG2 (ENCSR757EKM)	GSM2534396	22955616	ENCFF215GXV_peaks_hg19	ChIP-seq from HepG2 (ENCLB189WAI)	HepG2 immortalized cell line stably expressing N-terminal FLAG-KLF6_isoform2 fusion protein, C-terminal FLAG-KLF6_isoform2 fusion protein	Homo sapiens	FLAG-KLF6_isoform2	FLAG
KLF6_51	KLF6	GSE96355	ChIP-seq from HepG2 (ENCSR757EKM)	GSM2534397	22955616	ENCFF360QSJ_peaks_hg19	ChIP-seq from HepG2 (ENCLB116FAA)	HepG2 immortalized cell line stably expressing N-terminal FLAG-KLF6_isoform2 fusion protein, C-terminal FLAG-KLF6_isoform2 fusion protein	Homo sapiens	FLAG-KLF6_isoform2	FLAG
KLF8_51	KLF8	GSE91937	ChIP-seq from HEK293 (ENCSR635NOQ)	GSM2423780	22955616	ENCFF917MIW_peaks_hg19	ChIP-seq from HEK293 (ENCLB814MFV)	HEK293 immortalized cell line derived from HEK293 stably expressing N-terminal eGFP-KLF8 fusion protein	Homo sapiens	eGFP-KLF8	GFP
KLF9_50	KLF9	GSE62211	Mapping genome-wide binding sites of Kruppel-like factor-9 by ChIP-seq in human glioblastoma stem cells.	GSE62211	25288800	KLF9_peaklist_annotated_v4_TSST_hg19	KLF9 ChIP GBM1A	GBM1A	Homo sapiens	anti-FLAG	FLAG
KLF9_51	KLF9	GSE91452	ChIP-seq from HEK293 (ENCSR076EZB)	GSM2422957	22955616	ENCFF344BWA_peaks_hg19	ChIP-seq from HEK293 (ENCLB786ZSN)	HEK293 immortalized cell line derived from HEK293 stably expressing N-terminal eGFP-KLF9 fusion protein	Homo sapiens	eGFP-KLF9	GFP
KLF9_52	KLF9	GSE91452	ChIP-seq from HEK293 (ENCSR076EZB)	GSM2422958	22955616	ENCFF621XNB_peaks_hg19	ChIP-seq from HEK293 (ENCLB734LTP)	HEK293 immortalized cell line derived from HEK293 stably expressing N-terminal eGFP-KLF9 fusion protein	Homo sapiens	eGFP-KLF9	GFP
KLF9_53	KLF9	GSE96478	ChIP-seq from HepG2 (ENCSR938ETG)	GSM2534651	22955616	ENCFF003YYP_peaks_hg19	ChIP-seq from HepG2 (ENCLB896AAV)	HepG2 immortalized cell line stably expressing N-terminal FLAG-KLF9 fusion protein, C-terminal FLAG-KLF9 fusion protein	Homo sapiens	FLAG-KLF9	FLAG
KLF9_54	KLF9	GSE96478	ChIP-seq from HepG2 (ENCSR938ETG)	GSM2534652	22955616	ENCFF405GYP_peaks_hg19	ChIP-seq from HepG2 (ENCLB990TDM)	HepG2 immortalized cell line stably expressing N-terminal FLAG-KLF9 fusion protein, C-terminal FLAG-KLF9 fusion protein	Homo sapiens	FLAG-KLF9	FLAG
KLF9_55	KLF9	GSE105301	ChIP-seq from MCF-7 (ENCSR125ZYC)	GSM2825450	22955616	ENCFF517BWM_peaks_hg19	ChIP-seq from MCF-7 (ENCLB215RJH)	MCF-7 immortalized cell line stably expressing C-terminal eGFP-KLF9 fusion protein	Homo sapiens	eGFP-KLF9	GFP
KLF9_56	KLF9	GSE105301	ChIP-seq from MCF-7 (ENCSR125ZYC)	GSM2825451	22955616	ENCFF328SGB_peaks_hg19	ChIP-seq from MCF-7 (ENCLB804LOH)	MCF-7 immortalized cell line stably expressing C-terminal eGFP-KLF9 fusion protein	Homo sapiens	eGFP-KLF9	GFP
L3MBTL2_50	L3MBTL2	GSE91847	ChIP-seq from K562 (ENCSR530XQI)	GSM2423624	22955616	ENCFF706LNT_peaks_hg19	ChIP-seq from K562 (ENCLB003ART)	K562	Homo sapiens	L3MBTL2	Direct
L3MBTL2_51	L3MBTL2	GSE91847	ChIP-seq from K562 (ENCSR530XQI)	GSM2423625	22955616	ENCFF471MPD_peaks_hg19	ChIP-seq from K562 (ENCLB030YBJ)	K562	Homo sapiens	L3MBTL2	Direct
L3MBTL2_52	L3MBTL2	GSE92109	ChIP-seq from HEK293T (ENCSR862PNL)	GSM2424060	22955616	ENCFF730CLD_peaks_hg19	ChIP-seq from HEK293T (ENCLB534WWE)	HEK293T	Homo sapiens	L3MBTL2	Direct
L3MBTL2_53	L3MBTL2	GSE92109	ChIP-seq from HEK293T (ENCSR862PNL)	GSM2424061	22955616	ENCFF394TJZ_peaks_hg19	ChIP-seq from HEK293T (ENCLB378WBH)	HEK293T	Homo sapiens	L3MBTL2	Direct
LEF1_01	LEF1	GSE61475	Transcription factor binding dynamics during human ES cell differentiation	GSM1505691	25693565	Lef1_022113_meso.peak	LEF1 MNChIP-seq in cell type dME Lef1_022113_meso	HUES64	Homo sapiens	LEF1(Santa Cruz,sc-8591 X,J0510)	Direct
LEF1_02	LEF1	GSE61475	Transcription factor binding dynamics during human ES cell differentiation	GSM1505692	25693565	Lef1_111512_mesendo.peak	LEF1 MNChIP-seq in cell type dMS Lef1_111512_mesendo	HUES64	Homo sapiens	LEF1(Santa Cruz,sc-8591 X,J0510)	Direct
LHX2_01	LHX2	GSE49402	Transcription factor binding in human cells occurs in dense clusters formed around cohesin anchor sites	GSM1208644	23953112	LoVo_LHX2_PassedQC_peaks	batch1_chrom1_LoVo_LHX2_Goat_PassedQC	LoVo	Homo sapiens	LHX2	Direct
LHX2_50	LHX2	GSE60024	ChIP-seq of RNA polymerase II, transcription factors and histone modification in retinal pigment epithelial cells	GSM1567049	26603904	03142013_D1WLRACXX_7.ACTGAT_hg19_peaks	RPE-LHX2_ChipSeq	Sciencell #6540	Homo sapiens	LHX2	Direct
LHX4_01	LHX4	GSE51142	Transcription factor binding in human cells occurs in dense clusters formed around cohesin anchor sites [Validation Set]	GSM1239428	23953112	LoVo_LHX4_FailedQC_peaks	batch3_chrom2_LoVo_LHX4_Goat_FailedQC	LoVo	Homo sapiens	LHX4	Direct
LMO1_01	LMO1	GSE29181	Core transcriptional regulatory circuit controlled by the TAL1 complex in human T-cell acute lymphoblastic leukemia	GSM838005	22897851	09162011_LMO1_peaks_hg19	LMO1 ChIP-seq Jurkat 1	Jurkat E6-1	Homo sapiens	LMO1	Direct
LMO1_02	LMO1	GSE29181	Core transcriptional regulatory circuit controlled by the TAL1 complex in human T-cell acute lymphoblastic leukemia	GSM838006	22897851	10162009_LMO1_peaks_hg19	LMO1 ChIP-seq Jurkat 2	Jurkat E6-1	Homo sapiens	LMO1	Direct
LMO2_01	LMO2	GSE43834	A Stable Transcription Factor Complex Nucleated by Dimeric AML1-ETO Controls Leukaemogenesis	GSM1082311	23812588	LMO2_t5f2_peaks_hg19	LMO2 ChIP-seq	Kasumi-1 cells	Homo sapiens	anti-LMO2 (Abcam; ab81988)	Direct
LMO2_02	LMO2	GSE60130	Identification of a dynamic core transcriptional network in t(8;21) AML regulating differentiation block and self-renewal [ChIP-Seq]	GSM1501164	25242324	LMO2_siMM_Kasumi1_peaks_hg19	LMO2_siMM_Kasumi1_ChIPSeq	Kasumi-1	Homo sapiens	LMO2 (R&amp;D, AF2726)	Direct
LMO2_03	LMO2	GSE60130	Identification of a dynamic core transcriptional network in t(8;21) AML regulating differentiation block and self-renewal [ChIP-Seq]	GSM1501165	25242324	LMO2_siRE_Kasumi1_peaks_hg19	LMO2_siRE_Kasumi1_ChIPSeq	Kasumi-1	Homo sapiens	LMO2 (R&amp;D, AF2726)	Direct
LMO2_04	LMO2	GSE29181	Core transcriptional regulatory circuit controlled by the TAL1 complex in human T-cell acute lymphoblastic leukemia	GSM837992	22897851	07192011_LMO2_hg19	LMO2 ChIP-seq CCRF-CEM 1	CCRF-CEM	Homo sapiens	LMO2	Direct
LMO2_05	LMO2	GSE29181	Core transcriptional regulatory circuit controlled by the TAL1 complex in human T-cell acute lymphoblastic leukemia	GSM837993	22897851	09162011_LMO2_hg19	LMO2 ChIP-seq CCRF-CEM 2	CCRF-CEM	Homo sapiens	LMO2	Direct
MAFK_50	MAFK	GSE31477	ENCODE Transcription Factor Binding Sites by ChIP-seq from Stanford/Yale/USC/Harvard	GSM1003616	22955991	hg19_wgEncodeSydhTfbsGm12878MafkIggmusPk	Stanford_ChipSeq_GM12878_MafK_(ab50322)_IgG-mus	GM12878	Homo sapiens	MafK_(ab50322)	Direct
MAFK_51	MAFK	GSE51142	Transcription factor binding in human cells occurs in dense clusters formed around cohesin anchor sites [Validation Set]	GSM1239594	23953112	LoVo_MAFK_PassedQC_peaks_hg19	batch5_chrom2_LoVo_MAFK_Rabbit_PassedQC	LoVo	Homo sapiens	MAFK	Direct
MAFK_52	MAFK	GSE31477	ENCODE Transcription Factor Binding Sites by ChIP-seq from Stanford/Yale/USC/Harvard	GSM935290	22955991	hg19_wgEncodeSydhTfbsHelas3MafkIggrabPk	Stanford_ChipSeq_HeLa-S3_MafK_(ab50322)_IgG-rab	HeLa-S3	Homo sapiens	MafK_(ab50322)	Direct
MAFK_53	MAFK	GSE31477	ENCODE Transcription Factor Binding Sites by ChIP-seq from Stanford/Yale/USC/Harvard	GSM935292	22955991	hg19_wgEncodeSydhTfbsH1hescMafkIggrabPk	Stanford_ChipSeq_H1-hESC_MafK_(ab50322)_IgG-rab	H1-hESC	Homo sapiens	MafK_(ab50322)	Direct
MAFK_54	MAFK	GSE31477	ENCODE Transcription Factor Binding Sites by ChIP-seq from Stanford/Yale/USC/Harvard	GSM935305	22955991	hg19_wgEncodeSydhTfbsHepg2Mafkab50322IggrabPk	Stanford_ChipSeq_HepG2_MafK_(ab50322)_IgG-rab	HepG2	Homo sapiens	MafK_(ab50322)	Direct
MAFK_55	MAFK	GSE31477	ENCODE Transcription Factor Binding Sites by ChIP-seq from Stanford/Yale/USC/Harvard	GSM935311	22955991	hg19_wgEncodeSydhTfbsK562Mafkab50322IggrabPk	Stanford_ChipSeq_K562_MafK_(ab50322)_IgG-rab	K562	Homo sapiens	MafK_(ab50322)	Direct
MAFK_56	MAFK	GSE31477	ENCODE Transcription Factor Binding Sites by ChIP-seq from Stanford/Yale/USC/Harvard	GSM935403	22955991	hg19_wgEncodeSydhTfbsImr90MafkIggrabPk	Stanford_ChipSeq_IMR90_MafK_(ab50322)_IgG-rab	IMR90	Homo sapiens	MafK_(ab50322)	Direct
MAFK_57	MAFK	GSE31477	ENCODE Transcription Factor Binding Sites by ChIP-seq from Stanford/Yale/USC/Harvard	GSM935610	22955991	hg19_wgEncodeSydhTfbsHepg2Mafksc477IggrabPk	Stanford_ChipSeq_HepG2_MafK_(SC-477)_IgG-rab	HepG2	Homo sapiens	MafK_(SC-477)	Direct
MAX_01	MAX	GSE43227	Myc correlates globally with transcription complexes rather than specific DNA elements	GSE43227	25287278	Max-Myc_hg19_Peaks_done	Normalized Max	HeLa	Homo sapiens	anti-Max (Santa Cruz sc-197)	Direct
MAX_02	MAX	GSE30399	Genome wide mapping for TF binding sites for Pol II, JunD, cFos, Max &amp; cMyc in GM12878 (ENCODE Project)	GSM754333	21811232	wgEncodeYaleChIPseqPeaksGm12878MaxV3_hg19	Max ChIP-Seq	Lymphoblastoid cell-line	Homo sapiens	Max	Direct
MAX_03	MAX	GSE31477	ENCODE Transcription Factor Binding Sites by ChIP-seq from Stanford/Yale/USC/Harvard	GSM935298	22955991	hg19_wgEncodeSydhTfbsA549MaxIggrabPk	Stanford_ChipSeq_A549_Max_IgG-rab	A549	Homo sapiens	Max	Direct
MAX_04	MAX	GSE31477	ENCODE Transcription Factor Binding Sites by ChIP-seq from Stanford/Yale/USC/Harvard	GSM935344	22955991	hg19_wgEncodeSydhTfbsK562MaxIggrabPk	Stanford_ChipSeq_K562_Max_IgG-rab	K562	Homo sapiens	Max	Direct
MAX_05	MAX	GSE31477	ENCODE Transcription Factor Binding Sites by ChIP-seq from Stanford/Yale/USC/Harvard	GSM935405	22955991	hg19_wgEncodeSydhTfbsHelas3MaxIggrabPk	Stanford_ChipSeq_HeLa-S3_Max_IgG-rab	HeLa-S3	Homo sapiens	Max	Direct
MAX_06	MAX	GSE31477	ENCODE Transcription Factor Binding Sites by ChIP-seq from Stanford/Yale/USC/Harvard	GSM935406	22955991	hg19_wgEncodeSydhTfbsHepg2MaxIggrabPk	Stanford_ChipSeq_HepG2_Max_IgG-rab	HepG2	Homo sapiens	Max	Direct
MAX_07	MAX	GSE32465	Transcription Factor Binding Sites by ChIP-seq from ENCODE/HAIB	GSM1010728	24076218	hg19_wgEncodeHaibTfbsA549MaxV0422111PkRep1	HudsonAlpha_ChipSeq_A549_Max_v042211.1	A549	Homo sapiens	Max	Direct
MAX_08	MAX	GSE32465	Transcription Factor Binding Sites by ChIP-seq from ENCODE/HAIB	GSM1010728	24076218	hg19_wgEncodeHaibTfbsA549MaxV0422111PkRep2	HudsonAlpha_ChipSeq_A549_Max_v042211.1	A549	Homo sapiens	Max	Direct
MAX_09	MAX	GSE32465	Transcription Factor Binding Sites by ChIP-seq from ENCODE/HAIB	GSM1010807	24076218	hg19_wgEncodeHaibTfbsEcc1MaxV0422111PkRep1	HudsonAlpha_ChipSeq_ECC-1_Max_v042211.1	ECC-1	Homo sapiens	Max	Direct
MAX_10	MAX	GSE32465	Transcription Factor Binding Sites by ChIP-seq from ENCODE/HAIB	GSM1010807	24076218	hg19_wgEncodeHaibTfbsEcc1MaxV0422111PkRep2	HudsonAlpha_ChipSeq_ECC-1_Max_v042211.1	ECC-1	Homo sapiens	Max	Direct
MAX_11	MAX	GSE32465	Transcription Factor Binding Sites by ChIP-seq from ENCODE/HAIB	GSM1010835	24076218	hg19_wgEncodeHaibTfbsSknshMaxV0422111PkRep1	HudsonAlpha_ChipSeq_SK-N-SH_Max_v042211.1	SK-N-SH	Homo sapiens	Max	Direct
MAX_12	MAX	GSE32465	Transcription Factor Binding Sites by ChIP-seq from ENCODE/HAIB	GSM1010835	24076218	hg19_wgEncodeHaibTfbsSknshMaxV0422111PkRep2	HudsonAlpha_ChipSeq_SK-N-SH_Max_v042211.1	SK-N-SH	Homo sapiens	Max	Direct
MAX_13	MAX	GSE32465	Transcription Factor Binding Sites by ChIP-seq from ENCODE/HAIB	GSM1010863	24076218	hg19_wgEncodeHaibTfbsMcf7MaxV0422111PkRep1	HudsonAlpha_ChipSeq_MCF-7_Max_v042211.1	MCF-7	Homo sapiens	Max	Direct
MAX_14	MAX	GSE32465	Transcription Factor Binding Sites by ChIP-seq from ENCODE/HAIB	GSM1010863	24076218	hg19_wgEncodeHaibTfbsMcf7MaxV0422111PkRep2	HudsonAlpha_ChipSeq_MCF-7_Max_v042211.1	MCF-7	Homo sapiens	Max	Direct
MAX_15	MAX	GSE32465	Transcription Factor Binding Sites by ChIP-seq from ENCODE/HAIB	GSM1010865	24076218	hg19_wgEncodeHaibTfbsHepg2MaxV0422111PkRep1	HudsonAlpha_ChipSeq_HepG2_Max_v042211.1	HepG2	Homo sapiens	Max	Direct
MAX_16	MAX	GSE32465	Transcription Factor Binding Sites by ChIP-seq from ENCODE/HAIB	GSM1010865	24076218	hg19_wgEncodeHaibTfbsHepg2MaxV0422111PkRep2	HudsonAlpha_ChipSeq_HepG2_Max_v042211.1	HepG2	Homo sapiens	Max	Direct
MAX_17	MAX	GSE32465	Transcription Factor Binding Sites by ChIP-seq from ENCODE/HAIB	GSM1010898	24076218	hg19_wgEncodeHaibTfbsH1hescMaxV0422111PkRep1	HudsonAlpha_ChipSeq_H1-hESC_Max_v042211.1	H1-hESC	Homo sapiens	Max	Direct
MAX_18	MAX	GSE32465	Transcription Factor Binding Sites by ChIP-seq from ENCODE/HAIB	GSM1010898	24076218	hg19_wgEncodeHaibTfbsH1hescMaxV0422111PkRep2	HudsonAlpha_ChipSeq_H1-hESC_Max_v042211.1	H1-hESC	Homo sapiens	Max	Direct
MAX_19	MAX	GSE32465	Transcription Factor Binding Sites by ChIP-seq from ENCODE/HAIB	GSM1010904	24076218	hg19_wgEncodeHaibTfbsHct116MaxV0422111PkRep1	HudsonAlpha_ChipSeq_HCT-116_Max_v042211.1	HCT-116	Homo sapiens	Max	Direct
MAX_20	MAX	GSE32465	Transcription Factor Binding Sites by ChIP-seq from ENCODE/HAIB	GSM1010904	24076218	hg19_wgEncodeHaibTfbsHct116MaxV0422111PkRep2	HudsonAlpha_ChipSeq_HCT-116_Max_v042211.1	HCT-116	Homo sapiens	Max	Direct
MAX_21	MAX	GSE32465	Transcription Factor Binding Sites by ChIP-seq from ENCODE/HAIB	GSM803523	24076218	hg19_wgEncodeHaibTfbsK562MaxV0416102PkRep1	HudsonAlpha_ChipSeq_K562_Max_v041610.2	K562	Homo sapiens	Max	Direct
MAX_22	MAX	GSE32465	Transcription Factor Binding Sites by ChIP-seq from ENCODE/HAIB	GSM803523	24076218	hg19_wgEncodeHaibTfbsK562MaxV0416102PkRep2	HudsonAlpha_ChipSeq_K562_Max_v041610.2	K562	Homo sapiens	Max	Direct
MAX_23	MAX	GSE31477	ENCODE Transcription Factor Binding Sites by ChIP-seq from Stanford/Yale/USC/Harvard	GSM935348	22955991	hg19_wgEncodeSydhTfbsH1hescMaxUcdPk	USC_ChipSeq_H1-hESC_Max_UCDavis	H1-hESC	Homo sapiens	Max	Direct
MAX_24	MAX	GSE31477	ENCODE Transcription Factor Binding Sites by ChIP-seq from Stanford/Yale/USC/Harvard	GSM935572	22955991	hg19_wgEncodeSydhTfbsHuvecMaxStdPk	Stanford_ChipSeq_HUVEC_Max_std	HUVEC	Homo sapiens	Max	Direct
MAX_25	MAX	GSE31477	ENCODE Transcription Factor Binding Sites by ChIP-seq from Stanford/Yale/USC/Harvard	GSM935644	22955991	hg19_wgEncodeSydhTfbsNb4MaxStdPk	Stanford_ChipSeq_NB4_Max_std	NB4	Homo sapiens	Max	Direct
MBD3_01	MBD3	GSE41006	Genome-wide identification of MBD2 and MBD3 binding sites by ChIP-seq	GSM1006708	23361464	MBD3_HeLa_hg19_rangerpeaks_region	V5-MBD3-HeLa_ChIP-Seq	HeLa	Homo sapiens	V5-tag-Agarose	V5-tag
MBD3_02	MBD3	GSE44737	MBD3 localization by ChIP-seq	GSM1089817	24385926	MCF7_MBD3_calledPeaks_hg19	MCF-7_MBD3	MCF-7	Homo sapiens	anti-MBD3 antibody (Abcam; ab91458)	Direct
MBD3_03	MBD3	GSE44737	MBD3 localization by ChIP-seq	GSM1089819	24385926	MDA231_MBD3_calledPeaks_hg19	MDA231_MBD3	MDA231	Homo sapiens	anti-MBD3 antibody (Abcam; ab91458)	Direct
MBD3_50	MBD3	GSE76116	ChIP-seq analysis of MBD3 in human breast cancer cells	GSM1974448	26981404	out_231_MBD3_peaks_hg19	MBD3_rep1	MDA-MB-231	Homo sapiens	MBD3	Direct
MBD3_51	MBD3	GSE76116	ChIP-seq analysis of MBD3 in human breast cancer cells	GSM1974449	26981404	out_231_MBD3_peaks_hg19	MBD3_rep2	MDA-MB-231	Homo sapiens	MBD3	Direct
MBD3_53	MBD3	GSE79834	ZMYND8 co-localizes with NuRD on target genes and regulates recruitment of GATAD2A/NuRD to sites of DNA damage [ChIP-seq]	GSM2104435	27732854	MBD3_v1_Hela_hg19_peaks	MBD3_v1_Hela	HeLa Kyoto	Homo sapiens	MBD3 (Bethyl, A302-528A)	Direct
MBD3_54	MBD3	GSE79834	ZMYND8 co-localizes with NuRD on target genes and regulates recruitment of GATAD2A/NuRD to sites of DNA damage [ChIP-seq]	GSM2104436	27732854	MBD3_v2_Hela_hg19_peaks	MBD3_v2_Hela	HeLa Kyoto	Homo sapiens	MBD3 (Bethyl, A302-528A)	Direct
MEF2A_01	MEF2A	GSE32465	Transcription Factor Binding Sites by ChIP-seq from ENCODE/HAIB	GSM1010834	24076218	hg19_wgEncodeHaibTfbsSknshMef2aV0422111PkRep1	HudsonAlpha_ChipSeq_SK-N-SH_MEF2A_v042211.1	SK-N-SH	Homo sapiens	MEF2A	Direct
MEF2A_02	MEF2A	GSE32465	Transcription Factor Binding Sites by ChIP-seq from ENCODE/HAIB	GSM1010834	24076218	hg19_wgEncodeHaibTfbsSknshMef2aV0422111PkRep2	HudsonAlpha_ChipSeq_SK-N-SH_MEF2A_v042211.1	SK-N-SH	Homo sapiens	MEF2A	Direct
MEF2A_03	MEF2A	GSE32465	Transcription Factor Binding Sites by ChIP-seq from ENCODE/HAIB	GSM803379	24076218	hg19_wgEncodeHaibTfbsK562Mef2aV0416101PkRep1	HudsonAlpha_ChipSeq_K562_MEF2A_v041610.1	K562	Homo sapiens	MEF2A	Direct
MEF2A_04	MEF2A	GSE32465	Transcription Factor Binding Sites by ChIP-seq from ENCODE/HAIB	GSM803379	24076218	hg19_wgEncodeHaibTfbsK562Mef2aV0416101PkRep2	HudsonAlpha_ChipSeq_K562_MEF2A_v041610.1	K562	Homo sapiens	MEF2A	Direct
MEF2A_05	MEF2A	GSE32465	Transcription Factor Binding Sites by ChIP-seq from ENCODE/HAIB	GSM803511	24076218	hg19_wgEncodeHaibTfbsGm12878Mef2aPcr1xPkRep1	HudsonAlpha_ChipSeq_GM12878_MEF2A_PCR1x	GM12878	Homo sapiens	MEF2A	Direct
MEF2A_06	MEF2A	GSE32465	Transcription Factor Binding Sites by ChIP-seq from ENCODE/HAIB	GSM803511	24076218	hg19_wgEncodeHaibTfbsGm12878Mef2aPcr1xPkRep2	HudsonAlpha_ChipSeq_GM12878_MEF2A_PCR1x	GM12878	Homo sapiens	MEF2A	Direct
MEF2C_01	MEF2C	GSE49402	Transcription factor binding in human cells occurs in dense clusters formed around cohesin anchor sites	GSM1208649	23953112	LoVo_MEF2C_PassedQC_peaks	batch1_chrom1_LoVo_MEF2C_Rabbit_PassedQC	LoVo	Homo sapiens	MEF2C	Direct
MEF2C_02	MEF2C	GSE32465	Transcription Factor Binding Sites by ChIP-seq from ENCODE/HAIB	GSM803420	24076218	hg19_wgEncodeHaibTfbsGm12878Mef2csc13268V0416101PkRep1	HudsonAlpha_ChipSeq_GM12878_MEF2C_(SC-13268)_v041610.1	GM12878	Homo sapiens	MEF2C	Direct
MEF2C_03	MEF2C	GSE32465	Transcription Factor Binding Sites by ChIP-seq from ENCODE/HAIB	GSM803420	24076218	hg19_wgEncodeHaibTfbsGm12878Mef2csc13268V0416101PkRep2	HudsonAlpha_ChipSeq_GM12878_MEF2C_(SC-13268)_v041610.1	GM12878	Homo sapiens	MEF2C	Direct
MEIS1_01	MEIS1	GSE26014	Transcription factor ChIP-seq in expanded human hematopoietic stem and progenitor cells	GSM638314	21241896	05272009_303V0AAXX_B7_MEIS1_hg19_peaks	MEIS1 ChIP-seq in HSPC, run 1	CD133+ expanded umbilical cord blood (UCB) cells	Homo sapiens	MEIS1	Direct
MEIS1_02	MEIS1	GSE26014	Transcription factor ChIP-seq in expanded human hematopoietic stem and progenitor cells	GSM638316	21241896	06112009_42A72AAXX_B4_MEIS1_hg19_peaks	MEIS1 ChIP-seq in HSPC, run 3	CD133+ expanded umbilical cord blood (UCB) cells	Homo sapiens	MEIS1	Direct
MEIS1_03	MEIS1	GSE38339	ChIP-seq of the HOXA9 and MEIS1 transcription factors in SEM cells.	GSM940322		03232010_61HT1AAXX_B3_MEIS1_hg19_peaks	MEIS1 ChIP-seq in SEM Rep 2	SEM	Homo sapiens	MEIS1	Direct
MEIS1_04	MEIS1	GSE38339	ChIP-seq of the HOXA9 and MEIS1 transcription factors in SEM cells.	GSM940324		02232010_614DOAAXX_B1_MEIS1_hg19_peaks	MEIS1 ChIP-seq in SEM Rep 1	SEM	Homo sapiens	MEIS1	Direct
MLLT1_50	MLLT1	GSE91491	ChIP-seq from K562 (ENCSR107GRP)	GSM2423024	22955616	ENCFF743CIS_peaks_hg19	ChIP-seq from K562 (ENCLB321MJU)	K562	Homo sapiens	MLLT1	Direct
MLLT1_51	MLLT1	GSE91491	ChIP-seq from K562 (ENCSR107GRP)	GSM2423025	22955616	ENCFF768MUF_peaks_hg19	ChIP-seq from K562 (ENCLB240GID)	K562	Homo sapiens	MLLT1	Direct
MLLT1_52	MLLT1	GSE91754	ChIP-seq from MCF-7 (ENCSR427BBI)	GSM2423471	22955616	ENCFF427GLG_peaks_hg19	ChIP-seq from MCF-7 (ENCLB047FRN)	MCF-7	Homo sapiens	MLLT1	Direct
MLLT1_53	MLLT1	GSE91754	ChIP-seq from MCF-7 (ENCSR427BBI)	GSM2423472	22955616	ENCFF960ASZ_peaks_hg19	ChIP-seq from MCF-7 (ENCLB082HVP)	MCF-7	Homo sapiens	MLLT1	Direct
MLLT1_54	MLLT1	GSE91865	ChIP-seq from GM12878 (ENCSR552XSN)	GSM2423656	22955616	ENCFF966NTL_peaks_hg19	ChIP-seq from GM12878 (ENCLB783GOT)	GM12878	Homo sapiens	MLLT1	Direct
MLLT1_55	MLLT1	GSE91865	ChIP-seq from GM12878 (ENCSR552XSN)	GSM2423657	22955616	ENCFF657OOK_peaks_hg19	ChIP-seq from GM12878 (ENCLB448LQS)	GM12878	Homo sapiens	MLLT1	Direct
MLLT1_56	MLLT1	GSE91977	ChIP-seq from K562 (ENCSR675LRO)	GSM2423844	22955616	ENCFF057GKG_peaks_hg19	ChIP-seq from K562 (ENCLB314WBY)	K562	Homo sapiens	MLLT1	Direct
MLLT1_57	MLLT1	GSE91977	ChIP-seq from K562 (ENCSR675LRO)	GSM2423845	22955616	ENCFF929AWJ_peaks_hg19	ChIP-seq from K562 (ENCLB155HWK)	K562	Homo sapiens	MLLT1	Direct
MSC_01	MSC	GSE51142	Transcription factor binding in human cells occurs in dense clusters formed around cohesin anchor sites [Validation Set]	GSM1239434	23953112	LoVo_MSC_FailedQC_peaks	batch3_chrom2_LoVo_MSC_Goat_FailedQC	LoVo	Homo sapiens	MSC	Direct
MSX2_01	MSX2	GSE49402	Transcription factor binding in human cells occurs in dense clusters formed around cohesin anchor sites	GSM1208651	23953112	LoVo_MSX2_FailedQC_peaks	batch1_chrom1_LoVo_MSX2_Goat_FailedQC	LoVo	Homo sapiens	MSX2	Direct
MXD3_50	MXD3	GSE96466	ChIP-seq from HepG2 (ENCSR909GJR)	GSM2534621	22955616	ENCFF545KPN_peaks_hg19	ChIP-seq from HepG2 (ENCLB397AVJ)	HepG2 immortalized cell line stably expressing N-terminal FLAG-MXD3_isoform1 fusion protein, C-terminal FLAG-MXD3_isoform1 fusion protein	Homo sapiens	FLAG-MXD3_isoform1	FLAG
MXD3_51	MXD3	GSE96466	ChIP-seq from HepG2 (ENCSR909GJR)	GSM2534622	22955616	ENCFF978QAA_peaks_hg19	ChIP-seq from HepG2 (ENCLB411XFS)	HepG2 immortalized cell line stably expressing N-terminal FLAG-MXD3_isoform1 fusion protein, C-terminal FLAG-MXD3_isoform1 fusion protein	Homo sapiens	FLAG-MXD3_isoform1	FLAG
MXI1_01	MXI1	GSE31477	ENCODE Transcription Factor Binding Sites by ChIP-seq from Stanford/Yale/USC/Harvard	GSM1003614	22955991	hg19_wgEncodeSydhTfbsImr90Mxi1IggrabPk	Stanford_ChipSeq_IMR90_Mxi1_(AF4185)_IgG-rab	IMR90	Homo sapiens	Mxi1_(AF4185)	Direct
MXI1_02	MXI1	GSE31477	ENCODE Transcription Factor Binding Sites by ChIP-seq from Stanford/Yale/USC/Harvard	GSM1003631	22955991	hg19_wgEncodeSydhTfbsSknshMxi1IggrabPk	Stanford_ChipSeq_SK-N-SH_Mxi1_(AF4185)_IgG-rab	SK-N-SH	Homo sapiens	Mxi1_(AF4185)	Direct
MXI1_03	MXI1	GSE31477	ENCODE Transcription Factor Binding Sites by ChIP-seq from Stanford/Yale/USC/Harvard	GSM935431	22955991	hg19_wgEncodeSydhTfbsGm12878Mxi1IggmusPk	Stanford_ChipSeq_GM12878_Mxi1_(AF4185)_IgG-mus	GM12878	Homo sapiens	Mxi1_(AF4185)	Direct
MXI1_04	MXI1	GSE31477	ENCODE Transcription Factor Binding Sites by ChIP-seq from Stanford/Yale/USC/Harvard	GSM935437	22955991	hg19_wgEncodeSydhTfbsHepg2Mxi1StdPk	Stanford_ChipSeq_HepG2_Mxi1_(AF4185)_std	HepG2	Homo sapiens	Mxi1_(AF4185)	Direct
MXI1_05	MXI1	GSE31477	ENCODE Transcription Factor Binding Sites by ChIP-seq from Stanford/Yale/USC/Harvard	GSM935497	22955991	hg19_wgEncodeSydhTfbsK562Mxi1af4185IggrabPk	Stanford_ChipSeq_K562_Mxi1_(AF4185)_IgG-rab	K562	Homo sapiens	Mxi1_(AF4185)	Direct
MXI1_06	MXI1	GSE31477	ENCODE Transcription Factor Binding Sites by ChIP-seq from Stanford/Yale/USC/Harvard	GSM935498	22955991	hg19_wgEncodeSydhTfbsHelas3Mxi1af4185IggrabPk	Stanford_ChipSeq_HeLa-S3_Mxi1_(AF4185)_IgG-rab	HeLa-S3	Homo sapiens	Mxi1_(AF4185)	Direct
MXI1_07	MXI1	GSE31477	ENCODE Transcription Factor Binding Sites by ChIP-seq from Stanford/Yale/USC/Harvard	GSM935293	22955991	hg19_wgEncodeSydhTfbsH1hescMxi1IggrabPk	Stanford_ChipSeq_H1-hESC_Mxi1_(AF4185)_IgG-rab	H1-hESC	Homo sapiens	Mxi1_(AF4185)	Direct
MYB_01	MYB	GSE49402	Transcription factor binding in human cells occurs in dense clusters formed around cohesin anchor sites	GSM1208652	23953112	LoVo_MYB_PassedQC_peaks	batch1_chrom1_LoVo_MYB_Rabbit_PassedQC	LoVo	Homo sapiens	MYB	Direct
MYBL2_01	MYBL2	GSE32465	Transcription Factor Binding Sites by ChIP-seq from ENCODE/HAIB	GSM1010876	24076218	hg19_wgEncodeHaibTfbsHepg2Mybl2sc81192V0422111PkRep1	HudsonAlpha_ChipSeq_HepG2_MYBL2_(SC-81192)_v042211.1	HepG2	Homo sapiens	MYBL2_(SC-81192)	Direct
MYBL2_02	MYBL2	GSE32465	Transcription Factor Binding Sites by ChIP-seq from ENCODE/HAIB	GSM1010876	24076218	hg19_wgEncodeHaibTfbsHepg2Mybl2sc81192V0422111PkRep2	HudsonAlpha_ChipSeq_HepG2_MYBL2_(SC-81192)_v042211.1	HepG2	Homo sapiens	MYBL2_(SC-81192)	Direct
MYBL2_03	MYBL2	GSE49402	Transcription factor binding in human cells occurs in dense clusters formed around cohesin anchor sites	GSM1208653	23953112	LoVo_MYBL2_PassedQC_peaks	batch1_chrom1_LoVo_MYBL2_Rabbit_PassedQC	LoVo	Homo sapiens	MYBL2	Direct
MYBL2_04	MYBL2	GSE27030	Genome-wide binding profiles of the B-Myb-MuvB complex in HeLa cells	GSM665909	22391450	Bmyb_1_peaks	BMyb_ChIPSeq_HeLa_Rep1	HeLa	Homo sapiens	B-Myb	Direct
MYBL2_05	MYBL2	GSE27030	Genome-wide binding profiles of the B-Myb-MuvB complex in HeLa cells	GSM665910	22391450	Bmyb_2_peaks	BMyb_ChIPSeq_HeLa_Rep2	HeLa	Homo sapiens	B-Myb	Direct
MYC_01	MYC	GSE31477	ENCODE Transcription Factor Binding Sites by ChIP-seq from Stanford/Yale/USC/Harvard	GSM1003607	22955991	hg19_wgEncodeSydhTfbsA549CmycIggrabPk	Stanford_ChipSeq_A549_c-Myc_IgG-rab	A549	Homo sapiens	c-Myc	Direct
MYC_02	MYC	GSE45201	Amplitude modulation of androgen signaling by c-MYC [ChIP-Seq]	GSM1099029	23530127	MYC-peak	MYC ChIP-seq, 6h DHT treatment	MDA-MB-453	Homo sapiens	c-Myc	Direct
MYC_03	MYC	GSE49402	Transcription factor binding in human cells occurs in dense clusters formed around cohesin anchor sites	GSM1208654	23953112	LoVo_MYC_PassedQC_peaks	batch1_chrom1_LoVo_MYC_Rabbit_PassedQC	LoVo	Homo sapiens	MYC	Direct
MYC_04	MYC	GSE51234	Transcription factor binding in human cells occurs in dense clusters formed around cohesin anchor sites [GP5d/siRAD21 ChIP-Seq experiments]	GSM1240821	23953112	GP5dControl_MYC_peaks	GP5dControl_MYC_Rabbit	GP5d	Homo sapiens	MYC	Direct
MYC_05	MYC	GSE61475	Transcription factor binding dynamics during human ES cell differentiation	GSM1505806	25693565	cMyc_022113_endo.peak	CMYC MNChIP-seq in cell type dEN cMyc_022113_endo	HUES64	Homo sapiens	CMYC(Santa Cruz,sc-764x,A2111)	Direct
MYC_06	MYC	GSE61475	Transcription factor binding dynamics during human ES cell differentiation	GSM1505807	25693565	cMyc_022113_meso.peak	CMYC MNChIP-seq in cell type dME cMyc_022113_meso	HUES64	Homo sapiens	CMYC(Santa Cruz,sc-764x,A2111)	Direct
MYC_07	MYC	GSE61475	Transcription factor binding dynamics during human ES cell differentiation	GSM1505808	25693565	cMyc_022813_ecto.peak	CMYC MNChIP-seq in cell type dEC cMyc_022813_ecto	HUES64	Homo sapiens	CMYC(Santa Cruz,sc-764x,A2111)	Direct
MYC_08	MYC	GSE61475	Transcription factor binding dynamics during human ES cell differentiation	GSM1505809	25693565	cMyc_110812_h64.peak	CMYC MNChIP-seq in cell type HUES64 cMyc_110812_h64	HUES64	Homo sapiens	CMYC(Santa Cruz,sc-764x,A2111)	Direct
MYC_09	MYC	GSE61475	Transcription factor binding dynamics during human ES cell differentiation	GSM1505810	25693565	cMyc_111512_mesendo.peak	CMYC MNChIP-seq in cell type dMS cMyc_111512_mesendo	HUES64	Homo sapiens	CMYC(Santa Cruz,sc-764x,A2111)	Direct
MYC_10	MYC	GSE19547	Genome-wide mapping of Myc binding site (K562)	GSM487427	20139302	K562_Myc_narrowPeak	K562_Myc_ChIPSeq	K562	Homo sapiens	Myc	Direct
MYC_11	MYC	GSE31477	ENCODE Transcription Factor Binding Sites by ChIP-seq from Stanford/Yale/USC/Harvard	GSM935320	22955991	hg19_wgEncodeSydhTfbsHelas3CmycStdPk	Yale_ChipSeq_HeLa-S3_c-Myc_std	HeLa-S3	Homo sapiens	c-Myc	Direct
MYC_12	MYC	GSE31477	ENCODE Transcription Factor Binding Sites by ChIP-seq from Stanford/Yale/USC/Harvard	GSM935410	22955991	hg19_wgEncodeSydhTfbsK562CmycStdPk	Yale_ChipSeq_K562_c-Myc_std	K562	Homo sapiens	c-Myc	Direct
MYC_13	MYC	GSE31477	ENCODE Transcription Factor Binding Sites by ChIP-seq from Stanford/Yale/USC/Harvard	GSM935428	22955991	hg19_wgEncodeSydhTfbsK562CmycIfna30StdPk	Yale_ChipSeq_K562_IFNa30_c-Myc_std	K562	Homo sapiens	c-Myc	Direct
MYC_14	MYC	GSE31477	ENCODE Transcription Factor Binding Sites by ChIP-seq from Stanford/Yale/USC/Harvard	GSM935441	22955991	hg19_wgEncodeSydhTfbsMcf10aesCmycEtoh01HvdPk	Harvard_ChipSeq_MCF10A-Er-Src_EtOH_0.01pct_c-Myc_Harvard_Control	MCF10A-Er-Src	Homo sapiens	c-Myc	Direct
MYC_15	MYC	GSE31477	ENCODE Transcription Factor Binding Sites by ChIP-seq from Stanford/Yale/USC/Harvard	GSM935466	22955991	hg19_wgEncodeSydhTfbsK562CmycIfna6hStdPk	Yale_ChipSeq_K562_IFNa6h_c-Myc_std	K562	Homo sapiens	c-Myc	Direct
MYC_16	MYC	GSE31477	ENCODE Transcription Factor Binding Sites by ChIP-seq from Stanford/Yale/USC/Harvard	GSM935491	22955991	hg19_wgEncodeSydhTfbsMcf10aesCmycTam14hHvdPk	Harvard_ChipSeq_MCF10A-Er-Src_4OHTAM_1uM_4hr_c-Myc_Harvard_Control	MCF10A-Er-Src	Homo sapiens	c-Myc	Direct
MYC_17	MYC	GSE31477	ENCODE Transcription Factor Binding Sites by ChIP-seq from Stanford/Yale/USC/Harvard	GSM935509	22955991	hg19_wgEncodeSydhTfbsH1hescCmycIggrabPk	Stanford_ChipSeq_H1-hESC_c-Myc_IgG-rab	H1-hESC	Homo sapiens	c-Myc	Direct
MYC_18	MYC	GSE31477	ENCODE Transcription Factor Binding Sites by ChIP-seq from Stanford/Yale/USC/Harvard	GSM935516	22955991	hg19_wgEncodeSydhTfbsK562CmycIggrabPk	Stanford_ChipSeq_K562_c-Myc_IgG-rab	K562	Homo sapiens	c-Myc	Direct
MYC_19	MYC	GSE31477	ENCODE Transcription Factor Binding Sites by ChIP-seq from Stanford/Yale/USC/Harvard	GSM935548	22955991	hg19_wgEncodeSydhTfbsK562CmycIfng30StdPk	Stanford_ChipSeq_K562_IFNg30_c-Myc_std	K562	Homo sapiens	c-Myc	Direct
MYC_20	MYC	GSE31477	ENCODE Transcription Factor Binding Sites by ChIP-seq from Stanford/Yale/USC/Harvard	GSM935599	22955991	hg19_wgEncodeSydhTfbsK562CmycIfng6hStdPk	Yale_ChipSeq_K562_IFNg6h_c-Myc_std	K562	Homo sapiens	c-Myc	Direct
MYCN_01	MYCN	GSE72640	Genome-wide mapping of MYCN binding in neuroblastoma cells	GSM1867061	27167114	Juan-J7_MYCN_peaks_hg19	MYCN_ChIP-seq	SK-N-BE(2)-C	Homo sapiens	MYCN (Abcam ab16898)	Direct
MYCN_50	MYCN	GSE80151	Enhancer invasion shapes MYCN dependent transcriptional amplification in neuroblastoma [ChIP-seq]	GSM2113521	29379199	BE2C_MYCN_hg19_peaks	BE2C_MYCN	BE(2)-C	Homo sapiens	MYCN	Direct
MYCN_51	MYCN	GSE80151	Enhancer invasion shapes MYCN dependent transcriptional amplification in neuroblastoma [ChIP-seq]	GSM2113526	29379199	KELLY_MYCN_hg19_peaks	KELLY_MYCN	KELLY	Homo sapiens	MYCN	Direct
MYCN_52	MYCN	GSE80151	Enhancer invasion shapes MYCN dependent transcriptional amplification in neuroblastoma [ChIP-seq]	GSM2113529	29379199	NGP_MYCN_hg19_peaks	NGP_MYCN	NGP	Homo sapiens	MYCN	Direct
MYCN_53	MYCN	GSE94782	Genome-wide binding of MYCN protein in MYCN-amplified neuroblastoma cell lines	GSM2482828	28898695	NGP-MYCN-20150914_peaks.filtered	NGP_MYCN_ChIPSeq	NGP	Homo sapiens	MYCN	Direct
MYCN_54	MYCN	GSE94782	Genome-wide binding of MYCN protein in MYCN-amplified neuroblastoma cell lines	GSM2482829	28898695	Kelly-MYCN-20150914_peaks.filtered	Kelly_MYCN_ChIPSeq	Kelly	Homo sapiens	MYCN	Direct
MYCN_55	MYCN	GSE94782	Genome-wide binding of MYCN protein in MYCN-amplified neuroblastoma cell lines	GSM2482830	28898695	NB1643-MYCN-20160803_peaks.filtered	NB1643_MYCN_ChIPSeq	NB-1643	Homo sapiens	MYCN	Direct
MYF5_50	MYF5	GSE84628	ChIP-seq of Active Histone Mark (H3K27ac) and Myogenic Regulatory Factors (MYF5 and MYOD) in Fusion Negative Rhabdomyosarcoma Cell Lines	GSM2243116		Sample_RH18_MYF5_009_C_HHC7KBGXX_peaks.nobl_hg19	RH18 MYF5	RH18 Fusion Negative Rhabdomyosarcoma	Homo sapiens	Myf-5, Santa Cruz (C-20) cat# sc-302	Direct
MYOD1_01	MYOD1	GSE50413	Comparison of Genome-Wide Binding of MyoD in Normal Human Myogenic Cells and Rhabdomyosarcomas Identifies Regional and Local Suppression of Promyogenic Transcription Factors (MyoD ChIP-Seq profiling)	GSM1218849	23230269	MB135GMMD.peak	MB135GMMD	human myoblast	Homo sapiens	MyoD	Direct
MYOD1_02	MYOD1	GSE50413	Comparison of Genome-Wide Binding of MyoD in Normal Human Myogenic Cells and Rhabdomyosarcomas Identifies Regional and Local Suppression of Promyogenic Transcription Factors (MyoD ChIP-Seq profiling)	GSM1218850	23230269	MB135DMMD.peak	MB135DMMD	human myotube	Homo sapiens	MyoD	Direct
MYOD1_03	MYOD1	GSE50413	Comparison of Genome-Wide Binding of MyoD in Normal Human Myogenic Cells and Rhabdomyosarcomas Identifies Regional and Local Suppression of Promyogenic Transcription Factors (MyoD ChIP-Seq profiling)	GSM1218851	23230269	RD.MD.peak	RDMD	Rhabdomyosarcoma	Homo sapiens	MyoD	Direct
NANOG_01	NANOG	GSE61475	Transcription factor binding dynamics during human ES cell differentiation	GSM1505695	25693565	Nanog_010212_h64.peak	NANOG MNChIP-seq in cell type HUES64 Nanog_010212_h64	HUES64	Homo sapiens	NANOG(R&amp;D Systems,AF1997,KKJ0512051)	Direct
NANOG_02	NANOG	GSE61475	Transcription factor binding dynamics during human ES cell differentiation	GSM1505696	25693565	Nanog_022813_endo.peak	NANOG MNChIP-seq in cell type dEN Nanog_022813_endo	HUES64	Homo sapiens	NANOG(R&amp;D Systems,AF1997,KKJ0512051)	Direct
NANOG_03	NANOG	GSE61475	Transcription factor binding dynamics during human ES cell differentiation	GSM1505697	25693565	Nanog_031313_meso.peak	NANOG MNChIP-seq in cell type dME Nanog_031313_meso	HUES64	Homo sapiens	NANOG(R&amp;D Systems,AF1997,KKJ0512051)	Direct
NANOG_04	NANOG	GSE61475	Transcription factor binding dynamics during human ES cell differentiation	GSM1505698	25693565	Nanog_110112_h64.peak	NANOG MNChIP-seq in cell type HUES64 Nanog_110112_h64	HUES64	Homo sapiens	NANOG(R&amp;D Systems,AF1997,KKJ0512051)	Direct
NANOG_05	NANOG	GSE61475	Transcription factor binding dynamics during human ES cell differentiation	GSM1505699	25693565	Nanog_110512_h64.peak	NANOG MNChIP-seq in cell type HUES64 Nanog_110512_h64	HUES64	Homo sapiens	NANOG(R&amp;D Systems,AF1997,KKJ0512051)	Direct
NANOG_06	NANOG	GSE61475	Transcription factor binding dynamics during human ES cell differentiation	GSM1505700	25693565	Nanog_110812_h64.peak	NANOG MNChIP-seq in cell type HUES64 Nanog_110812_h64	HUES64	Homo sapiens	NANOG(R&amp;D Systems,AF1997,KKJ0512051)	Direct
NANOG_07	NANOG	GSE61475	Transcription factor binding dynamics during human ES cell differentiation	GSM1505701	25693565	Nanog_111212_mesendo.peak	NANOG MNChIP-seq in cell type dMS Nanog_111212_mesendo	HUES64	Homo sapiens	NANOG(R&amp;D Systems,AF1997,KKJ0512051)	Direct
NANOG_08	NANOG	GSE61475	Transcription factor binding dynamics during human ES cell differentiation	GSM1505702	25693565	Nanog_111312_endo.peak	NANOG MNChIP-seq in cell type dEN Nanog_111312_endo	HUES64	Homo sapiens	NANOG(R&amp;D Systems,AF1997,KKJ0512051)	Direct
NANOG_09	NANOG	GSE61475	Transcription factor binding dynamics during human ES cell differentiation	GSM1505703	25693565	Nanog_120312_ecto.peak	NANOG MNChIP-seq in cell type dEC Nanog_120312_ecto	HUES64	Homo sapiens	NANOG(R&amp;D Systems,AF1997,KKJ0512051)	Direct
NANOG_10	NANOG	GSE32465	Transcription Factor Binding Sites by ChIP-seq from ENCODE/HAIB	GSM803437	24076218	hg19_wgEncodeHaibTfbsH1hescNanogsc33759V0416102PkRep1	HudsonAlpha_ChipSeq_H1-hESC_NANOG_(SC-33759)_v041610.2	H1-hESC	Homo sapiens	NANOG_(SC-33759)	Direct
NANOG_11	NANOG	GSE32465	Transcription Factor Binding Sites by ChIP-seq from ENCODE/HAIB	GSM803437	24076218	hg19_wgEncodeHaibTfbsH1hescNanogsc33759V0416102PkRep2	HudsonAlpha_ChipSeq_H1-hESC_NANOG_(SC-33759)_v041610.2	H1-hESC	Homo sapiens	NANOG_(SC-33759)	Direct
NELFA_01	NELFA	GSE44939	Genome-wide maps of virus-induced transcription factors and transcription machinery at steady state and after virus infection	GSM1094201	23994473	NELFA_SeV_Peaks_hg19	Sendai_Virus-NELFA_ChIPSeq	immortalized Namalwa B cell line (ATCC CRL-1432)	Homo sapiens	NELFA (Santa Cruz (A-20), sc-23599)	Direct
NELFA_50	NELFA	GSE53008	Genome-wide map of RNA polymerase II, NELF, and DSIF in HeLa cells	GSM1280296	24515107	NELFA_Hela_hg19_peaks	NELF ChIP-Seq in HeLa	HeLa	Homo sapiens	NELF-A (A-20) (Santa Cruz, sc-23599)	Direct
NELFA_51	NELFA	GSE109652	Transcription elongation rate affects nascent histone pre-mRNA folding and 3' end processing	GSM3020743	29483154	WT_NELFA_HEK293_peaks	NELF-A ChIP-seq WT pol II	HEK293 Flp-in T-REx pcDNA5 Rpb1 Amr WT	Homo sapiens	rabbit anti NELF-A (this study)	Direct
NELFE_01	NELFE	GSE31477	ENCODE Transcription Factor Binding Sites by ChIP-seq from Stanford/Yale/USC/Harvard	GSM935392	22955991	hg19_wgEncodeSydhTfbsK562NelfeStdPk	Harvard_ChipSeq_K562_NELFe_std	K562	Homo sapiens	NELFe	Direct
NEUROD1_50	NEUROD1	GSE69394	Distinct Function for ASCL1 and NEUROD1 in Pulmonary Neuroendocrine Tumors (ChIP-seq)	GSM1700641	27452466	hSCLC_NEUROD1_H82_hg19_peaks	Human SCLC H82 ASCL1 ChIP	H82	Homo sapiens	goat anti-NEUROD1 (Santa Cruz, N-19)	Direct
NEUROD1_51	NEUROD1	GSE69394	Distinct Function for ASCL1 and NEUROD1 in Pulmonary Neuroendocrine Tumors (ChIP-seq)	GSM1700642	27452466	hSCLC_NEUROD1_H524_hg19_peaks	Human SCLC H524 NEUROD1 ChIP	H524	Homo sapiens	goat anti-NEUROD1 (Santa Cruz, N-19)	Direct
NEUROD1_52	NEUROD1	GSE92582	OTX2 activity at distal regulatory elements shapes the chromatin landscape of Group 3 medulloblastoma [ChIP-seq]	GSM2432944	28213356	D283_NEUROD1_peaks_hg19	D283_NEUROD1	D283	Homo sapiens	NEUROD1	Direct
NEUROD1_53	NEUROD1	GSE92582	OTX2 activity at distal regulatory elements shapes the chromatin landscape of Group 3 medulloblastoma [ChIP-seq]	GSM2432952	28213356	D341_NEUROD1_peaks_hg19	D341_NEUROD1	D341	Homo sapiens	NEUROD1	Direct
NEUROD1_54	NEUROD1	GSE92582	OTX2 activity at distal regulatory elements shapes the chromatin landscape of Group 3 medulloblastoma [ChIP-seq]	GSM2433000	28213356	MSC_empty_NEUROD1_2_peaks_hg19	MSC_empty_NEUROD1_2	NEUROD1 ChIP-seq in primary medulloblastoma MSC infected with empty vector	Homo sapiens	NEUROD1	Direct
NEUROD1_55	NEUROD1	GSE92582	OTX2 activity at distal regulatory elements shapes the chromatin landscape of Group 3 medulloblastoma [ChIP-seq]	GSM2433009	28213356	MSC_NEUROD1_NEUROD1_2_peaks_hg19	MSC_NEUROD1_NEUROD1_2	NEUROD1 ChIP-seq in primary medulloblastoma MSC infected with NEUROD1	Homo sapiens	NEUROD1	Direct
NEUROG2_50	NEUROG2	GSE75910	Small molecules modulate chromatin accessibility to promote NEUROG2-mediated fibroblast-to-neuron reprogramming [ChIP-Seq]	GSM1970150	28157484	IP1_NEUROG2_N_0.5DPT_peaks_hg19	IP1_NEUROG2_N_0.5DPT	MRC-5 (ATCC, CCL-171) lentivirus transduced fibroblasts	Homo sapiens	Rabbit anti-HA polyclonal antibody (Abcam, AB9110)	HA-tag
NEUROG2_51	NEUROG2	GSE75910	Small molecules modulate chromatin accessibility to promote NEUROG2-mediated fibroblast-to-neuron reprogramming [ChIP-Seq]	GSM1970151	28157484	IP2_NEUROG2_N_0.5DPT_peaks_hg19	IP2_NEUROG2_N_0.5DPT	MRC-5 (ATCC, CCL-171) lentivirus transduced fibroblasts	Homo sapiens	Rabbit anti-HA polyclonal antibody (Abcam, AB9110)	HA-tag
NEUROG2_52	NEUROG2	GSE75910	Small molecules modulate chromatin accessibility to promote NEUROG2-mediated fibroblast-to-neuron reprogramming [ChIP-Seq]	GSM1970152	28157484	IP1_NEUROG2_N_1DPT_peaks_hg19	IP1_NEUROG2_N_1DPT	MRC-5 (ATCC, CCL-171) lentivirus transduced fibroblasts	Homo sapiens	Rabbit anti-HA polyclonal antibody (Abcam, AB9110)	HA-tag
NEUROG2_53	NEUROG2	GSE75910	Small molecules modulate chromatin accessibility to promote NEUROG2-mediated fibroblast-to-neuron reprogramming [ChIP-Seq]	GSM1970153	28157484	IP2_NEUROG2_N_1DPT_peaks_hg19	IP2_NEUROG2_N_1DPT	MRC-5 (ATCC, CCL-171) lentivirus transduced fibroblasts	Homo sapiens	Rabbit anti-HA polyclonal antibody (Abcam, AB9110)	HA-tag
NEUROG2_54	NEUROG2	GSE75910	Small molecules modulate chromatin accessibility to promote NEUROG2-mediated fibroblast-to-neuron reprogramming [ChIP-Seq]	GSM1970154	28157484	IP1_NEUROG2_N_2DPT_peaks_hg19	IP1_NEUROG2_N_2DPT	MRC-5 (ATCC, CCL-171) lentivirus transduced fibroblasts	Homo sapiens	Rabbit anti-HA polyclonal antibody (Abcam, AB9110)	HA-tag
NEUROG2_55	NEUROG2	GSE75910	Small molecules modulate chromatin accessibility to promote NEUROG2-mediated fibroblast-to-neuron reprogramming [ChIP-Seq]	GSM1970155	28157484	IP2_NEUROG2_N_2DPT_peaks_hg19	IP2_NEUROG2_N_2DPT	MRC-5 (ATCC, CCL-171) lentivirus transduced fibroblasts	Homo sapiens	Rabbit anti-HA polyclonal antibody (Abcam, AB9110)	HA-tag
NEUROG2_56	NEUROG2	GSE75910	Small molecules modulate chromatin accessibility to promote NEUROG2-mediated fibroblast-to-neuron reprogramming [ChIP-Seq]	GSM1970156	28157484	IP1_NEUROG2_NFD_0.5DPT_peaks_hg19	IP1_NEUROG2_NFD_0.5DPT (FD=forskolin and dorsomorphin)	MRC-5 (ATCC, CCL-171) lentivirus transduced fibroblasts	Homo sapiens	Rabbit anti-HA polyclonal antibody (Abcam, AB9110)	HA-tag
NEUROG2_57	NEUROG2	GSE75910	Small molecules modulate chromatin accessibility to promote NEUROG2-mediated fibroblast-to-neuron reprogramming [ChIP-Seq]	GSM1970157	28157484	IP2_NEUROG2_NFD_0.5DPT_peaks_hg19	IP2_NEUROG2_NFD_0.5DPT (FD=forskolin and dorsomorphin)	MRC-5 (ATCC, CCL-171) lentivirus transduced fibroblasts	Homo sapiens	Rabbit anti-HA polyclonal antibody (Abcam, AB9110)	HA-tag
NEUROG2_58	NEUROG2	GSE75910	Small molecules modulate chromatin accessibility to promote NEUROG2-mediated fibroblast-to-neuron reprogramming [ChIP-Seq]	GSM1970158	28157484	IP1_NEUROG2_NFD_1DPT_peaks_hg19	IP1_NEUROG2_NFD_1DPT (FD=forskolin and dorsomorphin)	MRC-5 (ATCC, CCL-171) lentivirus transduced fibroblasts	Homo sapiens	Rabbit anti-HA polyclonal antibody (Abcam, AB9110)	HA-tag
NEUROG2_59	NEUROG2	GSE75910	Small molecules modulate chromatin accessibility to promote NEUROG2-mediated fibroblast-to-neuron reprogramming [ChIP-Seq]	GSM1970159	28157484	IP2_NEUROG2_NFD_1DPT_peaks_hg19	IP2_NEUROG2_NFD_1DPT (FD=forskolin and dorsomorphin)	MRC-5 (ATCC, CCL-171) lentivirus transduced fibroblasts	Homo sapiens	Rabbit anti-HA polyclonal antibody (Abcam, AB9110)	HA-tag
NEUROG2_60	NEUROG2	GSE75910	Small molecules modulate chromatin accessibility to promote NEUROG2-mediated fibroblast-to-neuron reprogramming [ChIP-Seq]	GSM1970160	28157484	IP1_NEUROG2_NFD_2DPT_peaks_hg19	IP1_NEUROG2_NFD_2DPT (FD=forskolin and dorsomorphin)	MRC-5 (ATCC, CCL-171) lentivirus transduced fibroblasts	Homo sapiens	Rabbit anti-HA polyclonal antibody (Abcam, AB9110)	HA-tag
NEUROG2_61	NEUROG2	GSE75910	Small molecules modulate chromatin accessibility to promote NEUROG2-mediated fibroblast-to-neuron reprogramming [ChIP-Seq]	GSM1970161	28157484	IP2_NEUROG2_NFD_2DPT_peaks_hg19	IP2_NEUROG2_NFD_2DPT (FD=forskolin and dorsomorphin)	MRC-5 (ATCC, CCL-171) lentivirus transduced fibroblasts	Homo sapiens	Rabbit anti-HA polyclonal antibody (Abcam, AB9110)	HA-tag
NEUROG3_01	NEUROG3	GSE49402	Transcription factor binding in human cells occurs in dense clusters formed around cohesin anchor sites	GSM1208656	23953112	LoVo_NEUROG3_PassedQC_peaks	batch1_chrom1_LoVo_NEUROG3_Mouse_PassedQC	LoVo	Homo sapiens	NEUROG3	Direct
NFATC1_01	NFATC1	GSE32465	Transcription Factor Binding Sites by ChIP-seq from ENCODE/HAIB	GSM1010779	24076218	hg19_wgEncodeHaibTfbsGm12878Nfatc1sc17834V0422111PkRep1	HudsonAlpha_ChipSeq_GM12878_NFATC1_(SC-17834)_v042211.1	GM12878	Homo sapiens	NFATC1_(SC-17834)	Direct
NFATC1_02	NFATC1	GSE32465	Transcription Factor Binding Sites by ChIP-seq from ENCODE/HAIB	GSM1010779	24076218	hg19_wgEncodeHaibTfbsGm12878Nfatc1sc17834V0422111PkRep2	HudsonAlpha_ChipSeq_GM12878_NFATC1_(SC-17834)_v042211.1	GM12878	Homo sapiens	NFATC1_(SC-17834)	Direct
NFATC1_03	NFATC1	GSE49428	Global analysis of NFATc1 binding and histone marks in VEGF-activated endothelial cells	GSM1208345	25157100	NFATc1_NT_normalized_hg19_peaks	HUVEC_NFATc1_0h	human umbilical vein endothelial cells	Homo sapiens	NFATc1 (generated by our laboratories)	Direct
NFATC1_04	NFATC1	GSE49428	Global analysis of NFATc1 binding and histone marks in VEGF-activated endothelial cells	GSM1208346	25157100	NFATc1_VEGF_normalized_hg19_peaks	HUVEC_NFATc1_VEGF 1h	human umbilical vein endothelial cells	Homo sapiens	NFATc1 (generated by our laboratories)	Direct
NFE2L1_50	NFE2L1	GSE91934	ChIP-seq from K562 (ENCSR632SHZ)	GSM2423773	22955616	ENCFF627BPL_peaks_hg19	ChIP-seq from K562 (ENCLB296MDB)	K562 immortalized cell line stably expressing C-terminal eGFP-NFE2L1 fusion protein	Homo sapiens	eGFP-NFE2L1	GFP
NFE2L1_51	NFE2L1	GSE91934	ChIP-seq from K562 (ENCSR632SHZ)	GSM2423774	22955616	ENCFF771POP_peaks_hg19	ChIP-seq from K562 (ENCLB069WHB)	K562 immortalized cell line stably expressing C-terminal eGFP-NFE2L1 fusion protein	Homo sapiens	eGFP-NFE2L1	GFP
NFIA_50	NFIA	GSE95990	ChIP-seq from HepG2 (ENCSR226QQM)	GSM2527614	22955616	ENCFF935DLZ_peaks_hg19	ChIP-seq from HepG2 (ENCLB464JUW)	HepG2 immortalized cell line stably expressing N-terminal FLAG-NFIA_isoform1 fusion protein, C-terminal FLAG-NFIA_isoform1 fusion protein	Homo sapiens	FLAG-NFIA_isoform1	FLAG
NFIA_51	NFIA	GSE95990	ChIP-seq from HepG2 (ENCSR226QQM)	GSM2527615	22955616	ENCFF483QHT_peaks_hg19	ChIP-seq from HepG2 (ENCLB937WLY)	HepG2 immortalized cell line stably expressing N-terminal FLAG-NFIA_isoform1 fusion protein, C-terminal FLAG-NFIA_isoform1 fusion protein	Homo sapiens	FLAG-NFIA_isoform1	FLAG
NFIA_52	NFIA	GSE97661	Testing mAbs generated by the PCRP pipeline in ChIP-seq application	GSM2574779	29638227	SL122673_macs_peaks	ChIP-seq for NFIA [SL122673]	HepG2	Homo sapiens	NFIA	Direct
NFIA_53	NFIA	GSE97661	Testing mAbs generated by the PCRP pipeline in ChIP-seq application	GSM2574788	29638227	SL122675_macs_peaks	ChIP-seq for NFIA [SL122675]	K562	Homo sapiens	NFIA	Direct
NFIB_50	NFIB	GSE105751	ChIP-seq from MCF-7 (ENCSR582ZOA)	GSM2827591	22955616	ENCFF179ZRO_peaks_hg19	ChIP-seq from MCF-7 (ENCLB658QMK)	MCF-7	Homo sapiens	NFIB	Direct
NFIB_51	NFIB	GSE105751	ChIP-seq from MCF-7 (ENCSR582ZOA)	GSM2827592	22955616	ENCFF902RAQ_peaks_hg19	ChIP-seq from MCF-7 (ENCLB638RAR)	MCF-7	Homo sapiens	NFIB	Direct
NFIB_52	NFIB	GSE105805	ChIP-seq from MCF-7 (ENCSR702BYX)	GSM2828368	22955616	ENCFF833GDZ_peaks_hg19	ChIP-seq from MCF-7 (ENCLB976CBU)	MCF-7	Homo sapiens	NFIB	Direct
NFIB_53	NFIB	GSE105805	ChIP-seq from MCF-7 (ENCSR702BYX)	GSM2828369	22955616	ENCFF081YIR_peaks_hg19	ChIP-seq from MCF-7 (ENCLB774NMM)	MCF-7	Homo sapiens	NFIB	Direct
NFIC_01	NFIC	GSE32465	Transcription Factor Binding Sites by ChIP-seq from ENCODE/HAIB	GSM1010741	24076218	hg19_wgEncodeHaibTfbsHepg2Nficsc81335V0422111PkRep1	HudsonAlpha_ChipSeq_HepG2_NFIC_(SC-81335)_v042211.1	HepG2	Homo sapiens	NFIC_(SC-81335)	Direct
NFIC_02	NFIC	GSE32465	Transcription Factor Binding Sites by ChIP-seq from ENCODE/HAIB	GSM1010741	24076218	hg19_wgEncodeHaibTfbsHepg2Nficsc81335V0422111PkRep2	HudsonAlpha_ChipSeq_HepG2_NFIC_(SC-81335)_v042211.1	HepG2	Homo sapiens	NFIC_(SC-81335)	Direct
NFIC_03	NFIC	GSE32465	Transcription Factor Binding Sites by ChIP-seq from ENCODE/HAIB	GSM1010880	24076218	hg19_wgEncodeHaibTfbsSknshNficsc81335V0422111PkRep1	HudsonAlpha_ChipSeq_SK-N-SH_NFIC_(SC-81335)_v042211.1	SK-N-SH	Homo sapiens	NFIC_(SC-81335)	Direct
NFIC_04	NFIC	GSE32465	Transcription Factor Binding Sites by ChIP-seq from ENCODE/HAIB	GSM1010880	24076218	hg19_wgEncodeHaibTfbsSknshNficsc81335V0422111PkRep2	HudsonAlpha_ChipSeq_SK-N-SH_NFIC_(SC-81335)_v042211.1	SK-N-SH	Homo sapiens	NFIC_(SC-81335)	Direct
NFIC_05	NFIC	GSE32465	Transcription Factor Binding Sites by ChIP-seq from ENCODE/HAIB	GSM1010881	24076218	hg19_wgEncodeHaibTfbsGm12878Nficsc81335V0422111PkRep1	HudsonAlpha_ChipSeq_GM12878_NFIC_(SC-81335)_v042211.1	GM12878	Homo sapiens	NFIC_(SC-81335)	Direct
NFIC_06	NFIC	GSE32465	Transcription Factor Binding Sites by ChIP-seq from ENCODE/HAIB	GSM1010881	24076218	hg19_wgEncodeHaibTfbsGm12878Nficsc81335V0422111PkRep2	HudsonAlpha_ChipSeq_GM12878_NFIC_(SC-81335)_v042211.1	GM12878	Homo sapiens	NFIC_(SC-81335)	Direct
NFIC_09	NFIC	GSE32465	Transcription Factor Binding Sites by ChIP-seq from ENCODE/HAIB	GSM1010855	24076218	hg19_wgEncodeHaibTfbsEcc1Nficsc81335V0422111PkRep1	HudsonAlpha_ChipSeq_ECC-1_NFIC_(SC-81335)_v042211.1	ECC-1	Homo sapiens	NFIC_(SC-81335)	Direct
NFIC_10	NFIC	GSE32465	Transcription Factor Binding Sites by ChIP-seq from ENCODE/HAIB	GSM1010855	24076218	hg19_wgEncodeHaibTfbsEcc1Nficsc81335V0422111PkRep2	HudsonAlpha_ChipSeq_ECC-1_NFIC_(SC-81335)_v042211.1	ECC-1	Homo sapiens	NFIC_(SC-81335)	Direct
NFIL3_01	NFIL3	GSE49402	Transcription factor binding in human cells occurs in dense clusters formed around cohesin anchor sites	GSM1208660	23953112	LoVo_NFIL3_PassedQC_peaks	batch1_chrom1_LoVo_NFIL3_Mouse_PassedQC	LoVo	Homo sapiens	NFIL3	Direct
NFIL3_50	NFIL3	GSE95980	ChIP-seq from HepG2 (ENCSR201GGK)	GSM2527590	22955616	ENCFF918LPX_peaks_hg19	ChIP-seq from HepG2 (ENCLB523LQM)	HepG2 immortalized cell line stably expressing C-terminal FLAG-NFIL3 fusion protein, N-terminal FLAG-NFIL3 fusion protein	Homo sapiens	FLAG-NFIL3	FLAG
NFIL3_51	NFIL3	GSE95980	ChIP-seq from HepG2 (ENCSR201GGK)	GSM2527591	22955616	ENCFF716YYO_peaks_hg19	ChIP-seq from HepG2 (ENCLB348HSQ)	HepG2 immortalized cell line stably expressing C-terminal FLAG-NFIL3 fusion protein, N-terminal FLAG-NFIL3 fusion protein	Homo sapiens	FLAG-NFIL3	FLAG
NFIL3_52	NFIL3	GSE97661	Testing mAbs generated by the PCRP pipeline in ChIP-seq application	GSM2574748	29638227	SL116118_macs_peaks	ChIP-seq for NFIL3 [SL116118]	HepG2	Homo sapiens	NFIL3	Direct
NFYA_01	NFYA	GSE49402	Transcription factor binding in human cells occurs in dense clusters formed around cohesin anchor sites	GSM1208777	23953112	LoVo_NFYA_PassedQC_peaks_hg19	batch2_chrom1_LoVo_NFYA_Mouse_PassedQC	LoVo	Homo sapiens	NFYA	Direct
NFYA_02	NFYA	GSE51142	Transcription factor binding in human cells occurs in dense clusters formed around cohesin anchor sites [Validation Set]	GSM1239478	23953112	LoVo_NFYA_PassedQC_peaks_hg19	batch4_chrom1_LoVo_NFYA_Rabbit_PassedQC	LoVo	Homo sapiens	NFYA	Direct
NFYA_03	NFYA	GSE31477	ENCODE Transcription Factor Binding Sites by ChIP-seq from Stanford/Yale/USC/Harvard	GSM935433	22955991	hg19_wgEncodeSydhTfbsK562NfyaStdPk	Stanford_ChipSeq_K562_NF-YA_std	K562	Homo sapiens	NF-YA	Direct
NFYA_50	NFYA	GSE26439	The tumor antigen PRAME is a substrate recognition subunit of a Cul2-based ubiquitin ligase and is associated with active NFY promoters	GSM648587	21822215	nfy_peaksummits_hg19	K562-NFYA	K562	Homo sapiens	NFYA (Santa Cruz H-209 sc-10779, Lot D2408)	Direct
NFYB_01	NFYB	GSE26439	The tumor antigen PRAME is a substrate recognition subunit of a Cul2-based ubiquitin ligase and is associated with active NFY promoters	GSM648588	21822215	NFYB_peaks_hg19	K562-NFYB	K562	Homo sapiens	NFYB (Diagenode pAb-007-100, Lot TF-0010)	Direct
NFYB_02	NFYB	GSE31477	ENCODE Transcription Factor Binding Sites by ChIP-seq from Stanford/Yale/USC/Harvard	GSM935408	22955991	hg19_wgEncodeSydhTfbsHelas3NfybIggrabPk	Harvard_ChipSeq_HeLa-S3_NF-YB_IgG-rab	HeLa-S3	Homo sapiens	NF-YB	Direct
NKX2-1_01	NKX2-1	GSE39998	NKX2-1 occupancy in human lung adenocarcinoma cell lines	GSM983098	23322301	H3122_w100k_ss50_peaks	H3122_NKX2-1_BL4000	NCI-H3122	Homo sapiens	NKX2-1 [Bethyl Laboratories, BL4000]	Direct
NKX2-1_02	NKX2-1	GSE39998	NKX2-1 occupancy in human lung adenocarcinoma cell lines	GSM983100	23322301	H1819_BL4000_ss50_p6_peaks	H1819_NKX2-1_BL4000	NCI-H1819	Homo sapiens	NKX2-1 [Bethyl Laboratories, BL4000]	Direct
NKX2-1_03	NKX2-1	GSE39998	NKX2-1 occupancy in human lung adenocarcinoma cell lines	GSM983102	23322301	H2087_BL4000_ss50_p6_peaks	H2087_NKX2-1_BL4000	NCI-H2087	Homo sapiens	NKX2-1 [Bethyl Laboratories, BL4000]	Direct
NKX2-1_04	NKX2-1	GSE39998	NKX2-1 occupancy in human lung adenocarcinoma cell lines	GSM983104	23322301	H3122_BL4000_2_p6_peaks	H3122_NKX2-1_BL4000_2	NCI-H3122	Homo sapiens	NKX2-1 [Bethyl Laboratories, BL4000]	Direct
NKX2-2_01	NKX2-2	GSE49402	Transcription factor binding in human cells occurs in dense clusters formed around cohesin anchor sites	GSM1208780	23953112	LoVo_NKX2.2_PassedQC_peaks	batch2_chrom1_LoVo_NKX2.2_Rabbit_PassedQC	LoVo	Homo sapiens	NKX2-2	Direct
NKX2-5_50	NKX2-5	GSE89457	ChIP Seq with NKX2-5 antibody in human embryonic stem cells in cardiomyogenesis	GSE89457	29636455	Consensus_peaks_hg19	ChiP1_Ab.fastq	embryonic stem cells (hESCs)	Homo sapiens	NKX2-5	Direct
NKX2-5_51	NKX2-5	GSE89457	ChIP Seq with NKX2-5 antibody in human embryonic stem cells in cardiomyogenesis	GSM2372592	29636455	ChiP1_Ab1_peaks_hg19	ChiP1_Ab.fastq	embryonic stem cells (hESCs)	Homo sapiens	NKX2-5	Direct
NKX2-5_52	NKX2-5	GSE89457	ChIP Seq with NKX2-5 antibody in human embryonic stem cells in cardiomyogenesis	GSM2372593	29636455	Ab3_peaks_hg19	ChiP3_Ab.fastq	embryonic stem cells (hESCs)	Homo sapiens	NKX2-5	Direct
NKX2-5_53	NKX2-5	GSE89457	ChIP Seq with NKX2-5 antibody in human embryonic stem cells in cardiomyogenesis	GSM2372594	29636455	ChiP1_Sc_peaks_hg19	ChiP2_Sc.fastq	embryonic stem cells (hESCs)	Homo sapiens	NKX2-5	Direct
NR2C2_50	NR2C2	GSE105970	ChIP-seq from K562 (ENCSR750LYM)	GSM2828844	22955616	ENCFF610XAF_peaks_hg19	ChIP-seq from K562 (ENCLB304GIX)	K562 immortalized cell line stably expressing C-terminal eGFP-NR2C2 fusion protein	Homo sapiens	eGFP-NR2C2	GFP
NR2C2_51	NR2C2	GSE105970	ChIP-seq from K562 (ENCSR750LYM)	GSM2828845	22955616	ENCFF374WLL_peaks_hg19	ChIP-seq from K562 (ENCLB483RRD)	K562 immortalized cell line stably expressing C-terminal eGFP-NR2C2 fusion protein	Homo sapiens	eGFP-NR2C2	GFP
NR2F1_01	NR2F1	GSE49402	Transcription factor binding in human cells occurs in dense clusters formed around cohesin anchor sites	GSM1208664	23953112	LoVo_NR2F1_PassedQC_peaks	batch1_chrom1_LoVo_NR2F1_Mouse_PassedQC	LoVo	Homo sapiens	NR2F1	Direct
NR2F1_50	NR2F1	GSE92199	ChIP-seq from K562 (ENCSR970NKQ)	GSM2424214	22955616	ENCFF035WWJ_peaks_hg19	ChIP-seq from K562 (ENCLB278RSF)	K562	Homo sapiens	NR2F1	Direct
NR2F1_51	NR2F1	GSE92199	ChIP-seq from K562 (ENCSR970NKQ)	GSM2424215	22955616	ENCFF224GWU_peaks_hg19	ChIP-seq from K562 (ENCLB390CHI)	K562	Homo sapiens	NR2F1	Direct
NR2F1_52	NR2F1	GSE96301	ChIP-seq from HepG2 (ENCSR662EOU)	GSM2534284	22955616	ENCFF399NVO_peaks_hg19	ChIP-seq from HepG2 (ENCLB572UAB)	HepG2 immortalized cell line stably expressing N-terminal FLAG-NR2F1 fusion protein, C-terminal FLAG-NR2F1 fusion protein	Homo sapiens	FLAG-NR2F1	FLAG
NR2F1_53	NR2F1	GSE96301	ChIP-seq from HepG2 (ENCSR662EOU)	GSM2534285	22955616	ENCFF036XYH_peaks_hg19	ChIP-seq from HepG2 (ENCLB592IAP)	HepG2 immortalized cell line stably expressing N-terminal FLAG-NR2F1 fusion protein, C-terminal FLAG-NR2F1 fusion protein	Homo sapiens	FLAG-NR2F1	FLAG
NR2F1_54	NR2F1	GSE105601	ChIP-seq from GM12878 (ENCSR514VYD)	GSM2827370	22955616	ENCFF878DLA_peaks_hg19	ChIP-seq from GM12878 (ENCLB684CZX)	GM12878	Homo sapiens	NR2F1	Direct
NR2F1_55	NR2F1	GSE105601	ChIP-seq from GM12878 (ENCSR514VYD)	GSM2827371	22955616	ENCFF241KMD_peaks_hg19	ChIP-seq from GM12878 (ENCLB066TOE)	GM12878	Homo sapiens	NR2F1	Direct
NR2F2_01	NR2F2	GSE32465	Transcription Factor Binding Sites by ChIP-seq from ENCODE/HAIB	GSM1010782	24076218	hg19_wgEncodeHaibTfbsK562Nr2f2sc271940V0422111PkRep1	HudsonAlpha_ChipSeq_K562_NR2F2_(SC-271940)_v042211.1	K562	Homo sapiens	NR2F2_(SC-271940)	Direct
NR2F2_02	NR2F2	GSE32465	Transcription Factor Binding Sites by ChIP-seq from ENCODE/HAIB	GSM1010782	24076218	hg19_wgEncodeHaibTfbsK562Nr2f2sc271940V0422111PkRep2	HudsonAlpha_ChipSeq_K562_NR2F2_(SC-271940)_v042211.1	K562	Homo sapiens	NR2F2_(SC-271940)	Direct
NR2F2_03	NR2F2	GSE32465	Transcription Factor Binding Sites by ChIP-seq from ENCODE/HAIB	GSM1010810	24076218	hg19_wgEncodeHaibTfbsHepg2Nr2f2sc271940V0422111PkRep1	HudsonAlpha_ChipSeq_HepG2_NR2F2_(SC-271940)_v042211.1	HepG2	Homo sapiens	NR2F2_(SC-271940)	Direct
NR2F2_04	NR2F2	GSE32465	Transcription Factor Binding Sites by ChIP-seq from ENCODE/HAIB	GSM1010810	24076218	hg19_wgEncodeHaibTfbsHepg2Nr2f2sc271940V0422111PkRep2	HudsonAlpha_ChipSeq_HepG2_NR2F2_(SC-271940)_v042211.1	HepG2	Homo sapiens	NR2F2_(SC-271940)	Direct
NR2F2_05	NR2F2	GSE32465	Transcription Factor Binding Sites by ChIP-seq from ENCODE/HAIB	GSM1010837	24076218	hg19_wgEncodeHaibTfbsMcf7Nr2f2sc271940V0422111PkRep1	HudsonAlpha_ChipSeq_MCF-7_NR2F2_(SC-271940)_v042211.1	MCF-7	Homo sapiens	NR2F2_(SC-271940)	Direct
NR2F2_06	NR2F2	GSE32465	Transcription Factor Binding Sites by ChIP-seq from ENCODE/HAIB	GSM1010837	24076218	hg19_wgEncodeHaibTfbsMcf7Nr2f2sc271940V0422111PkRep2	HudsonAlpha_ChipSeq_MCF-7_NR2F2_(SC-271940)_v042211.1	MCF-7	Homo sapiens	NR2F2_(SC-271940)	Direct
NR2F2_07	NR2F2	GSE49402	Transcription factor binding in human cells occurs in dense clusters formed around cohesin anchor sites	GSM1208665	23953112	LoVo_NR2F2_PassedQC_peaks	batch1_chrom1_LoVo_NR2F2_Goat_PassedQC	LoVo	Homo sapiens	NR2F2	Direct
NR2F2_50	NR2F2	GSE95962	ChIP-seq from liver (ENCSR168SMX)	GSM2527555	22955616	ENCFF517GNM_peaks_hg19	ChIP-seq from liver (ENCLB956CFN)	liver tissue female child (4 years)	Homo sapiens	NR2F2	Direct
NR2F2_51	NR2F2	GSE95962	ChIP-seq from liver (ENCSR168SMX)	GSM2527556	22955616	ENCFF414TMK_peaks_hg19	ChIP-seq from liver (ENCLB255FWI)	liver tissue female child (4 years)	Homo sapiens	NR2F2	Direct
NR2F2_52	NR2F2	GSE96124	ChIP-seq from liver (ENCSR338MMB)	GSM2533931	22955616	ENCFF150BYS_peaks_hg19	ChIP-seq from liver (ENCLB733SOT)	liver tissue male adult (32 years)	Homo sapiens	NR2F2	Direct
NR2F2_53	NR2F2	GSE96124	ChIP-seq from liver (ENCSR338MMB)	GSM2533932	22955616	ENCFF775AMH_peaks_hg19	ChIP-seq from liver (ENCLB232FJZ)	liver tissue male adult (32 years)	Homo sapiens	NR2F2	Direct
NR3C1_01	NR3C1	GSE32465	Transcription Factor Binding Sites by ChIP-seq from ENCODE/HAIB	GSM803340	24076218	hg19_wgEncodeHaibTfbsEcc1GrV0416102Dex100nmPkRep1	HudsonAlpha_ChipSeq_ECC-1_GR_DEX_100nM_v041610.2	ECC-1	Homo sapiens	NR3C1	Direct
NR3C1_02	NR3C1	GSE32465	Transcription Factor Binding Sites by ChIP-seq from ENCODE/HAIB	GSM803340	24076218	hg19_wgEncodeHaibTfbsEcc1GrV0416102Dex100nmPkRep2	HudsonAlpha_ChipSeq_ECC-1_GR_DEX_100nM_v041610.2	ECC-1	Homo sapiens	NR3C1	Direct
NR3C1_03	NR3C1	GSE32465	Transcription Factor Binding Sites by ChIP-seq from ENCODE/HAIB	GSM803357	24076218	hg19_wgEncodeHaibTfbsA549GrPcr1xDex500pmPkRep1	HudsonAlpha_ChipSeq_A549_GR_DEX_500pM_PCR1x	A549	Homo sapiens	NR3C1	Direct
NR3C1_04	NR3C1	GSE32465	Transcription Factor Binding Sites by ChIP-seq from ENCODE/HAIB	GSM803357	24076218	hg19_wgEncodeHaibTfbsA549GrPcr1xDex500pmPkRep2	HudsonAlpha_ChipSeq_A549_GR_DEX_500pM_PCR1x	A549	Homo sapiens	NR3C1	Direct
NR3C1_05	NR3C1	GSE32465	Transcription Factor Binding Sites by ChIP-seq from ENCODE/HAIB	GSM803358	24076218	hg19_wgEncodeHaibTfbsA549GrPcr1xDex50nmPkRep1	HudsonAlpha_ChipSeq_A549_GR_DEX_50nM_PCR1x	A549	Homo sapiens	NR3C1	Direct
NR3C1_06	NR3C1	GSE32465	Transcription Factor Binding Sites by ChIP-seq from ENCODE/HAIB	GSM803358	24076218	hg19_wgEncodeHaibTfbsA549GrPcr1xDex50nmPkRep2	HudsonAlpha_ChipSeq_A549_GR_DEX_50nM_PCR1x	A549	Homo sapiens	NR3C1	Direct
NR3C1_07	NR3C1	GSE32465	Transcription Factor Binding Sites by ChIP-seq from ENCODE/HAIB	GSM803359	24076218	hg19_wgEncodeHaibTfbsA549GrPcr1xDex5nmPkRep1	HudsonAlpha_ChipSeq_A549_GR_DEX_5nM_PCR1x	A549	Homo sapiens	NR3C1	Direct
NR3C1_08	NR3C1	GSE32465	Transcription Factor Binding Sites by ChIP-seq from ENCODE/HAIB	GSM803359	24076218	hg19_wgEncodeHaibTfbsA549GrPcr1xDex5nmPkRep2	HudsonAlpha_ChipSeq_A549_GR_DEX_5nM_PCR1x	A549	Homo sapiens	NR3C1	Direct
NR3C1_09	NR3C1	GSE32465	Transcription Factor Binding Sites by ChIP-seq from ENCODE/HAIB	GSM803371	24076218	hg19_wgEncodeHaibTfbsA549GrPcr2xDex100nmPkRep1	HudsonAlpha_ChipSeq_A549_GR_DEX_100nM_PCR2x	A549	Homo sapiens	NR3C1	Direct
NR3C1_10	NR3C1	GSE32465	Transcription Factor Binding Sites by ChIP-seq from ENCODE/HAIB	GSM803371	24076218	hg19_wgEncodeHaibTfbsA549GrPcr2xDex100nmPkRep2	HudsonAlpha_ChipSeq_A549_GR_DEX_100nM_PCR2x	A549	Homo sapiens	NR3C1	Direct
NR3C1_11	NR3C1	GSE31477	ENCODE Transcription Factor Binding Sites by ChIP-seq from Stanford/Yale/USC/Harvard	GSM935620	22955991	hg19_wgEncodeSydhTfbsHepg2Grp20ForsklnStdPk	Stanford_ChipSeq_HepG2_forskolin_GRp20_std	HepG2	Homo sapiens	GRp20	Direct
NR3C1_50	NR3C1	GSE91235	ChIP-seq from A549 (ENCSR287FWE)	GSM2421554	22955616	ENCFF011CUR_peaks_hg19	ChIP-seq from A549 (ENCLB567SIB)	A549 immortalized cell line treated with 100 nM dexamethasone for 12 hours	Homo sapiens	NR3C1	Direct
NR3C1_51	NR3C1	GSE91275	ChIP-seq from A549 (ENCSR516IVY)	GSM2421673	22955616	ENCFF260GUF_A549_NR3C1_hg19_peaks	ChIP-seq from A549 (ENCLB904WJY)	A549	Homo sapiens	NR3C1	Direct
NR3C1_52	NR3C1	GSE91275	ChIP-seq from A549 (ENCSR516IVY)	GSM2421674	22955616	ENCFF627XPX_A549_NR3C1_hg19_peaks	ChIP-seq from A549 (ENCLB292KAS)	A549	Homo sapiens	NR3C1	Direct
NR3C1_53	NR3C1	GSE91357	ChIP-seq from A549 (ENCSR919OXR)	GSM2421929	22955616	ENCFF835HHK_peaks_hg19	ChIP-seq from A549 (ENCLB207TQW)	A549 immortalized cell line treated with 100 nM dexamethasone for 1 hour	Homo sapiens	NR3C1	Direct
NR3C1_54	NR3C1	GSE91365	ChIP-seq from A549 (ENCSR952GOL)	GSM2421956	22955616	ENCFF471DNW_peaks_hg19	ChIP-seq from A549 (ENCLB630YAC)	A549 immortalized cell line treated with 100 nM dexamethasone for 7 hours	Homo sapiens	NR3C1	Direct
NR3C1_55	NR3C1	GSE49402	Transcription factor binding in human cells occurs in dense clusters formed around cohesin anchor sites	GSM1208666	23953112	LoVo_NR3C1_PassedQC_peaks	batch1_chrom1_LoVo_NR3C1_Rabbit_PassedQC	LoVo	Homo sapiens	NR3C1	Direct
NR4A1_01	NR4A1	GSE76072	Genome wide mapping of NR4A binding reveals cooperativity with ETS factors to promote epigenetic activation of distal enhancers in acute myeloid leukemia cells	GSM2095923	26938745	Kasumi_prep1_NR4A1_peaks_hg19	NR4A1 ChIP-seq, replicate 1	acute myeloid leukemia cell line Kasumi-1	Homo sapiens	anti-NR4A1 (Santa Cruz, sc-990)	Direct
NR4A1_02	NR4A1	GSE76072	Genome wide mapping of NR4A binding reveals cooperativity with ETS factors to promote epigenetic activation of distal enhancers in acute myeloid leukemia cells	GSM2095924	26938745	Kasumi_prep2_NR4A1_peaks_hg19	NR4A1 ChIP-seq, replicate 2	acute myeloid leukemia cell line Kasumi-1	Homo sapiens	anti-NR4A1 (Santa Cruz, sc-990)	Direct
NRF1_01	NRF1	GSE31477	ENCODE Transcription Factor Binding Sites by ChIP-seq from Stanford/Yale/USC/Harvard	GSM1003630	22955991	hg19_wgEncodeSydhTfbsSknshNrf1IggrabPk	Stanford_ChipSeq_SK-N-SH_Nrf1_IgG-rab	SK-N-SH	Homo sapiens	Nrf1	Direct
NRF1_02	NRF1	GSE31477	ENCODE Transcription Factor Binding Sites by ChIP-seq from Stanford/Yale/USC/Harvard	GSM935308	22955991	hg19_wgEncodeSydhTfbsH1hescNrf1IggrabPk	Stanford_ChipSeq_H1-hESC_Nrf1_IgG-rab	H1-hESC	Homo sapiens	Nrf1	Direct
NRF1_03	NRF1	GSE31477	ENCODE Transcription Factor Binding Sites by ChIP-seq from Stanford/Yale/USC/Harvard	GSM935309	22955991	hg19_wgEncodeSydhTfbsGm12878Nrf1IggmusPk	Stanford_ChipSeq_GM12878_Nrf1_IgG-mus	GM12878	Homo sapiens	Nrf1	Direct
NRF1_04	NRF1	GSE31477	ENCODE Transcription Factor Binding Sites by ChIP-seq from Stanford/Yale/USC/Harvard	GSM935361	22955991	hg19_wgEncodeSydhTfbsK562Nrf1IggrabPk	Stanford_ChipSeq_K562_Nrf1_IgG-rab	K562	Homo sapiens	Nrf1	Direct
NRF1_05	NRF1	GSE31477	ENCODE Transcription Factor Binding Sites by ChIP-seq from Stanford/Yale/USC/Harvard	GSM935636	22955991	hg19_wgEncodeSydhTfbsHelas3Nrf1IggmusPk	Stanford_ChipSeq_HeLa-S3_Nrf1_IgG-mus	HeLa-S3	Homo sapiens	Nrf1	Direct
NRF1_06	NRF1	GSE31477	ENCODE Transcription Factor Binding Sites by ChIP-seq from Stanford/Yale/USC/Harvard	GSM935648	22955991	hg19_wgEncodeSydhTfbsHepg2Nrf1IggrabPk	Stanford_ChipSeq_HepG2_Nrf1_IgG-rab	HepG2	Homo sapiens	Nrf1	Direct
NSD2_50	NSD2	GSE101145	ChIP-seq from GM12878 (ENCSR410HFN)	GSM2699914	22955616	ENCFF357GJN_peaks_hg19	ChIP-seq from GM12878 (ENCLB758GEJ)	GM12878	Homo sapiens	WHSC1	Direct
NSD2_51	NSD2	GSE101145	ChIP-seq from GM12878 (ENCSR410HFN)	GSM2699915	22955616	ENCFF749ZCT_peaks_hg19	ChIP-seq from GM12878 (ENCLB346TVP)	GM12878	Homo sapiens	WHSC1	Direct
NSD2_52	NSD2	GSE32509	Combinatorial patterning of chromatin regulators uncovered by genome-wide location analysis in human cells	GSM831005	22196736	K562_NSD2_hg19	K562_NSD2	K562 erythrocytic leukaemia cells (ATCC CCL-243)	Homo sapiens	NSD2	Direct
OLIG2_01	OLIG2	GSE54047	Reconstructing and reprogramming the tumor propagating potential of glioblastoma stem-like cells: ChIP-seq	GSM1306365	24726434	MGG8TPC.OLIG2r1	MGG8TPC OLIG2 r1	MGG8 human glioblastoma stem	Homo sapiens	Olig2 (R&amp;D)	Direct
OLIG2_02	OLIG2	GSE54047	Reconstructing and reprogramming the tumor propagating potential of glioblastoma stem-like cells: ChIP-seq	GSM1306367	24726434	MGG8TPC.OLIG2r2	MGG8TPC OLIG2 r2	MGG8 human glioblastoma stem	Homo sapiens	Olig2 (R&amp;D)	Direct
OTX2_01	OTX2	GSE61475	Transcription factor binding dynamics during human ES cell differentiation	GSM1505704	25693565	Otx2_020912_h64.peak	OTX2 MNChIP-seq in cell type HUES64 Otx2_020912_h64	HUES64	Homo sapiens	OTX2(Abcam,ab21990,GR9703-1)	Direct
OTX2_02	OTX2	GSE61475	Transcription factor binding dynamics during human ES cell differentiation	GSM1505705	25693565	Otx2_022113_endo.peak	OTX2 MNChIP-seq in cell type dEN Otx2_022113_endo	HUES64	Homo sapiens	OTX2(Abcam,ab21990,GR9703-1)	Direct
OTX2_03	OTX2	GSE61475	Transcription factor binding dynamics during human ES cell differentiation	GSM1505706	25693565	Otx2_022113_mesendo.peak	OTX2 MNChIP-seq in cell type dMS Otx2_022113_mesendo	HUES64	Homo sapiens	OTX2(Abcam,ab21990,GR9703-1)	Direct
OTX2_04	OTX2	GSE61475	Transcription factor binding dynamics during human ES cell differentiation	GSM1505707	25693565	Otx2_022813_ecto.peak	OTX2 MNChIP-seq in cell type dEC Otx2_022813_ecto	HUES64	Homo sapiens	OTX2(Abcam,ab21990,GR9703-1)	Direct
OTX2_05	OTX2	GSE61475	Transcription factor binding dynamics during human ES cell differentiation	GSM1505708	25693565	Otx2_042214_endo.peak	OTX2 MNChIP-seq in cell type dEN Otx2_042214_endo	HUES64	Homo sapiens	OTX2(Abcam,ab21990,GR9703-1)	Direct
OTX2_06	OTX2	GSE61475	Transcription factor binding dynamics during human ES cell differentiation	GSM1505709	25693565	Otx2_050114_h64.peak	OTX2 MNChIP-seq in cell type HUES64 Otx2_050114_h64	HUES64	Homo sapiens	OTX2(Abcam,ab21990,GR9703-1)	Direct
OTX2_07	OTX2	GSE61475	Transcription factor binding dynamics during human ES cell differentiation	GSM1505710	25693565	Otx2_062613_ecto.peak	OTX2 MNChIP-seq in cell type dEC Otx2_062613_ecto	HUES64	Homo sapiens	OTX2(Abcam,ab21990,GR9703-1)	Direct
OTX2_08	OTX2	GSE61475	Transcription factor binding dynamics during human ES cell differentiation	GSM1505711	25693565	Otx2_110512_h64.peak	OTX2 MNChIP-seq in cell type HUES64 Otx2_110512_h64	HUES64	Homo sapiens	OTX2(Abcam,ab21990,GR9703-1)	Direct
OTX2_09	OTX2	GSE61475	Transcription factor binding dynamics during human ES cell differentiation	GSM1505712	25693565	Otx2_110812_h64.peak	OTX2 MNChIP-seq in cell type HUES64 Otx2_110812_h64	HUES64	Homo sapiens	OTX2(Abcam,ab21990,GR9703-1)	Direct
OTX2_10	OTX2	GSE61475	Transcription factor binding dynamics during human ES cell differentiation	GSM1505713	25693565	Otx2_111312_meso.peak	OTX2 MNChIP-seq in cell type dME Otx2_111312_meso	HUES64	Homo sapiens	OTX2(Abcam,ab21990,GR9703-1)	Direct
OTX2_50	OTX2	GSE92582	OTX2 activity at distal regulatory elements shapes the chromatin landscape of Group 3 medulloblastoma [ChIP-seq]	GSM2432942	28213356	D283_OTX2_peaks_hg19	D283_OTX2	D283	Homo sapiens	OTX2	Direct
OTX2_51	OTX2	GSE92582	OTX2 activity at distal regulatory elements shapes the chromatin landscape of Group 3 medulloblastoma [ChIP-seq]	GSM2432943	28213356	D283_OTX2.abcam_peaks_hg19	D283_OTX2.abcam	D283	Homo sapiens	OTX2.abcam	Direct
OTX2_52	OTX2	GSE92582	OTX2 activity at distal regulatory elements shapes the chromatin landscape of Group 3 medulloblastoma [ChIP-seq]	GSM2432991	28213356	MSC_empty_OTX2_1_peaks_hg19	MSC_empty_OTX2_1	OTX2 ChIP-seq in primary medulloblastoma MSC infected with empty vector	Homo sapiens	OTX2	Direct
OTX2_53	OTX2	GSE92582	OTX2 activity at distal regulatory elements shapes the chromatin landscape of Group 3 medulloblastoma [ChIP-seq]	GSM2432995	28213356	MSC_OTX2_OTX2_1_peaks_hg19	MSC_OTX2_OTX2_1	OTX2 ChIP-seq in primary medulloblastoma MSC infected with OTX2	Homo sapiens	OTX2	Direct
OTX2_54	OTX2	GSE92582	OTX2 activity at distal regulatory elements shapes the chromatin landscape of Group 3 medulloblastoma [ChIP-seq]	GSM2432999	28213356	MSC_empty_OTX2_2_peaks_hg19	MSC_empty_OTX2_2	OTX2 ChIP-seq in primary medulloblastoma MSC infected with empty vector	Homo sapiens	OTX2	Direct
OTX2_55	OTX2	GSE92582	OTX2 activity at distal regulatory elements shapes the chromatin landscape of Group 3 medulloblastoma [ChIP-seq]	GSM2433004	28213356	MSC_OTX2_OTX2_2_peaks_hg19	MSC_OTX2_OTX2_2	OTX2 ChIP-seq in primary medulloblastoma MSC infected with OTX2	Homo sapiens	OTX2	Direct
OTX2_56	OTX2	GSE92582	OTX2 activity at distal regulatory elements shapes the chromatin landscape of Group 3 medulloblastoma [ChIP-seq]	GSM2433010	28213356	MSC_NEUROD1_OTX2_2_peaks_hg19	MSC_NEUROD1_OTX2_2	OTX2 ChIP-seq in primary medulloblastoma MSC infected with NEUROD1	Homo sapiens	OTX2	Direct
OVOL2_01	OVOL2	GSE51142	Transcription factor binding in human cells occurs in dense clusters formed around cohesin anchor sites [Validation Set]	GSM1239518	23953112	LoVo_OVOL2_PassedQC_peaks	batch4_chrom2_LoVo_OVOL2_Rabbit_PassedQC	LoVo	Homo sapiens	OVOL2	Direct
OVOL2_02	OVOL2	GSE67823	Master transcription factors in corneal epithelial cells	GSM1867063	27134177	HCE-T-OVOL2_sorted_hg19_peaks	HCE-T-OVOL2	HCE-T	Homo sapiens	OVOL2	Direct
OVOL2_03	OVOL2	GSE67823	Master transcription factors in corneal epithelial cells	GSM2086970	27134177	hCEC-OVOL2_sorted_peaks_hg19	hCEC-OVOL2	corneal epithelium cell	Homo sapiens	OVOL2	Direct
PATZ1_50	PATZ1	GSE76494	Identification of in vivo binding sites of human GFP-tagged C2H2-ZF proteins	GSM2026872	27852650	PATZ1_rep1.macs.out_hg19	ChIP-seq of GFP-tagged PATZ1 in HEK293 cells [PATZ1_rep1]	HEK293	Homo sapiens	anti-GFP antibody	GFP
PAX5_01	PAX5	GSE44551	PAX5 overexpression is not enough to reestablish the mature B-cell phenotype in classical Hodgkin lymphoma (ChIP-Seq)	GSM1086293	23842424	Raji_1_peaks	Raji_1_IP	Raji	Homo sapiens	Pax-5 antibody (C-20)	Direct
PAX5_02	PAX5	GSE44551	PAX5 overexpression is not enough to reestablish the mature B-cell phenotype in classical Hodgkin lymphoma (ChIP-Seq)	GSM1086294	23842424	Raji_2_peaks	Raji_2_IP	Raji	Homo sapiens	Pax-5 antibody (C-20)	Direct
PAX5_03	PAX5	GSE44551	PAX5 overexpression is not enough to reestablish the mature B-cell phenotype in classical Hodgkin lymphoma (ChIP-Seq)	GSM1086295	23842424	Namalwa_1_peaks	Namalwa_1_IP	Namalwa	Homo sapiens	Pax-5 antibody (C-20)	Direct
PAX5_04	PAX5	GSE44551	PAX5 overexpression is not enough to reestablish the mature B-cell phenotype in classical Hodgkin lymphoma (ChIP-Seq)	GSM1086296	23842424	Namalwa_2_peaks	Namalwa_2_IP	Namalwa	Homo sapiens	Pax-5 antibody (C-20)	Direct
PAX5_05	PAX5	GSE44551	PAX5 overexpression is not enough to reestablish the mature B-cell phenotype in classical Hodgkin lymphoma (ChIP-Seq)	GSM1086297	23842424	L428-PAX5_1_peaks	L428-PAX5_1_IP	L428-PAX5	Homo sapiens	Pax-5 antibody (C-20)	Direct
PAX5_06	PAX5	GSE44551	PAX5 overexpression is not enough to reestablish the mature B-cell phenotype in classical Hodgkin lymphoma (ChIP-Seq)	GSM1086298	23842424	L428-PAX5_2_peaks	L428-PAX5_2_IP	L428-PAX5	Homo sapiens	Pax-5 antibody (C-20)	Direct
PAX5_07	PAX5	GSE32465	Transcription Factor Binding Sites by ChIP-seq from ENCODE/HAIB	GSM803334	24076218	hg19_wgEncodeHaibTfbsGm12892Pax5c20V0416101PkRep1	HudsonAlpha_ChipSeq_GM12892_PAX5-C20_v041610.1	GM12892	Homo sapiens	PAX5	Direct
PAX5_08	PAX5	GSE32465	Transcription Factor Binding Sites by ChIP-seq from ENCODE/HAIB	GSM803334	24076218	hg19_wgEncodeHaibTfbsGm12892Pax5c20V0416101PkRep2	HudsonAlpha_ChipSeq_GM12892_PAX5-C20_v041610.1	GM12892	Homo sapiens	PAX5	Direct
PAX5_09	PAX5	GSE32465	Transcription Factor Binding Sites by ChIP-seq from ENCODE/HAIB	GSM803337	24076218	hg19_wgEncodeHaibTfbsGm12891Pax5c20V0416101PkRep1	HudsonAlpha_ChipSeq_GM12891_PAX5-C20_v041610.1	GM12891	Homo sapiens	PAX5	Direct
PAX5_10	PAX5	GSE32465	Transcription Factor Binding Sites by ChIP-seq from ENCODE/HAIB	GSM803337	24076218	hg19_wgEncodeHaibTfbsGm12891Pax5c20V0416101PkRep2	HudsonAlpha_ChipSeq_GM12891_PAX5-C20_v041610.1	GM12891	Homo sapiens	PAX5	Direct
PAX5_11	PAX5	GSE32465	Transcription Factor Binding Sites by ChIP-seq from ENCODE/HAIB	GSM803362	24076218	hg19_wgEncodeHaibTfbsGm12878Pax5n19Pcr1xPkRep1	HudsonAlpha_ChipSeq_GM12878_PAX5-N19_PCR1x	GM12878	Homo sapiens	PAX5	Direct
PAX5_12	PAX5	GSE32465	Transcription Factor Binding Sites by ChIP-seq from ENCODE/HAIB	GSM803362	24076218	hg19_wgEncodeHaibTfbsGm12878Pax5n19Pcr1xPkRep2	HudsonAlpha_ChipSeq_GM12878_PAX5-N19_PCR1x	GM12878	Homo sapiens	PAX5	Direct
PAX5_13	PAX5	GSE32465	Transcription Factor Binding Sites by ChIP-seq from ENCODE/HAIB	GSM803391	24076218	hg19_wgEncodeHaibTfbsGm12878Pax5c20Pcr1xPkRep1	HudsonAlpha_ChipSeq_GM12878_PAX5-C20_PCR1x	GM12878	Homo sapiens	PAX5	Direct
PAX5_14	PAX5	GSE32465	Transcription Factor Binding Sites by ChIP-seq from ENCODE/HAIB	GSM803391	24076218	hg19_wgEncodeHaibTfbsGm12878Pax5c20Pcr1xPkRep2	HudsonAlpha_ChipSeq_GM12878_PAX5-C20_PCR1x	GM12878	Homo sapiens	PAX5	Direct
PAX6_01	PAX6	GSE61475	Transcription factor binding dynamics during human ES cell differentiation	GSM1505714	25693565	Pax6_010812_endo3d.peak	PAX6 MNChIP-seq in cell type dEN Pax6_010812_endo3d	HUES64	Homo sapiens	PAX6(Abcam,ab5790,GR23677-3)	Direct
PAX6_02	PAX6	GSE61475	Transcription factor binding dynamics during human ES cell differentiation	GSM1505715	25693565	Pax6_022813_ecto.peak	PAX6 MNChIP-seq in cell type dEC Pax6_022813_ecto	HUES64	Homo sapiens	PAX6(Abcam,ab5790,GR23677-3)	Direct
PAX6_50	PAX6	GSE60024	ChIP-seq of RNA polymerase II, transcription factors and histone modification in retinal pigment epithelial cells	GSM1567048	26603904	03142013_D1WLRACXX_6.CGTACG_hg19_peaks	RPE-PAX6_ChipSeq	Sciencell #6540	Homo sapiens	Pax6	Direct
PAX6_51	PAX6	GSE87530	Transcriptome comparison of PAX6 ablated mouse beta cells to WT beta cells, ChIP-seq analysis of PAX6 bound sites both in mouse and human beta cell lines (Min6 and EndoC), and ChIP-seq analysis fo histone mark H3K9ac on mouse pancreatic beta cells.	GSM2333439	27941241	H1_ChIP-Pax6-peaks_hg19	Pax6_ChIP_Endo_rep1	EndoC cells	Homo sapiens	Rabbit anti-Pax6 (Biolegend, 901301)	Direct
PAX6_52	PAX6	GSE87530	Transcriptome comparison of PAX6 ablated mouse beta cells to WT beta cells, ChIP-seq analysis of PAX6 bound sites both in mouse and human beta cell lines (Min6 and EndoC), and ChIP-seq analysis fo histone mark H3K9ac on mouse pancreatic beta cells.	GSM2333440	27941241	H2_ChIP-Pax6-peaks_hg19	Pax6_ChIP_Endo_rep2	EndoC cells	Homo sapiens	Rabbit anti-Pax6 (Biolegend, 901301)	Direct
PAX8_50	PAX8	GSE79893	Epigenomic remodeling of the PAX8 cistrome in high grade serous ovarian cancer [ChIP-Seq]	GSM2107936	27617304	FT33_PAX8_peaks_hg19	FT33_chip	FT33	Homo sapiens	PAX8 antibody (Novus, Product #NBP1-32440, Littleton, CO)	Direct
PAX8_51	PAX8	GSE79893	Epigenomic remodeling of the PAX8 cistrome in high grade serous ovarian cancer [ChIP-Seq]	GSM2107938	27617304	FT194_PAX8_peaks_hg19	FT194_chip	FT194	Homo sapiens	PAX8 antibody (Novus, Product #NBP1-32440, Littleton, CO)	Direct
PAX8_52	PAX8	GSE79893	Epigenomic remodeling of the PAX8 cistrome in high grade serous ovarian cancer [ChIP-Seq]	GSM2107940	27617304	FT246_PAX8_peaks_hg19	FT246_chip	FT246	Homo sapiens	PAX8 antibody (Novus, Product #NBP1-32440, Littleton, CO)	Direct
PAX8_53	PAX8	GSE79893	Epigenomic remodeling of the PAX8 cistrome in high grade serous ovarian cancer [ChIP-Seq]	GSM2107942	27617304	Kuromachi_PAX8_peaks_hg19	KURAMOCHI_chip	KURAMOCHI	Homo sapiens	PAX8 antibody (Novus, Product #NBP1-32440, Littleton, CO)	Direct
PAX8_54	PAX8	GSE79893	Epigenomic remodeling of the PAX8 cistrome in high grade serous ovarian cancer [ChIP-Seq]	GSM2107945	27617304	OVSAHO_PAX8_peaks_hg19	OVSAHO_chip	OVSAHO	Homo sapiens	PAX8 antibody (Novus, Product #NBP1-32440, Littleton, CO)	Direct
PAX8_55	PAX8	GSE79893	Epigenomic remodeling of the PAX8 cistrome in high grade serous ovarian cancer [ChIP-Seq]	GSM2107947	27617304	JHOS4_PAX8_peaks_hg19	JHOS4_chip	JHOS4	Homo sapiens	PAX8 antibody (Novus, Product #NBP1-32440, Littleton, CO)	Direct
PAX8_56	PAX8	GSE105903	ChIP-seq from MCF-7 (ENCSR949IWY)	GSM2828670	22955616	ENCFF291LKR_peaks_hg19	ChIP-seq from MCF-7 (ENCLB638PNT)	MCF-7	Homo sapiens	PAX8	Direct
PAX8_57	PAX8	GSE105903	ChIP-seq from MCF-7 (ENCSR949IWY)	GSM2828671	22955616	ENCFF371FPA_peaks_hg19	ChIP-seq from MCF-7 (ENCLB711UYU)	MCF-7	Homo sapiens	PAX8	Direct
PBX1_01	PBX1	GSE28007	The pioneer factor PBX1 guides a distinct ERa signaling in breast cancer [ChIP-seq]	GSM692743	22125492	PBX1_MCF7_red_m16_10_5_hg19_peaks	PBX1_ChiP_seq data	MCF7 breast cancer cells	Homo sapiens	Anti-PBX1	Direct
PBX1_50	PBX1	GSE59538	Self-enforcing Feedback Activation between BCL6 and Pre-B Cell Receptor Signaling Defines a Distinct Subtype of Acute Lymphoblastic Leukemia	GSM1438989	25759025	ICN12_PBX1_08022013_hg19_peaks	PBX1	primary pre-B acute lymphomablastic leukemia	Homo sapiens	PBX1	Direct
PBX3_01	PBX3	GSE32465	Transcription Factor Binding Sites by ChIP-seq from ENCODE/HAIB	GSM1010755	24076218	hg19_wgEncodeHaibTfbsA549Pbx3V0422111PkRep1	HudsonAlpha_ChipSeq_A549_Pbx3_v042211.1	A549	Homo sapiens	Pbx3	Direct
PBX3_02	PBX3	GSE32465	Transcription Factor Binding Sites by ChIP-seq from ENCODE/HAIB	GSM1010755	24076218	hg19_wgEncodeHaibTfbsA549Pbx3V0422111PkRep2	HudsonAlpha_ChipSeq_A549_Pbx3_v042211.1	A549	Homo sapiens	Pbx3	Direct
PBX3_03	PBX3	GSE32465	Transcription Factor Binding Sites by ChIP-seq from ENCODE/HAIB	GSM1010887	24076218	hg19_wgEncodeHaibTfbsSknshPbx3V0422111PkRep1	HudsonAlpha_ChipSeq_SK-N-SH_Pbx3_v042211.1	SK-N-SH	Homo sapiens	Pbx3	Direct
PBX3_04	PBX3	GSE32465	Transcription Factor Binding Sites by ChIP-seq from ENCODE/HAIB	GSM1010887	24076218	hg19_wgEncodeHaibTfbsSknshPbx3V0422111PkRep2	HudsonAlpha_ChipSeq_SK-N-SH_Pbx3_v042211.1	SK-N-SH	Homo sapiens	Pbx3	Direct
PBX3_05	PBX3	GSE32465	Transcription Factor Binding Sites by ChIP-seq from ENCODE/HAIB	GSM803532	24076218	hg19_wgEncodeHaibTfbsGm12878Pbx3Pcr1xPkRep1	HudsonAlpha_ChipSeq_GM12878_Pbx3_PCR1x	GM12878	Homo sapiens	Pbx4	Direct
PBX3_06	PBX3	GSE32465	Transcription Factor Binding Sites by ChIP-seq from ENCODE/HAIB	GSM803532	24076218	hg19_wgEncodeHaibTfbsGm12878Pbx3Pcr1xPkRep2	HudsonAlpha_ChipSeq_GM12878_Pbx3_PCR1x	GM12878	Homo sapiens	Pbx5	Direct
PDX1_01	PDX1	GSE58685	PDX1 Binding in human embryonic stem cell derived pancreatic progenitor cells [ChIP-seq]	GSE58685	25843046	s_5_s_6_macs_m1_peaks	PDX1_ChIPSEQ	hESCs differentiated into pancreatic lineage	Homo sapiens	PDX1	Direct
PDX1_50	PDX1	GSE106949	Genome-wide analysis of PDX1 target genes in human pancreatic progenitors [ChIP-seq]	GSE106949	29396371	XM001-PP_PDX1_CTTGTA_GEM_events_Filtered_Merged_hg19	XM001-PP_PDX1_Lane1_CTTGTA	iPS derived pancreatic precursor cells	Homo sapiens	Goat anti PDX1 (Christopher V. E., Wright)	Direct
PHF8_01	PHF8	GSE20725	ChIP-seq of PHF8 and H3K4me3	GSM520381	20421419	PHF8_HeLa_peaks	PHF8 ChIP-seq HeLa	HeLa S3	Homo sapiens	rabbit Abcam ab35471 (PHF8)	Direct
PHF8_02	PHF8	GSE20725	ChIP-seq of PHF8 and H3K4me3	GSM520382	20421419	PHF8_293T_peaks	PHF8 ChIP-seq 293T	HEK293T	Homo sapiens	rabbit Abcam ab35471 (PHF8)	Direct
PHF8_03	PHF8	GSE20725	ChIP-seq of PHF8 and H3K4me3	GSM520383	20421419	PHF8_Hs68minusFBS_peaks	PHF8 ChIP-seq Hs68-FBS	Hs68	Homo sapiens	rabbit Abcam ab35471 (PHF8)	Direct
PHF8_04	PHF8	GSE20725	ChIP-seq of PHF8 and H3K4me3	GSM520384	20421419	PHF8_Hs68plusFBS_peaks	PHF8 ChIP-seq Hs68+FBS	Hs68	Homo sapiens	rabbit Abcam ab35471 (PHF8)	Direct
PHF8_05	PHF8	GSE22400	PHF8 mediates histone demethylation events in cell cycle progression	GSM558470	20622854	PHF8_unsyn	PHF8_HeLa_unsyn_ChIPSeq	HeLa cells	Homo sapiens	PHF8	Direct
PHF8_06	PHF8	GSE32509	Combinatorial patterning of chromatin regulators uncovered by genome-wide location analysis in human cells	GSM831008	22196736	K562_PHF8	K562_PHF8_1	K562 erythrocytic leukaemia cells (ATCC CCL-243)	Homo sapiens	PHF8	Direct
PHF8_07	PHF8	GSE32509	Combinatorial patterning of chromatin regulators uncovered by genome-wide location analysis in human cells	GSM831037	22196736	H1_PHF8	H1_PHF8	H1 ES cells were grown in TeSR media on Matrigel (Cellular Dynamics)	Homo sapiens	PHF8	Direct
PHF8_08	PHF8	GSE29611	Histone Modifications by ChIP-seq from ENCODE/Broad Institute	GSM1003450	22955616	hg19_wgEncodeBroadHistoneK562Phf8a301772aStdPk	Broad_ChipSeq_K562_PHF8_(A301-772A)	K562	Homo sapiens	PHF8_(A301-772A)	Direct
PHF8_09	PHF8	GSE29611	Histone Modifications by ChIP-seq from ENCODE/Broad Institute	GSM1003509	22955616	hg19_wgEncodeBroadHistoneH1hescPhf8a301772aPk	Broad_ChipSeq_H1-hESC_PHF8_(A301-772A)	H1-hESC	Homo sapiens	PHF8_(A301-772A)	Direct
PITX3_50	PITX3	GSE93275	Specificity of Pitx3-Dependent Gene Regulatory Networks in Subsets of Midbrain Dopamine Neurons	GSM2449944	27514757	SHSY5Y_Pitx3flag.ucsc_hg19_peaks	Pitx3 ChIPseq in human SHSY5Y cells stably expressing mouse Pitx3-3Fn	SHSY5Y	Homo sapiens	anfi-FLAG	FLAG
PML_01	PML	GSE32465	Transcription Factor Binding Sites by ChIP-seq from ENCODE/HAIB	GSM1010722	24076218	hg19_wgEncodeHaibTfbsK562Pmlsc71910V0422111PkRep1	HudsonAlpha_ChipSeq_K562_PML_(SC-71910)_v042211.1	K562	Homo sapiens	PML_(SC-71910)	Direct
PML_02	PML	GSE32465	Transcription Factor Binding Sites by ChIP-seq from ENCODE/HAIB	GSM1010722	24076218	hg19_wgEncodeHaibTfbsK562Pmlsc71910V0422111PkRep2	HudsonAlpha_ChipSeq_K562_PML_(SC-71910)_v042211.1	K562	Homo sapiens	PML_(SC-71910)	Direct
PML_03	PML	GSE32465	Transcription Factor Binding Sites by ChIP-seq from ENCODE/HAIB	GSM1010771	24076218	hg19_wgEncodeHaibTfbsGm12878Pmlsc71910V0422111PkRep1	HudsonAlpha_ChipSeq_GM12878_PML_(SC-71910)_v042211.1	GM12878	Homo sapiens	PML_(SC-71910)	Direct
PML_04	PML	GSE32465	Transcription Factor Binding Sites by ChIP-seq from ENCODE/HAIB	GSM1010771	24076218	hg19_wgEncodeHaibTfbsGm12878Pmlsc71910V0422111PkRep2	HudsonAlpha_ChipSeq_GM12878_PML_(SC-71910)_v042211.1	GM12878	Homo sapiens	PML_(SC-71910)	Direct
PML_05	PML	GSE32465	Transcription Factor Binding Sites by ChIP-seq from ENCODE/HAIB	GSM1010838	24076218	hg19_wgEncodeHaibTfbsMcf7Pmlsc71910V0422111PkRep1	HudsonAlpha_ChipSeq_MCF-7_PML_(SC-71910)_v042211.1	MCF-7	Homo sapiens	PML_(SC-71910)	Direct
PML_06	PML	GSE32465	Transcription Factor Binding Sites by ChIP-seq from ENCODE/HAIB	GSM1010838	24076218	hg19_wgEncodeHaibTfbsMcf7Pmlsc71910V0422111PkRep2	HudsonAlpha_ChipSeq_MCF-7_PML_(SC-71910)_v042211.1	MCF-7	Homo sapiens	PML_(SC-71910)	Direct
POLR3A_01	POLR3A	GSE31477	ENCODE Transcription Factor Binding Sites by ChIP-seq from Stanford/Yale/USC/Harvard	GSM935372	22955991	hg19_wgEncodeSydhTfbsK562Rpc155StdPk	Harvard_ChipSeq_K562_RPC155_std	K562	Homo sapiens	RPC155	Direct
POLR3A_51	POLR3A	GSE20040	Pol II and its associated epigenetic marks are present at pol III-transcribed non-coding RNA genes (I)	GSM501714	20418881	CD4_Pol3_hg19_peaks	CD4_Pol3_ChIPSeq	CD4+ T cells	Homo sapiens	anti-PolIII	Direct
POU2F2_01	POU2F2	GSE32465	Transcription Factor Binding Sites by ChIP-seq from ENCODE/HAIB	GSM803397	24076218	hg19_wgEncodeHaibTfbsGm12891Pou2f2Pcr1xPkRep1	HudsonAlpha_ChipSeq_GM12891_POU2F2_PCR1x	GM12891	Homo sapiens	POU2F2	Direct
POU2F2_02	POU2F2	GSE32465	Transcription Factor Binding Sites by ChIP-seq from ENCODE/HAIB	GSM803397	24076218	hg19_wgEncodeHaibTfbsGm12891Pou2f2Pcr1xPkRep2	HudsonAlpha_ChipSeq_GM12891_POU2F2_PCR1x	GM12891	Homo sapiens	POU2F2	Direct
POU2F2_03	POU2F2	GSE32465	Transcription Factor Binding Sites by ChIP-seq from ENCODE/HAIB	GSM803534	24076218	hg19_wgEncodeHaibTfbsGm12878Pou2f2Pcr1xPkRep1	HudsonAlpha_ChipSeq_GM12878_POU2F2_PCR1x	GM12878	Homo sapiens	POU2F2	Direct
POU2F2_04	POU2F2	GSE32465	Transcription Factor Binding Sites by ChIP-seq from ENCODE/HAIB	GSM803534	24076218	hg19_wgEncodeHaibTfbsGm12878Pou2f2Pcr1xPkRep2	HudsonAlpha_ChipSeq_GM12878_POU2F2_PCR1x	GM12878	Homo sapiens	POU2F2	Direct
POU2F2_05	POU2F2	GSE32465	Transcription Factor Binding Sites by ChIP-seq from ENCODE/HAIB	GSM803534	24076218	hg19_wgEncodeHaibTfbsGm12878Pou2f2Pcr1xPkRep3	HudsonAlpha_ChipSeq_GM12878_POU2F2_PCR1x	GM12878	Homo sapiens	POU2F2	Direct
POU2F2_50	POU2F2	GSE79480	Regulation of normal B cell differentiation and malignant B cell survival by OCT2 (ChIP-Seq)	GSM2095818	26993806	HBL1_OCT2_ii_hg19_peaks	HBL1 OCT2 - repeat 2	HBL1	Homo sapiens	OCT2	Direct
POU2F2_51	POU2F2	GSE79480	Regulation of normal B cell differentiation and malignant B cell survival by OCT2 (ChIP-Seq)	GSM2095819	26993806	HBL1_OCT2_i_hg19_peaks	HBL1 OCT2 - repeat 1	HBL1	Homo sapiens	OCT2	Direct
POU2F2_52	POU2F2	GSE79480	Regulation of normal B cell differentiation and malignant B cell survival by OCT2 (ChIP-Seq)	GSM2095824	26993806	BJAB_BirA_OCT2_WT_hg19_peaks	BJAB BirA OCT2 WT	BJAB	Homo sapiens	OCT2	Direct
POU3F2_01	POU3F2	GSE54047	Reconstructing and reprogramming the tumor propagating potential of glioblastoma stem-like cells: ChIP-seq	GSM1306358	24726434	MGG8TPC.POU3F2_hg19	MGG8TPC POU3F2	MGG8 human glioblastoma stem	Homo sapiens	Pou3f2/Brn2 (Epitomics)	Direct
POU5F1_01	POU5F1		Transposable elements have rewired the core regulatory network of human embryonic stem cells	None	20526341	Bourque_POU5F1_hg19		embryonic stem cells (hESCs)	Homo sapiens	POU5F1	Direct
POU5F1_02	POU5F1	GSE56567	Critical role of transient activation of human endogenous retroviruses during reprogramming toward pluripotency (Chip-Seq)	GSM1364025	25097266	POU5F1_iPSC_Peaks_hg19	OCT4_iPSC	Induced pluripotent stem cells	Homo sapiens	anti OCT3 antibody	Direct
POU5F1_03	POU5F1	GSE61475	Transcription factor binding dynamics during human ES cell differentiation	GSM1505722	25693565	Pou5f1_022813_endo.peak	POU5F1 MNChIP-seq in cell type dEN Pou5f1_022813_endo	HUES64	Homo sapiens	POU5F1(Abcam,ab19857,GR21088-1)	Direct
POU5F1_04	POU5F1	GSE61475	Transcription factor binding dynamics during human ES cell differentiation	GSM1505723	25693565	Pou5f1_031313_meso.peak	POU5F1 MNChIP-seq in cell type dME Pou5f1_031313_meso	HUES64	Homo sapiens	POU5F1(Abcam,ab19857,GR21088-1)	Direct
POU5F1_05	POU5F1	GSE61475	Transcription factor binding dynamics during human ES cell differentiation	GSM1505724	25693565	Pou5f1_110512_h64.peak	POU5F1 MNChIP-seq in cell type HUES64 Pou5f1_110512_h64	HUES64	Homo sapiens	POU5F1(Abcam,ab19857,GR21088-1)	Direct
POU5F1_06	POU5F1	GSE61475	Transcription factor binding dynamics during human ES cell differentiation	GSM1505725	25693565	Pou5f1_110812_h64.peak	POU5F1 MNChIP-seq in cell type HUES64 Pou5f1_110812_h64	HUES64	Homo sapiens	POU5F1(Abcam,ab19857,GR21088-1)	Direct
POU5F1_07	POU5F1	GSE61475	Transcription factor binding dynamics during human ES cell differentiation	GSM1505726	25693565	Pou5f1_111212_mesendo.peak	POU5F1 MNChIP-seq in cell type dMS Pou5f1_111212_mesendo	HUES64	Homo sapiens	POU5F1(Abcam,ab19857,GR21088-1)	Direct
POU5F1_08	POU5F1	GSE61475	Transcription factor binding dynamics during human ES cell differentiation	GSM1505727	25693565	Pou5f1_120312_ecto.peak	POU5F1 MNChIP-seq in cell type dEC Pou5f1_120312_ecto	HUES64	Homo sapiens	POU5F1(Abcam,ab19857,GR21088-1)	Direct
POU5F1_09	POU5F1	GSE61475	Transcription factor binding dynamics during human ES cell differentiation	GSM1505728	25693565	Pou5f1_122811_h64.peak	POU5F1 MNChIP-seq in cell type HUES64 Pou5f1_122811_h64	HUES64	Homo sapiens	POU5F1(Abcam,ab19857,GR21088-1)	Direct
POU5F1_10	POU5F1	GSE21916	ChIP-Seq of Oct4 in Human Embryonic stem cells.	GSM545202	22036565	03062009_POU5F1_hg19	H9 Oct4 replicate 2	H9	Homo sapiens	Oct4	Direct
POU5F1_11	POU5F1	GSE21916	ChIP-Seq of Oct4 in Human Embryonic stem cells.	GSM545203	22036565	10012008_POU5F1_hg19	H9 Oct4 technical replicate 1	H9	Homo sapiens	Oct4	Direct
POU5F1_12	POU5F1	GSE21916	ChIP-Seq of Oct4 in Human Embryonic stem cells.	GSM545204	22036565	10212008_POU5F1_hg19	H9 Oct4 technical replicate 2	H9	Homo sapiens	Oct4	Direct
POU5F1_13	POU5F1	GSE32465	Transcription Factor Binding Sites by ChIP-seq from ENCODE/HAIB	GSM803438	24076218	hg19_wgEncodeHaibTfbsH1hescPou5f1sc9081V0416102PkRep1	HudsonAlpha_ChipSeq_H1-hESC_POU5F1_(SC-9081)_v041610.2	H1-hESC	Homo sapiens	POU5F1_(SC-9081)	Direct
POU5F1_14	POU5F1	GSE32465	Transcription Factor Binding Sites by ChIP-seq from ENCODE/HAIB	GSM803438	24076218	hg19_wgEncodeHaibTfbsH1hescPou5f1sc9081V0416102PkRep2	HudsonAlpha_ChipSeq_H1-hESC_POU5F1_(SC-9081)_v041610.2	H1-hESC	Homo sapiens	POU5F1_(SC-9081)	Direct
POU5F1_15	POU5F1	GSE36570	OSKM factors cooperatively engage chromatin to initiate reprogramming	GSM896985	23159369	Oct4_48hrs_peaks_hg19	Oct4 ChIP-Seq at 48hrs Post-Induction	BJ (foreskin fibroblast cell)	Homo sapiens	Oct4	Direct
PPARG_01	PPARG	GSE20752	Comparative Epigenomic Analysis of Murine and Human Adipogenesis	GSM534493	20887899	hASCt4.PpargAb1.intervals	hASC_t4_PpargAb1	Adipose stromal cell (ASC) adipocyte	Homo sapiens	PPARG	Direct
PPARG_02	PPARG	GSE20752	Comparative Epigenomic Analysis of Murine and Human Adipogenesis	GSM534494	20887899	hASCt4.PpargAb2.intervals	hASC_t4_PpargAb2	Adipose stromal cell (ASC) adipocyte	Homo sapiens	PPARG	Direct
PPARG_03	PPARG	GSE25426	Functional and cellular constraints that shaped the PPARg binding landscape in human and mouse macrophages: human ChIP-Seq	GSM624141	23118933	PPARg_hg19_significant.peaks	PPARg_ChIPseq	THP-1	Homo sapiens	anti-PPARg	Direct
PPARG_04	PPARG	GSE27450	Cross-species comparison of C/EBPÎ± and PPARÎ³ profiles in mouse and human adipocytes reveals interdependent retention of binding sites	GSM678397	21410980	SGBS_PPARg_rep1_peaks	SGBS_PPARg_rep1	SGBS	Homo sapiens	PPARG (H100)	Direct
PPARG_05	PPARG	GSE27450	Cross-species comparison of C/EBPÎ± and PPARÎ³ profiles in mouse and human adipocytes reveals interdependent retention of binding sites	GSM678398	21410980	SGBS_PPARg_rep2_peaks	SGBS_PPARg_rep2	SGBS	Homo sapiens	PPARG (H100)	Direct
PPARG_50	PPARG	GSE95940	ChIP-seq from HepG2 (ENCSR130VQL)	GSM2527505	22955616	ENCFF392WIW_peaks_hg19	ChIP-seq from HepG2 (ENCLB260LVJ)	HepG2 immortalized cell line stably expressing C-terminal FLAG-PPARG_isoform1 fusion protein, N-terminal FLAG-PPARG_isoform1 fusion protein	Homo sapiens	FLAG-PPARG_isoform1	FLAG
PPARG_51	PPARG	GSE95940	ChIP-seq from HepG2 (ENCSR130VQL)	GSM2527506	22955616	ENCFF704XPH_peaks_hg19	ChIP-seq from HepG2 (ENCLB659AMP)	HepG2 immortalized cell line stably expressing C-terminal FLAG-PPARG_isoform1 fusion protein, N-terminal FLAG-PPARG_isoform1 fusion protein	Homo sapiens	FLAG-PPARG_isoform1	FLAG
PRDM1_01	PRDM1	GSE61475	Transcription factor binding dynamics during human ES cell differentiation	GSM1505615	25693565	Blimp1_022813_mesendo.peak	PRDM1 MNChIP-seq in cell type dMS Blimp1_022813_mesendo	HUES64	Homo sapiens	PRDM1(Cell Signaling,9115BF,5)	Direct
PRDM1_02	PRDM1	GSE61475	Transcription factor binding dynamics during human ES cell differentiation	GSM1505616	25693565	Blimp1_061112_endo.peak	PRDM1 MNChIP-seq in cell type dEN Blimp1_061112_endo	HUES64	Homo sapiens	PRDM1(Cell Signaling,9115BF,5)	Direct
PRDM1_03	PRDM1	GSE61475	Transcription factor binding dynamics during human ES cell differentiation	GSM1505617	25693565	Blimp1_070213_h64.peak	PRDM1 MNChIP-seq in cell type HUES64 Blimp1_070213_h64	HUES64	Homo sapiens	PRDM1(Cell Signaling,9115BF,5)	Direct
PRDM1_04	PRDM1	GSE61475	Transcription factor binding dynamics during human ES cell differentiation	GSM1505618	25693565	Blimp1_111312_endo.peak	PRDM1 MNChIP-seq in cell type dEN Blimp1_111312_endo	HUES64	Homo sapiens	PRDM1(Cell Signaling,9115BF,5)	Direct
PRDM1_05	PRDM1	GSE31477	ENCODE Transcription Factor Binding Sites by ChIP-seq from Stanford/Yale/USC/Harvard	GSM935555	22955991	hg19_wgEncodeSydhTfbsHelas3Prdm19115IggrabPk	Stanford_ChipSeq_HeLa-S3_PRDM1_(9115)_IgG-rab	HeLa-S3	Homo sapiens	PRDM1_(9115)	Direct
PRDM1_50	PRDM1	GSE76494	Identification of in vivo binding sites of human GFP-tagged C2H2-ZF proteins	GSM2026748	27852650	PRDM1_rep1.macs.out_hg19	ChIP-seq of GFP-tagged PRDM1 in HEK293 cells [PRDM1_rep1]	HEK293	Homo sapiens	anti-GFP antibody	GFP
PRDM1_51	PRDM1	GSE91480	ChIP-seq from HEK293 (ENCSR098YLE)	GSM2423004	22955616	ENCFF425TQN_peaks_hg19	ChIP-seq from HEK293 (ENCLB267TEY)	HEK293 immortalized cell line derived from HEK293 stably expressing N-terminal eGFP-PRDM1 fusion protein	Homo sapiens	eGFP-PRDM1	GFP
PRDM1_52	PRDM1	GSE91480	ChIP-seq from HEK293 (ENCSR098YLE)	GSM2423005	22955616	ENCFF890GNM_peaks_hg19	ChIP-seq from HEK293 (ENCLB138UPY)	HEK293 immortalized cell line derived from HEK293 stably expressing N-terminal eGFP-PRDM1 fusion protein	Homo sapiens	eGFP-PRDM1	GFP
PRDM1_53	PRDM1	GSE102360	Selective expression of the transcription elongation factor Eleven Nineteen Lysine-rich Leukemia 3 (ELL3) in actiavted B lymphocytes drives rapid B cell proliferation	GSM2735456	28858629	Set2Merged_peaks_all_header_hg19	PRDM1 ChIP-Seq	Plasma cell lymphoma	Homo sapiens	PRDM1 (C14A4) rabbit mAb (Cell Signaling Tecnology)	Direct
PRDM2_50	PRDM2	GSE92004	ChIP-seq from HEK293 (ENCSR714LYA)	GSM2423886	22955616	ENCFF620TKQ_peaks_hg19	ChIP-seq from HEK293 (ENCLB563IED)	HEK293 immortalized cell line derived from HEK293 stably expressing N-terminal eGFP-PRDM2 fusion protein	Homo sapiens	eGFP-PRDM2	GFP
PRDM2_51	PRDM2	GSE92004	ChIP-seq from HEK293 (ENCSR714LYA)	GSM2423887	22955616	ENCFF800JIO_peaks_hg19	ChIP-seq from HEK293 (ENCLB127IUL)	HEK293 immortalized cell line derived from HEK293 stably expressing N-terminal eGFP-PRDM2 fusion protein	Homo sapiens	eGFP-PRDM2	GFP
RAD21_01	RAD21	GSE25021	[E-TABM-828] ChIP-Seq in human MCF7 and HEPG2 cells	GSE25021	20219941	RAD21_peaks_hg19	Rad21_breast_liver	Rad21_breast_liver	Homo sapiens	Rad21	Direct
RAD21_02	RAD21	GSE31477	ENCODE Transcription Factor Binding Sites by ChIP-seq from Stanford/Yale/USC/Harvard	GSM1003628	22955991	hg19_wgEncodeSydhTfbsSknshRad21IggrabPk	Stanford_ChipSeq_SK-N-SH_Rad21_IgG-rab	SK-N-SH	Homo sapiens	Rad21	Direct
RAD21_03	RAD21	GSE32465	Transcription Factor Binding Sites by ChIP-seq from ENCODE/HAIB	GSM1010761	24076218	hg19_wgEncodeHaibTfbsA549Rad21V0422111PkRep1	HudsonAlpha_ChipSeq_A549_Rad21_v042211.1	A549	Homo sapiens	Rad21	Direct
RAD21_04	RAD21	GSE32465	Transcription Factor Binding Sites by ChIP-seq from ENCODE/HAIB	GSM1010761	24076218	hg19_wgEncodeHaibTfbsA549Rad21V0422111PkRep2	HudsonAlpha_ChipSeq_A549_Rad21_v042211.1	A549	Homo sapiens	Rad21	Direct
RAD21_05	RAD21	GSE32465	Transcription Factor Binding Sites by ChIP-seq from ENCODE/HAIB	GSM1010791	24076218	hg19_wgEncodeHaibTfbsMcf7Rad21V0422111PkRep1	HudsonAlpha_ChipSeq_MCF-7_Rad21_v042211.1	MCF-7	Homo sapiens	Rad21	Direct
RAD21_06	RAD21	GSE32465	Transcription Factor Binding Sites by ChIP-seq from ENCODE/HAIB	GSM1010791	24076218	hg19_wgEncodeHaibTfbsMcf7Rad21V0422111PkRep2	HudsonAlpha_ChipSeq_MCF-7_Rad21_v042211.1	MCF-7	Homo sapiens	Rad21	Direct
RAD21_07	RAD21	GSE32465	Transcription Factor Binding Sites by ChIP-seq from ENCODE/HAIB	GSM1010801	24076218	hg19_wgEncodeHaibTfbsEcc1Rad21V0422111PkRep1	HudsonAlpha_ChipSeq_ECC-1_Rad21_v042211.1	ECC-1	Homo sapiens	Rad21	Direct
RAD21_08	RAD21	GSE32465	Transcription Factor Binding Sites by ChIP-seq from ENCODE/HAIB	GSM1010801	24076218	hg19_wgEncodeHaibTfbsEcc1Rad21V0422111PkRep2	HudsonAlpha_ChipSeq_ECC-1_Rad21_v042211.1	ECC-1	Homo sapiens	Rad21	Direct
RAD21_09	RAD21	GSE32465	Transcription Factor Binding Sites by ChIP-seq from ENCODE/HAIB	GSM1010848	24076218	hg19_wgEncodeHaibTfbsHct116Rad21V0422111PkRep1	HudsonAlpha_ChipSeq_HCT-116_Rad21_v042211.1	HCT-116	Homo sapiens	Rad21	Direct
RAD21_10	RAD21	GSE32465	Transcription Factor Binding Sites by ChIP-seq from ENCODE/HAIB	GSM1010848	24076218	hg19_wgEncodeHaibTfbsHct116Rad21V0422111PkRep2	HudsonAlpha_ChipSeq_HCT-116_Rad21_v042211.1	HCT-116	Homo sapiens	Rad21	Direct
RAD21_11	RAD21	GSE49402	Transcription factor binding in human cells occurs in dense clusters formed around cohesin anchor sites	GSM1208668	23953112	LoVo_RAD21_PassedQC_peaks	batch1_chrom1_LoVo_RAD21_Rabbit_PassedQC	LoVo	Homo sapiens	RAD21	Direct
RAD21_12	RAD21	GSE51142	Transcription factor binding in human cells occurs in dense clusters formed around cohesin anchor sites [Validation Set]	GSM1239426	23953112	LoVo_RAD21_PassedQC_peaks	batch3_chrom1_LoVo_RAD21_Rabbit_PassedQC	LoVo	Homo sapiens	RAD21	Direct
RAD21_13	RAD21	GSE51142	Transcription factor binding in human cells occurs in dense clusters formed around cohesin anchor sites [Validation Set]	GSM1239446	23953112	LoVo_RAD21_PassedQC_peaks	batch3_chrom2_LoVo_RAD21_Rabbit_PassedQC	LoVo	Homo sapiens	RAD21	Direct
RAD21_14	RAD21	GSE51142	Transcription factor binding in human cells occurs in dense clusters formed around cohesin anchor sites [Validation Set]	GSM1239538	23953112	LoVo_RAD21_PassedQC_peaks	batch4_chrom3_LoVo_RAD21_PassedQC	LoVo	Homo sapiens	RAD21	Direct
RAD21_15	RAD21	GSE51142	Transcription factor binding in human cells occurs in dense clusters formed around cohesin anchor sites [Validation Set]	GSM1239585	23953112	LoVo_RAD21_PassedQC_peaks	batch5_chrom1_LoVo_RAD21_Rabbit_PassedQC	LoVo	Homo sapiens	RAD21	Direct
RAD21_16	RAD21	GSE36985	Comparative profiling of chromatin state maps and transcription factor occupancy during human fetal and adult erythropoiesis	GSM908066	23041383	RAD21-F_peaks_hg19	RAD21-F	Human primary fetal proerythroblasts (ProEs)	Homo sapiens	RAD21	Direct
RAD21_17	RAD21	GSE36985	Comparative profiling of chromatin state maps and transcription factor occupancy during human fetal and adult erythropoiesis	GSM908067	23041383	RAD21-A_peaks_hg19	RAD21-A	Human primary adult proerythroblasts (ProEs)	Homo sapiens	RAD21	Direct
RAD21_18	RAD21	GSE31477	ENCODE Transcription Factor Binding Sites by ChIP-seq from Stanford/Yale/USC/Harvard	GSM935300	22955991	hg19_wgEncodeSydhTfbsA549Rad21IggrabPk	Stanford_ChipSeq_A549_Rad21_IgG-rab	A549	Homo sapiens	Rad21	Direct
RAD21_19	RAD21	GSE31477	ENCODE Transcription Factor Binding Sites by ChIP-seq from Stanford/Yale/USC/Harvard	GSM935379	22955991	hg19_wgEncodeSydhTfbsH1hescRad21IggrabPk	Stanford_ChipSeq_H1-hESC_Rad21_IgG-rab	H1-hESC	Homo sapiens	Rad21	Direct
RAD21_20	RAD21	GSE31477	ENCODE Transcription Factor Binding Sites by ChIP-seq from Stanford/Yale/USC/Harvard	GSM935571	22955991	hg19_wgEncodeSydhTfbsHelas3Rad21IggrabPk	Stanford_ChipSeq_HeLa-S3_Rad21_IgG-rab	HeLa-S3	Homo sapiens	Rad21	Direct
RAD21_21	RAD21	GSE31477	ENCODE Transcription Factor Binding Sites by ChIP-seq from Stanford/Yale/USC/Harvard	GSM935624	22955991	hg19_wgEncodeSydhTfbsImr90Rad21IggrabPk	Stanford_ChipSeq_IMR90_Rad21_IgG-rab	IMR90	Homo sapiens	Rad21	Direct
RAD21_22	RAD21	GSE31477	ENCODE Transcription Factor Binding Sites by ChIP-seq from Stanford/Yale/USC/Harvard	GSM935647	22955991	hg19_wgEncodeSydhTfbsHepg2Rad21IggrabPk	Stanford_ChipSeq_HepG2_Rad21_IgG-rab	HepG2	Homo sapiens	Rad21	Direct
RAD21_23	RAD21	GSE32465	Transcription Factor Binding Sites by ChIP-seq from ENCODE/HAIB	GSM803466	24076218	hg19_wgEncodeHaibTfbsH1hescRad21V0416102PkRep1	HudsonAlpha_ChipSeq_H1-hESC_Rad21_v041610.2	H1-hESC	Homo sapiens	Rad21	Direct
RAD21_24	RAD21	GSE32465	Transcription Factor Binding Sites by ChIP-seq from ENCODE/HAIB	GSM803466	24076218	hg19_wgEncodeHaibTfbsH1hescRad21V0416102PkRep2	HudsonAlpha_ChipSeq_H1-hESC_Rad21_v041610.2	H1-hESC	Homo sapiens	Rad21	Direct
RARA_50	RARA	GSE60270	Enhancer Activation Requires Trans-Recruitment of a Mega Transcription Factor Complex (ChIP-seq)	GSM1469982	25303530	RARaWT+RA+E2_MCF7_hg19_peaks	RARa_WT_BiotinChIPseq_Dox_RA_E2_Exp2	MCF7	Homo sapiens	Biotin-ChIP	Biotin
RARA_51	RARA	GSE60270	Enhancer Activation Requires Trans-Recruitment of a Mega Transcription Factor Complex (ChIP-seq)	GSM1469989	25303530	RARaWT+E2_MCF7_hg19_peaks	RARa_WT_BiotinChIPseq_Dox_E2_Exp4	MCF7	Homo sapiens	Biotin-ChIP	Biotin
RARA_52	RARA	GSE96197	ChIP-seq from HepG2 (ENCSR500WXT)	GSM2534075	22955616	ENCFF993HDF_peaks_hg19	ChIP-seq from HepG2 (ENCLB468THC)	HepG2 immortalized cell line stably expressing N-terminal FLAG-RARA fusion protein, C-terminal FLAG-RARA fusion protein	Homo sapiens	FLAG-RARA	FLAG
RARA_53	RARA	GSE96197	ChIP-seq from HepG2 (ENCSR500WXT)	GSM2534076	22955616	ENCFF969XGP_peaks_hg19	ChIP-seq from HepG2 (ENCLB225NHS)	HepG2 immortalized cell line stably expressing N-terminal FLAG-RARA fusion protein, C-terminal FLAG-RARA fusion protein	Homo sapiens	FLAG-RARA	FLAG
RARG_01	RARG	GSE49402	Transcription factor binding in human cells occurs in dense clusters formed around cohesin anchor sites	GSM1208788	23953112	LoVo_RARG_PassedQC_peaks	batch2_chrom1_LoVo_RARG_Mouse_PassedQC	LoVo	Homo sapiens	RARG	Direct
RBBP5_01	RBBP5	GSE29611	Histone Modifications by ChIP-seq from ENCODE/Broad Institute	GSM1003449	22955616	hg19_wgEncodeBroadHistoneK562Rbbp5a300109aStdPk	Broad_ChipSeq_K562_RBBP5_(A300-109A)	K562	Homo sapiens	RBBP5_(A300-109A)	Direct
RBBP5_02	RBBP5	GSE29611	Histone Modifications by ChIP-seq from ENCODE/Broad Institute	GSM1003584	22955616	hg19_wgEncodeBroadHistoneH1hescRbbp5a300109aStdPk	Broad_ChipSeq_H1-hESC_RBBP5_(A300-109A)	H1-hESC	Homo sapiens	RBBP5_(A300-109A)	Direct
RBBP5_03	RBBP5	GSE32509	Combinatorial patterning of chromatin regulators uncovered by genome-wide location analysis in human cells	GSM831012	22196736	K562_RBBP5_hg19	K562_RBBP5_1	K562 erythrocytic leukaemia cells (ATCC CCL-243)	Homo sapiens	RBBP5	Direct
RBBP5_04	RBBP5	GSE32509	Combinatorial patterning of chromatin regulators uncovered by genome-wide location analysis in human cells	GSM831038	22196736	H1_RBBP5_hg19	H1_RBBP5_1	H1 ES cells were grown in TeSR media on Matrigel (Cellular Dynamics)	Homo sapiens	RBBP5	Direct
REST_01	REST	GSE29611	Histone Modifications by ChIP-seq from ENCODE/Broad Institute	GSM1003507	22955616	hg19_wgEncodeBroadHistoneK562RestPk_hg19	Broad_ChipSeq_K562_REST	K562	Homo sapiens	REST	Direct
REST_02	REST	GSE44224	Mechanisms of dosage-dependent regulation of gene expression by transcription factor SF-1	GSM1192174	23907384	basal_REST_hg19_peaks	ChIP-seq_NRSF/REST_basal SF-1	adrenocortical tumor	Homo sapiens	NRSF/REST Millipore #07-579	Direct
REST_03	REST	GSE44224	Mechanisms of dosage-dependent regulation of gene expression by transcription factor SF-1	GSM1192175	23907384	over_REST_hg19_peaks	ChIP-seq_NRSF/REST_overexpressed SF-1	adrenocortical tumor	Homo sapiens	NRSF/REST Millipore #07-579	Direct
REST_04	REST	GSE49570	Genome-wide mapping of REST-bound sites in human CD4+ T cells	GSM1201946	24922058	Human_T_Cell_Rest_NoIndex_hg19	REST_ChIPSeq	CD4+ T cell	Homo sapiens	anti-REST Ab (Millipore 07-579)	Direct
REST_05	REST	GSE49402	Transcription factor binding in human cells occurs in dense clusters formed around cohesin anchor sites	GSM1208790	23953112	hg19_REST_PassedQC_peaks	batch2_chrom1_LoVo_REST_Rabbit_PassedQC	LoVo	Homo sapiens	REST	Direct
REST_06	REST	GSE51234	Transcription factor binding in human cells occurs in dense clusters formed around cohesin anchor sites [GP5d/siRAD21 ChIP-Seq experiments]	GSM1240824	23953112	GP5dControl_hg19_REST_peaks	GP5dControl_REST_Rabbit	GP5d	Homo sapiens	REST	Direct
REST_07	REST	GSE32509	Combinatorial patterning of chromatin regulators uncovered by genome-wide location analysis in human cells	GSM831015	22196736	K562_REST_peaks_hg19	K562_REST	K562 erythrocytic leukaemia cells (ATCC CCL-243)	Homo sapiens	REST	Direct
REST_08	REST	GSE32465	Transcription Factor Binding Sites by ChIP-seq from ENCODE/HAIB	GSM1010804	24076218	hg19_wgEncodeHaibTfbsH1neuronsNrsfV0422111PkRep1	HudsonAlpha_ChipSeq_H1-neurons_NRSF_v042211.1	H1-neurons	Homo sapiens	NRSF	Direct
REST_09	REST	GSE32465	Transcription Factor Binding Sites by ChIP-seq from ENCODE/HAIB	GSM1010804	24076218	hg19_wgEncodeHaibTfbsH1neuronsNrsfV0422111PkRep2	HudsonAlpha_ChipSeq_H1-neurons_NRSF_v042211.1	H1-neurons	Homo sapiens	NRSF	Direct
REST_10	REST	GSE32465	Transcription Factor Binding Sites by ChIP-seq from ENCODE/HAIB	GSM803365	24076218	hg19_wgEncodeHaibTfbsH1hescNrsfV0416102PkRep1	HudsonAlpha_ChipSeq_H1-hESC_NRSF_v041610.2	H1-hESC	Homo sapiens	NRSF	Direct
REST_11	REST	GSE32465	Transcription Factor Binding Sites by ChIP-seq from ENCODE/HAIB	GSM803365	24076218	hg19_wgEncodeHaibTfbsH1hescNrsfV0416102PkRep2	HudsonAlpha_ChipSeq_H1-hESC_NRSF_v041610.2	H1-hESC	Homo sapiens	NRSF	Direct
RFX2_01	RFX2	GSE49402	Transcription factor binding in human cells occurs in dense clusters formed around cohesin anchor sites	GSM1208671	23953112	LoVo_RFX2_PassedQC_peaks	batch1_chrom1_LoVo_RFX2_Goat_PassedQC	LoVo	Homo sapiens	RFX2	Direct
RFX5_01	RFX5	GSE31477	ENCODE Transcription Factor Binding Sites by ChIP-seq from Stanford/Yale/USC/Harvard	GSM1003615	22955991	hg19_wgEncodeSydhTfbsImr90Rfx5IggrabPk	Stanford_ChipSeq_IMR90_RFX5_(200-401-194)_IgG-rab	IMR90	Homo sapiens	RFX5_(200-401-194)	Direct
RFX5_02	RFX5	GSE31477	ENCODE Transcription Factor Binding Sites by ChIP-seq from Stanford/Yale/USC/Harvard	GSM1003629	22955991	hg19_wgEncodeSydhTfbsSknshRfx5IggrabPk	Stanford_ChipSeq_SK-N-SH_RFX5_(200-401-194)_IgG-rab	SK-N-SH	Homo sapiens	RFX5_(200-401-194)	Direct
RFX5_03	RFX5	GSE49402	Transcription factor binding in human cells occurs in dense clusters formed around cohesin anchor sites	GSM1208672	23953112	LoVo_RFX5_PassedQC_peaks	batch1_chrom1_LoVo_RFX5_Rabbit_PassedQC	LoVo	Homo sapiens	RFX5	Direct
RFX5_04	RFX5	GSE31477	ENCODE Transcription Factor Binding Sites by ChIP-seq from Stanford/Yale/USC/Harvard	GSM935304	22955991	hg19_wgEncodeSydhTfbsHepg2Rfx5200401194IggrabPk	Stanford_ChipSeq_HepG2_RFX5_(200-401-194)_IgG-rab	HepG2	Homo sapiens	RFX5_(200-401-194)	Direct
RFX5_05	RFX5	GSE31477	ENCODE Transcription Factor Binding Sites by ChIP-seq from Stanford/Yale/USC/Harvard	GSM935382	22955991	hg19_wgEncodeSydhTfbsH1hescRfx5200401194IggrabPk	Stanford_ChipSeq_H1-hESC_RFX5_(200-401-194)_IgG-rab	H1-hESC	Homo sapiens	RFX5_(200-401-194)	Direct
RFX5_06	RFX5	GSE31477	ENCODE Transcription Factor Binding Sites by ChIP-seq from Stanford/Yale/USC/Harvard	GSM935556	22955991	hg19_wgEncodeSydhTfbsGm12878Rfx5200401194IggmusPk	Stanford_ChipSeq_GM12878_RFX5_(200-401-194)_IgG-mus	GM12878	Homo sapiens	RFX5_(200-401-194)	Direct
RFX5_07	RFX5	GSE31477	ENCODE Transcription Factor Binding Sites by ChIP-seq from Stanford/Yale/USC/Harvard	GSM935560	22955991	hg19_wgEncodeSydhTfbsHelas3Rfx5200401194IggrabPk	Stanford_ChipSeq_HeLa-S3_RFX5_(200-401-194)_IgG-rab	HeLa-S3	Homo sapiens	RFX5_(200-401-194)	Direct
RFX5_08	RFX5	GSE31477	ENCODE Transcription Factor Binding Sites by ChIP-seq from Stanford/Yale/USC/Harvard	GSM935565	22955991	hg19_wgEncodeSydhTfbsK562Rfx5IggrabPk	Stanford_ChipSeq_K562_RFX5_(200-401-194)_IgG-rab	K562	Homo sapiens	RFX5_(200-401-194)	Direct
RNF2_01	RNF2	GSE29611	Histone Modifications by ChIP-seq from ENCODE/Broad Institute	GSM1003563	22955616	hg19_wgEncodeBroadHistoneK562Rnf2Pk	Broad_ChipSeq_K562_RNF2	K562	Homo sapiens	RNF2	Direct
RNF2_02	RNF2	GSE32509	Combinatorial patterning of chromatin regulators uncovered by genome-wide location analysis in human cells	GSM831017	22196736	K562_RNF2_hg19	K562_RNF2	K562 erythrocytic leukaemia cells (ATCC CCL-243)	Homo sapiens	RNF2	Direct
RNF2_50	RNF2	GSE91525	ChIP-seq from K562 (ENCSR138FUZ)	GSM2423081	22955616	ENCFF533MTU_peaks_hg19	ChIP-seq from K562 (ENCLB680YFS)	K562	Homo sapiens	RNF2	Direct
RNF2_51	RNF2	GSE91525	ChIP-seq from K562 (ENCSR138FUZ)	GSM2423082	22955616	ENCFF558QUM_peaks_hg19	ChIP-seq from K562 (ENCLB107GJJ)	K562	Homo sapiens	RNF2	Direct
RNF2_52	RNF2	GSE91837	ChIP-seq from HepG2 (ENCSR523XCR)	GSM2423605	22955616	ENCFF387MBI_peaks_hg19	ChIP-seq from HepG2 (ENCLB726MYU)	HepG2	Homo sapiens	RNF2	Direct
RNF2_53	RNF2	GSE91837	ChIP-seq from HepG2 (ENCSR523XCR)	GSM2423606	22955616	ENCFF003FGN_peaks_hg19	ChIP-seq from HepG2 (ENCLB527SUL)	HepG2	Homo sapiens	RNF2	Direct
RNF2_54	RNF2	GSE92081	ChIP-seq from K562 (ENCSR820GND)	GSM2424015	22955616	ENCFF696NDZ_peaks_hg19	ChIP-seq from K562 (ENCLB065PPI)	K562	Homo sapiens	RNF2	Direct
RNF2_55	RNF2	GSE92081	ChIP-seq from K562 (ENCSR820GND)	GSM2424016	22955616	ENCFF232HEV_peaks_hg19	ChIP-seq from K562 (ENCLB279KNJ)	K562	Homo sapiens	RNF2	Direct
RNF2_56	RNF2	GSE95908	ChIP-seq from K562 (ENCSR076YPO)	GSM2527440	22955616	ENCFF820ZTK_peaks_hg19	ChIP-seq from K562 (ENCLB252OEO)	K562	Homo sapiens	RNF2	Direct
RNF2_57	RNF2	GSE95908	ChIP-seq from K562 (ENCSR076YPO)	GSM2527441	22955616	ENCFF844TQX_peaks_hg19	ChIP-seq from K562 (ENCLB272JTK)	K562	Homo sapiens	RNF2	Direct
RNF2_58	RNF2	GSE101284	ChIP-seq from A549 (ENCSR798EGJ)	GSM2700618	22955616	ENCFF997LLV_peaks_hg19	ChIP-seq from A549 (ENCLB795RFC)	A549	Homo sapiens	RNF2	Direct
RNF2_59	RNF2	GSE101284	ChIP-seq from A549 (ENCSR798EGJ)	GSM2700619	22955616	ENCFF702IHF_peaks_hg19	ChIP-seq from A549 (ENCLB576KOQ)	A549	Homo sapiens	RNF2	Direct
RNF2_60	RNF2	GSE105490	ChIP-seq from K562 (ENCSR608XTF)	GSM2827186	22955616	ENCFF059LBQ_peaks_hg19	ChIP-seq from K562 (ENCLB741MQA)	K562	Homo sapiens	RNF2	Direct
RNF2_61	RNF2	GSE105490	ChIP-seq from K562 (ENCSR608XTF)	GSM2827187	22955616	ENCFF789DUE_peaks_hg19	ChIP-seq from K562 (ENCLB401FBV)	K562	Homo sapiens	RNF2	Direct
RUNX1_01	RUNX1	GSE42075	RUNX1 is a key target gene in t(4;11) leukemias and contributes to gene activation by interacting with the AF4-MLL complex	GSM1032075	23352661	SEM_RUNX1_peaks	RUNX1_ChIPSeq	SEM	Homo sapiens	Runx1	Direct
RUNX1_02	RUNX1	GSE42575	CBFb Stabilizes HIV Vif to Counteract APOBEC3 at the Expense of RUNX1 Target Gene Expression [ChIP-seq]	GSM1045363	23333304	RUNX1_rep_1_peaks	RUNX1	Jurkat Trex (Invitrogen)	Homo sapiens	RUNX1	Direct
RUNX1_03	RUNX1	GSE43119	The enhancer and promoter landscape of human regulatory and conventional T cell subpopulations	GSM1056933	24671953	30b_RUNX1_Treg_peaks	RUNX1_TregRA+ S030b	CD4+CD25+CD45RA+ expanded naive regulatory T cells	Homo sapiens	RUNX1 (abcam ab 23980)	Direct
RUNX1_04	RUNX1	GSE43119	The enhancer and promoter landscape of human regulatory and conventional T cell subpopulations	GSM1056934	24671953	30b_RUNX1_Tconv_peaks	RUNX1_Tconv S030b	CD4+CD25- expanded conventional T cells	Homo sapiens	RUNX1 (abcam ab 23980)	Direct
RUNX1_05	RUNX1	GSE43119	The enhancer and promoter landscape of human regulatory and conventional T cell subpopulations	GSM1056935	24671953	G_RUNX1_Tconv_peaks	RUNX1_Tconv G	CD4+CD25- expanded conventional T cells	Homo sapiens	RUNX1 (abcam ab 23980)	Direct
RUNX1_06	RUNX1	GSE45738	Addiction of t(8;21) and inv(16) AML to native RUNX1 [ChIP-Seq data]	GSM1113427	24055056	RUNX1_1_peaks	Kasumi_RUNX1_1	AML-patient-derived cell lines t(8;21) Kasumi-1	Homo sapiens	anti-RUNX1 (c-terminus) [Yoram Groner lab, Weizmann Institute]	Direct
RUNX1_07	RUNX1	GSE45738	Addiction of t(8;21) and inv(16) AML to native RUNX1 [ChIP-Seq data]	GSM1113428	24055056	RUNX1_2_peaks	Kasumi_RUNX1_2	AML-patient-derived cell lines t(8;21) Kasumi-1	Homo sapiens	anti-RUNX1 (c-terminus) [Yoram Groner lab, Weizmann Institute]	Direct
RUNX1_08	RUNX1	GSE17954	DNA specificity determinants associate with distinct transcription factor functions	GSM449526	20019798	RUNX_EmpFDR_20.00_3632	Jurkat_RUNX_ChIPseq	Jurkat, clone E6-1 T lymphocyte	Homo sapiens	RUNX monoclonal from Nancy Speck	Direct
RUNX1_09	RUNX1	GSE23730	Oncofusion protein AML1-ETO targets ERG factor binding sites in AML	GSM726978	22983443	62YUPAAXX_7_RUNX1_peaks	SKNO-1_RUNX1 (Abcam ab23980, Gr21798-1)_no	hematopoietic cell	Homo sapiens	RUNX1	Direct
RUNX1_10	RUNX1	GSE29181	Core transcriptional regulatory circuit controlled by the TAL1 complex in human T-cell acute lymphoblastic leukemia	GSM837994	22897851	07192011_D0E2HABXX_3_RUNX1_peaks	RUNX1 ChIP-seq CCRF-CEM 1	CCRF-CEM	Homo sapiens	RUNX1	Direct
RUNX3_01	RUNX3	GSE32465	Transcription Factor Binding Sites by ChIP-seq from ENCODE/HAIB	GSM1010893	24076218	hg19_wgEncodeHaibTfbsGm12878Runx3sc101553V0422111PkRep1	HudsonAlpha_ChipSeq_GM12878_RUNX3_(SC-101553)_v042211.1	GM12878	Homo sapiens	RUNX3_(SC-101553)	Direct
RUNX3_02	RUNX3	GSE32465	Transcription Factor Binding Sites by ChIP-seq from ENCODE/HAIB	GSM1010893	24076218	hg19_wgEncodeHaibTfbsGm12878Runx3sc101553V0422111PkRep2	HudsonAlpha_ChipSeq_GM12878_RUNX3_(SC-101553)_v042211.1	GM12878	Homo sapiens	RUNX3_(SC-101553)	Direct
RUVBL2_50	RUVBL2	GSE107730	Genomic occupancy of the INO80 complex [II]	GSM2877266	29432129	RUVBL2_HepG2_A_peaks	RUVBL2 HepG2 A	liver cancer	Homo sapiens	RUVBL2	Direct
RUVBL2_51	RUVBL2	GSE107730	Genomic occupancy of the INO80 complex [II]	GSM2877267	29432129	RUVBL2_HepG2_B_peaks	RUVBL2 HepG2 B	liver cancer	Homo sapiens	RUVBL2	Direct
RXRA_01	RXRA	GSE32465	Transcription Factor Binding Sites by ChIP-seq from ENCODE/HAIB	GSM1010767	24076218	hg19_wgEncodeHaibTfbsSknshRxraV0422111PkRep1	HudsonAlpha_ChipSeq_SK-N-SH_RXRA_v042211.1	SK-N-SH	Homo sapiens	RXRA	Direct
RXRA_02	RXRA	GSE32465	Transcription Factor Binding Sites by ChIP-seq from ENCODE/HAIB	GSM1010767	24076218	hg19_wgEncodeHaibTfbsSknshRxraV0422111PkRep2	HudsonAlpha_ChipSeq_SK-N-SH_RXRA_v042211.1	SK-N-SH	Homo sapiens	RXRA	Direct
RXRA_03	RXRA	GSE41561	A novel proteomic approach reveals GREB1 as an Estrogen Receptor co-factor	GSM1019136	23403292	jc907_MCF7_RXRa_sc_CRI02_hsa_MACS_hg19_peaks	RXRA_REP1	MCF7	Homo sapiens	RXRA; sc-553 (santa cruz)-Lot(E0411)	Direct
RXRA_04	RXRA	GSE49402	Transcription factor binding in human cells occurs in dense clusters formed around cohesin anchor sites	GSM1208673	23953112	LoVo_RXRA_PassedQC_peaks	batch1_chrom1_LoVo_RXRA_Rabbit_PassedQC	LoVo	Homo sapiens	RXRA	Direct
RXRA_05	RXRA	GSE31939	VDR/RXR and TCF4/beta-Catenin Cistromes in Colonic Cells of Colorectal Tumor Origin: Impact on c-FOS and c-MYC Gene Expression	GSM791405	22108803	LS180_RXR_Veh_RXRA_hg19_peaks	LS180_RXR_Veh	LS180 cells	Homo sapiens	RXR	Direct
RXRA_06	RXRA	GSE31939	VDR/RXR and TCF4/beta-Catenin Cistromes in Colonic Cells of Colorectal Tumor Origin: Impact on c-FOS and c-MYC Gene Expression	GSM791406	22108803	LS180_RXR_125_RXRA_hg19_peaks	LS180_RXR_125	LS180 cells	Homo sapiens	RXR	Direct
RXRA_07	RXRA	GSE32465	Transcription Factor Binding Sites by ChIP-seq from ENCODE/HAIB	GSM803341	24076218	hg19_wgEncodeHaibTfbsGm12878RxraPcr1xPkRep1	HudsonAlpha_ChipSeq_GM12878_RXRA_PCR1x	GM12878	Homo sapiens	RXRA	Direct
RXRA_08	RXRA	GSE32465	Transcription Factor Binding Sites by ChIP-seq from ENCODE/HAIB	GSM803341	24076218	hg19_wgEncodeHaibTfbsGm12878RxraPcr1xPkRep2	HudsonAlpha_ChipSeq_GM12878_RXRA_PCR1x	GM12878	Homo sapiens	RXRA	Direct
RXRA_09	RXRA	GSE32465	Transcription Factor Binding Sites by ChIP-seq from ENCODE/HAIB	GSM803452	24076218	hg19_wgEncodeHaibTfbsHepg2RxraPcr1xPkRep1	HudsonAlpha_ChipSeq_HepG2_RXRA_PCR1x	HepG2	Homo sapiens	RXRA	Direct
RXRA_10	RXRA	GSE32465	Transcription Factor Binding Sites by ChIP-seq from ENCODE/HAIB	GSM803452	24076218	hg19_wgEncodeHaibTfbsHepg2RxraPcr1xPkRep2	HudsonAlpha_ChipSeq_HepG2_RXRA_PCR1x	HepG2	Homo sapiens	RXRA	Direct
RXRA_11	RXRA	GSE32465	Transcription Factor Binding Sites by ChIP-seq from ENCODE/HAIB	GSM803506	24076218	hg19_wgEncodeHaibTfbsH1hescRxraV0416102PkRep1	HudsonAlpha_ChipSeq_H1-hESC_RXRA_v041610.2	H1-hESC	Homo sapiens	RXRA	Direct
RXRA_12	RXRA	GSE32465	Transcription Factor Binding Sites by ChIP-seq from ENCODE/HAIB	GSM803506	24076218	hg19_wgEncodeHaibTfbsH1hescRxraV0416102PkRep2	HudsonAlpha_ChipSeq_H1-hESC_RXRA_v041610.2	H1-hESC	Homo sapiens	RXRA	Direct
SALL1_50	SALL1	GSE105182	ChIP-seq from HEK293 (ENCSR041ZIQ)	GSM2824334	22955616	ENCFF547ASW_peaks_hg19	ChIP-seq from HEK293 (ENCLB879EFD)	HEK293 immortalized cell line originated from HEK293 stably expressing N-terminal eGFP-SALL1 fusion protein	Homo sapiens	eGFP-SALL1	GFP
SALL4_02	SALL4	GSE61475	Transcription factor binding dynamics during human ES cell differentiation	GSM1505733	25693565	Sall4_111512_mesendo.peak	SALL4 MNChIP-seq in cell type dMS Sall4_111512_mesendo	HUES64	Homo sapiens	SALL4(Santa Cruz,sc-101147,G1811)	Direct
SAP30_01	SAP30	GSE29611	Histone Modifications by ChIP-seq from ENCODE/Broad Institute	GSM1003445	22955616	hg19_wgEncodeBroadHistoneK562Sap3039731StdPk	Broad_ChipSeq_K562_SAP30_(39731)	K562	Homo sapiens	SAP30_(39731)	Direct
SAP30_02	SAP30	GSE29611	Histone Modifications by ChIP-seq from ENCODE/Broad Institute	GSM1003572	22955616	hg19_wgEncodeBroadHistoneH1hescSap3039731Pk	Broad_ChipSeq_H1-hESC_SAP30_(39731)	H1-hESC	Homo sapiens	SAP30_(39731)	Direct
SAP30_03	SAP30	GSE32509	Combinatorial patterning of chromatin regulators uncovered by genome-wide location analysis in human cells	GSM831018	22196736	K562_SAP30_hg19	K562_SAP30_1	K562 erythrocytic leukaemia cells (ATCC CCL-243)	Homo sapiens	SAP30	Direct
SAP30_04	SAP30	GSE32509	Combinatorial patterning of chromatin regulators uncovered by genome-wide location analysis in human cells	GSM831040	22196736	H1_SAP30_hg19	H1_SAP30	H1 ES cells were grown in TeSR media on Matrigel (Cellular Dynamics)	Homo sapiens	SAP30	Direct
SATB1_01	SATB1	GSE73576	82-kDa ChAT and SATB1 ChIP-seq after vehicle or amyloid-beta exposure	GSM1898102	27052102	SATB1_Control_peaks_hg19	SATB1 (Vehicle)	SH-SY5Y	Homo sapiens	anti-SATB1 (sc-5990)	Direct
SATB1_02	SATB1	GSE73576	82-kDa ChAT and SATB1 ChIP-seq after vehicle or amyloid-beta exposure	GSM1898103	27052102	SATB1_AB_minus_peaks_hg19	SATB1 (A-beta)	SH-SY5Y	Homo sapiens	anti-SATB1 (sc-5990)	Direct
SATB1_50	SATB1	GSE108514	ChIP-Seq_PETAL	GSM2902641	None	SATB1-hg19	ChIP-seq for SATB1	HepG2	Homo sapiens	SATB1	Direct
SETDB1_01	SETDB1	GSE32509	Combinatorial patterning of chromatin regulators uncovered by genome-wide location analysis in human cells	GSM830991	22196736	K562_SETDB1_peaks-hg19	K562_ESET	K562 erythrocytic leukaemia cells (ATCC CCL-243)	Homo sapiens	SETDB1	Direct
SETDB1_03	SETDB1	GSE31477	ENCODE Transcription Factor Binding Sites by ChIP-seq from Stanford/Yale/USC/Harvard	GSM935573	22955991	hg19_wgEncodeSydhTfbsK562Setdb1MnasedUcdPk	USC_ChipSeq_K562_MNaseD_SETDB1_UCDavis	K562	Homo sapiens	SETDB1	Direct
SETDB1_04	SETDB1	GSE31477	ENCODE Transcription Factor Binding Sites by ChIP-seq from Stanford/Yale/USC/Harvard	GSM935598	22955991	hg19_wgEncodeSydhTfbsK562Setdb1UcdPk	USC_ChipSeq_K562_SETDB1_UCDavis	K562	Homo sapiens	SETDB1	Direct
SIN3A_01	SIN3A	GSE32465	Transcription Factor Binding Sites by ChIP-seq from ENCODE/HAIB	GSM1010781	24076218	hg19_wgEncodeHaibTfbsPfsk1Sin3ak20V0416101PkRep1	HudsonAlpha_ChipSeq_PFSK-1_Sin3Ak-20_v041610.1	PFSK-1	Homo sapiens	Sin3Ak-20	Direct
SIN3A_02	SIN3A	GSE32465	Transcription Factor Binding Sites by ChIP-seq from ENCODE/HAIB	GSM1010781	24076218	hg19_wgEncodeHaibTfbsPfsk1Sin3ak20V0416101PkRep2	HudsonAlpha_ChipSeq_PFSK-1_Sin3Ak-20_v041610.1	PFSK-1	Homo sapiens	Sin3Ak-20	Direct
SIN3A_03	SIN3A	GSE32465	Transcription Factor Binding Sites by ChIP-seq from ENCODE/HAIB	GSM1010785	24076218	hg19_wgEncodeHaibTfbsPanc1Sin3ak20V0416101PkRep1	HudsonAlpha_ChipSeq_PANC-1_Sin3Ak-20_v041610.1	PANC-1	Homo sapiens	Sin3Ak-20	Direct
SIN3A_04	SIN3A	GSE32465	Transcription Factor Binding Sites by ChIP-seq from ENCODE/HAIB	GSM1010785	24076218	hg19_wgEncodeHaibTfbsPanc1Sin3ak20V0416101PkRep2	HudsonAlpha_ChipSeq_PANC-1_Sin3Ak-20_v041610.1	PANC-1	Homo sapiens	Sin3Ak-20	Direct
SIN3A_05	SIN3A	GSE32465	Transcription Factor Binding Sites by ChIP-seq from ENCODE/HAIB	GSM1010816	24076218	hg19_wgEncodeHaibTfbsSknshSin3ak20V0416101PkRep1	HudsonAlpha_ChipSeq_SK-N-SH_Sin3Ak-20_v041610.1	SK-N-SH	Homo sapiens	Sin3Ak-20	Direct
SIN3A_06	SIN3A	GSE32465	Transcription Factor Binding Sites by ChIP-seq from ENCODE/HAIB	GSM1010816	24076218	hg19_wgEncodeHaibTfbsSknshSin3ak20V0416101PkRep2	HudsonAlpha_ChipSeq_SK-N-SH_Sin3Ak-20_v041610.1	SK-N-SH	Homo sapiens	Sin3Ak-20	Direct
SIN3A_07	SIN3A	GSE32465	Transcription Factor Binding Sites by ChIP-seq from ENCODE/HAIB	GSM1010862	24076218	hg19_wgEncodeHaibTfbsMcf7Sin3ak20V0422111PkRep1	HudsonAlpha_ChipSeq_MCF-7_Sin3Ak-20_v042211.1	MCF-7	Homo sapiens	Sin3Ak-20	Direct
SIN3A_08	SIN3A	GSE32465	Transcription Factor Binding Sites by ChIP-seq from ENCODE/HAIB	GSM1010862	24076218	hg19_wgEncodeHaibTfbsMcf7Sin3ak20V0422111PkRep2	HudsonAlpha_ChipSeq_MCF-7_Sin3Ak-20_v042211.1	MCF-7	Homo sapiens	Sin3Ak-20	Direct
SIN3A_09	SIN3A	GSE32465	Transcription Factor Binding Sites by ChIP-seq from ENCODE/HAIB	GSM1010882	24076218	hg19_wgEncodeHaibTfbsA549Sin3ak20V0422111Etoh02PkRep1	HudsonAlpha_ChipSeq_A549_Sin3Ak-20_EtOH_0.02pct_v042211.1	A549	Homo sapiens	Sin3Ak-20	Direct
SIN3A_10	SIN3A	GSE32465	Transcription Factor Binding Sites by ChIP-seq from ENCODE/HAIB	GSM1010882	24076218	hg19_wgEncodeHaibTfbsA549Sin3ak20V0422111Etoh02PkRep2	HudsonAlpha_ChipSeq_A549_Sin3Ak-20_EtOH_0.02pct_v042211.1	A549	Homo sapiens	Sin3Ak-20	Direct
SIN3A_11	SIN3A	GSE32465	Transcription Factor Binding Sites by ChIP-seq from ENCODE/HAIB	GSM1010905	24076218	hg19_wgEncodeHaibTfbsHct116Sin3ak20V0422111PkRep1	HudsonAlpha_ChipSeq_HCT-116_Sin3Ak-20_v042211.1	HCT-116	Homo sapiens	Sin3Ak-20	Direct
SIN3A_12	SIN3A	GSE32465	Transcription Factor Binding Sites by ChIP-seq from ENCODE/HAIB	GSM1010905	24076218	hg19_wgEncodeHaibTfbsHct116Sin3ak20V0422111PkRep2	HudsonAlpha_ChipSeq_HCT-116_Sin3Ak-20_v042211.1	HCT-116	Homo sapiens	Sin3Ak-20	Direct
SIN3A_13	SIN3A	GSE32465	Transcription Factor Binding Sites by ChIP-seq from ENCODE/HAIB	GSM803428	24076218	hg19_wgEncodeHaibTfbsH1hescSin3ak20Pcr1xPkRep1	HudsonAlpha_ChipSeq_H1-hESC_Sin3Ak-20_PCR1x	H1-hESC	Homo sapiens	Sin3Ak-21	Direct
SIN3A_14	SIN3A	GSE32465	Transcription Factor Binding Sites by ChIP-seq from ENCODE/HAIB	GSM803428	24076218	hg19_wgEncodeHaibTfbsH1hescSin3ak20Pcr1xPkRep2	HudsonAlpha_ChipSeq_H1-hESC_Sin3Ak-20_PCR1x	H1-hESC	Homo sapiens	Sin3Ak-22	Direct
SIN3A_15	SIN3A	GSE32465	Transcription Factor Binding Sites by ChIP-seq from ENCODE/HAIB	GSM803525	24076218	hg19_wgEncodeHaibTfbsK562Sin3ak20V0416101PkRep1	HudsonAlpha_ChipSeq_K562_Sin3Ak-20_v041610.1	K562	Homo sapiens	Sin3Ak-23	Direct
SIN3A_16	SIN3A	GSE32465	Transcription Factor Binding Sites by ChIP-seq from ENCODE/HAIB	GSM803525	24076218	hg19_wgEncodeHaibTfbsK562Sin3ak20V0416101PkRep2	HudsonAlpha_ChipSeq_K562_Sin3Ak-20_v041610.1	K562	Homo sapiens	Sin3Ak-24	Direct
SIN3A_17	SIN3A	GSE32465	Transcription Factor Binding Sites by ChIP-seq from ENCODE/HAIB	GSM803530	24076218	hg19_wgEncodeHaibTfbsHepg2Sin3ak20Pcr1xPkRep1	HudsonAlpha_ChipSeq_HepG2_Sin3Ak-20_PCR1x	HepG2	Homo sapiens	Sin3Ak-25	Direct
SIN3A_18	SIN3A	GSE32465	Transcription Factor Binding Sites by ChIP-seq from ENCODE/HAIB	GSM803530	24076218	hg19_wgEncodeHaibTfbsHepg2Sin3ak20Pcr1xPkRep2	HudsonAlpha_ChipSeq_HepG2_Sin3Ak-20_PCR1x	HepG2	Homo sapiens	Sin3Ak-26	Direct
SIN3A_19	SIN3A	GSE31477	ENCODE Transcription Factor Binding Sites by ChIP-seq from Stanford/Yale/USC/Harvard	GSM935289	22955991	hg19_wgEncodeSydhTfbsH1hescSin3anb6001263IggrabPk	Stanford_ChipSeq_H1-hESC_SIN3A_(NB600-1263)_IgG-rab	H1-hESC	Homo sapiens	SIN3A_(NB600-1263)	Direct
SIN3A_20	SIN3A	GSE31477	ENCODE Transcription Factor Binding Sites by ChIP-seq from Stanford/Yale/USC/Harvard	GSM935331	22955991	hg19_wgEncodeSydhTfbsGm12878Sin3anb6001263IggmusPk	Stanford_ChipSeq_GM12878_SIN3A_(NB600-1263)_IgG-mus	GM12878	Homo sapiens	SIN3A_(NB600-1263)	Direct
SIN3A_50	SIN3A	GSE91789	ChIP-seq from MCF-7 (ENCSR468LUO)	GSM2423528	22955616	ENCFF975DCJ_peaks_hg19	ChIP-seq from MCF-7 (ENCLB362YTD)	MCF-7	Homo sapiens	SIN3A	Direct
SIN3A_51	SIN3A	GSE91789	ChIP-seq from MCF-7 (ENCSR468LUO)	GSM2423529	22955616	ENCFF458NNN_peaks_hg19	ChIP-seq from MCF-7 (ENCLB170VAD)	MCF-7	Homo sapiens	SIN3A	Direct
SIN3A_52	SIN3A	GSE91830	ChIP-seq from A549 (ENCSR513XQX)	GSM2423593	22955616	ENCFF910IBQ_peaks_hg19	ChIP-seq from A549 (ENCLB354CYM)	A549	Homo sapiens	SIN3A	Direct
SIN3A_53	SIN3A	GSE91830	ChIP-seq from A549 (ENCSR513XQX)	GSM2423594	22955616	ENCFF545DEV_peaks_hg19	ChIP-seq from A549 (ENCLB382QVT)	A549	Homo sapiens	SIN3A	Direct
SIN3A_54	SIN3A	GSE92164	ChIP-seq from K562 (ENCSR920BLG)	GSM2424155	22955616	ENCFF791GAM_peaks_hg19	ChIP-seq from K562 (ENCLB932WDR)	K562	Homo sapiens	SIN3A	Direct
SIN3A_55	SIN3A	GSE92164	ChIP-seq from K562 (ENCSR920BLG)	GSM2424156	22955616	ENCFF718AFD_peaks_hg19	ChIP-seq from K562 (ENCLB698ZHC)	K562	Homo sapiens	SIN3A	Direct
SIRT6_01	SIRT6	GSE29611	Histone Modifications by ChIP-seq from ENCODE/Broad Institute	GSM1003451	22955616	hg19_wgEncodeBroadHistoneH1hescSirt6Pk	Broad_ChipSeq_H1-hESC_SIRT6	H1-hESC	Homo sapiens	SIRT6	Direct
SIRT6_02	SIRT6	GSE29611	Histone Modifications by ChIP-seq from ENCODE/Broad Institute	GSM1003560	22955616	hg19_wgEncodeBroadHistoneK562Sirt6Pk	Broad_ChipSeq_K562_SIRT6	K562	Homo sapiens	SIRT6	Direct
SIRT6_03	SIRT6	GSE32509	Combinatorial patterning of chromatin regulators uncovered by genome-wide location analysis in human cells	GSM831020	22196736	K562_SIRT6_hg19	K562_SIRT6	K562 erythrocytic leukaemia cells (ATCC CCL-243)	Homo sapiens	SIRT6	Direct
SIRT6_04	SIRT6	GSE32509	Combinatorial patterning of chromatin regulators uncovered by genome-wide location analysis in human cells	GSM831041	22196736	H1_SIRT6_hg19	H1_SIRT6	H1 ES cells were grown in TeSR media on Matrigel (Cellular Dynamics)	Homo sapiens	SIRT6	Direct
SIRT6_05	SIRT6	GSE31477	ENCODE Transcription Factor Binding Sites by ChIP-seq from Stanford/Yale/USC/Harvard	GSM935371	22955991	hg19_wgEncodeSydhTfbsK562Sirt6StdPk	Harvard_ChipSeq_K562_SIRT6_std	K562	Homo sapiens	SIRT6	Direct
SIX1_01	SIX1	GSE75948	Genome-wide maps of SIX1, SIX2, and active loci in human fetal kidneys generated from ChIP-seq data.	GSM1970525	26884396	22351_SIX1_peaks_hg19	SIX1 ChIP (16 week)	Human kidney ChIP SIX1-16wk	Homo sapiens	SIX1	Direct
SIX1_02	SIX1	GSE75948	Genome-wide maps of SIX1, SIX2, and active loci in human fetal kidneys generated from ChIP-seq data.	GSM1970526	26884396	22352_SIX1_peaks_hg19	SIX1 ChIP (17 week #2)	Human kidney ChIP SIX1-17wk sample #2	Homo sapiens	SIX1	Direct
SIX1_03	SIX1	GSE75948	Genome-wide maps of SIX1, SIX2, and active loci in human fetal kidneys generated from ChIP-seq data.	GSM1970527	26884396	22353_SIX1_peaks_hg19	SIX1 ChIP (17 week #1)	Human kidney ChIP SIX1-17wk sample #1	Homo sapiens	SIX1	Direct
SIX5_01	SIX5	GSE32465	Transcription Factor Binding Sites by ChIP-seq from ENCODE/HAIB	GSM1010879	24076218	hg19_wgEncodeHaibTfbsA549Six5V0422111Etoh02PkRep1	HudsonAlpha_ChipSeq_A549_SIX5_EtOH_0.02pct_v042211.1	A549	Homo sapiens	SIX5	Direct
SIX5_02	SIX5	GSE32465	Transcription Factor Binding Sites by ChIP-seq from ENCODE/HAIB	GSM1010879	24076218	hg19_wgEncodeHaibTfbsA549Six5V0422111Etoh02PkRep2	HudsonAlpha_ChipSeq_A549_SIX5_EtOH_0.02pct_v042211.1	A549	Homo sapiens	SIX5	Direct
SIX5_03	SIX5	GSE32465	Transcription Factor Binding Sites by ChIP-seq from ENCODE/HAIB	GSM803338	24076218	hg19_wgEncodeHaibTfbsGm12878Six5Pcr1xPkRep1	HudsonAlpha_ChipSeq_GM12878_SIX5_PCR1x	GM12878	Homo sapiens	SIX5	Direct
SIX5_04	SIX5	GSE32465	Transcription Factor Binding Sites by ChIP-seq from ENCODE/HAIB	GSM803338	24076218	hg19_wgEncodeHaibTfbsGm12878Six5Pcr1xPkRep2	HudsonAlpha_ChipSeq_GM12878_SIX5_PCR1x	GM12878	Homo sapiens	SIX5	Direct
SIX5_05	SIX5	GSE32465	Transcription Factor Binding Sites by ChIP-seq from ENCODE/HAIB	GSM803378	24076218	hg19_wgEncodeHaibTfbsK562Six5V0416101PkRep1	HudsonAlpha_ChipSeq_K562_SIX5_v041610.1	K562	Homo sapiens	SIX5	Direct
SIX5_06	SIX5	GSE32465	Transcription Factor Binding Sites by ChIP-seq from ENCODE/HAIB	GSM803378	24076218	hg19_wgEncodeHaibTfbsK562Six5V0416101PkRep2	HudsonAlpha_ChipSeq_K562_SIX5_v041610.1	K562	Homo sapiens	SIX5	Direct
SIX5_07	SIX5	GSE32465	Transcription Factor Binding Sites by ChIP-seq from ENCODE/HAIB	GSM803383	24076218	hg19_wgEncodeHaibTfbsK562Six5Pcr1xPkRep1	HudsonAlpha_ChipSeq_K562_SIX5_PCR1x	K562	Homo sapiens	SIX5	Direct
SIX5_08	SIX5	GSE32465	Transcription Factor Binding Sites by ChIP-seq from ENCODE/HAIB	GSM803383	24076218	hg19_wgEncodeHaibTfbsK562Six5Pcr1xPkRep2	HudsonAlpha_ChipSeq_K562_SIX5_PCR1x	K562	Homo sapiens	SIX5	Direct
SIX5_09	SIX5	GSE32465	Transcription Factor Binding Sites by ChIP-seq from ENCODE/HAIB	GSM803405	24076218	hg19_wgEncodeHaibTfbsH1hescSix5Pcr1xPkRep1	HudsonAlpha_ChipSeq_H1-hESC_SIX5_PCR1x	H1-hESC	Homo sapiens	SIX5	Direct
SIX5_10	SIX5	GSE32465	Transcription Factor Binding Sites by ChIP-seq from ENCODE/HAIB	GSM803405	24076218	hg19_wgEncodeHaibTfbsH1hescSix5Pcr1xPkRep2	HudsonAlpha_ChipSeq_H1-hESC_SIX5_PCR1x	H1-hESC	Homo sapiens	SIX5	Direct
SLBP_50	SLBP	GSE77629	Enhanced CLIP (eCLIP)	GSM2055438	27018577	EV4-12_01.basedon_EV4-12_RIP_peaks_hg19	SLBP 293T Rep1	293T	Homo sapiens	SLBP	Direct-eCLIP
SLBP_51	SLBP	GSE77629	Enhanced CLIP (eCLIP)	GSM2055440	27018577	EV4-13_01.basedon_EV4-13_RIP_peaks_hg19	SLBP 293T Rep2	293T	Homo sapiens	SLBP	Direct-eCLIP
SLBP_52	SLBP	GSE77629	Enhanced CLIP (eCLIP)	GSM2055442	27018577	EV4-14_01.basedon_EV4-14_RIP_peaks_hg19	SLBP 293T Rep3	293T	Homo sapiens	SLBP	Direct-eCLIP
SLBP_53	SLBP	GSE77629	Enhanced CLIP (eCLIP)	GSM2055444	27018577	EV4-15_01.basedon_EV4-15_RIP_peaks_hg19	SLBP 293T Rep4	293T	Homo sapiens	SLBP	Direct-eCLIP
SLBP_54	SLBP	GSE109652	Transcription elongation rate affects nascent histone pre-mRNA folding and 3' end processing	GSM3020737	29483154	WT_SLBP_HEK293_rep1_peaks	SLBP ChIP-seq WT pol II Rep1	HEK293 Flp-in T-REx pcDNA5 Rpb1 Amr WT	Homo sapiens	rabbit anti SLBP (gift of Z. Dominski)	Direct
SLBP_55	SLBP	GSE109652	Transcription elongation rate affects nascent histone pre-mRNA folding and 3' end processing	GSM3020738	29483154	WT_SLBP_HEK293_rep2_peaks	SLBP ChIP-seq WT pol II Rep2	HEK293 Flp-in T-REx pcDNA5 Rpb1 Amr WT	Homo sapiens	rabbit anti SLBP (gift of Z. Dominski)	Direct
SLBP_56	SLBP	GSE109652	Transcription elongation rate affects nascent histone pre-mRNA folding and 3' end processing	GSM3020739	29483154	R749H_SLBP_HEK293_rep1_peaks	SLBP ChIP-seq R749H slow pol II Rep1	HEK293 Flp-in T-REx pcDNA5 Rpb1 Amr R749H	Homo sapiens	rabbit anti SLBP (gift of Z. Dominski)	Direct
SLBP_57	SLBP	GSE109652	Transcription elongation rate affects nascent histone pre-mRNA folding and 3' end processing	GSM3020740	29483154	R749H_SLBP_HEK293_rep2_peaks	SLBP ChIP-seq R749H slow pol II Rep2	HEK293 Flp-in T-REx pcDNA5 Rpb1 Amr R749H	Homo sapiens	rabbit anti SLBP (gift of Z. Dominski)	Direct
SMAD1_01	SMAD1	GSE61475	Transcription factor binding dynamics during human ES cell differentiation	GSM1505734	25693565	Smad1_022113_endo.peak	SMAD1 MNChIP-seq in cell type dEN Smad1_022113_endo	HUES64	Homo sapiens	SMAD1(Cell Signaling,9743BF,3)	Direct
SMAD1_02	SMAD1	GSE61475	Transcription factor binding dynamics during human ES cell differentiation	GSM1505735	25693565	Smad1_022113_meso.peak	SMAD1 MNChIP-seq in cell type dME Smad1_022113_meso	HUES64	Homo sapiens	SMAD1(Cell Signaling,9743BF,3)	Direct
SMAD1_03	SMAD1	GSE61475	Transcription factor binding dynamics during human ES cell differentiation	GSM1505736	25693565	Smad1_022813_ecto.peak	SMAD1 MNChIP-seq in cell type dEC Smad1_022813_ecto	HUES64	Homo sapiens	SMAD1(Cell Signaling,9743BF,3)	Direct
SMAD1_04	SMAD1	GSE61475	Transcription factor binding dynamics during human ES cell differentiation	GSM1505737	25693565	Smad1_062914_endoC1.peak	SMAD1 MNChIP-seq in cell type dEN Smad1_062914_endoC1	HUES64	Homo sapiens	SMAD1(Cell Signaling,9743BF,3)	Direct
SMAD1_05	SMAD1	GSE61475	Transcription factor binding dynamics during human ES cell differentiation	GSM1505738	25693565	Smad1_062914_endoD2.peak	SMAD1 MNChIP-seq in cell type dEN_shGATA4_1 Smad1_062914_endoD2	HUES64	Homo sapiens	SMAD1(Cell Signaling,9743BF,3)	Direct
SMAD1_06	SMAD1	GSE61475	Transcription factor binding dynamics during human ES cell differentiation	GSM1505739	25693565	Smad1_062914_endoD22.peak	SMAD1 MNChIP-seq in cell type dEN_shGATA4_2 Smad1_062914_endoD22	HUES64	Homo sapiens	SMAD1(Cell Signaling,9743BF,3)	Direct
SMAD1_07	SMAD1	GSE61475	Transcription factor binding dynamics during human ES cell differentiation	GSM1505740	25693565	Smad1_062914_endoD3.peak	SMAD1 MNChIP-seq in cell type dEN_shGATA4_3 Smad1_062914_endoD3	HUES64	Homo sapiens	SMAD1(Cell Signaling,9743BF,3)	Direct
SMAD1_08	SMAD1	GSE61475	Transcription factor binding dynamics during human ES cell differentiation	GSM1505741	25693565	Smad1_062914_mesoC1.peak	SMAD1 MNChIP-seq in cell type dME Smad1_062914_mesoC1	HUES64	Homo sapiens	SMAD1(Cell Signaling,9743BF,3)	Direct
SMAD1_09	SMAD1	GSE61475	Transcription factor binding dynamics during human ES cell differentiation	GSM1505742	25693565	Smad1_062914_mesoD2.peak	SMAD1 MNChIP-seq in cell type dME_shGATA4_1 Smad1_062914_mesoD2	HUES64	Homo sapiens	SMAD1(Cell Signaling,9743BF,3)	Direct
SMAD1_10	SMAD1	GSE61475	Transcription factor binding dynamics during human ES cell differentiation	GSM1505743	25693565	Smad1_062914_mesoD22.peak	SMAD1 MNChIP-seq in cell type dME_shGATA4_2 Smad1_062914_mesoD22	HUES64	Homo sapiens	SMAD1(Cell Signaling,9743BF,3)	Direct
SMAD1_11	SMAD1	GSE61475	Transcription factor binding dynamics during human ES cell differentiation	GSM1505744	25693565	Smad1_062914_mesoD3.peak	SMAD1 MNChIP-seq in cell type dME_shGATA4_3 Smad1_062914_mesoD3	HUES64	Homo sapiens	SMAD1(Cell Signaling,9743BF,3)	Direct
SMAD1_12	SMAD1	GSE61475	Transcription factor binding dynamics during human ES cell differentiation	GSM1505745	25693565	Smad1_110812_h64.peak	SMAD1 MNChIP-seq in cell type HUES64 Smad1_110812_h64	HUES64	Homo sapiens	SMAD1(Cell Signaling,9743BF,3)	Direct
SMAD1_13	SMAD1	GSE61475	Transcription factor binding dynamics during human ES cell differentiation	GSM1505746	25693565	Smad1_111512_mesendo.peak	SMAD1 MNChIP-seq in cell type dMS Smad1_111512_mesendo	HUES64	Homo sapiens	SMAD1(Cell Signaling,9743BF,3)	Direct
SMAD1_14	SMAD1	GSE27634	SMAD1/5 binding regions of human umbilical vein endothelial cells (HUVECs) treated with BMP.	GSM684746	21764776	HUVEC_SMAD1_hg19	BMP-6_SMAD1_5_ChIPSeq	human umbilical vein endothelial cells (Lonza)	Homo sapiens	SMAD1/5	Direct
SMAD1_15	SMAD1	GSE27634	SMAD1/5 binding regions of human umbilical vein endothelial cells (HUVECs) treated with BMP.	GSM684747	21764776	HUVEC_SMAD1_hg19	BMP-9_SMAD1_5_ChIPSeq	human umbilical vein endothelial cells (Lonza)	Homo sapiens	SMAD1/5	Direct
SMAD1_16	SMAD1	GSE27661	SMAD1/5 binding regions and expression data of human umbilical vein endothelial cells (HUVECs) and pulmonary arterial smooth muscle cells (PASMCs) treated with BMPs	GSM714358	21764776	PASMC_SMAD1_hg19	BMP-4_SMAD1_5_ChIPSeq	PASMCs stimulated with BMP-4 for 1.5 h, SMAD1/5 ChIP	Homo sapiens	anti-SMAD1/5	Direct
SMAD2_01	SMAD2	GSE49402	Transcription factor binding in human cells occurs in dense clusters formed around cohesin anchor sites	GSM1208674	23953112	LoVo_SMAD2_PassedQC_peaks	batch1_chrom1_LoVo_SMAD2_Goat_PassedQC	LoVo	Homo sapiens	SMAD2	Direct
SMAD2_02	SMAD2	GSE61475	Transcription factor binding dynamics during human ES cell differentiation	GSM1505747	25693565	Smad23_021113_h64.peak	SMAD23 MNChIP-seq in cell type HUES64 Smad23_021113_h64	HUES64	Homo sapiens	SMAD23(Cell Signaling,8685P,1)	Direct
SMAD2_03	SMAD2	GSE61475	Transcription factor binding dynamics during human ES cell differentiation	GSM1505748	25693565	Smad23_022813_ecto.peak	SMAD23 MNChIP-seq in cell type dEC Smad23_022813_ecto	HUES64	Homo sapiens	SMAD23(Cell Signaling,8685P,1)	Direct
SMAD2_04	SMAD2	GSE61475	Transcription factor binding dynamics during human ES cell differentiation	GSM1505749	25693565	Smad23_022813_endo.peak	SMAD23 MNChIP-seq in cell type dEN Smad23_022813_endo	HUES64	Homo sapiens	SMAD23(Cell Signaling,8685P,1)	Direct
SMAD2_05	SMAD2	GSE61475	Transcription factor binding dynamics during human ES cell differentiation	GSM1505750	25693565	Smad23_022813_mesendo.peak	SMAD23 MNChIP-seq in cell type dMS Smad23_022813_mesendo	HUES64	Homo sapiens	SMAD23(Cell Signaling,8685P,1)	Direct
SMAD2_06	SMAD2	GSE29422	Chromatin and Transcriptional Signatures for Nodal Signaling During Endoderm Formation in hESCs	GSM727557	21741376	d0Smad2-hESC_peaks_hg19	hESC SMAD2/3 A ChIP-Seq pool	H9	Homo sapiens	SMAD2/3, rabbit polyclonal	Direct
SMAD2_07	SMAD2	GSE29422	Chromatin and Transcriptional Signatures for Nodal Signaling During Endoderm Formation in hESCs	GSM727558	21741376	d0Smad2-hESC_peaks_hg19	hESC SMAD2/3 B ChIP-Seq rep1	H9	Homo sapiens	SMAD2/3, goat polyclonal	Direct
SMAD2_08	SMAD2	GSE29422	Chromatin and Transcriptional Signatures for Nodal Signaling During Endoderm Formation in hESCs	GSM727583	21741376	d5Smad2-hESC_peaks_hg19	Endoderm SMAD2/3 A ChIP-Seq pool	H9	Homo sapiens	SMAD2/3, rabbit polyclonal	Direct
SMAD2_09	SMAD2	GSE29422	Chromatin and Transcriptional Signatures for Nodal Signaling During Endoderm Formation in hESCs	GSM727584	21741376	d5Smad2-hESC_peaks_hg19	Endoderm SMAD2/3 B ChIP-Seq rep1	H9	Homo sapiens	SMAD2/3, goat polyclonal	Direct
SMAD3_01	SMAD3	GSE49402	Transcription factor binding in human cells occurs in dense clusters formed around cohesin anchor sites	GSM1208676	23953112	hg19_SMAD3_PassedQC_peaks	batch1_chrom1_LoVo_SMAD3_Mouse_PassedQC	LoVo	Homo sapiens	SMAD3	Direct
SMAD3_02	SMAD3	GSE51509	Smad3, Smad4 and TTF-1/NKX2-1 binding sites in H441/A549 lung cancer cell lines	GSM1246713	25060702	H441_Smad3_siControl_hg19	Smad3 ChIP-seq, H441/siControl cells	H441	Homo sapiens	SMAD3 [Abcam, Catalog#	Direct
SMAD3_03	SMAD3	GSE51509	Smad3, Smad4 and TTF-1/NKX2-1 binding sites in H441/A549 lung cancer cell lines	GSM1246714	25060702	H441_Smad3-only_hg19	Smad3 ChIP-seq, H441/siTTF-1 cells	H441	Homo sapiens	SMAD3 [Abcam, Catalog#	Direct
SMAD3_04	SMAD3	GSE51509	Smad3, Smad4 and TTF-1/NKX2-1 binding sites in H441/A549 lung cancer cell lines	GSM1246721	25060702	A549_Smad3_hg19	Smad3 ChIP-seq, A549 cells	A549	Homo sapiens	SMAD3 [Abcam, Catalog#	Direct
SMAD3_05	SMAD3	GSE21614	Cell-Type-Specific TGF-beta Signaling is Targeted to Genes that Control Cell Identity: ChIP-Seq	GSM539548	22036565	Smad3_wce_rpt1_bwt1_hg19_peaks	Smad3 - BGO3	BGO3 (feeder free)	Homo sapiens	Smad3	Direct
SMAD3_06	SMAD3	GSE29422	Chromatin and Transcriptional Signatures for Nodal Signaling During Endoderm Formation in hESCs	GSM727559	21741376	d0Smad3_hg19	hESC SMAD3 ChIP-Seq rep1	H9	Homo sapiens	SMAD3, rabbit polyclonal	Direct
SMAD3_07	SMAD3	GSE29422	Chromatin and Transcriptional Signatures for Nodal Signaling During Endoderm Formation in hESCs	GSM727585	21741376	d5Smad3_hg19	Endoderm SMAD3 ChIP-Seq rep1	H9	Homo sapiens	SMAD3, rabbit polyclonal	Direct
SMAD3_08	SMAD3	GSE38103	A master cistromic circuit governing hepatic fibrogenesis [ChIP-seq]	GSM934615	23622244	SMAD3_TGFb_hg19_peaks	SMAD3-ChIP + calcipotriol + TGFb	human hepatic stellate cells	Homo sapiens	SMAD3	Direct
SMAD3_09	SMAD3	GSE38103	A master cistromic circuit governing hepatic fibrogenesis [ChIP-seq]	GSM934616	23622244	SMAD3_TGFb_hg19_peaks	SMAD3-ChIP + TGFb	human hepatic stellate cells	Homo sapiens	SMAD3	Direct
SMAD4_01	SMAD4	GSE51509	Smad3, Smad4 and TTF-1/NKX2-1 binding sites in H441/A549 lung cancer cell lines	GSM1246719	25060702	H441_Smad4_siTTF-1_hg19	Smad4 ChIP-seq, H441/siTTF-1 cells	H441	Homo sapiens	SMAD4 [R&amp;D, Catalog#	Direct
SMAD4_02	SMAD4	GSE61475	Transcription factor binding dynamics during human ES cell differentiation	GSM1505751	25693565	Smad4_021113_h64.peak	SMAD4 MNChIP-seq in cell type HUES64 Smad4_021113_h64	HUES64	Homo sapiens	SMAD4(Cell Signaling,9515BF,3)	Direct
SMAD4_03	SMAD4	GSE61475	Transcription factor binding dynamics during human ES cell differentiation	GSM1505752	25693565	Smad4_022113_endo.peak	SMAD4 MNChIP-seq in cell type dEN Smad4_022113_endo	HUES64	Homo sapiens	SMAD4(Cell Signaling,9515BF,3)	Direct
SMAD4_04	SMAD4	GSE61475	Transcription factor binding dynamics during human ES cell differentiation	GSM1505753	25693565	Smad4_022113_mesendo.peak	SMAD4 MNChIP-seq in cell type dMS Smad4_022113_mesendo	HUES64	Homo sapiens	SMAD4(Cell Signaling,9515BF,3)	Direct
SMAD4_05	SMAD4	GSE61475	Transcription factor binding dynamics during human ES cell differentiation	GSM1505754	25693565	Smad4_022113_meso.peak	SMAD4 MNChIP-seq in cell type dME Smad4_022113_meso	HUES64	Homo sapiens	SMAD4(Cell Signaling,9515BF,3)	Direct
SMAD4_06	SMAD4	GSE61475	Transcription factor binding dynamics during human ES cell differentiation	GSM1505755	25693565	Smad4_022813_ecto.peak	SMAD4 MNChIP-seq in cell type dEC Smad4_022813_ecto	HUES64	Homo sapiens	SMAD4(Cell Signaling,9515BF,3)	Direct
SMAD4_07	SMAD4	GSE61475	Transcription factor binding dynamics during human ES cell differentiation	GSM1505756	25693565	Smad4_052214_meso.peak	SMAD4 MNChIP-seq in cell type dME Smad4_052214_meso	HUES64	Homo sapiens	SMAD4(Cell Signaling,9515BF,3)	Direct
SMAD4_08	SMAD4	GSE61475	Transcription factor binding dynamics during human ES cell differentiation	GSM1505757	25693565	Smad4_070213_h64.peak	SMAD4 MNChIP-seq in cell type HUES64 Smad4_070213_h64	HUES64	Homo sapiens	SMAD4(Cell Signaling,9515BF,3)	Direct
SMAD4_09	SMAD4	GSE27526	ChIP-seq defined genome-wide map of TGFbeta/SMAD4 targets: implications with clinical outcome of ovarian cancer patients	GSM679865	21799915	SMAD4_stim_peaks_hg19	SMAD4 stimulated cell ChIP-seq	A2780 cells	Homo sapiens	SMAD4 (20% Cell Signaling Technology, 80% Santa Cruz Biotechnology)	Direct
SMAD4_10	SMAD4	GSE27526	ChIP-seq defined genome-wide map of TGFbeta/SMAD4 targets: implications with clinical outcome of ovarian cancer patients	GSM679866	21799915	SMAD4_unstim_peaks_hg19	SMAD4 unstimulated cell ChIP-seq	A2780 cells	Homo sapiens	SMAD4 (20% Cell Signaling Technology, 80% Santa Cruz Biotechnology)	Direct
SMAD4_11	SMAD4	GSE29422	Chromatin and Transcriptional Signatures for Nodal Signaling During Endoderm Formation in hESCs	GSM727561	21741376	d0Smad4-hESC_peaks_hg19	hESC SMAD4 ChIP-Seq rep1	H9	Homo sapiens	SMAD4, goat polyclonal	Direct
SMAD4_12	SMAD4	GSE29422	Chromatin and Transcriptional Signatures for Nodal Signaling During Endoderm Formation in hESCs	GSM727586	21741376	d5Smad4-hESC_peaks_hg19	Endoderm SMAD4 ChIP-Seq rep1	H9	Homo sapiens	SMAD4, goat polyclonal	Direct
SMAD4_50	SMAD4	GSE96401	ChIP-seq from HepG2 (ENCSR826YMT)	GSM2534491	22955616	ENCFF771RJQ_peaks_hg19	ChIP-seq from HepG2 (ENCLB823IUF)	HepG2	Homo sapiens	FLAG-SMAD4_isoform1	FLAG
SMAD4_51	SMAD4	GSE96401	ChIP-seq from HepG2 (ENCSR826YMT)	GSM2534492	22955616	ENCFF135KRY_peaks_hg19	ChIP-seq from HepG2 (ENCLB426JDA)	HepG2	Homo sapiens	FLAG-SMAD4_isoform1	FLAG
SMAD4_52	SMAD4	GSE97661	Testing mAbs generated by the PCRP pipeline in ChIP-seq application	GSM2574752	29638227	SL13764_macs_peaks	ChIP-seq for SMAD4 [SL13764]	HepG2	Homo sapiens	SMAD4	Direct
SMAD4_53	SMAD4	GSE97661	Testing mAbs generated by the PCRP pipeline in ChIP-seq application	GSM2574759	29638227	SL42192_macs_peaks	ChIP-seq for SMAD4 [SL42192]	HepG2	Homo sapiens	SMAD4	Direct
SMAD4_54	SMAD4	GSE97661	Testing mAbs generated by the PCRP pipeline in ChIP-seq application	GSM2574760	29638227	SL42193_macs_peaks	ChIP-seq for SMAD4 [SL42193]	HepG2	Homo sapiens	SMAD4	Direct
SMAD4_55	SMAD4	GSE97661	Testing mAbs generated by the PCRP pipeline in ChIP-seq application	GSM2574803	29638227	SL83734_macs_peaks	ChIP-seq for SMAD4 [SL83734]	HepG2	Homo sapiens	SMAD4	Direct
SMARCA4_01	SMARCA4	GSE24397	Genome-wide profile of the SWI/SNF chromatin remodeling complex	GSM601399	21408204	Brg1HeLa-peaks_hg19	Brg1_ChIPSeq	HeLa S3 cells (ATCC/National Cell Culture Center)	Homo sapiens	anti-Brg1 (G-7), Santa Cruz Biotechnology, sc-17796	Direct
SMARCA4_02	SMARCA4	GSE26501	Regulation of nucleosome landscape and transcription factor binding at enhancers by BRG1	GSM651552	21795385, 27141965	cd34_wt_brg1_sicer_hg19	CD34_WT_Brg1	CD34	Homo sapiens	Anti-Brg1 (Khavari, P. A., et al., 1993, Nature, 366:170-174)	Direct
SMARCA4_03	SMARCA4	GSE26501	Regulation of nucleosome landscape and transcription factor binding at enhancers by BRG1	GSM651553	21795385, 27141965	cd36_wt_brg1_sicer_hg19	CD36_WT_Brg1	CD36	Homo sapiens	Anti-Brg1 (Khavari, P. A., et al., 1993, Nature, 366:170-174)	Direct
SMARCA4_04	SMARCA4	GSE39229	Mapping Epigenomic Type-Specific Differences Occurring During Hematopoiesis	GSM971332	23510235	CD4-J1_Brg1.islands_hg19	CD4_Brg1	CD4	Homo sapiens	Anti-Brg1	Direct
SMARCA4_05	SMARCA4	GSE39229	Mapping Epigenomic Type-Specific Differences Occurring During Hematopoiesis	GSM971333	23510235	CD34-J1_Brg1.islands_hg19	HSC_Brg1	HSC	Homo sapiens	Anti-Brg1	Direct
SMARCA4_06	SMARCA4	GSE39229	Mapping Epigenomic Type-Specific Differences Occurring During Hematopoiesis	GSM971335	23510235	CD36-J1_Brg1.islands_hg19	CD36_Brg1	CD36	Homo sapiens	Anti-Brg1	Direct
SMARCA4_07	SMARCA4	GSE39229	Mapping Epigenomic Type-Specific Differences Occurring During Hematopoiesis	GSM971343	23510235	Naive_B_cells-J1_Brg1.islands_hg19	Bcell_Brg1	Bcell	Homo sapiens	Anti-Brg1	Direct
SMARCA4_08	SMARCA4	GSE31477	ENCODE Transcription Factor Binding Sites by ChIP-seq from Stanford/Yale/USC/Harvard	GSM935633	22955991	hg19_wgEncodeSydhTfbsK562Brg1IggmusPk	Stanford_ChipSeq_K562_Brg1_IgG-mus	K562	Homo sapiens	Brg1	Direct
SMARCB1_01	SMARCB1	GSE31477	ENCODE Transcription Factor Binding Sites by ChIP-seq from Stanford/Yale/USC/Harvard	GSM935634	22955991	hg19_wgEncodeSydhTfbsK562Ini1IggmusPk	Stanford_ChipSeq_K562_Ini1_IgG-mus	K562	Homo sapiens	Ini1	Direct
SMARCB1_02	SMARCB1	GSE31477	ENCODE Transcription Factor Binding Sites by ChIP-seq from Stanford/Yale/USC/Harvard	GSM935635	22955991	hg19_wgEncodeSydhTfbsHelas3Ini1IggmusPk	Stanford_ChipSeq_HeLa-S3_Ini1_IgG-mus	HeLa-S3	Homo sapiens	Ini1	Direct
SMC3_01	SMC3	GSE31477	ENCODE Transcription Factor Binding Sites by ChIP-seq from Stanford/Yale/USC/Harvard	GSM1003627	22955991	hg19_wgEncodeSydhTfbsSknshSmc3IggrabPk	Stanford_ChipSeq_SK-N-SH_SMC3_(ab9263)_IgG-rab	SK-N-SH	Homo sapiens	SMC3_(ab9263)	Direct
SMC3_02	SMC3	GSE49402	Transcription factor binding in human cells occurs in dense clusters formed around cohesin anchor sites	GSM1208679	23953112	LoVo_SMC3_PassedQC_peaks	batch1_chrom1_LoVo_SMC3_Rabbit_PassedQC	LoVo	Homo sapiens	SMC3	Direct
SMC3_03	SMC3	GSE51234	Transcription factor binding in human cells occurs in dense clusters formed around cohesin anchor sites [GP5d/siRAD21 ChIP-Seq experiments]	GSM1240826	23953112	GP5dControl_SMC3_peaks_hg19	GP5dControl_SMC3_Rabbit	GP5d	Homo sapiens	SMC3	Direct
SMC3_04	SMC3	GSE51234	Transcription factor binding in human cells occurs in dense clusters formed around cohesin anchor sites [GP5d/siRAD21 ChIP-Seq experiments]	GSM1240840	23953112	GP5dsiRAD21_SMC3_peaks_hg19	GP5dsiRAD21_SMC3_Rabbit	GP5d	Homo sapiens	SMC3	Direct
SMC3_05	SMC3	GSE31477	ENCODE Transcription Factor Binding Sites by ChIP-seq from Stanford/Yale/USC/Harvard	GSM935310	22955991	hg19_wgEncodeSydhTfbsK562Smc3ab9263IggrabPk	Stanford_ChipSeq_K562_SMC3_(ab9263)_IgG-rab	K562	Homo sapiens	SMC3_(ab9263)	Direct
SMC3_06	SMC3	GSE31477	ENCODE Transcription Factor Binding Sites by ChIP-seq from Stanford/Yale/USC/Harvard	GSM935376	22955991	hg19_wgEncodeSydhTfbsGm12878Smc3ab9263IggmusPk	Stanford_ChipSeq_GM12878_SMC3_(ab9263)_IgG-mus	GM12878	Homo sapiens	SMC3_(ab9263)	Direct
SMC3_07	SMC3	GSE31477	ENCODE Transcription Factor Binding Sites by ChIP-seq from Stanford/Yale/USC/Harvard	GSM935384	22955991	hg19_wgEncodeSydhTfbsHelas3Smc3ab9263IggrabPk	Stanford_ChipSeq_HeLa-S3_SMC3_(ab9263)_IgG-rab	HeLa-S3	Homo sapiens	SMC3_(ab9263)	Direct
SMC3_08	SMC3	GSE31477	ENCODE Transcription Factor Binding Sites by ChIP-seq from Stanford/Yale/USC/Harvard	GSM935542	22955991	hg19_wgEncodeSydhTfbsHepg2Smc3ab9263IggrabPk	Stanford_ChipSeq_HepG2_SMC3_(ab9263)_IgG-rab	HepG2	Homo sapiens	SMC3_(ab9263)	Direct
SMC3_50	SMC3	GSE91403	ChIP-seq from IMR-90 (ENCSR000HPG)	GSM2422871	22955616	ENCFF551KOG_peaks_hg19	ChIP-seq from IMR-90 (ENCLB631ERN)	IMR-90 primary cell female fetal (16 weeks)	Homo sapiens	SMC3	Direct
SMC3_51	SMC3	GSE91403	ChIP-seq from IMR-90 (ENCSR000HPG)	GSM2422872	22955616	ENCFF925XIR_peaks_hg19	ChIP-seq from IMR-90 (ENCLB850EBA)	IMR-90 primary cell female fetal (16 weeks)	Homo sapiens	SMC3	Direct
SMC3_52	SMC3	GSE91798	ChIP-seq from A549 (ENCSR481YWD)	GSM2423542	22955616	ENCFF953EDE_peaks_hg19	ChIP-seq from A549 (ENCLB148MTX)	A549	Homo sapiens	SMC3	Direct
SMC3_53	SMC3	GSE91798	ChIP-seq from A549 (ENCSR481YWD)	GSM2423543	22955616	ENCFF371DJF_peaks_hg19	ChIP-seq from A549 (ENCLB696EQC)	A549	Homo sapiens	SMC3	Direct
SNAI1_50	SNAI1	GSE76494	Identification of in vivo binding sites of human GFP-tagged C2H2-ZF proteins	GSM2026750	27852650	SNAI1_rep1.macs.out_hg19	ChIP-seq of GFP-tagged SNAI1 in HEK293 cells [SNAI1_rep1]	HEK293	Homo sapiens	anti-GFP antibody	GFP
SNAI1_51	SNAI1	GSE76494	Identification of in vivo binding sites of human GFP-tagged C2H2-ZF proteins	GSM2026751	27852650	SNAI1_rep2.macs.out_hg19	ChIP-seq of GFP-tagged SNAI1 in HEK293 cells [SNAI1_rep2]	HEK293	Homo sapiens	anti-GFP antibody	GFP
SNAI1_52	SNAI1	GSE76494	Identification of in vivo binding sites of human GFP-tagged C2H2-ZF proteins	GSM2026752	27852650	SNAI1_rep3.macs.out_hg19	ChIP-seq of GFP-tagged SNAI1 in HEK293 cells [SNAI1_rep3]	HEK293	Homo sapiens	anti-GFP antibody	GFP
SNAI2_01	SNAI2	GSE55421	Genome-wide maps of SNAI2 binding in undifferentiated and differentiated keratinocytes	GSE55421	25100569	p-value-filtered-SNAI2-IPs-vs-Input_-_sig-regions	SNAI2_IPA	Human keratinocytes	Homo sapiens	anti-SNAI2 (Slug (C19G7)) Rabbit mAb	Direct
SNAI2_02	SNAI2	GSE61475	Transcription factor binding dynamics during human ES cell differentiation	GSM1505758	25693565	Snai2_021113_h64.peak	SNAI2 MNChIP-seq in cell type HUES64 Snai2_021113_h64	HUES64	Homo sapiens	SNAI2(Santa Cruz,sc-15391 X,I2409)	Direct
SNAI2_03	SNAI2	GSE61475	Transcription factor binding dynamics during human ES cell differentiation	GSM1505759	25693565	Snai2_022113_meso.peak	SNAI2 MNChIP-seq in cell type dME Snai2_022113_meso	HUES64	Homo sapiens	SNAI2(Santa Cruz,sc-15391 X,I2409)	Direct
SNAPC1_50	SNAPC1	GSE37403	Genome-wide analysis of the SNAPc complex [ChIP-Seq]	GSM917814	22966203	SNAPC1_hg19_peaks	SNAPC1	non-tumorigenic epithelial cell line MCF 10A	Homo sapiens	anti-SNAPC1 rabbit polyclonal (SIGMA, S4950)	Direct
SNAPC4_01	SNAPC4	GSE37403	Genome-wide analysis of the SNAPc complex [ChIP-Seq]	GSM917815	22966203	SNAPC4_hg19_peaks	SNAPC4	non-tumorigenic epithelial cell line MCF 10A	Homo sapiens	anti-SNAPC 190 (SNAAD17A) mouse monoclonal (Santa Cruz, sc-81379)	Direct
SOX10_01	SOX10	GSE61965	BRG1 recruitment by transcription factors MITF and SOX10 defines a specific configuration of regulatory elements in the melanocyte lineage (ChIP-seq)	GSM1517752	25803486	wigs_for_SOX10_peaks	SOX10_CHIP-seq	501Mel	Homo sapiens	SOX10	Direct
SOX11_02	SOX11	GSE52146	High resolution ChIP sequencing reveals novel bindings targets and prognostic role for SOX11 in Mantle cell lymphoma (ChIP-Seq)	GSM1260313	24681958	s_3.nh_SOX11_rep2_peaks	Granta519-SOX11 Run2	Granta-519	Homo sapiens	Anti-SOX11 (Sigma, HPA000536. Lot	Direct
SOX15_01	SOX15	GSE62909	SOX15 governs a transcriptional program in human esophageal stratified epithelium and in a subset of esophageal adenocarcinomas	GSM1536045	26516633	Bio.Sox15-peaks_hg19	SOX15 ChIP (ChIP-Seq)	Barrett's esophagus cell line, CPA	Homo sapiens	Biotin-ChIP	Biotin
SOX17_01	SOX17	GSE61475	Transcription factor binding dynamics during human ES cell differentiation	GSM1505760	25693565	Sox17_021113_h64.peak	SOX17 MNChIP-seq in cell type HUES64 Sox17_021113_h64	HUES64	Homo sapiens	SOX17(R&amp;D Systems,AF1924,KGA0208101)	Direct
SOX17_02	SOX17	GSE61475	Transcription factor binding dynamics during human ES cell differentiation	GSM1505761	25693565	Sox17_022113_mesendo.peak	SOX17 MNChIP-seq in cell type dMS Sox17_022113_mesendo	HUES64	Homo sapiens	SOX17(R&amp;D Systems,AF1924,KGA0208101)	Direct
SOX17_03	SOX17	GSE61475	Transcription factor binding dynamics during human ES cell differentiation	GSM1505762	25693565	Sox17_071013_meso.peak	SOX17 MNChIP-seq in cell type dME Sox17_071013_meso	HUES64	Homo sapiens	SOX17(R&amp;D Systems,AF1924,KGA0208101)	Direct
SOX17_04	SOX17	GSE61475	Transcription factor binding dynamics during human ES cell differentiation	GSM1505763	25693565	Sox17_120312_endo.peak	SOX17 MNChIP-seq in cell type dEN Sox17_120312_endo	HUES64	Homo sapiens	SOX17(R&amp;D Systems,AF1924,KGA0208101)	Direct
SOX2_01	SOX2	GSE46837	SOX2 and p63 occupancy in human squamous carcinoma cell lines and embryonic stem cells.	GSM1139032	24590290	KYSE70_AF2018_summits	KYSE70_SOX2_AF2018	KYSE70_SOX2_AF2018	Homo sapiens	SOX2	Direct
SOX2_02	SOX2	GSE49404	RMST associates with SOX2 to regulate neurogenesis [ChIP-Seq]	GSM1198993	23932716	sox2_peaks	si-NT SOX2 ChIP	ReN-VM	Homo sapiens	Santa Cruz SOX2 (sc-17320)	Direct
SOX2_03	SOX2	GSE49404	RMST associates with SOX2 to regulate neurogenesis [ChIP-Seq]	GSM1198994	23932716	sox2_rmstkd_peaks	si-RMST SOX2 ChIP	ReN-VM	Homo sapiens	Santa Cruz SOX2 (sc-17320)	Direct
SOX2_04	SOX2	GSE49402	Transcription factor binding in human cells occurs in dense clusters formed around cohesin anchor sites	GSM1208794	23953112	LoVo_SOX2_PassedQC_peaks	batch2_chrom1_LoVo_SOX2_Goat_PassedQC	LoVo	Homo sapiens	SOX2	Direct
SOX2_05	SOX2	GSE54047	Reconstructing and reprogramming the tumor propagating potential of glioblastoma stem-like cells: ChIP-seq	GSM1306360	24726434	MGG8TPC.SOX2r1	MGG8TPC SOX2 r1	MGG8 human glioblastoma stem	Homo sapiens	Sox2 (R&amp;D)	Direct
SOX2_06	SOX2	GSE54047	Reconstructing and reprogramming the tumor propagating potential of glioblastoma stem-like cells: ChIP-seq	GSM1306362	24726434	MGG8TPC.SOX2r2	MGG8TPC SOX2 r2	MGG8 human glioblastoma stem	Homo sapiens	Sox2 (R&amp;D)	Direct
SOX2_07	SOX2	GSE56567	Critical role of transient activation of human endogenous retroviruses during reprogramming toward pluripotency (Chip-Seq)	GSM1364026	25097266	SOX2_iPSC_Peaks	SOX2_iPSC	Induced pluripotent stem cells	Homo sapiens	anti SOX2 antibody	Direct
SOX2_08	SOX2	GSE61475	Transcription factor binding dynamics during human ES cell differentiation	GSM1505764	25693565	Sox2_022813_endo.peak	SOX2 MNChIP-seq in cell type dEN Sox2_022813_endo	HUES64	Homo sapiens	SOX2(Santa Cruz,sc-17320 X,L3011)	Direct
SOX2_09	SOX2	GSE61475	Transcription factor binding dynamics during human ES cell differentiation	GSM1505765	25693565	Sox2_031313_meso.peak	SOX2 MNChIP-seq in cell type dME Sox2_031313_meso	HUES64	Homo sapiens	SOX2(Santa Cruz,sc-17320 X,L3011)	Direct
SOX2_10	SOX2	GSE61475	Transcription factor binding dynamics during human ES cell differentiation	GSM1505766	25693565	Sox2_110812_h64.peak	SOX2 MNChIP-seq in cell type HUES64 Sox2_110812_h64	HUES64	Homo sapiens	SOX2(Santa Cruz,sc-17320 X,L3011)	Direct
SOX2_11	SOX2	GSE61475	Transcription factor binding dynamics during human ES cell differentiation	GSM1505767	25693565	Sox2_111212_mesendo.peak	SOX2 MNChIP-seq in cell type dMS Sox2_111212_mesendo	HUES64	Homo sapiens	SOX2(Santa Cruz,sc-17320 X,L3011)	Direct
SOX2_12	SOX2	GSE61475	Transcription factor binding dynamics during human ES cell differentiation	GSM1505768	25693565	Sox2_122811_h64.peak	SOX2 MNChIP-seq in cell type HUES64 Sox2_122811_h64	HUES64	Homo sapiens	SOX2(Santa Cruz,sc-17320 X,L3011)	Direct
SOX2_13	SOX2	GSE36570	OSKM factors cooperatively engage chromatin to initiate reprogramming	GSM896986	23159369	Sox2_48hrs_peaks	Sox2 ChIP-Seq at 48hrs Post-Induction	BJ (foreskin fibroblast cell)	Homo sapiens	Sox2	Direct
SOX5_50	SOX5	GSE96493	ChIP-seq from HepG2 (ENCSR961WLZ)	GSM2534682	22955616	ENCFF061UUX_peaks_hg19	ChIP-seq from HepG2 (ENCLB322KTI)	HepG2 immortalized cell line stably expressing N-terminal FLAG-SOX5 fusion protein, C-terminal FLAG-SOX5 fusion protein	Homo sapiens	FLAG-SOX5	FLAG
SOX5_51	SOX5	GSE96493	ChIP-seq from HepG2 (ENCSR961WLZ)	GSM2534683	22955616	ENCFF338AGZ_peaks_hg19	ChIP-seq from HepG2 (ENCLB338FNZ)	HepG2 immortalized cell line stably expressing N-terminal FLAG-SOX5 fusion protein, C-terminal FLAG-SOX5 fusion protein	Homo sapiens	FLAG-SOX5	FLAG
SOX6_50	SOX6	GSE105665	ChIP-seq from HepG2 (ENCSR543BVU)	GSM2827465	22955616	ENCFF360HFD_peaks_hg19	ChIP-seq from HepG2 (ENCLB215IJL)	HepG2	Homo sapiens	SOX6	Direct
SOX6_51	SOX6	GSE105665	ChIP-seq from HepG2 (ENCSR543BVU)	GSM2827466	22955616	ENCFF971KNY_peaks_hg19	ChIP-seq from HepG2 (ENCLB434DGW)	HepG2	Homo sapiens	SOX6	Direct
SOX6_52	SOX6	GSE106050	ChIP-seq from K562 (ENCSR788RSW)	GSM2828969	22955616	ENCFF954EOW_peaks_hg19	ChIP-seq from K562 (ENCLB788HDH)	K562	Homo sapiens	SOX6	Direct
SOX6_53	SOX6	GSE106050	ChIP-seq from K562 (ENCSR788RSW)	GSM2828970	22955616	ENCFF221LMV_peaks_hg19	ChIP-seq from K562 (ENCLB134QRS)	K562	Homo sapiens	SOX6	Direct
SOX9_01	SOX9	GSE51142	Transcription factor binding in human cells occurs in dense clusters formed around cohesin anchor sites [Validation Set]	GSM1239487	23953112	LoVo_SOX9_PassedQC_peaks	batch4_chrom1_LoVo_SOX9_Rabbit_PassedQC	LoVo	Homo sapiens	SOX9	Direct
SOX9_50	SOX9	GSE61947	SOX9 targets in hESC-derived pancreatic progenitors	GSM1517602	26440894	hESC_derived_pp_SOX9_peaks_HOMER_hg19	Sox9_ChIPSeq	CyT49	Homo sapiens	SOX9	Direct
SOX9_51	SOX9	GSE76451	SOX9 Drives WNT Pathway Activation in Prostate Cancer [ChIP-seq]	GSM2024822	27043282	VCaP_SOX9_rep2_peaks_hg19	VCaP SOX9 ChIP-seq	VCaP	Homo sapiens	SOX9	Direct
SPI1_01	SPI1	GSE32465	Transcription Factor Binding Sites by ChIP-seq from ENCODE/HAIB	GSM1010843	24076218	hg19_wgEncodeHaibTfbsHl60Pu1V0422111PkRep1	HudsonAlpha_ChipSeq_HL-60_PU.1_v042211.1	HL-60	Homo sapiens	PU.1	Direct
SPI1_02	SPI1	GSE32465	Transcription Factor Binding Sites by ChIP-seq from ENCODE/HAIB	GSM1010843	24076218	hg19_wgEncodeHaibTfbsHl60Pu1V0422111PkRep2	HudsonAlpha_ChipSeq_HL-60_PU.1_v042211.1	HL-60	Homo sapiens	PU.1	Direct
SPI1_03	SPI1	GSE56857	SPIB and BATF provide alternate determinants of IRF4 occupancy in Diffuse Large B-cell Lymphoma linked to disease heterogeneity	GSM1370275	24875472	OCILY3_PU1_GEM_events	OCILY3_PU1	OCI-LY3	Homo sapiens	SPI1	Direct
SPI1_04	SPI1	GSE56857	SPIB and BATF provide alternate determinants of IRF4 occupancy in Diffuse Large B-cell Lymphoma linked to disease heterogeneity	GSM1370280	24875472	OCILY10_PU1_GEM_events	OCILY10_PU1	OCI-LY10	Homo sapiens	SPI1	Direct
SPI1_05	SPI1	GSE56857	SPIB and BATF provide alternate determinants of IRF4 occupancy in Diffuse Large B-cell Lymphoma linked to disease heterogeneity	GSM1370284	24875472	H929_PU1_GEM_events	H929_PU1	H929	Homo sapiens	SPI1	Direct
SPI1_06	SPI1	GSE25426	Functional and cellular constraints that shaped the PPARg binding landscape in human and mouse macrophages: human ChIP-Seq	GSM624143	23118933	PU.1_hg19_significant.peaks	PU.1_ChIPseq	THP-1	Homo sapiens	anti-PU.1	Direct
SPI1_07	SPI1	GSE31621	Dynamic epigenetic enhancer signatures are predictive for key transcriptional regulators associated with cellular differentiation states	GSM785501	22550342	MAK_PU1_peaks	MAC PU.1	Monocyte-derived macrophage	Homo sapiens	PU.1	Direct
SPI1_08	SPI1	GSE32465	Transcription Factor Binding Sites by ChIP-seq from ENCODE/HAIB	GSM803384	24076218	hg19_wgEncodeHaibTfbsK562Pu1Pcr1xPkRep1	HudsonAlpha_ChipSeq_K562_PU.1_PCR1x	K562	Homo sapiens	PU.1	Direct
SPI1_09	SPI1	GSE32465	Transcription Factor Binding Sites by ChIP-seq from ENCODE/HAIB	GSM803384	24076218	hg19_wgEncodeHaibTfbsK562Pu1Pcr1xPkRep2	HudsonAlpha_ChipSeq_K562_PU.1_PCR1x	K562	Homo sapiens	PU.1	Direct
SPI1_10	SPI1	GSE32465	Transcription Factor Binding Sites by ChIP-seq from ENCODE/HAIB	GSM803398	24076218	hg19_wgEncodeHaibTfbsGm12891Pu1Pcr1xPkRep1	HudsonAlpha_ChipSeq_GM12891_PU.1_PCR1x	GM12891	Homo sapiens	PU.1	Direct
SPI1_11	SPI1	GSE32465	Transcription Factor Binding Sites by ChIP-seq from ENCODE/HAIB	GSM803398	24076218	hg19_wgEncodeHaibTfbsGm12891Pu1Pcr1xPkRep2	HudsonAlpha_ChipSeq_GM12891_PU.1_PCR1x	GM12891	Homo sapiens	PU.1	Direct
SPI1_12	SPI1	GSE32465	Transcription Factor Binding Sites by ChIP-seq from ENCODE/HAIB	GSM803531	24076218	hg19_wgEncodeHaibTfbsGm12878Pu1Pcr1xPkRep1	HudsonAlpha_ChipSeq_GM12878_PU.1_PCR1x	GM12878	Homo sapiens	PU.1	Direct
SPI1_13	SPI1	GSE32465	Transcription Factor Binding Sites by ChIP-seq from ENCODE/HAIB	GSM803531	24076218	hg19_wgEncodeHaibTfbsGm12878Pu1Pcr1xPkRep2	HudsonAlpha_ChipSeq_GM12878_PU.1_PCR1x	GM12878	Homo sapiens	PU.1	Direct
SPI1_14	SPI1	GSE32465	Transcription Factor Binding Sites by ChIP-seq from ENCODE/HAIB	GSM803531	24076218	hg19_wgEncodeHaibTfbsGm12878Pu1Pcr1xPkRep3	HudsonAlpha_ChipSeq_GM12878_PU.1_PCR1x	GM12878	Homo sapiens	PU.1	Direct
SPIB_01	SPIB	GSE56857	SPIB and BATF provide alternate determinants of IRF4 occupancy in Diffuse Large B-cell Lymphoma linked to disease heterogeneity	GSM1370276	24875472	OCILY3_SPIB_GEM_events	OCILY3_SPIB	OCI-LY3	Homo sapiens	SPIB	Direct
SPIB_02	SPIB	GSE56857	SPIB and BATF provide alternate determinants of IRF4 occupancy in Diffuse Large B-cell Lymphoma linked to disease heterogeneity	GSM1370281	24875472	OCILY10_SPIB_GEM_events	OCILY10_SPIB	OCI-LY10	Homo sapiens	SPIB	Direct
SPIB_03	SPIB	GSE56857	SPIB and BATF provide alternate determinants of IRF4 occupancy in Diffuse Large B-cell Lymphoma linked to disease heterogeneity	GSM1370285	24875472	H929_SPIB_GEM_events	H929_SPIB	H929	Homo sapiens	SPIB	Direct
SREBF2_01	SREBF2	GSE31477	ENCODE Transcription Factor Binding Sites by ChIP-seq from Stanford/Yale/USC/Harvard	GSM1003603	22955991	hg19_wgEncodeSydhTfbsGm12878Srebp2IggrabPk	Stanford_ChipSeq_GM12878_SREBP2_IgG-rab	GM12878	Homo sapiens	SREBP2	Direct
SREBF2_02	SREBF2	GSE31477	ENCODE Transcription Factor Binding Sites by ChIP-seq from Stanford/Yale/USC/Harvard	GSM935314	22955991	hg19_wgEncodeSydhTfbsHepg2Srebp2PravastStdPk	Yale_ChipSeq_HepG2_pravastatin_SREBP2_std	HepG2	Homo sapiens	SREBP2	Direct
SREBF2_50	SREBF2	GSE91912	ChIP-seq from HeLa-S3 (ENCSR611WZO)	GSM2423737	22955616	ENCFF039TLE_peaks_hg19	ChIP-seq from HeLa-S3 (ENCLB716JPW)	HeLa-S3	Homo sapiens	SREBF2	Direct
SREBF2_51	SREBF2	GSE91912	ChIP-seq from HeLa-S3 (ENCSR611WZO)	GSM2423738	22955616	ENCFF479OQC_peaks_hg19	ChIP-seq from HeLa-S3 (ENCLB550FJX)	HeLa-S3	Homo sapiens	SREBF2	Direct
SREBF2_52	SREBF2	GSE91941	ChIP-seq from A549 (ENCSR638QYO)	GSM2423787	22955616	ENCFF679OFK_peaks_hg19	ChIP-seq from A549 (ENCLB258LYK)	A549	Homo sapiens	SREBF2	Direct
SREBF2_53	SREBF2	GSE91941	ChIP-seq from A549 (ENCSR638QYO)	GSM2423788	22955616	ENCFF681JGU_peaks_hg19	ChIP-seq from A549 (ENCLB771NWT)	A549	Homo sapiens	SREBF2	Direct
SRF_01	SRF	GSE32465	Transcription Factor Binding Sites by ChIP-seq from ENCODE/HAIB	GSM1010762	24076218	hg19_wgEncodeHaibTfbsEcc1SrfV0422111PkRep1	HudsonAlpha_ChipSeq_ECC-1_SRF_v042211.1	ECC-1	Homo sapiens	SRF	Direct
SRF_02	SRF	GSE32465	Transcription Factor Binding Sites by ChIP-seq from ENCODE/HAIB	GSM1010762	24076218	hg19_wgEncodeHaibTfbsEcc1SrfV0422111PkRep2	HudsonAlpha_ChipSeq_ECC-1_SRF_v042211.1	ECC-1	Homo sapiens	SRF	Direct
SRF_03	SRF	GSE32465	Transcription Factor Binding Sites by ChIP-seq from ENCODE/HAIB	GSM1010839	24076218	hg19_wgEncodeHaibTfbsMcf7SrfV0422111PkRep1	HudsonAlpha_ChipSeq_MCF-7_SRF_v042211.1	MCF-7	Homo sapiens	SRF	Direct
SRF_04	SRF	GSE32465	Transcription Factor Binding Sites by ChIP-seq from ENCODE/HAIB	GSM1010839	24076218	hg19_wgEncodeHaibTfbsMcf7SrfV0422111PkRep2	HudsonAlpha_ChipSeq_MCF-7_SRF_v042211.1	MCF-7	Homo sapiens	SRF	Direct
SRF_05	SRF	GSE32465	Transcription Factor Binding Sites by ChIP-seq from ENCODE/HAIB	GSM1010851	24076218	hg19_wgEncodeHaibTfbsHct116SrfV0422111PkRep1	HudsonAlpha_ChipSeq_HCT-116_SRF_v042211.1	HCT-116	Homo sapiens	SRF	Direct
SRF_06	SRF	GSE32465	Transcription Factor Binding Sites by ChIP-seq from ENCODE/HAIB	GSM1010851	24076218	hg19_wgEncodeHaibTfbsHct116SrfV0422111PkRep2	HudsonAlpha_ChipSeq_HCT-116_SRF_v042211.1	HCT-116	Homo sapiens	SRF	Direct
SRF_07	SRF	GSE61475	Transcription factor binding dynamics during human ES cell differentiation	GSM1505772	25693565	Srf_010212_h64.peak	SRF MNChIP-seq in cell type HUES64 Srf_010212_h64	HUES64	Homo sapiens	SRF(Santa Cruz,sc-335 X,H0511)	Direct
SRF_08	SRF	GSE61475	Transcription factor binding dynamics during human ES cell differentiation	GSM1505773	25693565	Srf_022113_endo.peak	SRF MNChIP-seq in cell type dEN Srf_022113_endo	HUES64	Homo sapiens	SRF(Santa Cruz,sc-335 X,H0511)	Direct
SRF_09	SRF	GSE61475	Transcription factor binding dynamics during human ES cell differentiation	GSM1505774	25693565	Srf_110512_h64.peak	SRF MNChIP-seq in cell type HUES64 Srf_110512_h64	HUES64	Homo sapiens	SRF(Santa Cruz,sc-335 X,H0511)	Direct
SRF_10	SRF	GSE61475	Transcription factor binding dynamics during human ES cell differentiation	GSM1505775	25693565	Srf_110812_h64.peak	SRF MNChIP-seq in cell type HUES64 Srf_110812_h64	HUES64	Homo sapiens	SRF(Santa Cruz,sc-335 X,H0511)	Direct
SRF_11	SRF	GSE61475	Transcription factor binding dynamics during human ES cell differentiation	GSM1505776	25693565	Srf_111212_mesendo.peak	SRF MNChIP-seq in cell type dMS Srf_111212_mesendo	HUES64	Homo sapiens	SRF(Santa Cruz,sc-335 X,H0511)	Direct
SRF_12	SRF	GSE61475	Transcription factor binding dynamics during human ES cell differentiation	GSM1505777	25693565	Srf_111312_meso.peak	SRF MNChIP-seq in cell type dME Srf_111312_meso	HUES64	Homo sapiens	SRF(Santa Cruz,sc-335 X,H0511)	Direct
SRF_13	SRF	GSE61475	Transcription factor binding dynamics during human ES cell differentiation	GSM1505778	25693565	Srf_120312_ecto.peak	SRF MNChIP-seq in cell type dEC Srf_120312_ecto	HUES64	Homo sapiens	SRF(Santa Cruz,sc-335 X,H0511)	Direct
SRF_14	SRF	GSE32465	Transcription Factor Binding Sites by ChIP-seq from ENCODE/HAIB	GSM803350	24076218	hg19_wgEncodeHaibTfbsGm12878SrfPcr2xPkRep1	HudsonAlpha_ChipSeq_GM12878_SRF_PCR2x	GM12878	Homo sapiens	SRF	Direct
SRF_15	SRF	GSE32465	Transcription Factor Binding Sites by ChIP-seq from ENCODE/HAIB	GSM803350	24076218	hg19_wgEncodeHaibTfbsGm12878SrfPcr2xPkRep2	HudsonAlpha_ChipSeq_GM12878_SRF_PCR2x	GM12878	Homo sapiens	SRF	Direct
SRF_16	SRF	GSE32465	Transcription Factor Binding Sites by ChIP-seq from ENCODE/HAIB	GSM803425	24076218	hg19_wgEncodeHaibTfbsH1hescSrfPcr1xPkRep1	HudsonAlpha_ChipSeq_H1-hESC_SRF_PCR1x	H1-hESC	Homo sapiens	SRF	Direct
SRF_17	SRF	GSE32465	Transcription Factor Binding Sites by ChIP-seq from ENCODE/HAIB	GSM803425	24076218	hg19_wgEncodeHaibTfbsH1hescSrfPcr1xPkRep2	HudsonAlpha_ChipSeq_H1-hESC_SRF_PCR1x	H1-hESC	Homo sapiens	SRF	Direct
SRF_18	SRF	GSE32465	Transcription Factor Binding Sites by ChIP-seq from ENCODE/HAIB	GSM803477	24076218	hg19_wgEncodeHaibTfbsGm12878SrfV0416101PkRep1	HudsonAlpha_ChipSeq_GM12878_SRF_v041610.1	GM12878	Homo sapiens	SRF	Direct
SRF_19	SRF	GSE32465	Transcription Factor Binding Sites by ChIP-seq from ENCODE/HAIB	GSM803477	24076218	hg19_wgEncodeHaibTfbsGm12878SrfV0416101PkRep2	HudsonAlpha_ChipSeq_GM12878_SRF_v041610.1	GM12878	Homo sapiens	SRF	Direct
SRF_20	SRF	GSE32465	Transcription Factor Binding Sites by ChIP-seq from ENCODE/HAIB	GSM803502	24076218	hg19_wgEncodeHaibTfbsHepg2SrfV0416101PkRep1	HudsonAlpha_ChipSeq_HepG2_SRF_v041610.1	HepG2	Homo sapiens	SRF	Direct
SRF_21	SRF	GSE32465	Transcription Factor Binding Sites by ChIP-seq from ENCODE/HAIB	GSM803502	24076218	hg19_wgEncodeHaibTfbsHepg2SrfV0416101PkRep2	HudsonAlpha_ChipSeq_HepG2_SRF_v041610.1	HepG2	Homo sapiens	SRF	Direct
SRF_22	SRF	GSE32465	Transcription Factor Binding Sites by ChIP-seq from ENCODE/HAIB	GSM803520	24076218	hg19_wgEncodeHaibTfbsK562SrfV0416101PkRep1	HudsonAlpha_ChipSeq_K562_SRF_v041610.1	K562	Homo sapiens	SRF	Direct
SRF_23	SRF	GSE32465	Transcription Factor Binding Sites by ChIP-seq from ENCODE/HAIB	GSM803520	24076218	hg19_wgEncodeHaibTfbsK562SrfV0416101PkRep2	HudsonAlpha_ChipSeq_K562_SRF_v041610.1	K562	Homo sapiens	SRF	Direct
SRF_50	SRF	GSE92738	EWS-FLI1 represses Rho-actin signaling via MRTFB/YAP-1/TEAD perturbation in Ewing Sarcoma [Chip-Seq]	GSM2436678	28671673	35679_CGATGT_C89YLANXX_8_20160113B_20160113_peaks_hg19	A673/TR/shEF_SRF_ChIP_nodox_rep1	A673/TR/shEF	Homo sapiens	SRF G20 (sc-335X) (Santa Cruz)	Direct
SRF_51	SRF	GSE92738	EWS-FLI1 represses Rho-actin signaling via MRTFB/YAP-1/TEAD perturbation in Ewing Sarcoma [Chip-Seq]	GSM2436679	28671673	35683_CAGATC_C89YLANXX_8_20160113B_20160113_peaks_hg19	A673/TR/shEF_SRF_ChIP_nodox_rep2	A673/TR/shEF	Homo sapiens	SRF G20 (sc-335X) (Santa Cruz)	Direct
STAG1_01	STAG1	GSE25021	[E-TABM-828] ChIP-Seq in human MCF7 and HEPG2 cells	GSE25021	20219941	STAG1_peaks_hg19	SA1_breast_liver	SA1_breast_liver	Homo sapiens	SA1	Direct
STAT3_01	STAT3	GSE50723	Whole genome mapping of STAT3 binding sites in the two major subtypes of diffuse large B cell lymphoma	GSM1227204	24142927	OCI-Ly10_ChIPSeq_STAT3_IDRpeaks_hg19	OCI-Ly10_ChIPSeq	OCI-Ly10	Homo sapiens	STAT3 (Santa Cruz, sc-482X)	Direct
STAT3_03	STAT3	GSE50723	Whole genome mapping of STAT3 binding sites in the two major subtypes of diffuse large B cell lymphoma	GSM1227206	24142927	OCI-Ly3_ChIPSeq_STAT3_IDRpeaks_hg19	OCI-Ly3_ChIPSeq	OCI-Ly3	Homo sapiens	STAT3 (Santa Cruz, sc-482X)	Direct
STAT3_06	STAT3	GSE50723	Whole genome mapping of STAT3 binding sites in the two major subtypes of diffuse large B cell lymphoma	GSM1227209	24142927	SU-DHL2_ChIPSeq_STAT3_IDRpeaks_hg19	SU-DHL2_ChIPSeq	SU-DHL2	Homo sapiens	STAT3 (Santa Cruz, sc-482X)	Direct
STAT3_09	STAT3	GSE50723	Whole genome mapping of STAT3 binding sites in the two major subtypes of diffuse large B cell lymphoma	GSM1227212	24142927	U-2932_ChIPSeq_STAT3_IDRpeaks_hg19	U-2932_ChIPSeq	U-2932	Homo sapiens	STAT3 (Santa Cruz, sc-482X)	Direct
STAT3_13	STAT3	GSE31477	ENCODE Transcription Factor Binding Sites by ChIP-seq from Stanford/Yale/USC/Harvard	GSM935276	22955991	hg19_wgEncodeSydhTfbsHelas3Stat3IggrabPk	Stanford_ChipSeq_HeLa-S3_STAT3_IgG-rab	HeLa-S3	Homo sapiens	STAT3	Direct
STAT3_14	STAT3	GSE31477	ENCODE Transcription Factor Binding Sites by ChIP-seq from Stanford/Yale/USC/Harvard	GSM935557	22955991	hg19_wgEncodeSydhTfbsGm12878Stat3IggmusPk	Stanford_ChipSeq_GM12878_STAT3_IgG-mus	GM12878	Homo sapiens	STAT3	Direct
STAT3_15	STAT3	GSE31477	ENCODE Transcription Factor Binding Sites by ChIP-seq from Stanford/Yale/USC/Harvard	GSM935399	22955991	hg19_wgEncodeSydhTfbsMcf10aesStat3Tam112hHvdPk	Harvard_ChipSeq_MCF10A-Er-Src_4OHTAM_1uM_12hr_STAT3_Harvard_Control	MCF10A-Er-Src	Homo sapiens	STAT3	Direct
STAT3_16	STAT3	GSE31477	ENCODE Transcription Factor Binding Sites by ChIP-seq from Stanford/Yale/USC/Harvard	GSM935457	22955991	hg19_wgEncodeSydhTfbsMcf10aesStat3TamStdPk	Harvard_ChipSeq_MCF10A-Er-Src_4OHTAM_1uM_36hr_STAT3_std	MCF10A-Er-Src	Homo sapiens	STAT3	Direct
STAT3_17	STAT3	GSE31477	ENCODE Transcription Factor Binding Sites by ChIP-seq from Stanford/Yale/USC/Harvard	GSM935591	22955991	hg19_wgEncodeSydhTfbsMcf10aesStat3Etoh01StdPk	Harvard_ChipSeq_MCF10A-Er-Src_EtOH_0.01pct_STAT3_std	MCF10A-Er-Src	Homo sapiens	STAT3	Direct
STAT4_01	STAT4	GSE38567	Genome-wide profiling of target genes for the systemic lupus erythematosus-associated transcription factors IRF5 and STAT4	GSE38567	22730365	STAT4_ChIP-Seq_peaks_in_nonstimPBMCs_hg19	Blood Donor No.1_non-stimulated PBMCs_STAT4 ChIP-Seq	peripheral blood mononuclear cells (PBMCs)	Homo sapiens	STAT4	Direct
STAT4_02	STAT4	GSE38567	Genome-wide profiling of target genes for the systemic lupus erythematosus-associated transcription factors IRF5 and STAT4	GSE38567	22730365	STAT4_ChIP-Seq_peaks_in_stimPBMCs_hg19	Blood Donor No.4_stimulated PBMCs_STAT4 ChIP-Seq	peripheral blood mononuclear cells (PBMCs)	Homo sapiens	STAT4	Direct
STAT5A_01	STAT5A	GSE32465	Transcription Factor Binding Sites by ChIP-seq from ENCODE/HAIB	GSM1010721	24076218	hg19_wgEncodeHaibTfbsGm12878Stat5asc74442V0422111PkRep1	HudsonAlpha_ChipSeq_GM12878_STAT5A_(SC-74442)_v042211.1	GM12878	Homo sapiens	STAT5A_(SC-74442)	Direct
STAT5A_02	STAT5A	GSE32465	Transcription Factor Binding Sites by ChIP-seq from ENCODE/HAIB	GSM1010721	24076218	hg19_wgEncodeHaibTfbsGm12878Stat5asc74442V0422111PkRep2	HudsonAlpha_ChipSeq_GM12878_STAT5A_(SC-74442)_v042211.1	GM12878	Homo sapiens	STAT5A_(SC-74442)	Direct
STAT5A_03	STAT5A	GSE32465	Transcription Factor Binding Sites by ChIP-seq from ENCODE/HAIB	GSM1010877	24076218	hg19_wgEncodeHaibTfbsK562Stat5asc74442V0422111PkRep1	HudsonAlpha_ChipSeq_K562_STAT5A_(SC-74442)_v042211.1	K562	Homo sapiens	STAT5A_(SC-74442)	Direct
STAT5A_04	STAT5A	GSE32465	Transcription Factor Binding Sites by ChIP-seq from ENCODE/HAIB	GSM1010877	24076218	hg19_wgEncodeHaibTfbsK562Stat5asc74442V0422111PkRep2	HudsonAlpha_ChipSeq_K562_STAT5A_(SC-74442)_v042211.1	K562	Homo sapiens	STAT5A_(SC-74442)	Direct
STAT5A_50	STAT5A	GSE43119	The enhancer and promoter landscape of human regulatory and conventional T cell subpopulations	GSM1056922	24671953	30b_STAT5_Treg_hg19_peaks	STAT5_TregRA+ S030b	CD4+CD25+CD45RA+ expanded naive regulatory T cells	Homo sapiens	STAT5 (Santa Cruz sc-836x)	Direct
STAT5A_51	STAT5A	GSE43119	The enhancer and promoter landscape of human regulatory and conventional T cell subpopulations	GSM1056923	24671953	A_STAT5_Treg_hg19_peaks	STAT5_TregRA+ A	CD4+CD25+CD45RA+ expanded naive regulatory T cells	Homo sapiens	STAT5 (Santa Cruz sc-836x)	Direct
STAT5A_52	STAT5A	GSE43119	The enhancer and promoter landscape of human regulatory and conventional T cell subpopulations	GSM1056924	24671953	30b_STAT5_Tconv_hg19_peaks	STAT5_Tconv S030b	CD4+CD25- expanded conventional T cells	Homo sapiens	STAT5 (Santa Cruz sc-836x)	Direct
STAT5A_53	STAT5A	GSE43119	The enhancer and promoter landscape of human regulatory and conventional T cell subpopulations	GSM1056925	24671953	B_STAT5_Tconv_hg19_peaks	STAT5_Tconv B	CD4+CD25- expanded conventional T cells	Homo sapiens	STAT5 (Santa Cruz sc-836x)	Direct
SUZ12_01	SUZ12	GSE29611	Histone Modifications by ChIP-seq from ENCODE/Broad Institute	GSM1003545	22955616	hg19_wgEncodeBroadHistoneK562Suz12051317Pk	Broad_ChipSeq_K562_SUZ12_(05-1317)	K562	Homo sapiens	SUZ12_(05-1317)	Direct
SUZ12_02	SUZ12	GSE29611	Histone Modifications by ChIP-seq from ENCODE/Broad Institute	GSM1003573	22955616	hg19_wgEncodeBroadHistoneH1hescSuz12051317Pk	Broad_ChipSeq_H1-hESC_SUZ12_(05-1317)	H1-hESC	Homo sapiens	SUZ12_(05-1317)	Direct
SUZ12_03	SUZ12	GSE24463	H3K27me3, H3K79me2, and Suz12 ChIP-Seq in Human Embryonic Stem Cells (BG03).	GSM602674	20542000	11132009_SUZ12_hg19	Suz12 ChipSeq in human ES cells	BGO3 (feeder free)	Homo sapiens	Suz12	Direct
SUZ12_04	SUZ12	GSE32509	Combinatorial patterning of chromatin regulators uncovered by genome-wide location analysis in human cells	GSM831021	22196736	K562_SUZ12_hg19	K562_SUZ12	K562 erythrocytic leukaemia cells (ATCC CCL-243)	Homo sapiens	SUZ12	Direct
SUZ12_05	SUZ12	GSE32509	Combinatorial patterning of chromatin regulators uncovered by genome-wide location analysis in human cells	GSM831042	22196736	H1_SUZ12_hg19	H1_SUZ12	H1 ES cells were grown in TeSR media on Matrigel (Cellular Dynamics)	Homo sapiens	SUZ12	Direct
SUZ12_06	SUZ12	GSE31477	ENCODE Transcription Factor Binding Sites by ChIP-seq from Stanford/Yale/USC/Harvard	GSM935352	22955991	hg19_wgEncodeSydhTfbsH1hescSuz12UcdPk	USC_ChipSeq_H1-hESC_SUZ12_UCDavis	H1-hESC	Homo sapiens	SUZ12	Direct
T_01	T	GSE60606	BRACHYURY orchestrates distinct mesoderm and endoderm gene regulatory networks in differentiating human embryonic stem cells	GSM1483190	26015544	BRA_FLyA_ChIPseq_RD	BRA_FLyA_ChIPseq_RD	hES-derived endoderm progenitor cells	Homo sapiens	BRACHYURY (R&amp;D systems, AF2085)	Direct
T_02	T	GSE60606	BRACHYURY orchestrates distinct mesoderm and endoderm gene regulatory networks in differentiating human embryonic stem cells	GSM1483191	26015544	BRA_FLyB_ChIPseq_RD	BRA_FLyB_ChIPseq_RD	hES-derived mesoderm progenitor cells	Homo sapiens	BRACHYURY (R&amp;D systems, AF2085)	Direct
T_03	T	GSE60606	BRACHYURY orchestrates distinct mesoderm and endoderm gene regulatory networks in differentiating human embryonic stem cells	GSM1483192	26015544	BRA_FLyA_ChIPseq_SC	BRA_FLyA_ChIPseq_SC	hES-derived endoderm progenitor cells	Homo sapiens	BRACHYURY (Santa Cruz, sc-20109)	Direct
T_04	T	GSE60606	BRACHYURY orchestrates distinct mesoderm and endoderm gene regulatory networks in differentiating human embryonic stem cells	GSM1483193	26015544	BRA_FLyB_ChIPseq_SC	BRA_FLyB_ChIPseq_SC	hES-derived mesoderm progenitor cells	Homo sapiens	BRACHYURY (Santa Cruz, sc-20109)	Direct
T_05	T	GSE61475	Transcription factor binding dynamics during human ES cell differentiation	GSM1505782	25693565	T_021113_h64.peak	T MNChIP-seq in cell type HUES64 T_021113_h64	HUES64	Homo sapiens	T(R&amp;D Systems,AF2085,KQP0212061)	Direct
T_06	T	GSE61475	Transcription factor binding dynamics during human ES cell differentiation	GSM1505783	25693565	T_022813_mesendo.peak	T MNChIP-seq in cell type dMS T_022813_mesendo	HUES64	Homo sapiens	T(R&amp;D Systems,AF2085,KQP0212061)	Direct
T_07	T	GSE61475	Transcription factor binding dynamics during human ES cell differentiation	GSM1505784	25693565	T_111212_mesendo.peak	T MNChIP-seq in cell type dMS T_111212_mesendo	HUES64	Homo sapiens	T(R&amp;D Systems,AF2085,KQP0212061)	Direct
TAF1A_01	TAF1A	GSE32465	Transcription Factor Binding Sites by ChIP-seq from ENCODE/HAIB	GSM803367	24076218	hg19_wgEncodeHaibTfbsHepg2Taf1Pcr2xPkRep1	HudsonAlpha_ChipSeq_HepG2_TAF1_PCR2x	HepG2	Homo sapiens	TAF1	Direct
TAF1A_02	TAF1A	GSE32465	Transcription Factor Binding Sites by ChIP-seq from ENCODE/HAIB	GSM803367	24076218	hg19_wgEncodeHaibTfbsHepg2Taf1Pcr2xPkRep2	HudsonAlpha_ChipSeq_HepG2_TAF1_PCR2x	HepG2	Homo sapiens	TAF1	Direct
TAF1A_03	TAF1A	GSE32465	Transcription Factor Binding Sites by ChIP-seq from ENCODE/HAIB	GSM803431	24076218	hg19_wgEncodeHaibTfbsK562Taf1V0416101PkRep1	HudsonAlpha_ChipSeq_K562_TAF1_v041610.1	K562	Homo sapiens	TAF1	Direct
TAF1A_04	TAF1A	GSE32465	Transcription Factor Binding Sites by ChIP-seq from ENCODE/HAIB	GSM803431	24076218	hg19_wgEncodeHaibTfbsK562Taf1V0416101PkRep2	HudsonAlpha_ChipSeq_K562_TAF1_v041610.1	K562	Homo sapiens	TAF1	Direct
TAF1A_05	TAF1A	GSE32465	Transcription Factor Binding Sites by ChIP-seq from ENCODE/HAIB	GSM803450	24076218	hg19_wgEncodeHaibTfbsH1hescTaf1V0416102PkRep1	HudsonAlpha_ChipSeq_H1-hESC_TAF1_v041610.2	H1-hESC	Homo sapiens	TAF1	Direct
TAF1A_06	TAF1A	GSE32465	Transcription Factor Binding Sites by ChIP-seq from ENCODE/HAIB	GSM803450	24076218	hg19_wgEncodeHaibTfbsH1hescTaf1V0416102PkRep2	HudsonAlpha_ChipSeq_H1-hESC_TAF1_v041610.2	H1-hESC	Homo sapiens	TAF1	Direct
TAF7_01	TAF7	GSE32465	Transcription Factor Binding Sites by ChIP-seq from ENCODE/HAIB	GSM803407	24076218	hg19_wgEncodeHaibTfbsK562Taf7sc101167V0416101PkRep1	HudsonAlpha_ChipSeq_K562_TAF7_(SC-101167)_v041610.1	K562	Homo sapiens	TAF7_(SC-101167)	Direct
TAF7_02	TAF7	GSE32465	Transcription Factor Binding Sites by ChIP-seq from ENCODE/HAIB	GSM803407	24076218	hg19_wgEncodeHaibTfbsK562Taf7sc101167V0416101PkRep2	HudsonAlpha_ChipSeq_K562_TAF7_(SC-101167)_v041610.1	K562	Homo sapiens	TAF7_(SC-101167)	Direct
TAF7_03	TAF7	GSE32465	Transcription Factor Binding Sites by ChIP-seq from ENCODE/HAIB	GSM803501	24076218	hg19_wgEncodeHaibTfbsH1hescTaf7sc101167V0416102PkRep1	HudsonAlpha_ChipSeq_H1-hESC_TAF7_(SC-101167)_v041610.2	H1-hESC	Homo sapiens	TAF7_(SC-101167)	Direct
TAF7_04	TAF7	GSE32465	Transcription Factor Binding Sites by ChIP-seq from ENCODE/HAIB	GSM803501	24076218	hg19_wgEncodeHaibTfbsH1hescTaf7sc101167V0416102PkRep2	HudsonAlpha_ChipSeq_H1-hESC_TAF7_(SC-101167)_v041610.2	H1-hESC	Homo sapiens	TAF7_(SC-101167)	Direct
TAF7_50	TAF7	GSE91976	ChIP-seq from K562 (ENCSR671GFC)	GSM2423842	22955616	ENCFF963EUU_peaks_hg19	ChIP-seq from K562 (ENCLB704OAE)	K562 immortalized cell line stably expressing C-terminal eGFP-TAF7 fusion protein	Homo sapiens	eGFP-TAF7	GFP
TAF7_51	TAF7	GSE91976	ChIP-seq from K562 (ENCSR671GFC)	GSM2423843	22955616	ENCFF869TGI_peaks_hg19	ChIP-seq from K562 (ENCLB350DWH)	K562 immortalized cell line stably expressing C-terminal eGFP-TAF7 fusion protein	Homo sapiens	eGFP-TAF7	GFP
TAL1_01	TAL1	GSE43625	Identification of Biologically Relevant Enhancers in Human Erythroid Cells [ChIP-Seq]	GSM1067277	23341446, 27141965	Erythroid_TAL1_peaks_hg19	Erythroid TAL1	R3/R4 Erythroid cells	Homo sapiens	TAL1	Direct
TAL1_02	TAL1	GSE44442	Genomic binding profile of TAL1 in human Endothelial Colony-Forming Cells	GSM1085400	24792117	Tal1_ECFC_peaks_hg19	ECFC_Tal1_ChIP	Human primary endothelial colony-forming cells	Homo sapiens	against TAL1 (C-21, Santa-Cruz)	Direct
TAL1_03	TAL1	GSE51142	Transcription factor binding in human cells occurs in dense clusters formed around cohesin anchor sites [Validation Set]	GSM1239528	23953112	LoVo_TAL1_PassedQC_peaks	batch4_chrom2_LoVo_TAL1_Rabbit_PassedQC	LoVo	Homo sapiens	TAL1	Direct
TAL1_04	TAL1	GSE52924	ChIP-seq analysis of chromatin state plasticity in primary human adult erythroid progenitor cells	GSM1278241	24395799	TAL1-A_peaks_hg19	TAL1-A (ChIP-Seq)	CD34+ HSPC-derived proerythroblasts	Homo sapiens	TAL1 - Santa Cruz Biotechnology sc-12984	Direct
TAL1_05	TAL1	GSE61475	Transcription factor binding dynamics during human ES cell differentiation	GSM1505785	25693565	Tal1_062613_h64.peak	TAL1 MNChIP-seq in cell type HUES64 Tal1_062613_h64	HUES64	Homo sapiens	TAL1(Abcam,ab75738,GR33312-8)	Direct
TAL1_06	TAL1	GSE61475	Transcription factor binding dynamics during human ES cell differentiation	GSM1505786	25693565	Tal1_ab_070213_meso.peak	TAL1 MNChIP-seq in cell type dME Tal1_ab_070213_meso	HUES64	Homo sapiens	TAL1(Abcam,ab75738,GR33312-8)	Direct
TAL1_07	TAL1	GSE25000	Differential genomic targeting of the transcription factor TAL1 in alternate hematopoietic lineages	GSM614003	21179004, 26944678	jurkat_TAL1_peaks_hg19	Jurkat	Leukemic T-cell	Homo sapiens	anti-TAL1 Ab (Santa Cruz sc-12984)	Direct
TAL1_08	TAL1	GSE25000	Differential genomic targeting of the transcription factor TAL1 in alternate hematopoietic lineages	GSM614004	21179004, 26944678	erythroid_TAL1_peaks_hg19	Erythroid	Pro-erythroblasts	Homo sapiens	anti-TAL1 Ab (Santa Cruz sc-12984)	Direct
TAL1_09	TAL1	GSE26501	Regulation of nucleosome landscape and transcription factor binding at enhancers by BRG1	GSM651545	21795385, 27141965	cd36_shluc_TAL1_hg19	CD36_shLuc_TAL1	CD36	Homo sapiens	Anti-TAL1(C-21)	Direct
TAL1_10	TAL1	GSE26501	Regulation of nucleosome landscape and transcription factor binding at enhancers by BRG1	GSM710611	21795385, 27141965	cd34_wt_TAL1_hg19	CD34_WT_TAL1	CD34	Homo sapiens	Anti-TAL1(C-21)	Direct
TAL1_11	TAL1	GSE36985	Comparative profiling of chromatin state maps and transcription factor occupancy during human fetal and adult erythropoiesis	GSM908054	23041383	TAL1-F_peaks_hg19	TAL1-F	Human primary fetal proerythroblasts (ProEs)	Homo sapiens	TAL1	Direct
TAL1_12	TAL1	GSE36985	Comparative profiling of chromatin state maps and transcription factor occupancy during human fetal and adult erythropoiesis	GSM908055	23041383	TAL1-A_peaks_hg19	TAL1-A	Human primary adult proerythroblasts (ProEs)	Homo sapiens	TAL1	Direct
TAL1_13	TAL1	GSE31477	ENCODE Transcription Factor Binding Sites by ChIP-seq from Stanford/Yale/USC/Harvard	GSM935496	22955991	hg19_wgEncodeSydhTfbsK562Tal1sc12984IggmusPk	Stanford_ChipSeq_K562_TAL1_(SC-12984)_IgG-mus	K562	Homo sapiens	TAL1_(SC-12984)	Direct
TBX3_01	TBX3	GSE49402	Transcription factor binding in human cells occurs in dense clusters formed around cohesin anchor sites	GSM1208687	23953112	LoVo_TBX3_PassedQC_peaks	batch1_chrom1_LoVo_TBX3_Mouse_PassedQC	LoVo	Homo sapiens	TBX3	Direct
TBX3_50	TBX3	GSE91909	ChIP-seq from HepG2 (ENCSR605YWG)	GSM2423731	22955616	ENCFF210KEP_peaks_hg19	ChIP-seq from HepG2 (ENCLB919FIG)	HepG2	Homo sapiens	TBX3	Direct
TBX3_51	TBX3	GSE91909	ChIP-seq from HepG2 (ENCSR605YWG)	GSM2423732	22955616	ENCFF427HUY_peaks_hg19	ChIP-seq from HepG2 (ENCLB711ESZ)	HepG2	Homo sapiens	TBX3	Direct
TBX3_52	TBX3	GSE105374	ChIP-seq from HepG2 (ENCSR238QRG)	GSM2825556	22955616	ENCFF408HFJ_peaks_hg19	ChIP-seq from HepG2 (ENCLB802CQC)	HepG2	Homo sapiens	TBX3	Direct
TBX3_53	TBX3	GSE105374	ChIP-seq from HepG2 (ENCSR238QRG)	GSM2825557	22955616	ENCFF447RTB_peaks_hg19	ChIP-seq from HepG2 (ENCLB611SYU)	HepG2	Homo sapiens	TBX3	Direct
TBX5_50	TBX5	GSE85628	Disease Model of GATA4 Mutation Reveals Transcription Factor Cooperativity in Human Cardiogenesis [ChIP-Seq]	GSM2279963	27984724	1_8_Tbx5_peaks	1_8_Tbx5_chip	iPS-derived cardiomyocytes	Homo sapiens	TBX5 (sc17866)	Direct
TBX5_51	TBX5	GSE85628	Disease Model of GATA4 Mutation Reveals Transcription Factor Cooperativity in Human Cardiogenesis [ChIP-Seq]	GSM2279971	27984724	5_6_Tbx5_peaks	5_6_Tbx5_chip	iPS-derived cardiomyocytes	Homo sapiens	TBX5 (sc17866)	Direct
TBX5_52	TBX5	GSE85628	Disease Model of GATA4 Mutation Reveals Transcription Factor Cooperativity in Human Cardiogenesis [ChIP-Seq]	GSM2279985	27984724	H7_Tbx5_peaks	H7_Tbx5_chip	iPS-derived cardiomyocytes	Homo sapiens	TBX5 (sc17866)	Direct
TBX5_53	TBX5	GSE85628	Disease Model of GATA4 Mutation Reveals Transcription Factor Cooperativity in Human Cardiogenesis [ChIP-Seq]	GSM2280011	27984724	WT_Tbx5_seenIn2_hg19	WT_Tbx5_chip	iPS-derived cardiomyocytes	Homo sapiens	TBX5 (sc17866)	Direct
TBX5_54	TBX5	GSE85628	Disease Model of GATA4 Mutation Reveals Transcription Factor Cooperativity in Human Cardiogenesis [ChIP-Seq]	GSM2280019	27984724	2_6_Tbx5_peaks_hg19	2_6_Tbx5_chip	iPS-derived cardiomyocytes	Homo sapiens	TBX5 (sc17866)	Direct
TBX5_55	TBX5	GSE85628	Disease Model of GATA4 Mutation Reveals Transcription Factor Cooperativity in Human Cardiogenesis [ChIP-Seq]	GSM2280027	27984724	4_2_Tbx5_peaks_hg19	4_2_Tbx5_chip	iPS-derived cardiomyocytes	Homo sapiens	TBX5 (sc17866)	Direct
TCF12_01	TCF12	GSE32465	Transcription Factor Binding Sites by ChIP-seq from ENCODE/HAIB	GSM1010746	24076218	hg19_wgEncodeHaibTfbsA549Tcf12V0422111Etoh02PkRep1	HudsonAlpha_ChipSeq_A549_TCF12_EtOH_0.02pct_v042211.1	A549	Homo sapiens	TCF12	Direct
TCF12_02	TCF12	GSE32465	Transcription Factor Binding Sites by ChIP-seq from ENCODE/HAIB	GSM1010746	24076218	hg19_wgEncodeHaibTfbsA549Tcf12V0422111Etoh02PkRep2	HudsonAlpha_ChipSeq_A549_TCF12_EtOH_0.02pct_v042211.1	A549	Homo sapiens	TCF12	Direct
TCF12_03	TCF12	GSE32465	Transcription Factor Binding Sites by ChIP-seq from ENCODE/HAIB	GSM1010842	24076218	hg19_wgEncodeHaibTfbsEcc1Tcf12V0422111PkRep1	HudsonAlpha_ChipSeq_ECC-1_TCF12_v042211.1	ECC-1	Homo sapiens	TCF12	Direct
TCF12_04	TCF12	GSE32465	Transcription Factor Binding Sites by ChIP-seq from ENCODE/HAIB	GSM1010842	24076218	hg19_wgEncodeHaibTfbsEcc1Tcf12V0422111PkRep2	HudsonAlpha_ChipSeq_ECC-1_TCF12_v042211.1	ECC-1	Homo sapiens	TCF12	Direct
TCF12_05	TCF12	GSE32465	Transcription Factor Binding Sites by ChIP-seq from ENCODE/HAIB	GSM1010861	24076218	hg19_wgEncodeHaibTfbsMcf7Tcf12V0422111PkRep1	HudsonAlpha_ChipSeq_MCF-7_TCF12_v042211.1	MCF-7	Homo sapiens	TCF12	Direct
TCF12_06	TCF12	GSE32465	Transcription Factor Binding Sites by ChIP-seq from ENCODE/HAIB	GSM1010861	24076218	hg19_wgEncodeHaibTfbsMcf7Tcf12V0422111PkRep2	HudsonAlpha_ChipSeq_MCF-7_TCF12_v042211.1	MCF-7	Homo sapiens	TCF12	Direct
TCF12_07	TCF12	GSE32465	Transcription Factor Binding Sites by ChIP-seq from ENCODE/HAIB	GSM1010900	24076218	hg19_wgEncodeHaibTfbsSknshTcf12V0422111PkRep1	HudsonAlpha_ChipSeq_SK-N-SH_TCF12_v042211.1	SK-N-SH	Homo sapiens	TCF12	Direct
TCF12_08	TCF12	GSE32465	Transcription Factor Binding Sites by ChIP-seq from ENCODE/HAIB	GSM1010900	24076218	hg19_wgEncodeHaibTfbsSknshTcf12V0422111PkRep2	HudsonAlpha_ChipSeq_SK-N-SH_TCF12_v042211.1	SK-N-SH	Homo sapiens	TCF12	Direct
TCF12_09	TCF12	GSE43834	A Stable Transcription Factor Complex Nucleated by Dimeric AML1-ETO Controls Leukaemogenesis	GSM1082308	23812588	Kasumi_HEB_T15F2_Enrichment	HEB ChIP-seq	Kasumi-1 cells	Homo sapiens	anti-HEB (TCF12 Santa Cruz; sc-357)	Direct
TCF12_10	TCF12	GSE49402	Transcription factor binding in human cells occurs in dense clusters formed around cohesin anchor sites	GSM1208688	23953112	LoVo_TCF12_PassedQC_peaks	batch1_chrom1_LoVo_TCF12_Mouse_PassedQC	LoVo	Homo sapiens	TCF12	Direct
TCF12_11	TCF12	GSE32465	Transcription Factor Binding Sites by ChIP-seq from ENCODE/HAIB	GSM803336	24076218	hg19_wgEncodeHaibTfbsHepg2Tcf12Pcr1xPkRep1	HudsonAlpha_ChipSeq_HepG2_TCF12_PCR1x	HepG2	Homo sapiens	TCF12	Direct
TCF12_12	TCF12	GSE32465	Transcription Factor Binding Sites by ChIP-seq from ENCODE/HAIB	GSM803336	24076218	hg19_wgEncodeHaibTfbsHepg2Tcf12Pcr1xPkRep2	HudsonAlpha_ChipSeq_HepG2_TCF12_PCR1x	HepG2	Homo sapiens	TCF12	Direct
TCF12_13	TCF12	GSE32465	Transcription Factor Binding Sites by ChIP-seq from ENCODE/HAIB	GSM803389	24076218	hg19_wgEncodeHaibTfbsGm12878Tcf12Pcr1xPkRep1	HudsonAlpha_ChipSeq_GM12878_TCF12_PCR1x	GM12878	Homo sapiens	TCF12	Direct
TCF12_14	TCF12	GSE32465	Transcription Factor Binding Sites by ChIP-seq from ENCODE/HAIB	GSM803389	24076218	hg19_wgEncodeHaibTfbsGm12878Tcf12Pcr1xPkRep2	HudsonAlpha_ChipSeq_GM12878_TCF12_PCR1x	GM12878	Homo sapiens	TCF12	Direct
TCF12_15	TCF12	GSE32465	Transcription Factor Binding Sites by ChIP-seq from ENCODE/HAIB	GSM803427	24076218	hg19_wgEncodeHaibTfbsH1hescTcf12Pcr1xPkRep1	HudsonAlpha_ChipSeq_H1-hESC_TCF12_PCR1x	H1-hESC	Homo sapiens	TCF12	Direct
TCF12_16	TCF12	GSE32465	Transcription Factor Binding Sites by ChIP-seq from ENCODE/HAIB	GSM803427	24076218	hg19_wgEncodeHaibTfbsH1hescTcf12Pcr1xPkRep2	HudsonAlpha_ChipSeq_H1-hESC_TCF12_PCR1x	H1-hESC	Homo sapiens	TCF12	Direct
TCF4_01	TCF4	GSE61475	Transcription factor binding dynamics during human ES cell differentiation	GSM1505787	25693565	Tcf4_022113_endo.peak	TCF4 MNChIP-seq in cell type dEN Tcf4_022113_endo	HUES64	Homo sapiens	TCF4(Cell Signaling,2569BF,3)	Direct
TCF4_02	TCF4	GSE61475	Transcription factor binding dynamics during human ES cell differentiation	GSM1505788	25693565	Tcf4_022113_mesendo.peak	TCF4 MNChIP-seq in cell type dMS Tcf4_022113_mesendo	HUES64	Homo sapiens	TCF4(Cell Signaling,2569BF,3)	Direct
TCF4_03	TCF4	GSE61475	Transcription factor binding dynamics during human ES cell differentiation	GSM1505789	25693565	Tcf4_022113_meso.peak	TCF4 MNChIP-seq in cell type dME Tcf4_022113_meso	HUES64	Homo sapiens	TCF4(Cell Signaling,2569BF,3)	Direct
TCF4_04	TCF4	GSE61475	Transcription factor binding dynamics during human ES cell differentiation	GSM1505790	25693565	Tcf4_022813_ecto.peak	TCF4 MNChIP-seq in cell type dEC Tcf4_022813_ecto	HUES64	Homo sapiens	TCF4(Cell Signaling,2569BF,3)	Direct
TCF4_05	TCF4	GSE61475	Transcription factor binding dynamics during human ES cell differentiation	GSM1505791	25693565	Tcf4_110812_h64.peak	TCF4 MNChIP-seq in cell type HUES64 Tcf4_110812_h64	HUES64	Homo sapiens	TCF4(Cell Signaling,2569BF,3)	Direct
TCF4_06	TCF4	GSE18481	Double fragmentation ChIP-seq provides single nucleotide resolution Tcf4 binding characteristics	GSM460121	21152096	Peaks_1.1	Tcf4_1.1	LS174T	Homo sapiens	TCF4	Direct
TCF4_07	TCF4	GSE18481	Double fragmentation ChIP-seq provides single nucleotide resolution Tcf4 binding characteristics	GSM460122	21152096	Peaks_1.2	Tcf4_1.2	LS174T	Homo sapiens	TCF4	Direct
TCF4_08	TCF4	GSE18481	Double fragmentation ChIP-seq provides single nucleotide resolution Tcf4 binding characteristics	GSM460123	21152096	Peaks_2	Tcf4_2	LS174T	Homo sapiens	TCF4	Direct
TCF4_09	TCF4	GSE31939	VDR/RXR and TCF4/beta-Catenin Cistromes in Colonic Cells of Colorectal Tumor Origin: Impact on c-FOS and c-MYC Gene Expression	GSM791409	22108803	LS180_TCF4_Veh_peaks	LS180_TCF4_Veh	LS180 cells	Homo sapiens	TCF4	Direct
TCF4_10	TCF4	GSE31939	VDR/RXR and TCF4/beta-Catenin Cistromes in Colonic Cells of Colorectal Tumor Origin: Impact on c-FOS and c-MYC Gene Expression	GSM791410	22108803	LS180_TCF4_125_peaks	LS180_TCF4_125	LS180 cells	Homo sapiens	TCF4	Direct
TCF7L2_01	TCF7L2	GSE45201	Amplitude modulation of androgen signaling by c-MYC [ChIP-Seq]	GSM1099032	23530127	TCF7L2-DHT-hg19_peak	TCF7L2 ChIP-seq, 16h DHT treatment	MDA-MB-453	Homo sapiens	TCF7L2	Direct
TCF7L2_02	TCF7L2	GSE45201	Amplitude modulation of androgen signaling by c-MYC [ChIP-Seq]	GSM1099033	23530127	TCF7L2-vehicle-hg19_peak	TCF7L2 ChIP-seq vehicle treatment	MDA-MB-453	Homo sapiens	TCF7L2	Direct
TCF7L2_03	TCF7L2	GSE49402	Transcription factor binding in human cells occurs in dense clusters formed around cohesin anchor sites	GSM1208689	23953112	_TCF7L2_PassedQC_peaks	batch1_chrom1_LoVo_TCF7L2_Mouse_PassedQC	LoVo	Homo sapiens	TCF7L2	Direct
TCF7L2_04	TCF7L2	GSE51621	Comprehensive Functional Annotation of 77 Prostate Cancer Risk Loci	GSM1249449	24497837	LNCaP_TCF7L2_signifpeaks_hg19	TCF7L2 ChIP-seq	LNCaP	Homo sapiens	TCF7L2 (Cell Signaling Technology C48H11, 2569)	Direct
TCF7L2_05	TCF7L2	GSE31477	ENCODE Transcription Factor Binding Sites by ChIP-seq from Stanford/Yale/USC/Harvard	GSM782122	22955991	wgEncodeSydhTfbsHepg2Tcf7l2UcdPk	USC_ChipSeq_HepG2_TCF7L2_UCDavis	HepG2	Homo sapiens	TCF7L2	Direct
TCF7L2_06	TCF7L2	GSE31477	ENCODE Transcription Factor Binding Sites by ChIP-seq from Stanford/Yale/USC/Harvard	GSM782123	22955991	wgEncodeSydhTfbsHct116Tcf7l2UcdPk	USC_ChipSeq_HCT-116_TCF7L2_UCDavis	HCT-116	Homo sapiens	TCF7L2	Direct
TCF7L2_07	TCF7L2	GSE31477	ENCODE Transcription Factor Binding Sites by ChIP-seq from Stanford/Yale/USC/Harvard	GSM782124	22955991	wgEncodeSydhTfbsHek293Tcf7l2UcdPk	USC_ChipSeq_HEK293_TCF7L2_UCDavis	HEK293	Homo sapiens	TCF7L2	Direct
TCF7L2_08	TCF7L2	GSE31477	ENCODE Transcription Factor Binding Sites by ChIP-seq from Stanford/Yale/USC/Harvard	GSM816436	22955991	hg19_wgEncodeSydhTfbsHelas3Tcf7l2UcdPk	USC_ChipSeq_HeLa-S3_TCF7L2_UCDavis	HeLa-S3	Homo sapiens	TCF7L2	Direct
TCF7L2_09	TCF7L2	GSE31477	ENCODE Transcription Factor Binding Sites by ChIP-seq from Stanford/Yale/USC/Harvard	GSM816437	22955991	hg19_wgEncodeSydhTfbsPanc1Tcf7l2UcdPk	USC_ChipSeq_PANC-1_TCF7L2_UCDavis	PANC-1	Homo sapiens	TCF7L2	Direct
TCF7L2_10	TCF7L2	GSE31477	ENCODE Transcription Factor Binding Sites by ChIP-seq from Stanford/Yale/USC/Harvard	GSM816438	22955991	hg19_wgEncodeSydhTfbsMcf7Tcf7l2UcdPk	USC_ChipSeq_MCF-7_TCF7L2_UCDavis	MCF-7	Homo sapiens	TCF7L2	Direct
TCF7L2_11	TCF7L2	GSE31477	ENCODE Transcription Factor Binding Sites by ChIP-seq from Stanford/Yale/USC/Harvard	GSM935625	22955991	hg19_wgEncodeSydhTfbsHelas3Tcf7l2c9b92565UcdPk	USC_ChipSeq_HeLa-S3_TCF7L2_C9B9_(2565)_UCDavis	HeLa-S3	Homo sapiens	TCF7L2_C9B9_(2565)	Direct
TCF7L2_50	TCF7L2	GSE92137	ChIP-seq from K562 (ENCSR888XZK)	GSM2424108	22955616	ENCFF060XZX_peaks_hg19	ChIP-seq from K562 (ENCLB897EPQ)	K562	Homo sapiens	TCF7L2	Direct
TCF7L2_51	TCF7L2	GSE92137	ChIP-seq from K562 (ENCSR888XZK)	GSM2424109	22955616	ENCFF274DVQ_peaks_hg19	ChIP-seq from K562 (ENCLB687QGX)	K562	Homo sapiens	TCF7L2	Direct
TEAD2_01	TEAD2	GSE49402	Transcription factor binding in human cells occurs in dense clusters formed around cohesin anchor sites	GSM1208802	23953112	LoVo_TEAD2_PassedQC_peaks_hg19	batch2_chrom1_LoVo_TEAD2_Rabbit_PassedQC	LoVo	Homo sapiens	TEAD2	Direct
TEAD2_50	TEAD2	GSE91936	ChIP-seq from K562 (ENCSR635GTR)	GSM2423777	22955616	ENCFF828PUB_peaks_hg19	ChIP-seq from K562 (ENCLB047LXS)	K562 immortalized cell line stably expressing C-terminal eGFP-TEAD2 fusion protein	Homo sapiens	eGFP-TEAD2	GFP
TEAD2_51	TEAD2	GSE91936	ChIP-seq from K562 (ENCSR635GTR)	GSM2423778	22955616	ENCFF777YSR_peaks_hg19	ChIP-seq from K562 (ENCLB385HFC)	K562 immortalized cell line stably expressing C-terminal eGFP-TEAD2 fusion protein	Homo sapiens	eGFP-TEAD2	GFP
TEAD4_01	TEAD4	GSE66081	Widespread association between YAP/TAZ/TEAD and AP-1 at enhancers drives oncogenic growth [ChIP-Seq]	GSE66081	26258633	MDA-MB-231_TEAD4_IDR_hg19	TEAD4_rep1_ChIPSeq	MDA-MB-231	Homo sapiens	TEF-3 (N-G2) (SCBT, sc-101184, lot C2812)	Direct
TEAD4_02	TEAD4	GSE32465	Transcription Factor Binding Sites by ChIP-seq from ENCODE/HAIB	GSM1010772	24076218	hg19_wgEncodeHaibTfbsHct116Tead4sc101184V0422111PkRep1	HudsonAlpha_ChipSeq_HCT-116_TEAD4_(SC-101184)_v042211.1	HCT-116	Homo sapiens	TEAD4_(SC-101184)	Direct
TEAD4_03	TEAD4	GSE32465	Transcription Factor Binding Sites by ChIP-seq from ENCODE/HAIB	GSM1010772	24076218	hg19_wgEncodeHaibTfbsHct116Tead4sc101184V0422111PkRep2	HudsonAlpha_ChipSeq_HCT-116_TEAD4_(SC-101184)_v042211.1	HCT-116	Homo sapiens	TEAD4_(SC-101184)	Direct
TEAD4_04	TEAD4	GSE32465	Transcription Factor Binding Sites by ChIP-seq from ENCODE/HAIB	GSM1010845	24076218	hg19_wgEncodeHaibTfbsH1hescTead4sc101184V0422111PkRep1	HudsonAlpha_ChipSeq_H1-hESC_TEAD4_(SC-101184)_v042211.1	H1-hESC	Homo sapiens	TEAD4_(SC-101184)	Direct
TEAD4_05	TEAD4	GSE32465	Transcription Factor Binding Sites by ChIP-seq from ENCODE/HAIB	GSM1010845	24076218	hg19_wgEncodeHaibTfbsH1hescTead4sc101184V0422111PkRep2	HudsonAlpha_ChipSeq_H1-hESC_TEAD4_(SC-101184)_v042211.1	H1-hESC	Homo sapiens	TEAD4_(SC-101184)	Direct
TEAD4_06	TEAD4	GSE32465	Transcription Factor Binding Sites by ChIP-seq from ENCODE/HAIB	GSM1010858	24076218	hg19_wgEncodeHaibTfbsSknshTead4sc101184V0422111PkRep1	HudsonAlpha_ChipSeq_SK-N-SH_TEAD4_(SC-101184)_v042211.1	SK-N-SH	Homo sapiens	TEAD4_(SC-101184)	Direct
TEAD4_07	TEAD4	GSE32465	Transcription Factor Binding Sites by ChIP-seq from ENCODE/HAIB	GSM1010858	24076218	hg19_wgEncodeHaibTfbsSknshTead4sc101184V0422111PkRep2	HudsonAlpha_ChipSeq_SK-N-SH_TEAD4_(SC-101184)_v042211.1	SK-N-SH	Homo sapiens	TEAD4_(SC-101184)	Direct
TEAD4_08	TEAD4	GSE32465	Transcription Factor Binding Sites by ChIP-seq from ENCODE/HAIB	GSM1010860	24076218	hg19_wgEncodeHaibTfbsMcf7Tead4sc101184V0422111PkRep1	HudsonAlpha_ChipSeq_MCF-7_TEAD4_(SC-101184)_v042211.1	MCF-7	Homo sapiens	TEAD4_(SC-101184)	Direct
TEAD4_09	TEAD4	GSE32465	Transcription Factor Binding Sites by ChIP-seq from ENCODE/HAIB	GSM1010860	24076218	hg19_wgEncodeHaibTfbsMcf7Tead4sc101184V0422111PkRep2	HudsonAlpha_ChipSeq_MCF-7_TEAD4_(SC-101184)_v042211.1	MCF-7	Homo sapiens	TEAD4_(SC-101184)	Direct
TEAD4_10	TEAD4	GSE32465	Transcription Factor Binding Sites by ChIP-seq from ENCODE/HAIB	GSM1010868	24076218	hg19_wgEncodeHaibTfbsA549Tead4sc101184V0422111PkRep1	HudsonAlpha_ChipSeq_A549_TEAD4_(SC-101184)_v042211.1	A549	Homo sapiens	TEAD4_(SC-101184)	Direct
TEAD4_11	TEAD4	GSE32465	Transcription Factor Binding Sites by ChIP-seq from ENCODE/HAIB	GSM1010868	24076218	hg19_wgEncodeHaibTfbsA549Tead4sc101184V0422111PkRep2	HudsonAlpha_ChipSeq_A549_TEAD4_(SC-101184)_v042211.1	A549	Homo sapiens	TEAD4_(SC-101184)	Direct
TEAD4_12	TEAD4	GSE32465	Transcription Factor Binding Sites by ChIP-seq from ENCODE/HAIB	GSM1010875	24076218	hg19_wgEncodeHaibTfbsHepg2Tead4sc101184V0422111PkRep1	HudsonAlpha_ChipSeq_HepG2_TEAD4_(SC-101184)_v042211.1	HepG2	Homo sapiens	TEAD4_(SC-101184)	Direct
TEAD4_13	TEAD4	GSE32465	Transcription Factor Binding Sites by ChIP-seq from ENCODE/HAIB	GSM1010875	24076218	hg19_wgEncodeHaibTfbsHepg2Tead4sc101184V0422111PkRep2	HudsonAlpha_ChipSeq_HepG2_TEAD4_(SC-101184)_v042211.1	HepG2	Homo sapiens	TEAD4_(SC-101184)	Direct
TEAD4_14	TEAD4	GSE32465	Transcription Factor Binding Sites by ChIP-seq from ENCODE/HAIB	GSM1010885	24076218	hg19_wgEncodeHaibTfbsEcc1Tead4sc101184V0422111PkRep1	HudsonAlpha_ChipSeq_ECC-1_TEAD4_(SC-101184)_v042211.1	ECC-1	Homo sapiens	TEAD4_(SC-101184)	Direct
TEAD4_15	TEAD4	GSE32465	Transcription Factor Binding Sites by ChIP-seq from ENCODE/HAIB	GSM1010885	24076218	hg19_wgEncodeHaibTfbsEcc1Tead4sc101184V0422111PkRep2	HudsonAlpha_ChipSeq_ECC-1_TEAD4_(SC-101184)_v042211.1	ECC-1	Homo sapiens	TEAD4_(SC-101184)	Direct
TEAD4_16	TEAD4	GSE32465	Transcription Factor Binding Sites by ChIP-seq from ENCODE/HAIB	GSM1010895	24076218	hg19_wgEncodeHaibTfbsK562Tead4sc101184V0422111PkRep1	HudsonAlpha_ChipSeq_K562_TEAD4_(SC-101184)_v042211.1	K562	Homo sapiens	TEAD4_(SC-101184)	Direct
TEAD4_17	TEAD4	GSE32465	Transcription Factor Binding Sites by ChIP-seq from ENCODE/HAIB	GSM1010895	24076218	hg19_wgEncodeHaibTfbsK562Tead4sc101184V0422111PkRep2	HudsonAlpha_ChipSeq_K562_TEAD4_(SC-101184)_v042211.1	K562	Homo sapiens	TEAD4_(SC-101184)	Direct
TEAD4_18	TEAD4	GSE44416	Genome-wide binding of TEAD4 in gastric cancer cell lines MKN28 and SNU216	GSM1084783	24325916	MKN28.TEAD4_hg19_peaks	MKN28_TEAD4 ChIP	MKN28	Homo sapiens	TEAD4 (Abnova, H00007004-M01, 11105-5H3)	Direct
TEAD4_19	TEAD4	GSE32465	Transcription Factor Binding Sites by ChIP-seq from ENCODE/HAIB	GSM1010885	24076218	hg19_wgEncodeHaibTfbsEcc1Tead4sc101184V0422111PkRep1	HudsonAlpha_ChipSeq_ECC-1_TEAD4_(SC-101184)_v042211.1	ECC-1	Homo sapiens	TEAD4_(SC-101184)	Direct
TEAD4_20	TEAD4	GSE32465	Transcription Factor Binding Sites by ChIP-seq from ENCODE/HAIB	GSM1010885	24076218	hg19_wgEncodeHaibTfbsEcc1Tead4sc101184V0422111PkRep2	HudsonAlpha_ChipSeq_ECC-1_TEAD4_(SC-101184)_v042211.1	ECC-1	Homo sapiens	TEAD4_(SC-101184)	Direct
TEAD4_50	TEAD4	GSE84389	Network-based, cross-cohort discovery of transcriptional mechanisms presiding over maintenance of high-risk neuroblastoma subtype state	GSM2232927	29510988	BE2_TEAD4_ChIPseq_MACS2_peaks_hg19	TEAD4 ChIPSeq	neuroblastoma	Homo sapiens	anti-TEAD4 (ab58310; abcam)	Direct
TFAP2A_01	TFAP2A	GSE44257	Sumoylation Pathway Is Required to Maintain the Basal Breast Cancer Subtype	GSE44257	24835590	TFAP2A_MCF_peaks	TFAP2A_MCF	breast carcinoma cell line MCF-7	Homo sapiens	AP-2 Antibody (3B5) [Santa Cruz, catalog# sc-12726]	Direct
TFAP2A_02	TFAP2A	GSE49402	Transcription factor binding in human cells occurs in dense clusters formed around cohesin anchor sites	GSM1208690	23953112	LoVo_TFAP2A_PassedQC_peaks	batch1_chrom1_LoVo_TFAP2A_Rabbit_PassedQC	LoVo	Homo sapiens	TFAP2A	Direct
TFAP2A_03	TFAP2A	GSE31477	ENCODE Transcription Factor Binding Sites by ChIP-seq from Stanford/Yale/USC/Harvard	GSM935367	22955991	hg19_wgEncodeSydhTfbsHelas3Ap2alphaStdPk	USC_ChipSeq_HeLa-S3_AP-2alpha_std	HeLa-S3	Homo sapiens	AP-2alpha	Direct
TFAP2B_50	TFAP2B	GSE67555	TFAP2A ChIP-seq in human primary melanocytes	GSM1649543	28249010	Mels_SPP_out_peaks_FDR05_hg19	TFAP2A_(3B5)_ChIPSeq_Rep_1	primary melanocytes	Homo sapiens	anti-TFAP2A (3B5, Santa Cruz Biotechnology, Inc.	Direct
TFAP2C_01	TFAP2C	GSE36351	Transcriptional Regulation of the GPX1 Gene by TFAP2C and Aberrant CpG Methylation in Human Breast Cancer	GSE36351	22964634, 25772240	TFAP2C_BT474_peaks	BT-474 TFAP2C	BT-474	Homo sapiens	TFAP2C monoclonal antibody	Direct
TFAP2C_02	TFAP2C	GSE36351	Transcriptional Regulation of the GPX1 Gene by TFAP2C and Aberrant CpG Methylation in Human Breast Cancer	GSE36351	22964634, 25772240	TFAP2C_MCF_peaks	MCF-7 TFAP2C	MCF-7	Homo sapiens	TFAP2C monoclonal antibody	Direct
TFAP2C_03	TFAP2C	GSE36351	Transcriptional Regulation of the GPX1 Gene by TFAP2C and Aberrant CpG Methylation in Human Breast Cancer	GSE36351	22964634, 25772240	TFAP2C_MDAMB453_peaks	MDA-MB-453 TFAP2C	MDA-MB-453	Homo sapiens	TFAP2C monoclonal antibody	Direct
TFAP2C_04	TFAP2C	GSE36351	Transcriptional Regulation of the GPX1 Gene by TFAP2C and Aberrant CpG Methylation in Human Breast Cancer	GSE36351	22964634, 25772240	TFAP2C_SKBR3_peaks	SKBR-3 TFAP2C	SKBR-3	Homo sapiens	TFAP2C monoclonal antibody	Direct
TFAP2C_05	TFAP2C	GSE21234	Identification of Primary Gene Targets of TFAP2C in Hormone Responsive Breast Carcinoma Cells	GSM530915	20629094, 26832794	AP2C_triangle_standard_peaks	TFAP2C	breast carcinoma	Homo sapiens	TFAP2C monoclonal antibody SC-12762X (Santa Cruz Biotechnology)	Direct
TFAP2C_06	TFAP2C	GSE23852	Activator protein-2Î³ is a critical determinant of estrogen receptor interactome formation and gene transcription in breast cancer [ChIP-Seq]	GSM588927	21572391	peaks_AP2g_ETOH_CHM038.significant.peak	AP-2Î³ ChIP sequencing in ETOH (ethanol) treated MCF-7 cells	MCF-7 breast cancer	Homo sapiens	anti-AP-2	Direct
TFAP2C_07	TFAP2C	GSE23852	Activator protein-2Î³ is a critical determinant of estrogen receptor interactome formation and gene transcription in breast cancer [ChIP-Seq]	GSM588928	21572391	peaks_AP2g_E2_CHM039.significant.peak	AP-2Î³ ChIP sequencing in E2 (estradiol) treated MCF-7 cells	MCF-7 breast cancer	Homo sapiens	anti-AP-2	Direct
TFAP2C_08	TFAP2C	GSE31477	ENCODE Transcription Factor Binding Sites by ChIP-seq from Stanford/Yale/USC/Harvard	GSM935370	22955991	hg19_wgEncodeSydhTfbsHelas3Ap2gammaStdPk	USC_ChipSeq_HeLa-S3_AP-2gamma_std	HeLa-S3	Homo sapiens	AP-2gamma	Direct
TFAP4_01	TFAP4	GSE45738	Addiction of t(8;21) and inv(16) AML to native RUNX1 [ChIP-Seq data]	GSM1113433	24055056	AP4_1_peaks	Kasumi_AP4_1	AML-patient-derived cell lines t(8;21) Kasumi-1	Homo sapiens	anti-AP4 [Takeshi Egawa]	Direct
TFAP4_02	TFAP4	GSE45738	Addiction of t(8;21) and inv(16) AML to native RUNX1 [ChIP-Seq data]	GSM1113434	24055056	AP4_2_peaks	Kasumi_AP4_2	AML-patient-derived cell lines t(8;21) Kasumi-1	Homo sapiens	anti-AP4 [Takeshi Egawa]	Direct
TFAP4_03	TFAP4	GSE28857	CENTDIST: Discovery of Co-associated Factors by Motif Distribution	GSM714610	21602269	peaks_AP4_hg19	AP4 ChIP sequencing in DHT (5alpha-dihydrotestosterone) treated LNCaP cells	androgen-dependent prostate cancer cells	Homo sapiens	AP4	Direct
[truncated: 191 more rows]
