# Supplementary material for: Atlas of regulated target genes of transcription factors (ART-TF) in human ES cells
Source: BMC Bioinformatics. 2022 Sep 16;23:377. doi: 10.1186/s12859-022-04924-3 (PMC9479252; doi:10.1186/s12859-022-04924-3)
Supplement: Supplementary file 2 — Additional file 2: Regulated targets of transcription factors identified based on each ChIP-seq data set. The second worksheet includes counts of ChIP-seq data sets that yielded some regulated target genes for each TF. [file 12859_2022_4924_MOESM2_ESM.xls]

## Sheet: Each ChIP-seq data set
Additional file 2. Regulated targets of transcription factors identified based on each ChIPseq data set
The second worksheet includes counts of ChIP-seq data sets that yielded some regulated target genes for each TF.
ChIP-seq data set	Induced TF	Direct targets	Enrichment of TF targets Far among upregulated genes (z-score)	Enrichment of TF targets Near among upregulated genes (z-score)	N TF targets Far Up	N TF targets Near Up	Enrichment of TF targets Far among downregulated genes (z-score)	Enrichment of TF targets Near among downregulated genes (z-score)	N TF targets Far Down	N TF targets Near Down
AATF_50	AATF	1	0	0			3.5188	0.1742	2
AATF_51	AATF	1	0.7633	0.627			1.6417	0.8372
AR_50	AR	1	1.4714				3.1595		5
AR_51	AR	1	2.2687	2.662	5	2	3.5005	0.2366	15
AR_52	AR	1	3.4184	0.4876	5		0.1818	0.6372
AR_53	AR	1	1.7561	0.4226			2.8363	3.3727	5	2
AR_55	AR	1	4.2473	1.754	9		0.1078	1.4124
ARID3A_01	ARID3A	1	0.3457	0.43			1.2081	0.9252
ARID3A_50	ARID3A	1	1.4153	0			0	0.1059
ARID3A_51	ARID3A	1	1.0947	0			0.4096	0
ARID3A_52	ARID3A	1	1.3982	1.7043			1.464	2.5005		2
ARID3A_53	ARID3A	1	1.3846	1.1074			2.2458	0.4423	2
ARID3A_54	ARID3A	1	2.8743	0	13		0.7915	0.2255
ASCL1_01	ASCL1	1	3.5623	0	27		2.2441	0	1
ASCL1_50	ASCL1	1	13.933	8.2021	1008	425	0.1833	0
ASCL1_51	ASCL1	1	13.8355	8.5173	1190	517	1.3461	0
ASCL1_52	ASCL1	1	15.4796	7.4165	1060	411	1.9953	0
ASCL1_53	ASCL1	1	10.228	3.8518	467	46	1.2579	0
ASCL1_54	ASCL1	1	11.2965	5.8993	665	78	2.0684	0	7
ASCL1_55	ASCL1	1	11.3294	5.733	612	76	2.0684	0	6
ASCL2_01	ASCL2	1	3.7604	1.0995	24		4.0638	0.4259	23
ASCL2_50	ASCL2	1	7.7574	5.3264	73	33	2.5438	0.0324
ASH2L_50	ASH2L	1	0.0024	0			0.6362	2.8396		1
ASH2L_51	ASH2L	1	0	0			0.5301	0.8892
ASH2L_52	ASH2L	1	0.0446	1.1057			0	0
ATF1_01	ATF1	1	0	2.2554		3	0.2864	1.4597
ATF1_02	ATF1	1	0.1174	0			1.3395	0
ATF1_03	ATF1	1	0	0			0.7912	0
ATF1_04	ATF1	1	0.9272	0			2.8822	4.4073	6	8
ATF1_50	ATF1	1	0.1524	1.5845			2.1621	2.0866	5	5
ATF1_51	ATF1	1	0.1921	2.3316		4	2.1439	1.9371	13
ATF1_52	ATF1	1	1.0718	0.733			0.2058	0.7892
ATF1_53	ATF1	1	0.5758	0.869			0.7575	0.6045
ATF1_54	ATF1	1	1.6424	0			0	0.4104
ATF1_55	ATF1	1	1.1946	0			1.125	0.3018
ATF2_01	ATF2	1	4.0356	0.8083	13		6.1625	5.2488	88	41
ATF2_02	ATF2	1	6.1796	2.5655	17	9	5.0919	5.2886	42	37
ATF2_50	ATF2	1	0	1.9298			6.6483	7.0082	65	68
ATF2_51	ATF2	1	0	0.5409			5.6007	7.0314	63	65
ATF2_53	ATF2	1	0	0.6142			6.2832	6.1819	32	44
ATF2_54	ATF2	1	0	4.1656		3	6.1708	5.23	34	40
ATF2_55	ATF2	1	0	1.8133			5.3993	5.3629	49	53
ATF2_56	ATF2	1	0	2.2997		4	5.1252	5.8562	53	54
ATF3_01	ATF3	1	1.581	1.1001			1.9181	2.9411		2
ATF3_02	ATF3	1	1.5974	1.0451			1.192	3.0609		2
ATF3_03	ATF3	1	2.7432	5.4902	7	5	2.6702	0.2934	6
ATF3_04	ATF3	1	2.5801	0.1683	6		2.8891	0.416	14
ATF3_05	ATF3	1	1.7935	0.7247			3.6994	5.2365	13	32
ATF3_06	ATF3	1	0.6031	0.1544			4.1147	0	6
ATF3_07	ATF3	1	0.7416	0.9792			2.2692	3.2725	12	28
ATF3_08	ATF3	1	1.1568	0.0484			2.155	0	9
ATF3_09	ATF3	1	1.0612	0.1725			2.2607	0	11
ATF3_10	ATF3	1	1.0268	0			1.2174	0
ATF3_11	ATF3	1	0.9682	0			2.0513	0	8
ATF3_12	ATF3	1	1.1543	0.1275			3.8416	0	12
ATF3_13	ATF3	1	2.1816	0	1		2.621	0	8
ATF4_01	ATF4	1	2.9341	4.3293	10	17	1.6399	0.0855
ATF4_02	ATF4	1	2.2226		8		0
ATF4_03	ATF4	1	3.3566	1.5192	7		0.8489	0
ATF4_04	ATF4	1	2.6037	2.6707	7	11	1.808	0
ATF4_50	ATF4	1	2.6645	1.6232	16		1.828	0.9646
ATF4_51	ATF4	1	2.3305	2.2761	16	19	1.2919	0.498
ATOH1_01	ATOH1	1	3.7958	0	279		7.8045	1.8059	191
BACH1_01	BACH1	1	0	0			3.845	6.3177	6	4
BACH1_02	BACH1	1	0	2.0381		3	2.599	2.1552	3	10
BACH1_03	BACH1	1	2.4802	1.4257	2		2.8298	3.546	4	9
BACH1_50	BACH1	1	4.4633	0.9071	17		3.748	3.5675	14	22
BACH1_51	BACH1	1	0.7589	0			6.6003	8.8023	21	24
BACH1_52	BACH1	1	1.6687	0			5.0802	6.4175	18	17
BACH1_53	BACH1	1	1.6924	0.4903			4.1429	8.6031	18	14
BANP_50	BANP	1	4.9203	0.872	10		1.7835	2.7534		6
BARX2_01	BARX2	1	0.2438	0			0.1892	0
BATF_01	BATF	1	2.3331	0	1		3.9479	0.4612	10
BATF_02	BATF	1	1.7855	0			2.6261	2.9224	12	4
BATF_03	BATF	1	0.2681	0			2.3598	2.2907	13	4
BATF_04	BATF	1	1.0688	0			3.0063	1.6768	13
BATF_50	BATF	1	0.5816	0			2.1783	0	3
BATF3_50	BATF3	1	0	1.0847			1.6907	0
BCL6_01	BCL6	1	7.0788	5.8261	12	8	2.4171	1.024	10
BCL6_02	BCL6	1	2.3421	1.965	5		2.3729	1.3437	6
BCL6_03	BCL6	1	3.3393	0.9403	6		2.4832	0	3
BCL6_04	BCL6	1	3.0841	1.7289	12		1.0745	0.2451
BCL6_05	BCL6	1	3.2912	6.5771	9	9	1.2843	3.9551		8
BCL6_06	BCL6	1	2.8001	4.3018	4	5	3.2038	2.5684	32	21
BHLHE40_01	BHLHE40	1	2.1151	0	7		4.5364	9.7853	118	442
BHLHE40_02	BHLHE40	1	2.9113	0	14		6.9527	11.2716	143	405
BHLHE40_03	BHLHE40	1	2.4252	0	15		6.1301	11.1783	138	554
BHLHE40_04	BHLHE40	1	3.2458	1.3905	8		4.9346	11.6322	141	451
BHLHE40_05	BHLHE40	1	0	6.4045		6	4.079	12.7726	22	207
BHLHE40_06	BHLHE40	1	2.5483	0.4355	14		4.6522	11.0737	64	109
BMI1_01	BMI1	1	1.4896	0.3226			1.0339	0.7794
BMI1_02	BMI1	1	1.8875	0.6323			0.8285	0
BMI1_03	BMI1	1	1.986	0			3.7235	1.7657	19
BMI1_04	BMI1	1	1.7284	0.7314			1.2834	1.2679
BMI1_05	BMI1	1	1.3814	0.2373			4.8463	1.9577	59
BMI1_06	BMI1	1	0.4048	0			2.6979	1.2648	6
BMI1_07	BMI1	1	2.1338	0.3854	7		6.608	2.1124	145	31
BMI1_08	BMI1	1	3.5668	2.1142	2	7	7.6515	2.3657	162	40
BMI1_09	BMI1	1	0	0.0668			3.0968	0.4114	9
BMI1_10	BMI1	1	0.4279	0			4.7489	2.4859	23	13
BMI1_11	BMI1	1	1.583	0			3.6053	1.4104	7
BMI1_50	BMI1	1	0	0			2.956	0	11
BMI1_51	BMI1	1	0.191	0			3.1618	0.3396	9
BMI1_52	BMI1	1	0.4691	0			4.0481	0	13
BMI1_53	BMI1	1	0.2488	0			3.9062	0	7
BMI1_54	BMI1	1	1.2093	0			4.068	0.352	6
BMI1_55	BMI1	1	1.7219	0			3.4636	0	6
BRF1_01	BRF1	1	2.2451	0.0507	5		1.5088	0
BRF1_02	BRF1	1	2.9223	0	11		0.561	0
BRF1_03	BRF1	1	1.6735	0			0.1038	0
BRF1_50	BRF1	1	2.8993	0.6094	8		0.6187	0.0019
BRF2_01	BRF2	1	0	0.2452			1.9233	0
CBFB_01	CBFB	1	0.8034	0			0.474	0.1145
CBFB_02	CBFB	1	0.7282	0			0.5064	0.1883
CBFB_03	CBFB	1	0.0376	0.5156			0.108	0
CBFB_04	CBFB	1	0	0			0	0.5451
CBFB_05	CBFB	1	0.7362	0			0.8865	0.2815
CBFB_06	CBFB	1	0	0.2504			0.7067	0.6389
CBFB_50	CBFB	1	1.8758	0			0.8197	0.3867
CBFB_51	CBFB	1	1.0032	0			1.9524	1.4385
CBFB_52	CBFB	1	0	0			1.0291	1.5693
CBX2_01	CBX2	1	2.681	1.0913	4		1.3282	3.1608		5
CBX2_02	CBX2	1	1.3825	2.318		1	2.5989	2.4755	2	4
CBX2_03	CBX2	1	4.385	1.1338	3		0.9642	2.9131		2
CBX2_04	CBX2	1	2.1809	3.4334	1	3	2.2093	3.7164	4	3
CBX3_01	CBX3	1	0.7085	0.7017			1.4287	0.7755
CBX3_02	CBX3	1	0.7692	1.3273			0.4687	0
CBX3_03	CBX3	1	0.9314	0			0.4822	0.869
CBX3_04	CBX3	1	2.8505	1.1924	3		0.8095	0
CBX3_05	CBX3	1	1.0464	0.2794			1.4742	0.4683
CBX3_50	CBX3	1	1.7347	1.297			1.3887	0
CBX3_51	CBX3	1	3.6264	1.9203	9		2.0134	0	7
CBX3_52	CBX3	1	3.1042	0	10		0.6794	0.0174
CBX3_53	CBX3	1	3.3258	1.6615	7		0.9133	1.8095
CBX8_01	CBX8	1	2.9615	2.4678	3	5	7.1537	4.099	32	13
CDK9_01	CDK9	1	0				0
CDK9_02	CDK9	1	0.1238	0			0	0
CDK9_03	CDK9	1	0.5408	0			0.4317	2.16		1
CDK9_04	CDK9	1	0.0932	0			0.4624	2.16		1
CDK9_05	CDK9	1	0.363	0			0.5773	0.7588
CDK9_06	CDK9	1	1.8917	0.6686			2.2316	0	9
CDK9_07	CDK9	1	1.2258	0.4016			2.2034	0	6
CDK9_08	CDK9	1	0.5054	0			2.4859	0.431	10
CDK9_09	CDK9	1	0.082	0			2.802	0.8116	5
CDK9_10	CDK9	1	0.4709	1.2021			1.5672	1.9833
CDK9_11	CDK9	1	0.2247	1.0387			2.0121	0	9
CDK9_12	CDK9	1	0	1.0387			0.9193	0
CDK9_13	CDK9	1	0.6038	0.0526			1.1874	0
CDK9_50	CDK9	1	0.7617	1.7538			0.0216	1.6402
CDK9_51	CDK9	1	0.6345	0.4215			0	0
CDX2_01	CDX2	1	5.7387	0.5943	31		5.9341	0.2726	13
CDX2_02	CDX2	1	4.8862	0.8166	28		4.1368	1.4738	28
CDX2_03	CDX2	1	6.0856	1.208	59		5.1888	2.2271	18	8
CDX2_04	CDX2	1	8.4274	0.6729	146		2.3472	0	10
CDX2_05	CDX2	1	6.8878	2.3506	98	2	3.06	2.3869	10	3
CDX2_06	CDX2	1	7.3549	3.0438	99	5	3.4547	1.769	11
CEBPA_01	CEBPA	1	2.9241	5.5108	208	208	1.7143	0.567
CEBPA_02	CEBPA	1	7.8823	7.2878	537	482	1.8722	0
CEBPA_03	CEBPA	1	7.5635	9.5629	560	200	0	1.0168
CEBPA_04	CEBPA	1	9.1564	13.0209	829	255	0	0.7186
CEBPB_01	CEBPB	1	5.3528	4.4455	286	233	2.0905	0	6
CEBPB_02	CEBPB	1	5.5638	4.7678	251	217	2.0113	0	3
CEBPB_03	CEBPB	1	3.2408	0	6		1.0156	0
CEBPB_04	CEBPB	1	1.9906	0			1.5107	0
CEBPB_05	CEBPB	1	7.9137	7.6752	337	99	2.6692	0.326	5
CEBPB_06	CEBPB	1	8.2443	6.9234	272	58	2.7326	0.0491	13
CEBPB_07	CEBPB	1	8.4208	4.3087	450	173	3.0114	0.6918
CEBPB_08	CEBPB	1	8.6573	5.6591	457	158	2.2369	0.5962
CEBPB_09	CEBPB	1	4.054	1.4006	267		0.6933	0
CEBPB_10	CEBPB	1	5.1388	3.0126	321	69	1.0299	0
CEBPB_11	CEBPB	1	6.5792	6.4213	407	197	1.2663	0.1545
CEBPB_12	CEBPB	1	7.216	7.7857	392	207	1.2212	0
CEBPB_13	CEBPB	1	4.1054	3.6227	235	139	1.1663	0.9571
CEBPB_14	CEBPB	1	8.3356	5.6555	423	182	2.6395	0.7274	10
CEBPB_15	CEBPB	1	7.7332	6.1342	431	167	3.2222	1.3901	9
CEBPB_16	CEBPB	1	9.5783	7.6684	682	207	0.6642	0
CEBPB_17	CEBPB	1	10.3939	11.6723	712	201	1.3147	0
CEBPB_18	CEBPB	1	5.5947	4.2843	326	138	1.0461	1.9125
CEBPB_19	CEBPB	1	5.0819	4.9211	339	108	1.4205	0.3486
CEBPB_20	CEBPB	1	5.2186	2.587	95	81	4.9221	0.1592	19
CEBPB_21	CEBPB	1	6.4052	4.7839	357	152	1.0886	0.3469
CEBPB_22	CEBPB	1	4.0844	1.0686	306		0.3422	0
CEBPB_23	CEBPB	1	6.0556	3.511	379	167	2.538	0.8337	10
CEBPB_24	CEBPB	1	9.0709	6.6327	645	305	1.6506	2.7229		6
CEBPB_25	CEBPB	1	8.287	4.6056	472	149	1.1427	0.3353
CEBPB_26	CEBPB	1	6.3147	6.1258	309	158	1.3668	0
CEBPB_27	CEBPB	1	5.9208	5.7571	365	196	0.8824	0
CEBPB_28	CEBPB	1	5.9329	2.6729	293	155	0.8919	0.187
CEBPD_01	CEBPD	1	2.7986	1.7742	9		0.3698	0
CEBPD_02	CEBPD	1	3.2231	2.7456	19	9	1.8089	0
CEBPD_03	CEBPD	1	2.3924	2.5809	4	9	3.8824	0.5432	26
CEBPD_04	CEBPD	1	2.595	3.325	14	28	2.01	1.3639	5
CEBPD_50	CEBPD	1	5.2333	5.8833	64	95	0.3264	0
CHD1_01	CHD1	1	0	2.8111		7	3.7344	1.9646	12
CHD1_50	CHD1	1	0	0.266			1.0144	0
CHD1_51	CHD1	1	0.1456	0.604			0	0
CHD1_52	CHD1	1	0.8967	0			1.2126	0
CHD1_53	CHD1	1	0	0			0.9078	0
CHD1_54	CHD1	1	0.038	0.3799			1.1948	0.3593
CHD1_55	CHD1	1	0.1877	0			2.2812	2.4777	7	8
CHD1_56	CHD1	1	0	0			1.5309	1.7475
CHD1_57	CHD1	1	0	0.492			1.3252	0
CHD1_58	CHD1	1	0	0.1288			2.1047	1.9205	5
CHD1_59	CHD1	1	3.6616	1.1124	11		4.4997	6.552	15	16
CHD1_60	CHD1	1	4.7106	5.9111	17	7	3.5776	9.2791	12	17
CHD4_01	CHD4	1	0.8925	0.5077			4.4267	3.253	33	22
CHD4_50	CHD4	1	1.3692	0			4.6968	0	15
CHD4_51	CHD4	1	1.6915	0.1441			2.9446	1.1521	19
CHD4_52	CHD4	1	1.8714	0.5294			0.1431	2.1		14
CHD4_53	CHD4	1	0.4254	0.8239			2.309	0.4367	16
CREB1_01	CREB1	1	1.4491	0.3901			1.6787	0
CREB1_02	CREB1	1	2.1209	0.9552	5		2.1118	0.1594	7
CREB1_03	CREB1	1	1.4546	0			0	2.7842		45
CREB1_04	CREB1	1	2.4931	0	376		1.3936	3.4694		210
CREB1_05	CREB1	1	4.3462	0	420		0	2.5949		48
CREB1_06	CREB1	1	2.3777	0	75		1.9249	2.8132		122
CREB1_07	CREB1	1	3.1545	0.1647	219		0	3.2296		137
CREB1_08	CREB1	1	3.1331	0	160		0.8388	3.8459		166
CREB1_09	CREB1	1	1.748	0			0.1756	2.5983		102
CREB1_10	CREB1	1	1.7042	0			1.0646	2.5673		100
CREB1_11	CREB1	1	2.4644	1.8282	143		2.2471	2.917	11	97
CREB1_12	CREB1	1	2.1862	1.93	84		1.3915	3.0768		113
CREB1_13	CREB1	1	5.4503	0	651		2.0108	2.9593	11	108
CREB1_14	CREB1	1	3.9117	0	360		0	3.1459		157
CREB3_50	CREB3	1	0.1127	0			0.8512	2.1321		2
CREB3_51	CREB3	1	0.2322	0			0.7816	2.0071		6
CRY1_01	CRY1	1	0.0385	0			2.6557	6.8986	9	27
CTBP1_01	CTBP1	1	1.2376	2.1308		4	1.7897	0.162
CTBP1_02	CTBP1	1	0.5856	0.0895			2.2229	0	5
CTBP1_50	CTBP1	1	1.6283	0			3.0778	1.2754	26
CTBP1_51	CTBP1	1	1.4047	0			2.8942	1.9192	11
CTBP1_52	CTBP1	1	1.4421	0			0.9134	0.2184
CTBP1_53	CTBP1	1	1.8791	0			2.2575	0.9748	8
CTBP1_54	CTBP1	1	2.5664	0	1		0.525	0
CTBP1_55	CTBP1	1	1.7309	0			0.9948	0.4805
CTBP1_56	CTBP1	1	0.524	0			3.3869	0	17
CTBP1_57	CTBP1	1	1.8305	0			3.0972	0.1685	22
CTBP2_01	CTBP2	1	0.0528	0.5033			3.5206	1.0948	10
CTBP2_02	CTBP2	1	4.9254	1.1975	5		0.756	0
CTBP2_03	CTBP2	1	7.3503	5.8823	20	78	13.4859	8.6165	73	41
CTCF_01	CTCF	1	4.2264	3.2561	17	12	4.267	3.1898	17	32
CTCF_02	CTCF	1	5.1504	2.2532	46	11	2.68	2.3615	3	26
CTCF_03	CTCF	1	5.7323	1.9186	41		2.8764	2.8751	2	37
CTCF_04	CTCF	1	4.4545	2.0109	47	11	3.4667	2.6685	9	25
CTCF_05	CTCF	1	5.3875	1.3421	25		3.1482	3.2408	9	18
CTCF_06	CTCF	1	5.6734	0.8089	31		2.1486	1.5952	9
CTCF_07	CTCF	1	5.5699	0.7815	15		2.6492	3.2655	10	16
CTCF_08	CTCF	1	5.2347	2.6814	32	16	3.0923	3.6034	10	21
CTCF_09	CTCF	1	5.9315	1.5785	47		2.788	2.7736	3	16
CTCF_10	CTCF	1	6.7562	1.7379	74		3.8184	3.2035	10	13
CTCF_11	CTCF	1	4.8583	1.4968	4		3.2621	0.6871	23
CTCFL_01	CTCFL	1	4.3131	1.9564	27		1.1691	0.6832
CTCFL_02	CTCFL	1	5.7976	6.3847	129	131	1.0508	0.2496
CTCFL_03	CTCFL	1	5.3577	5.0774	136	140	0.9099	0.7413
CTNNB1_01	CTNNB1	1	3.6549	1.5524	14		0.8804	0
CTNNB1_02	CTNNB1	1	4.5327	0	16		1.0103	0
CTNNB1_03	CTNNB1	1	1.2262	0			0	0
CUX1_01	CUX1	1	4.4673	2.7882	27	19	1.677	0.242
CUX1_02	CUX1	1	4.8628	0.3037	57		0.5389	1.7567
CUX1_50	CUX1	1	3.3173	0	10		2.3785	0.3165	13
CUX1_51	CUX1	1	2.5468	3.2854	14	6	3.6679	0.1367	27
CUX1_52	CUX1	1	7.0346	2.9015	23	10	0.0944	0.1566
CUX1_53	CUX1	1	3.1931	0.8734	24		0.7386	0.9874
DMRT1_01	DMRT1	1	4.8217	3.0952	64	28	2.7183	0	9
DUX4_01	DUX4	1	8.564	6.589	95	29	0.2829	0
E2F1_01	E2F1	1	2.4308	0.8247	15		3.0988	0.4581	14
E2F1_02	E2F1	1	0.9649	0			0.7498	3.077		7
E2F1_03	E2F1	1	0.9571	0			0.7634	2.0281		4
E2F1_04	E2F1	1	1.5806	0			0.2846	1.9658
E2F1_05	E2F1	1	4.575	10.9529	200	1094	0.4616	0
E2F1_06	E2F1	1	4.0176	2.9216	169	672	1.371	0.3928
E2F1_07	E2F1	1	4.3526	8.6871	145	815	1.5208	0.2565
E2F3_01	E2F3	1	0	0			0.4248	0.2702
E2F3_02	E2F3	1	2.76	1.0489	9		2.4716	0	6
E2F4_01	E2F4	1	1.7276	1.9199			2.561	0	10
E2F4_02	E2F4	1	0	1.3234			1.6504	0
E2F4_03	E2F4	1	1.2368	0			2.5888	0.9412	5
E2F4_04	E2F4	1	0.9323	2.1663		57	1.2053	0.4753
E2F4_05	E2F4	1	1.7971	1.7752			2.3042	0	9
E2F4_06	E2F4	1	2.2434	5.072	7	125	1.1962	0
E2F4_07	E2F4	1	1.1076	1.6414			2.1696	0	8
E2F4_08	E2F4	1	2.5684	3.3748	19	135	3.3698	0	8
E2F5_50	E2F5	1	0.1905	0.9509			1.128	0
E2F5_51	E2F5	1	0.9614	0			1.3736	0
E2F6_01	E2F6	1	0.8194	0			5.4557	12.3331	27	251
E2F6_02	E2F6	1	1.1661	0			5.2529	12.6243	42	265
E2F6_03	E2F6	1	2.9699	0.8655	3		6.9485	12.3211	58	276
E2F6_04	E2F6	1	2.7317	3.9765	8	3	4.3634	13.952	33	277
E2F6_05	E2F6	1	0.0166	0			5.3867	7.2293	28	89
E2F6_06	E2F6	1	0.2106	0			4.4464	8.2435	22	179
E2F6_07	E2F6	1	0.7563	0			4.1842	9.2484	48	217
E2F6_08	E2F6	1	0	0.0375			3.0937	7.7687	31	138
E2F7_01	E2F7	1	2.7218	0	12		8.3655	13.7624	59	131
E2F7_50	E2F7	1	0	0			7.3254	14.9986	79	247
E2F7_51	E2F7	1	1.6865	1.2968			9.236	15.9686	64	218
E2F7_52	E2F7	1	0.0831	0.6926			5.0353	15.5975	14	160
E2F7_53	E2F7	1	1.0367	0.2029			5.2149	15.4016	22	170
EBF1_01	EBF1	1	2.6987	0	9		2.4672	0.4338	2
EBF1_02	EBF1	1	0.9958	1.4579			2.9162	0	2
EBF1_03	EBF1	1	1.0393	0.3484			1.4281	0
EBF1_04	EBF1	1	1.5665	3.7868		5	1.3983	0.4142
EBF1_05	EBF1	1	0.1969	2.9519		10	2.608	0.5153	2
EBF1_06	EBF1	1	0.6033	0.8092			2.0702	1.8403	1
EED_01	EED	1	0	0.5499			1.7323	2.1541		1
EED_02	EED	1	1.3004	0.1553			1.9937	1.6378
EGR1_01	EGR1	1	5.4252	0	24		1.211	0.2615
EGR1_02	EGR1	1	7.2499	3.394	19	12	5.4531	0.4302	24
EGR1_03	EGR1	1	3.4959	0	15		1.2658	0
EGR1_04	EGR1	1	9.0676	1.5852	32		1.4314	0
EGR1_05	EGR1	1	7.6057	2.3212	44	20	1.9352	0
EGR1_06	EGR1	1	7.1869	3.3872	83	38	1.604	0
EGR1_07	EGR1	1	8.3916	3.7268	96	42	0.9847	0
EGR1_08	EGR1	1	7.0686	3.5855	75	34	1.6761	0
EGR1_09	EGR1	1	7.135	5.2647	63	88	1.1507	0.6814
EGR1_10	EGR1	1	5.4759	3.0736	47	14	0.0456	0.2122
EGR1_11	EGR1	1	5.239	2.1	35	12	1.309	0
EGR1_12	EGR1	1	5.8041	0.5834	14		3.6047	0	26
EGR1_13	EGR1	1	8.02	1.6199	67		3.9111	0	19
EGR1_14	EGR1	1	4.746	2.4531	36	11	0.2327	0.3986
EGR1_15	EGR1	1	6.2388	3.4575	31	19	0.3912	0.1931
EGR1_50	EGR1	1	6.613	1.7066	47		0	0.0104
EGR1_51	EGR1	1	5.5205	2.0339	42	14	0	0
EGR1_52	EGR1	1	5.9855	1.9852	36		0	0.1768
EGR1_53	EGR1	1	7.2263	1.8463	32		0.5147	0
EGR2_01	EGR2	1	7.899	0.032	308		1.4013	0
EGR2_02	EGR2	1	8.0146	0.8415	159		2.2877	0	5
EGR2_50	EGR2	1	13.7157	4.9057	1335	582	3.9104	1.357	14
EGR2_51	EGR2	1	15.7292	8.8763	1441	846	4.0866	1.5889	2
EHF_01	EHF	1	4.0244	0	79		1.4566	0
EHF_03	EHF	1	1.984	0			1.4241	0.9255
ELF1_01	ELF1	1	2.3808	0	29		0.5503	0
ELF1_02	ELF1	1	1.2802	0			0	0
ELF1_03	ELF1	1	2.7204	0	13		1.0022	0
ELF1_04	ELF1	1	1.8766	0			0.0557	0
ELF1_05	ELF1	1	2.4767	0	18		1.0107	0
ELF1_06	ELF1	1	1.4282	0			1.2466	0
ELF1_07	ELF1	1	2.9695	0	32		0.5241	0
ELF1_08	ELF1	1	2.5333	0	14		0.5268	0
ELF1_09	ELF1	1	2.6452	0	21		2.2862	0	2
ELF1_10	ELF1	1	0.012	0			0.8128	0.3561
ELF1_11	ELF1	1	0.4409	0			0.8646	0.0601
ELF1_12	ELF1	1	0.8145	0			0	0.5831
ELF1_13	ELF1	1	1.7051	0			0.5724	0.2836
ELF1_14	ELF1	1	1.908	0			0	0.0493
ELF1_15	ELF1	1	1.3793	0			0	0
ELF1_16	ELF1	1	3.5148	0	83		1.5978	0
ELF2_01	ELF2	1	1.3179	0.0526			1.4032	1.7425
ELF4_50	ELF4	1	1.4462	0			0	0
ELF4_51	ELF4	1	0.417	0			0	0
ELF4_52	ELF4	1	0.7255	5.3683		9	0	0
ELF4_53	ELF4	1	1.8868	3.1384		5	0	0
ELF5_01	ELF5	1	2.3465	0	39		1.9743	0.9953
ELK1_01	ELK1	1	4.2086	2.8262	23	9	0.4717	10.9255		683
ELK1_02	ELK1	1	4.9509	1.4623	138		0	10.5614		616
ELK1_03	ELK1	1	2.6736	0.658	26		0.2921	11.3767		715
ELK3_50	ELK3	1	0.6714	0.8415			1.2239	1.2413
ELL2_01	ELL2	1	1.3505	7.8715		28	0	0.2383
ELL2_02	ELL2	1	3.3102	9.4265	4	31	0.4597	2.0644		5
ELL2_03	ELL2	1	3.124	4.1511	15	10	1.3255	0
ELL2_04	ELL2	1	5.1683	0	11		0.0087	0
ELL2_05	ELL2	1	4.2923	3.0307	21	11	0.9482	0
ELL2_06	ELL2	1	1.5649	1.6649			0	0.0653
EOMES_01	EOMES	1	8.3437	2.2734	146	12	3.9123	0.1444	11
EOMES_02	EOMES	1	9.4898	4.5967	225	34	4.0736	1.7405	28
EOMES_03	EOMES	1	12.5436	10.3293	324	26	4.1704	1.3509	25
EOMES_04	EOMES	1	13.2526	7.6039	524	61	7.2125	2.857	55	11
EOMES_05	EOMES	1	13.7989	8.2723	464	80	7.8615	2.2319	47	11
EOMES_06	EOMES	1	13.394	4.8091	567	82	6.9395	0.9302	11
ERG_01	ERG	1	1.4109	1.2414			1.5356	0.8707
ERG_02	ERG	1	2.4143	0	15		1.3277	1.434
ERG_03	ERG	1	0.8262	0.4531			0.1084	0
ERG_04	ERG	1	1.8608	4.1641		11	0.8659	0
ERG_05	ERG	1	3.9796	0	14		2.835	2.0313	5	5
ERG_06	ERG	1	2.0789	0	8		2.5095	1.2106	7
ERG_07	ERG	1	4.1018	0.528	16		2.0983	1.9119	7
ESR1_01	ESR1	1	9.031	6.9954	525	470	1.8169	4.7131		16
ESR1_02	ESR1	1	7.1775	2.2894	263	32	2.887	2.6059	6
ESR1_03	ESR1	1	0.0076	0			1.3536	0
ESR1_04	ESR1	1	4.4695	1.2859	27		0.386	0.3858
ESR1_05	ESR1	1	0	0			1.2281	0
ESR1_06	ESR1	1	4.1686	3.8778	42	16	2.1528	1.5527	12
ESR1_07	ESR1	1	5.3427	2.9453	62	34	1.9309	1.5166
ESR1_08	ESR1	1	3.5797	1.6228	12		0.3305	0.589
ESR1_09	ESR1	1	3.5702	1.0634	43		1.7436	1.4657
ESR1_10	ESR1	1	4.7124	1.8654	47		1.3856	2.8617		3
ESR1_11	ESR1	1	4.0896	2.5232	43	14	1.6768	1.9109
ESR1_12	ESR1	1	6.5609	3.707	95	112	2.1478	3.8562	5	8
ESR1_13	ESR1	1	6.0372	3.553	91	74	2.2874	3.3946	7	9
ESR1_14	ESR1	1	4.067	2.2873	43	23	1.6179	1.4862
ESR1_15	ESR1	1	4.6959	2.6294	61	44	1.7251	0.9841
ESR1_16	ESR1	1	4.9511	3.1492	73	64	1.7532	4.1989		4
ESR1_17	ESR1	1	6.3348	3.6985	82	71	2.3422	2.6169	9	3
ESRRA_01	ESRRA	1	2.4028	0	12		1.1936	3.1836		16
ESRRA_02	ESRRA	1	2.3413	0	10		2.606	1.7546	6
ESRRA_03	ESRRA	1	0.6291	0			0.8665	2.82		4
ESRRA_50	ESRRA	1	1.9243	0			0.8235	0.9313
ESRRA_51	ESRRA	1	1.0546	0			1.4874	2.4538		8
ESRRA_52	ESRRA	1	2.5198	0	8		1.6651	2.1558		9
ESRRA_53	ESRRA	1	2.3679	0	16		1.6651	1.3187
ESRRA_54	ESRRA	1	2.985	2.5422	30	11	1.1263	1.1592
ESRRA_55	ESRRA	1	2.6034	0.7724	22		1.1798	0.5001
ETS1_01	ETS1	1	3.5556	0	111		1.5731	0
ETS1_02	ETS1	1	2.6705	0	31		0	0
ETS1_03	ETS1	1	3.3697	0.7235	155		1.7894	0
ETS1_04	ETS1	1	5.0886	0.4012	318		0.2235	0
ETS1_05	ETS1	1	2.999	0	44		0.4161	0
ETS1_06	ETS1	1	4.0083	0	142		0.2989	0
ETS1_07	ETS1	1	4.7696	0	162		0	0
ETS1_08	ETS1	1	4.7696	0	162		0	0
ETS2_01	ETS2	1	0	0			0.0101	1.0251
ETV1_02	ETV1	1	5.933	0.4005	69		2.6022	0.9052	7
ETV1_50	ETV1	1	1.0215	0			1.0576	0
ETV1_51	ETV1	1	1.1061	0			0.8495	0.5486
ETV4_01	ETV4	1	0.8399	0			0.2451	0
ETV4_50	ETV4	1	1.5171	0.2902			0	0.3846
ETV4_51	ETV4	1	0.7318	0			3.676	0.0708	3
ETV5_01	ETV5	1	0.8889	0			1.1874	0.58
ETV6_50	ETV6	1	7.3416	4.3383	25	4	2.0481	7.6908	17	109
ETV6_51	ETV6	1	4.395	2.3154	16	9	0.7881	6.8693		73
ETV6_52	ETV6	1	0.6045	0			0.8507	3.5564		18
ETV6_53	ETV6	1	3.1264	0	6		1.202	5.053		55
ETV6_54	ETV6	1	7.2153	1.4684	18		0.934	7.1718		112
ETV6_55	ETV6	1	5.5983	3.3091	27	4	2.3614	7.0022	25	105
ETV6_56	ETV6	1	2.8415	2.9186	20	10	4.4378	9.0545	26	113
ETV6_57	ETV6	1	2.6346	1.6508	9		4.4726	9.4061	37	131
ETV6_58	ETV6	1	2.0393	0.7337	12		4.0654	9.4751	28	141
ETV6_59	ETV6	1	2.4081	2.2433	12	8	4.4348	8.9721	29	132
FEV_01	FEV	1	1.3479	0.8293			2.5076	2.6251	8	5
FLI1_01	FLI1	1	0				0
FLI1_03	FLI1	1	6.8809	1.1815	93		1.8176	3.7021		1206
FOS_01	FOS	1	6.7172	0	200		1.5162	0
FOS_02	FOS	1	3.1161	0	12		1.7456	0.2797
FOS_03	FOS	1	9.8731	8.562	440	207	0	0.6066
FOS_04	FOS	1	10.8499	0	350		1.0011	0.1254
FOS_05	FOS	1	5.3301	0	66		2.0428	0	7
FOS_06	FOS	1	10.3282	4.3653	418	79	2.716	0	2
FOS_07	FOS	1	11.0479	4.5459	379	44	1.2674	0
FOS_08	FOS	1	11.178	5.6754	432	67	0.507	0.0102
FOS_09	FOS	1	0.718	0			0.8088	0
FOS_10	FOS	1	10.7334	7.1037	505	116	0.4296	0
FOS_11	FOS	1	11.0483	7.8855	523	210	1.1399	1.0407
FOSL1_01	FOSL1	1	11.7699	6.206	477	63	1.9793	0.9747
FOSL1_02	FOSL1	1	11.9089	8.0183	453	96	1.5016	1.8958
FOSL1_03	FOSL1	1	0.7852	0			2.2797	0.0245	4
FOSL1_04	FOSL1	1	1.1646	0			3.2494	1.0167	15
FOSL1_05	FOSL1	1	6.8411	5.3862	190	67	2.1409	1.2586	7
FOSL1_06	FOSL1	1	8.6933	4.5096	216	82	0	0.8105
FOSL2_01	FOSL2	1	6.6448	7.2465	91	68	1.3862	1.6537
FOSL2_02	FOSL2	1	8.0089	6.861	89	54	1.4018	1.0414
FOSL2_03	FOSL2	1	4.3298	6.5942	30	49	2.5284	1.8467	4
FOSL2_04	FOSL2	1	3.6799	3.1562	19	17	2.3268	0	2
FOSL2_05	FOSL2	1	8.3854	6.9731	104	53	1.1673	2.1514		3
FOSL2_06	FOSL2	1	7.1819	4.5968	104	23	0.9279	2.1564		3
FOSL2_07	FOSL2	1	1.2538	4.5385		34	0.9632	1.545
FOSL2_08	FOSL2	1	1.722	3.7609		10	0.5689	4.142		8
FOSL2_50	FOSL2	1	7.9822	7.5106	94	38	1.7867	2.2245		2
FOSL2_51	FOSL2	1	7.5807	8.8092	71	34	1.8851	2.0474		2
FOSL2_52	FOSL2	1	7.8999	7.7694	85	46	2.3138	1.5593	6
FOSL2_53	FOSL2	1	6.8367	6.6736	69	15	1.6062	2.4807		2
FOSL2_54	FOSL2	1	1.4639	5.3195		50	2.4616	1.577	2
FOSL2_55	FOSL2	1	2.2733	4.5729	8	37	2.4424	2.2318	2	4
FOXA1_01	FOXA1	1	3.4922	1.0943	227		2.9816	2.0336	22	18
FOXA1_02	FOXA1	1	5.2955	2.8548	132	46	4.7701	2.1679	62	5
FOXA1_03	FOXA1	1	5.5806	3.36	148	58	4.8472	2.539	30	5
FOXA1_04	FOXA1	1	5.8343	2.9147	259	48	6.6101	2.2232	75	34
FOXA1_05	FOXA1	1	6.64	2.1001	114	5	4.6229	0.9587	35
FOXA1_06	FOXA1	1	5.7522	2.1088	146	34	5.3649	1.5521	45
FOXA1_07	FOXA1	1	6.5592	3.7722	199	50	2.7239	2.3497	12	10
FOXA1_08	FOXA1	1	7.2107	3.489	301	62	2.4986	0.466	9
FOXA1_09	FOXA1	1	7.3909	3.3304	259	29	2.522	0.1621	9
FOXA1_10	FOXA1	1	4.3997	2.8882	61	50	1.1052	1.0594
FOXA1_11	FOXA1	1	3.4105	3.0594	15	22	2.5645	0	9
FOXA1_12	FOXA1	1	4.4203	0.6724	71		3.1733	0	13
FOXA1_13	FOXA1	1	5.3454	3.2016	182	47	2.8153	1.5629	13
FOXA1_14	FOXA1	1	5.6446	3.5338	217	52	2.9341	1.5668	15
FOXA1_15	FOXA1	1	4.2336	1.6865	5		2.3232	0.3665	8
FOXA1_16	FOXA1	1	5.1135	4.079	184	11	1.3271	0.2615
FOXA1_17	FOXA1	1	4.1804	0.0643	4		3.7653	0	5
FOXA1_18	FOXA1	1	4.598	0.2496	2		3.2505	0.4156	6
FOXA1_19	FOXA1	1	5.6166	3.9514	221	11	1.141	0.647
FOXA1_20	FOXA1	1	5.5414	5.0953	188	34	0.864	0.3863
FOXA2_01	FOXA2	1	6.3024	4.1578	145	3	1.5054	1.3315
FOXA2_02	FOXA2	1	8.0197	4.1608	212	20	3.0236	0.4186	8
FOXA2_03	FOXA2	1	7.414	1.8685	126		5.9102	0.9109	35
FOXA2_04	FOXA2	1	6.9431	1.9954	266		6.7489	2.6023	43	5
FOXA2_05	FOXA2	1	5.6069	2.943	63	19	5.1079	4.9629	11	14
FOXA2_06	FOXA2	1	4.4127	1.6087	65		3.1843	0.451	12
FOXA2_07	FOXA2	1	7.2273	2.6184	167	35	5.5482	0.9165	38
FOXA2_08	FOXA2	1	6.2813	3.8671	213	99	2.5905	0.8498	14
FOXA2_09	FOXA2	1	6.8453	4.8901	363	86	3.3773	1.3109	9
FOXA2_10	FOXA2	1	5.6768	4.3085	126	38	2.1944	1.5948	5
FOXA2_11	FOXA2	1	6.9137	4.7792	284	48	1.5558	1.3831
FOXC1_01	FOXC1	1	2.3542	0	13		1.3074	0.7492
FOXD3_50	FOXD3	1	5.8239	0.7386	197		0.0563	0
FOXG1_01	FOXG1	1	1.8243	0			1.62	0
FOXH1_01	FOXH1	1	11.1853	4.1715	188	44	6.7962	1.8313	40
FOXM1_01	FOXM1	1	5.0161	8.8245	12	73	0	0.862
FOXM1_02	FOXM1	1	4.2716	8.2424	17	99	2.8143	0	7
FOXM1_03	FOXM1	1	2.081	8.5081	9	80	0.4329	0.0102
FOXM1_04	FOXM1	1	4.2538	9.5393	27	94	1.1206	0
FOXM1_05	FOXM1	1	6.5982	9.4766	41	101	0.6833	0
FOXM1_06	FOXM1	1	3.5506	7.6591	21	56	1.6194	0.001
FOXM1_07	FOXM1	1	6.0889	8.0165	39	99	0.2722	0
FOXM1_08	FOXM1	1	3.4217	6.9589	12	76	0.5287	0.409
FOXM1_09	FOXM1	1	3.446	6.0212	14	63	1.3728	0
FOXM1_10	FOXM1	1	4.3183	8.7278	16	33	3.2512	1.4249	10
FOXM1_11	FOXM1	1	6.5609	9.1991	30	67	3.1892	1.4057	14
FOXM1_12	FOXM1	1	4.5797	8.4291	20	92	0.5568	0
FOXM1_13	FOXM1	1	4.138	6.6611	6	37	2.3376	0.8004	5
FOXM1_14	FOXM1	1	4.5047	8.6806	26	124	3.4564	0.2238	15
FOXM1_15	FOXM1	1	3.9502	9.2715	21	92	3.0348	0.1395	12
FOXM1_16	FOXM1	1	2.2282	0.3906	6		0.7173	1.3304
FOXM1_17	FOXM1	1	3.0928	0.5345	9		0.1214	0.4714
FOXO3_50	FOXO3	1	5.8869	5.7748	21	32	2.4627	0	4
FOXO3_51	FOXO3	1	4.7748	3.4182	17	21	2.6905	1.2885	9
FOXO3_52	FOXO3	1	2.4959	2.5177	11	12	7.289	0	9
FOXP1_01	FOXP1	1	2.5285	0	8		2.2157	0.1223	7
FOXP1_02	FOXP1	1	0.4889	0.5685			2.1701	0.9776	28
FOXP1_03	FOXP1	1	0.1959	2.4169		5	2.7723	1.3096	26
FOXP1_04	FOXP1	1	1.759	2.4323		8	2.3251	3.3958	33	37
FOXP1_05	FOXP1	1	1.263	0.2571			3.1854	4.5502	46	55
FOXP1_06	FOXP1	1	0	0			2.5619	1.7196	9
FOXP1_07	FOXP1	1	3.0999	0	26		3.0888	0.6305	11
FOXP1_08	FOXP1	1	6.7744	1.9389	88		4.8511	2.7301	37	23
FOXP1_50	FOXP1	1	1.3734	0.3274			3.3299	0.5617	11
FOXP3_01	FOXP3	1	0.8648	0.6289			0.7865	0.4019
FOXP3_02	FOXP3	1	4.2937	0.7603	15		4.307	0.6779	6
FOXP3_03	FOXP3	1	1.6607	0.1889			4.1924	0.2947	14
GABPA_01	GABPA	1	1.3934	0.9971			2.4389	7.4582	17	150
GABPA_02	GABPA	1	1.1217	0			1.4866	7.3582		158
GABPA_03	GABPA	1	0.7016	0.6797			2.9061	7.9048	13	134
GABPA_04	GABPA	1	0.2929	4.5895		2	2.1882	7.8422	9	148
GABPA_05	GABPA	1	1.561	0			1.3506	7.7917		162
GABPA_06	GABPA	1	0.4521	0			1.8779	8.2099		159
GABPA_07	GABPA	1	0.3702	0			3.2616	7.5188	18	153
GABPA_08	GABPA	1	1.1682	0			1.2819	6.9238		147
GABPA_09	GABPA	1	2.2865	0	7		2.7066	8.7347	25	168
GABPA_10	GABPA	1	2.4575	2.3703	8	5	2.7005	4.4143	11	7
GABPA_11	GABPA	1	0	0.6701			2.1079	8.0931	17	141
GABPA_12	GABPA	1	0.9414	0.1013			0.7899	5.8846		97
GABPA_13	GABPA	1	0.6041	0.076			2.2563	8.8857	25	161
GABPA_14	GABPA	1	0.1212	0.5402			1.8719	9.6487		164
GABPA_15	GABPA	1	0.0066	0			1.9082	8.4317		161
GABPA_16	GABPA	1	0.6765	2.1442		3	2.8911	8.8265	12	155
GABPA_17	GABPA	1	3.1098	1.5367			3.7136	9.3752	3	159
GABPA_18	GABPA	1	3.9112	0	3		3.9253	9.6162	9	136
GABPA_19	GABPA	1	0.5894	0			1.9342	8.8058		162
GABPA_20	GABPA	1	0	0			2.4486	9.1434	15	170
GATA1_01	GATA1	1	6.5129	4.1743	50	49	1.5444	1.6825
GATA1_02	GATA1	1	2.5694	3.0088	14	18	3.7263	0.1831	5
GATA1_03	GATA1	1	1.0114	0			0.5066	0
GATA1_04	GATA1	1	2.5834	0	38		3.0036	0.8547	9
GATA1_05	GATA1	1	6.405	3.2865	85	30	2.0858	1.9989	8
GATA1_06	GATA1	1	2.6007	0.7612	35		1.5088	0
GATA1_07	GATA1	1	4.0218	2.6679	48	63	1.9829	1.3861
GATA1_08	GATA1	1	6.9734	2.7036	38	17	2.3266	0.372	6
GATA1_09	GATA1	1	6.9832	1.7995	42		1.6804	1.8866
GATA1_10	GATA1	1	6.4685	2.6894	80	34	2.1725	0.1611	7
GATA2_01	GATA2	1	0.5924	0			1.8233	0.5598
GATA2_02	GATA2	1	1.1459	1.5847			2.0867	0.9754	5
GATA2_03	GATA2	1	3.0527	4.3378	17	25	0.9577	1.0618
GATA2_13	GATA2	1	6.1693	3.7259	61	25	2.2305	2.4935	3	8
GATA2_14	GATA2	1	2.7964	7.4974	15	19	1.3466	0.7684
GATA2_15	GATA2	1	9.0338	2.2798	75	15	5.9246	1.1327	25
GATA3_01	GATA3	1	7.8188	2.088	127	12	1.4361	0
GATA3_02	GATA3	1	9.1669	3.4774	335	38	1.2278	0.1798
GATA3_03	GATA3	1	8.0982	3.7913	270	35	2.8512	0	10
GATA3_04	GATA3	1	8.074	4.5087	296	47	2.5548	0.1067	7
GATA3_05	GATA3	1	7.877	5.0786	310	64	1.6012	0.3147
GATA3_06	GATA3	1	8.3097	6.0091	326	72	1.3125	1.9861
GATA3_07	GATA3	1	6.5322	4.2901	166	46	0.962	0.0337
GATA3_08	GATA3	1	5.0882	1.8615	126		1.7437	1.4359
GATA3_09	GATA3	1	6.164	3.4848	232	52	1.7381	1.3319
GATA3_10	GATA3	1	4.9571	1.128	39		1.2253	0
GATA3_11	GATA3	1	7.2326	5.6438	142	75	1.2218	0.3697
GATA3_12	GATA3	1	3.8753	3.7295	65	10	3.964	1.6058	20
GATA6_01	GATA6	1	9.147	1.8187	125		1.7983	0
GATA6_02	GATA6	1	2.435	0.7114	5		2.2992	0	10
GATA6_03	GATA6	1	14.6254	5.514	618	58	3.1001	1.9461	2
GATA6_04	GATA6	1	0.3113	0			0.9356	0.1982
GATA6_05	GATA6	1	14.6245	7.477	581	53	3.6081	1.196	7
GATA6_06	GATA6	1	11.0358	5.6392	338	30	1.3549	0.8052
GATA6_07	GATA6	1	12.9861	3.5501	383	7	3.7003	0	8
GATA6_08	GATA6	1	12.7983	4.9827	448	64	1.2827	0
GATA6_09	GATA6	1	15.2687	6.2057	635	92	2.3425	1.0109	3
GATA6_10	GATA6	1	12.8435	9.3241	532	70	2.2348	1.4771	14
GATA6_11	GATA6	1	3.0733	0.9007	57		0.9183	0.8418
GLIS2_50	GLIS2	1	0.8839	0			6.8741	3.972	61	8
GLIS2_51	GLIS2	1	1.1505	0			6.8213	4.0126	58	17
GRHL2_02	GRHL2	1	4.1232	7.9403	68	108	0.4926	2.7328		15
GTF2B_01	GTF2B	1	0	1.0561			1.4186	6.0024		12
GTF2F1_02	GTF2F1	1	0	0			1.1247	0.304
GTF2F1_03	GTF2F1	1	0	0.3018			3.3728	1.3429	5
GTF2F1_04	GTF2F1	1	3.0012	3.0506	4		3.569	2.1323	6	7
GTF2F1_50	GTF2F1	1	0.6188	0.7599			1.7613	4.468		18
GTF2F1_51	GTF2F1	1	0	1.0062			2.3987	4.5048	13	18
GTF2F1_52	GTF2F1	1	0	0			1.9471	0.7877
GTF2F1_53	GTF2F1	1	0	0.2733			1.4012	3.2995		18
GTF2F1_54	GTF2F1	1	0.2951	0.258			2.6723	3.1946	20	14
GTF2F1_55	GTF2F1	1	0	0.4157			3.7088	3.7036	21	15
GTF3C5_50	GTF3C5	1	0	0			1.4669	0.1904
GTF3C5_51	GTF3C5	1	0	0			2.733	0.426	5
H2AFZ_50	H2AFZ	1	0	0			0	0.3536
H2AFZ_51	H2AFZ	1	0	0			0	0
H2AFZ_52	H2AFZ	1	0	0.2491			1.5838	0
H2AFZ_53	H2AFZ	1	0	0.9448			2.4154	0.3921	11
H2AFZ_54	H2AFZ	1	0	0.3637			0.6071	0
H2AFZ_55	H2AFZ	1	0	0			0.4784	0
H2AFZ_57	H2AFZ	1	0	0			1.3893	0
HDAC2_01	HDAC2	1	2.1954	0	4		2.4074	2.0125	14	3
HDAC2_02	HDAC2	1	0	2.5836		4	3.4261	0.1573	10
HDAC2_03	HDAC2	1	0	0			1.7358	0.155
HDAC2_04	HDAC2	1	3.178	2.8608	10	5	0.0809	2.5164		2
HDAC2_05	HDAC2	1	3.7624	3.2736	6	4	1.0628	1.4198
HDAC2_06	HDAC2	1	0.4468	1.6863			2.8155	2.1187	7	4
HDAC2_07	HDAC2	1	1.3524	1.8715			1.8013	2.0026		4
HDAC2_08	HDAC2	1	0.5164	1.5687			3.0442	1.8648	8
HDAC2_09	HDAC2	1	0.3154	0.3732			2.2844	1.6215	10
HDAC2_10	HDAC2	1	4.6941	0.9677	8		2.2711	1.1269	4
HDAC2_11	HDAC2	1	0.8953	0			0.0229	0.679
HDAC2_12	HDAC2	1	2.2888	1.4424	1		0.9848	1.0182
HDAC3_01	HDAC3	1	0	0.5809			4.16	3.0216	6	1
HDAC3_02	HDAC3	1	0.4827	0			1.1141	0
HDAC3_03	HDAC3	1	0	0			1.6851	0
HDAC6_01	HDAC6	1	2.8704	0	6		0.8213	0.0708
HDAC6_02	HDAC6	1	0.9883	1.2012			3.0996	0.0191	8
HDAC6_03	HDAC6	1	1.4908	2.1457		13	2.024	0	6
HDAC6_04	HDAC6	1	2.3163	1.6837	10		2.4597	2.6776	12	4
HDAC6_05	HDAC6	1	5.683	1.7787	11		2.0109	0.5966	6
HDAC8_01	HDAC8	1	0	0.6271			2.6838	0.0546	6
HDAC8_50	HDAC8	1	0.2859	0			2.1903	0.6441	8
HDAC8_51	HDAC8	1	0	0			2.4355	3.1509	7	3
HES1_01	HES1	1	2.7474	0	4		0.3348	0
HES1_02	HES1	1	1.2368	0			7.3738	6.829	172	346
HES1_50	HES1	1	1.5639	0.5105			1.7205	3.7775		73
HES1_51	HES1	1	2.2495	0.5622	31		3.4587	5.2532	31	110
HES1_52	HES1	1	2.1912	2.7359	8	5	6.4046	4.9862	52	62
HES1_53	HES1	1	0.6817	0			2.5571	4.987	18	102
HES1_54	HES1	1	0.2028	0			2.066	3.5478	17	60
HEY1_01	HEY1	1	3.6773	4.2588	13	24	6.9607	5.8426	97	143
HEY1_02	HEY1	1	5.6648	0.0435	47		3.2514	0.6948	35
HEY1_03	HEY1	1	0	0.2652			2.2149	0	16
HEY1_04	HEY1	1	2.7078	0.6315	33		4.2836	0	33
HEY1_05	HEY1	1	1.6348	0.6148			3.8906	0	40
HHEX_50	HHEX	1	5.3671	3.3761	93	12	2.8651	0.3997	10
HMGB2_50	HMGB2	1	0	0.5481			1.6525	0.3385
HNF1A_01	HNF1A	1	7.131	2.9401	80	4	0.1498	0
HNF1A_50	HNF1A	1	9.0801	13.9337	290	132	2.0818	0.5687	6
HNF1A_51	HNF1A	1	9.164	14.7812	233	140	2.0971	0	4
HNF4A_01	HNF4A	1	8.7942	11.0571	356	344	1.8125	0.4544
HNF4A_02	HNF4A	1	6.1508	6.5522	149	47	3.0685	1.0631	2
HNF4A_03	HNF4A	1	8.7195	7.204	259	87	2.4324	0	12
HNF4A_04	HNF4A	1	8.7055	8.6449	211	113	1.1437	0
HNF4A_06	HNF4A	1	11.2728	9.553	448	378	3.8086	0	6
HNF4A_07	HNF4A	1	7.8354	10.8956	243	181	2.5836	0	2
HNF4A_08	HNF4A	1	9.5562	7.2286	366	141	1.8854	0
HNF4A_09	HNF4A	1	8.7759	9.2377	293	183	2.3944	0	3
HNF4A_10	HNF4A	1	7.3549	10.5865	208	276	0.7845	0.6479
HNF4A_11	HNF4A	1	6.8855	11.7949	204	275	0.8092	0.1449
HNF4A_12	HNF4A	1	8.5724	10.8578	302	353	1.7136	0
HNF4A_13	HNF4A	1	7.7968	13.7346	304	336	1.4864	0.4877
HNF4A_14	HNF4A	1	7.3987	9.2464	226	250	0.713	0.6671
HOXA1_01	HOXA1	1	0	0			0.5188	0
HOXA10_01	HOXA10	1	0.8108	0.0994			1.7092	0.9909
HOXA2_01	HOXA2	1	0.0475	0			0	0
HOXA7_01	HOXA7	1	0	1.0509			0.5978	3.1984		4
HOXA9_01	HOXA9	1	2.8571	0.8856	15		4.6115	0.3582
HOXA9_02	HOXA9	1	0.6801	0			0.4871	0
HOXC5_50	HOXC5	1	1.1752	0.2193			0	0
HOXC5_51	HOXC5	1	0.3928	0			0.6872	0.2501
HOXC9_01	HOXC9	1	0.4211	0			0.6086	0
HOXC9_02	HOXC9	1	0.0264	0			0	0.6856
HSF1_02	HSF1	1	1.4107	3.5201		73	1.366	0.9656
ID3_50	ID3	1	0	0			0.5774	0.5994
ID3_51	ID3	1	0.0078	0			1.3153	1.6618
IKZF1_01	IKZF1	1	2.5134	3.4142	3	6	5.0663	4.6409	11	14
IKZF1_50	IKZF1	1	0.0863	0.2444			1.611	1.6841
IKZF1_51	IKZF1	1	1.6063	0			3.5108	2.3193	14	4
IKZF1_52	IKZF1	1	2.1908	0.9329	20		4.1243	5.348	68	115
IKZF1_53	IKZF1	1	2.0482	1.4199	23		4.7585	4.7763	74	126
IKZF1_54	IKZF1	1	2.7909	0	20		4.9917	1.6987	9
IKZF1_55	IKZF1	1	2.9817	1.2488	3		5.6996	2.8701	15	9
IKZF1_56	IKZF1	1	1.7273	0			5.1966	4.1293	96	67
IKZF1_57	IKZF1	1	1.6355	0.4851			4.407	2.9632	82	39
IKZF1_58	IKZF1	1	3.4226	0	8		5.415	0	8
IKZF1_59	IKZF1	1	4.1744	0	7		5.4939	0	14
IRF1_01	IRF1	1	4.5409	0.889	40		1.0614	0
IRF1_02	IRF1	1	6.9023	23.2388	195	260	0	0
IRF1_03	IRF1	1	5.3417	13.5185	51	145	0	0
IRF1_04	IRF1	1	6.402	23.2472	91	130	0	0
IRF1_05	IRF1	1	0.0975	0			1.2108	0
IRF2_01	IRF2	1	5.8126	28.5811	79	178	2.5852	0	3
IRF2_50	IRF2	1	6.3854	25.3407	45	157	2.2434	0	6
IRF2_51	IRF2	1	6.7385	25.7632	47	144	1.2971	0
IRF3_01	IRF3	1	1.1917	0			2.9279	0.8612	3
IRF3_02	IRF3	1	0.369	0			2.4869	0.5269	7
IRF3_03	IRF3	1	2.6074	0	9		3.6182	0.0547	1
IRF3_04	IRF3	1	0	0.0075			0.5816	0
IRF3_50	IRF3	1	0.1295	0			1.7562	0.2208
IRF3_51	IRF3	1	0	0			1.9297	0.5423
IRF3_52	IRF3	1	3.2675	0	7		2.1899	0	5
IRF3_53	IRF3	1	0	0			2.9044	0.8935	7
IRF4_01	IRF4	1	5.1368	0.5622	41		2.4763	1.58	10
IRF4_02	IRF4	1	3.2271	1.1031	38		0.9537	0.7146
IRF4_03	IRF4	1	3.3903	2.2469	53	13	1.3521	2.1785		6
IRF4_04	IRF4	1	3.9325	0.881	12		0.2622	1.0259
IRF4_05	IRF4	1	2.835	1.2896	17		0.0108	0.362
IRF5_01	IRF5	1	0.4185	0.3556			0.3848	0
IRF5_50	IRF5	1	1.1488	0			1.5331	0
IRF5_51	IRF5	1	3.0068	0	5		1.3144	0
ISL1_50	ISL1	1	5.08	0	17		0.5721	0
ISL1_51	ISL1	1	1.6888	0			0	0
JARID2_01	JARID2	1	3.5378	4.5017		2	9.2741	21.5149	23	240
JARID2_02	JARID2	1	4.9045	4.0565	1	2	14.7675	16.7908	87	76
JARID2_03	JARID2	1	4.1814	4.0984		2	16.6408	20.8798	137	142
JARID2_04	JARID2	1	4.2506	3.8174	2	3	14.246	22.5393	92	169
JARID2_05	JARID2	1	4.6747	4.4061	4	4	14.0639	16.4726	83	75
JARID2_06	JARID2	1	4.5624	2.9114	3	3	15.3039	21.0725	111	158
JARID2_07	JARID2	1	5.23	4.1279	3	2	14.8327	21.9123	87	114
JARID2_08	JARID2	1	3.4635	4.7676	1	7	12.5034	19.469	91	214
JUN_01	JUN	1	17.5614	10.0221	1087	364	1.0692	1.0217
JUN_02	JUN	1	6.7909	2.315	164	22	0.1215	2.7243		3
JUN_03	JUN	1	3.3178	0.6915	58		3.4865	1.2791	33
JUN_04	JUN	1	7.0624	2.7708	285	40	1.1907	0
JUN_05	JUN	1	12.5553	7.7341	755	156	0.7444	0
JUN_06	JUN	1	13.2489	7.7534	627	84	0.1775	1.2808
JUN_07	JUN	1	7.6361	2.2174	95	8	0.8506	0
JUN_08	JUN	1	7.6997	2.8872	284	63	0	0
JUN_09	JUN	1	5.8393	0.9719	128		0.41	0
JUN_10	JUN	1	5.1671	0.6287	165		0.3476	0
JUN_11	JUN	1	6.9248	2.4392	239	23	0.6496	0
JUN_12	JUN	1	5.8183	0.8522	161		0.2774	0
JUN_13	JUN	1	7.4279	0.8775	275		5.6631	0	74
JUNB_02	JUNB	1	11.025	3.4714	406	100	3.7794	2.3103	5	7
JUND_01	JUND	1	0.3263	0.5283			1.2218	0.191
JUND_02	JUND	1	2.2276	0	1		1.6239	0
JUND_03	JUND	1	2.4384	0.6151	8		0.0574	0.7701
JUND_04	JUND	1	5.8415	0.8857	18		0.5852	2.6326		1
JUND_05	JUND	1	1.9858	0.4769			1.3143	0.8856
JUND_06	JUND	1	1.9365	1.0222			1.0138	0
JUND_07	JUND	1	2.8276	2.037	11	4	0.5442	1.653
JUND_08	JUND	1	2.9398	2.1839	5	4	0.5356	1.0868
JUND_09	JUND	1	2.991	0.0882	13		1.6799	0
JUND_10	JUND	1	2.2289	0.104	10		1.4245	0.6494
JUND_11	JUND	1	0.9132	0.9121			0	0
JUND_12	JUND	1	1.3302	0.364			3.7528	0.5396	7
JUND_13	JUND	1	2.017	0.6056	4		1.756	2.6565		2
JUND_14	JUND	1	0.5792	0.0361			0.256	0.8375
JUND_15	JUND	1	2.35	1.5716	6		0.9497	0
JUND_16	JUND	1	1.3537	0			1.1449	0.653
JUND_17	JUND	1	0.0623	1.1988			0.5499	0.4398
JUND_18	JUND	1	2.3235	1.5277	4		1.761	2.5302		5
JUND_19	JUND	1	4.5399	1.8482	18		2.4971	2.794	4	5
JUND_20	JUND	1	3.9997	0.0903	21		2.1303	2.2295	11	4
JUND_21	JUND	1	0.4863	1.262			1.2474	2.2952		5
JUND_22	JUND	1	0.5616	0.9605			1.7645	2.9669		9
JUND_23	JUND	1	3.4626	1.5414	10		3.8014	6.3832	9	3
JUND_24	JUND	1	4.1756	1.1617	24		5.2826	1.7961	12
JUND_25	JUND	1	0.6486	1.4217			0.1141	1.2727
KAT8_01	KAT8	1	0.5477	1.3845			2.5926	1.2517	5
KAT8_50	KAT8	1	0	2.349			0.0559	0.8252
KAT8_51	KAT8	1	0.5621	0.228			0.3629	0.8252
KAT8_52	KAT8	1	0	0			3.2332	0.1075	22
KAT8_53	KAT8	1	0	0			2.5739	0.0905	10
KDM1A_01	KDM1A	1	0.131	0			0	0
KDM1A_50	KDM1A	1	0	1.378			1.8544	0.1947
KDM1A_51	KDM1A	1	0	1.7241			1.82	0.0044
KDM1A_52	KDM1A	1	0	1.1911			1.834	0.3546
KDM1A_53	KDM1A	1	0	0.962			1.704	0.5654
KDM1A_54	KDM1A	1	0.1543	0.6526			1.4411	0
KDM1A_55	KDM1A	1	0.8018	0			0.4574	0
KDM1A_56	KDM1A	1	0	2.9796		3	1.1967	0
KDM1A_57	KDM1A	1	0	0			2.2239	0	3
KDM1A_58	KDM1A	1	1.6371	2.939		8	0	0.6658
KDM1A_59	KDM1A	1	0	0			0.9585	0
KDM1A_60	KDM1A	1	0	0.2557			0	0
KDM1A_61	KDM1A	1	0.5741	0			0.3979	0.1153
KDM5A_50	KDM5A	1	0.0284	0			1.3329	0
KDM5A_51	KDM5A	1	0.1804	0			0.8969	0
KDM5A_52	KDM5A	1	0.2602	0			1.0144	0
KDM5A_53	KDM5A	1	0	0			1.3472	0
KDM5B_01	KDM5B	1	0	0			3.0267	0	13
KDM5B_50	KDM5B	1	2.1395	2.0617	13	5	1.2265	0.6676
KDM5B_51	KDM5B	1	2.2211	1.6099	12		0.1815	0.6831
KLF1_01	KLF1	1	8.2014	0.1584	399		4.4378	0	34
KLF1_50	KLF1	1	13.9909	9.3712	1083	684	3.9747	2.6748	7	5
KLF1_51	KLF1	1	3.3952	0	188		2.7015	0	24
KLF1_52	KLF1	1	3.2117	0	64		2.586	0.5408	27
KLF1_53	KLF1	1	12.1881	6.0696	1059	465	3.1488	1.0424	9
KLF1_54	KLF1	1	12.1624	6.0372	1044	441	3.1941	1.0825	10
KLF11_50	KLF11	1	2.181	1.069	14		1.157	1.88
KLF11_51	KLF11	1	2.9576	1.8944	13		0.7407	0
KLF12_50	KLF12	1	3.9707	0	2		11.6674	7.6935	798	404
KLF14_50	KLF14	1	0.4558	1.5821			3.9053	2.4686	47	19
KLF15_50	KLF15	1	7.6112	4.8478	1240	1811	0	0
KLF15_51	KLF15	1	12.6617	4.5576	2261	2389	0	0
KLF15_52	KLF15	1	10.7064	4.056	2030	2328	0	0
KLF3_01	KLF3	1	0	0			2.2649	2.3288	4	2
KLF3_50	KLF3	1	0.459	0			1.1286	0.3122
KLF4_01	KLF4	1	9.1434	2.1802	881	175	2.482	0	27
KLF4_02	KLF4	1	6.5843	0	143		4.9995	1.557	44
KLF4_03	KLF4	1	5.9019	0.0775	127		1.599	0
KLF4_04	KLF4	1	5.8336	4.9086	781	209	5.6024	0.8796	22
KLF4_05	KLF4	1	6.6522	0	67		5.2652	0.8226	10
KLF4_06	KLF4	1	14.3148	5.5651	1315	540	2.4153	0.4009	4
KLF5_01	KLF5	1	2.9445	0.0472	7		2.2926	2.3291	11	7
KLF5_02	KLF5	1	1.3038	0.6195			1.9154	0.3083
KLF5_03	KLF5	1	0.9164	0			1.1692	0
KLF5_04	KLF5	1	1.8906	0			1.6015	0
KLF5_05	KLF5	1	0.5842	0			0.6726	0
KLF5_06	KLF5	1	0.094	0			1.2381	2.0625		4
KLF6_01	KLF6	1	3.778	2.3117	85	43	0	0.7521
KLF6_50	KLF6	1	1.4779	1.2361			3.0164	0.5155	16
KLF6_51	KLF6	1	1.7952	1.2358			3.5434	0.9843	14
KLF8_51	KLF8	1	1.7129	0			11.3584	2.4935	417	31
KLF9_50	KLF9	1	1.7477	0			6.4981	9.4394	283	1189
KLF9_51	KLF9	1	3.3004	0.4207	8		7.4441	3.0819	355	83
KLF9_52	KLF9	1	2.4643	0	6		6.511	3.2823	283	112
KLF9_53	KLF9	1	1.2385	1.311			3.3043	0.1244	52
KLF9_54	KLF9	1	3.8997	2.137	11	18	3.0415	0.1815	51
KLF9_55	KLF9	1	3.9969	0	17		5.8368	6.4161	330	843
KLF9_56	KLF9	1	4.3544	0	18		4.6206	6.5778	355	816
L3MBTL2_50	L3MBTL2	1	0	0			2.0431	2.1228	6	11
L3MBTL2_51	L3MBTL2	1	0	0			1.4395	2.252		11
L3MBTL2_52	L3MBTL2	1	0	0.7465			1.4726	1.5748
L3MBTL2_53	L3MBTL2	1	0	0.8234			1.3656	0.9076
LHX2_01	LHX2	1	1.4855	0.0136			1.6104	1.3148
LHX2_50	LHX2	1	6.042	1.5219	14		4.6896	3.2943	21	6
LHX4_01	LHX4	1	2.1311	0.322	6		1.1992	0.407
LMO1_01	LMO1	1	0	0			1.3093	0
LMO1_02	LMO1	1	0.0296	0			1.9065	1.5551
LMO2_01	LMO2	1	0.3739	0			0.3699	0.0136
LMO2_02	LMO2	1	0.4206	0.2849			0.5248	0.6793
LMO2_03	LMO2	1	0.2912	0			0.7508	0
LMO2_04	LMO2	1	0.1139	0			0.7429	1.3666
LMO2_05	LMO2	1	0	0			0.0822	0.946
MAFK_50	MAFK	1	0.9485	2.8451		3	1.784	3.9297		9
MAFK_51	MAFK	1	0.7901	2.743		5	2.9369	4.676	20	16
MAFK_52	MAFK	1	0.0951	2.0101		10	3.1502	4.9794	13	33
MAFK_53	MAFK	1	1.7737	2.7752		7	6.9255	10.3002	47	31
MAFK_54	MAFK	1	0	2.2373		5	3.9929	5.8808	17	28
MAFK_55	MAFK	1	0.1467	1.9756			4.6056	8.626	16	29
MAFK_56	MAFK	1	0	2.0007		2	1.7292	6.4195		28
MAFK_57	MAFK	1	0	1.9706			4.2877	6.9546	16	25
MAX_01	MAX	1	0.8368	2.2136		6	3.5695	5.794	34	116
MAX_02	MAX	1	1.0884	0.3763			4.5122	8.7513	20	213
MAX_03	MAX	1	1.1741	0			2.4676	8.1962	31	261
MAX_04	MAX	1	0.6793	0.809			3.0362	7.8551	28	224
MAX_05	MAX	1	0.103	1.1612			3.6211	9.4729	32	234
MAX_06	MAX	1	0.9945	3.1809		2	2.5076	7.5238	11	238
MAX_07	MAX	1	1.4759	0.6505			4.1336	6.7175	37	200
MAX_08	MAX	1	0.8007	0.7314			3.403	7.2932	29	227
MAX_09	MAX	1	1.5439	2.2507		6	2.3988	8.4752	11	252
MAX_10	MAX	1	2.1895	1.8546	9		2.1743	7.4842	26	227
MAX_11	MAX	1	1.2833	0.6892			3.2119	8.7604	16	241
MAX_12	MAX	1	3.8659	1.1311	9		1.9877	7.6141		212
MAX_13	MAX	1	0.3918	0.5887			2.5168	9.0355	13	242
MAX_14	MAX	1	1.42	1.8297			1.8874	8.5151		235
MAX_15	MAX	1	1.0102	2.3921		5	2.3254	8.0556	35	208
MAX_16	MAX	1	0.7447	2.7528		6	2.7481	10.8206	22	275
MAX_17	MAX	1	5.3761	6.1178	20	36	2.804	8.65	11	238
MAX_18	MAX	1	5.1913	3.7927	27	27	4.2317	8.1364	25	214
MAX_19	MAX	1	2.1716	0.7953	13		3.3865	10.0965	37	257
MAX_20	MAX	1	2.3552	1.0889	15		3.9396	10.4432	39	273
MAX_21	MAX	1	1.6593	0			2.3556	8.1951	25	240
MAX_22	MAX	1	0.1591	0.2833			1.2587	4.5286		10
MAX_23	MAX	1	5.1055	2.1489	27	7	2.1723	7.4899	26	223
MAX_24	MAX	1	1.1356	6.8271		5	2.5126	10.0055	12	228
MAX_25	MAX	1	0	0			4.1737	10.3587	37	281
MBD3_01	MBD3	1	0	0			1.7024	0
MBD3_02	MBD3	1	0.6564	0.4696			1.9833	1.0987
MBD3_03	MBD3	1	0.9007	0.4534			0	0.4278
MBD3_50	MBD3	1	0	0.3778			1.0005	3.071		5
MBD3_51	MBD3	1	0.0674	0			0.6089	3.3385		6
MBD3_53	MBD3	1	0.9328	0			1.642	1.4258
MBD3_54	MBD3	1	0.1863	0.8146			0.8535	1.5099
MEF2A_01	MEF2A	1	6.9279	8.2771	43	33	2.1387	2.4373	4	3
MEF2A_02	MEF2A	1	6.7627	4.1105	46	9	1.3686	0.3075
MEF2A_03	MEF2A	1	4.5905	2.3278	47	14	0.6493	0.7376
MEF2A_04	MEF2A	1	3.2015	1.1949	41		0	0.3189
MEF2A_05	MEF2A	1	2.9235	4.994	23	28	1.7186	0
MEF2A_06	MEF2A	1	4.6537	3.8823	24	34	2.675	0.9563	7
MEF2C_01	MEF2C	1	0.3025	0			4.1706	0.8297	67
MEF2C_02	MEF2C	1	4.6011	1.642	70		1.3647	0.2914
MEF2C_03	MEF2C	1	3.9876	2.9175	41	22	2.4591	0.3755	15
MEIS1_01	MEIS1	1	1.9977	0			3.1575	1.0084	7
MEIS1_02	MEIS1	1	3.306	0.522	4		3.2093	0.7928	5
MEIS1_03	MEIS1	1	6.0097	0.781	22		2.2726	0.4455	2
MEIS1_04	MEIS1	1	4.4775	0.5311	7		2.17	1.5755	2
MLLT1_50	MLLT1	1	0.4543	0			0.765	0.0947
MLLT1_51	MLLT1	1	1.0068	0			0.2135	0
MLLT1_52	MLLT1	1	0.4675	0			1.1123	1.011
MLLT1_53	MLLT1	1	0	0			1.3303	0.2882
MLLT1_54	MLLT1	1	0.0801	0			0	0
MLLT1_55	MLLT1	1	0	0			0	0
MLLT1_56	MLLT1	1	0.6445	0.322			0	0.3833
MLLT1_57	MLLT1	1	1.7539	0.527			0	0
MSC_01	MSC	1	3.8386	3.1867	10	4	1.0544	0
MSX2_01	MSX2	1	1.3808	0			1.4797	1.1018
MXD3_50	MXD3	1	0	0			1.0562	0.574
MXD3_51	MXD3	1	0.8706	0			1.3684	1.6545
MXI1_01	MXI1	1	2.1471	1.2935	15		3.661	0.6533	10
MXI1_02	MXI1	1	1.4533	0.8543			3.3866	2.5569	17	9
MXI1_03	MXI1	1	2.9967	0	27		2.7052	3.8454	18	53
MXI1_04	MXI1	1	2.7676	1.3243	32		3.8249	2.9893	24	59
MXI1_05	MXI1	1	2.7498	0.0108	12		2.5752	3.0142	30	39
MXI1_06	MXI1	1	11.4278	1.104	17		3.994	5.3551	30	80
MXI1_07	MXI1	1	6.9293	0	121		2.9277	3.6001	14	62
MYB_01	MYB	1	0.8676	1.8738			2.2638	0	11
MYBL2_01	MYBL2	1	7.7593	7.3947	27	60	2.5262	1.8116	15
MYBL2_02	MYBL2	1	8.1249	5.403	50	17	1.4963	0.3781
MYBL2_03	MYBL2	1	0.9789	0.8789			3.9908	0.6102	11
MYBL2_04	MYBL2	1	5.6363	5.6075	40	30	2.4307	0	5
MYBL2_05	MYBL2	1	4.732	4.3248	59	22	0	0
MYC_01	MYC	1	5.6635	3.399	68	90	2.157	0	13
MYC_02	MYC	1	2.6505	2.0032	37	55	1.7079	0
MYC_03	MYC	1	4.0276	3.462	71	232	0	0
MYC_04	MYC	1	5.6903	4.84	141	283	1.418	0
MYC_05	MYC	1	4.9081	3.6414	63	252	1.9224	0
MYC_06	MYC	1	5.1914	3.5805	105	267	0.6851	0
MYC_07	MYC	1	3.9523	2.0773	33	36	0.4272	0
MYC_08	MYC	1	4.7713	2.403	62	151	4.0383	0	11
MYC_09	MYC	1	3.2676	2.8503	63	166	0.3497	0
MYC_10	MYC	1	5.376	5.2695	82	432	0.4361	0
MYC_11	MYC	1	4.3289	5.3153	38	468	1.0826	0
MYC_12	MYC	1	4.8712	5.172	65	425	0	0
MYC_13	MYC	1	6.5025	5.7942	72	314	0.6607	0
MYC_14	MYC	1	5.2802	5.5855	104	407	0	0.0076
MYC_15	MYC	1	5.7269	5.6561	82	437	0.9768	0.0838
MYC_16	MYC	1	4.9666	4.6098	88	287	0	0
MYC_17	MYC	1	6.5702	3.8733	107	300	3.0893	0	12
MYC_18	MYC	1	4.6278	3.5087	73	300	2.117	0.604	5
MYC_19	MYC	1	4.0514	5.8634	105	409	0.6286	0.3583
MYC_20	MYC	1	6.1567	5.8215	103	442	0.3456	0.1314
MYCN_01	MYCN	1	0.8488	0			2.0942	1.523	5
MYCN_50	MYCN	1	1.1945	5.5064		13	0	1.1061
MYCN_51	MYCN	1	0.793	2.3546		5	0	0.6707
MYCN_52	MYCN	1	1.8343	0			0.3667	1.3205
MYCN_53	MYCN	1	0.5173	0			1.5886	0.6105
MYCN_54	MYCN	1	0	0			0.4166	0.954
MYCN_55	MYCN	1	1.4039	0			0.2115	0.6622
MYF5_50	MYF5	1	12.4796	3.3648	547	99	1.3744	0
MYOD1_01	MYOD1	1	9.5224	9.4816	501	433	3.1342	0.3442	6
MYOD1_02	MYOD1	1	15.1406	16.9358	752	516	2.0474	0	7
MYOD1_03	MYOD1	1	15.6154	13.354	804	486	2.7296	0.1708	3
NANOG_01	NANOG	1	8.6252	4.1177	168	36	9.8189	4.7459	109	27
NANOG_02	NANOG	1	8.3546	3.7048	174	97	8.7413	2.6944	109	28
NANOG_03	NANOG	1	3.7099	0.0041	4		2.8779	0.3417	12
NANOG_04	NANOG	1	8.5738	4.5994	160	66	6.8571	4.0634	52	19
NANOG_05	NANOG	1	8.0994	3.4313	147	35	10.2507	4.1849	114	23
NANOG_06	NANOG	1	8.0805	3.573	188	83	8.0671	3.1161	96	20
NANOG_07	NANOG	1	8.3605	5.4432	261	111	8.2274	2.3027	78	13
NANOG_08	NANOG	1	8.3854	3.7724	186	50	8.345	3.2878	90	37
NANOG_09	NANOG	1	1.142	0.3874			4.8989	0.2785	53
NANOG_10	NANOG	1	5.737	1.0091	72		5.6824	2.4335	13	13
NANOG_11	NANOG	1	4.9256	1.042	34		9.4373	1.5764	153
NELFA_01	NELFA	1	0.579	0.2491			0.6423	1.8221
NELFA_50	NELFA	1	0	0.6839			1.4753	1.7439
NELFA_51	NELFA	1	0.064	0.3099			4.149	0.8832	7
NELFE_01	NELFE	1	0	0.7446			1.9149	4.6145		7
NEUROD1_50	NEUROD1	1	12.1878	8.377	572	160	1.5261	1.4801
NEUROD1_51	NEUROD1	1	16.6952	7.5213	909	240	0.9176	0
NEUROD1_52	NEUROD1	1	3.2574	0	11		0.6655	0
NEUROD1_53	NEUROD1	1	12.0408	3.9474	755	96	0	0
NEUROD1_54	NEUROD1	1	0	0			1.6294	0
NEUROD1_55	NEUROD1	1	10.9579	5.092	474	181	2.7276	0.8958	5
NEUROG2_50	NEUROG2	1	13.5819	8.691	817	253	4.6039	1.7567	3
NEUROG2_51	NEUROG2	1	13.3322	9.9321	764	236	4.2778	1.1452	8
NEUROG2_52	NEUROG2	1	13.7128	11.2851	1071	470	5.7866	1.3142	6
NEUROG2_53	NEUROG2	1	13.4043	10.2833	995	426	4.6288	1.759	10
NEUROG2_54	NEUROG2	1	13.881	10.1796	1050	415	4.6965	0.7696	8
NEUROG2_55	NEUROG2	1	13.6389	10.0573	1090	488	4.9236	1.741	7
NEUROG2_56	NEUROG2	1	12.8613	9.3772	1098	518	4.0769	1.6517	12
NEUROG2_57	NEUROG2	1	12.7956	10.3481	1063	437	4.2209	1.2578	9
NEUROG2_58	NEUROG2	1	12.9974	9.484	1155	561	4.447	1.2961	5
NEUROG2_59	NEUROG2	1	12.7807	10.3013	1070	566	3.9186	0.6626	4
NEUROG2_60	NEUROG2	1	14.256	10.0618	1177	577	4.4559	1.4018	6
NEUROG2_61	NEUROG2	1	14.1441	10.7018	1163	544	3.8559	2.1003	5	4
NEUROG3_01	NEUROG3	1	4.8325	0.2682	80		4.2808	0.3136	58
NFATC1_01	NFATC1	1	1.266	0.5413			0.6857	0.0921
NFATC1_02	NFATC1	1	1.3638	0			0.9057	0.2668
NFATC1_03	NFATC1	1	0.4693	2.5992		52	0.6328	1.1429
NFATC1_04	NFATC1	1	0.6431	3.0989		49	0.2533	2.1904		15
NFE2L1_50	NFE2L1	1	4.1578	7.0595	36	29	0	0.8588
NFE2L1_51	NFE2L1	1	4.3541	8.6695	59	43	0.3545	0.0939
NFIA_50	NFIA	1	1.8637	1.9845			1.0599	2.1832		9
NFIA_51	NFIA	1	2.649	2.7097	23	14	0.3265	1.3847
NFIA_52	NFIA	1	3.1263	2.168	31	21	0.3313	0.7905
NFIA_53	NFIA	1	2.4302	1.0598	17		0.834	1.988
NFIB_50	NFIB	1	4.7657	2.0038	62	21	1.1264	1.9663
NFIB_51	NFIB	1	4.994	2.5031	60	25	0.7606	1.917
NFIB_52	NFIB	1	5.1581	0.9108	124		1.4772	0.2989
NFIB_53	NFIB	1	4.5245	0.7768	92		0.9965	0.2578
NFIC_01	NFIC	1	3.0339	0	18		4.8386	1.3861	19
NFIC_02	NFIC	1	3.0754	0.0138	18		3.2849	0.4291	23
NFIC_03	NFIC	1	7.8655	3.0579	178	43	2.7517	2.8751	5	4
NFIC_04	NFIC	1	7.1968	4.5702	163	63	3.5652	2.9256	10	5
NFIC_05	NFIC	1	1.8858	1.2253			2.0195	0.8545	4
NFIC_06	NFIC	1	1.7122	0.1927			1.7745	1.421
NFIC_09	NFIC	1	7.2302	3.7701	92	26	4.8232	5.0604	27	50
NFIC_10	NFIC	1	6.7358	3.0796	91	49	6.0377	3.1175	41	41
NFIL3_01	NFIL3	1	4.7858	0	8		1.7131	0.016
NFIL3_50	NFIL3	1	4.3375	1.7874	30		3.071	2.9916	8	17
NFIL3_51	NFIL3	1	4.6273	1.5969	18		3.4779	2.9711	13	17
NFIL3_52	NFIL3	1	1.2498	0			3.4975	4.1702	9	27
NFYA_01	NFYA	1	0	0			0	0
NFYA_02	NFYA	1	0	0.1032			1.2445	0
NFYA_03	NFYA	1	0	0			0.5277	0
NFYA_50	NFYA	1	0.7008	0			0.0688	0
NFYB_01	NFYB	1	0	0.2527			0.3387	0.5652
NFYB_02	NFYB	1	0.7961	0			1.3679	1.0867
NKX2-1_01	NKX2-1	1	6.488	1.5055	91		4.1834	0	7
NKX2-1_02	NKX2-1	1	5.2936	2.4993	154	11	2.3402	0	2
NKX2-1_03	NKX2-1	1	5.4902	3.1702	144	13	1.6165	0.4158
NKX2-1_04	NKX2-1	1	6.6147	2.558	101	16	5.2236	1.3225	22
NKX2-2_01	NKX2-2	1	2.1339	0	18		0.5645	2.6231		7
NKX2-5_50	NKX2-5	1	6.4934	1.0518	45		2.5131	0	6
NKX2-5_51	NKX2-5	1	7.2382	0.5468	24		1.2616	0
NKX2-5_52	NKX2-5	1	6.7599	0.6931	85		2.8854	0	3
NKX2-5_53	NKX2-5	1	6.7118	0.8957	30		2.2613	0.5681	4
NR2C2_50	NR2C2	1	1.4789	0			1.1511	0.4868
NR2C2_51	NR2C2	1	2.1909	0	16		1.8122	0
NR2F1_01	NR2F1	1	1.074	0			5.089	1.9051	30
NR2F1_50	NR2F1	1	2.5799	0	17		3.9601	3.9925	17	45
NR2F1_51	NR2F1	1	2.7316	0	17		3.5358	3.9607	13	67
NR2F1_52	NR2F1	1	3.7669	2.3008	12	15	5.3307	4.4003	73	54
NR2F1_53	NR2F1	1	4.1047	3.2549	12	13	7.0115	5.7511	134	120
NR2F1_54	NR2F1	1	1.5528	0.4059			3.6656	5.7038	12	125
NR2F1_55	NR2F1	1	0.8481	0.2254			5.0155	5.6068	15	144
NR2F2_01	NR2F2	1	1.5811	0.8404			2.8328	3.4328	52	64
NR2F2_02	NR2F2	1	2.2051	1.8643	15		4.0398	2.1291	190	29
NR2F2_03	NR2F2	1	5.3829	2.793	23	4	2.6529	1.0604	8
NR2F2_04	NR2F2	1	3.4752	4.1147	10	5	3.5927	2.046	12	5
NR2F2_05	NR2F2	1	3.7803	3.7836	27	8	8.9114	6.8142	367	543
NR2F2_06	NR2F2	1	3.6755	3.0183	16	7	7.6908	5.1492	241	156
NR2F2_07	NR2F2	1	0.0892	0			5.2659	2.2248	89	41
NR2F2_50	NR2F2	1	3.943	0.4265	14		7.655	1.4096	290
NR2F2_51	NR2F2	1	4.0306	1.0075	11		6.785	1.301	275
NR2F2_52	NR2F2	1	2.1615	0	8		7.9062	1.2395	373
NR2F2_53	NR2F2	1	3.2116	0	15		6.0787	2.4122	233	38
NR3C1_01	NR3C1	1	0.9223	2.3681		4	3.0606	2.6127	2	3
NR3C1_02	NR3C1	1	1.5481	0.8534			2.5079	2.1609	3	3
NR3C1_03	NR3C1	1	0.8314	0.5908			0.5836	1.0743
NR3C1_04	NR3C1	1	1.0027	0			0.9075	0.385
NR3C1_05	NR3C1	1	0.7759	2.034		1	2.9752	0.4253	1
NR3C1_06	NR3C1	1	1.3755	2.034		2	2.245	1.2249	1
NR3C1_07	NR3C1	1	0.4323	0			1.3859	0
NR3C1_08	NR3C1	1	0.5795	0.6941			1.7853	0
NR3C1_09	NR3C1	1	1.013	2.911		3	1.9774	2.2996		2
NR3C1_10	NR3C1	1	0.9018	0			2.9912	0.2164	1
NR3C1_11	NR3C1	1	0	0			0	0
NR3C1_50	NR3C1	1	0.6287				0.7017
NR3C1_51	NR3C1	1	0	0			0	0
NR3C1_52	NR3C1	1	0	1.6528			0	4.2016		3
NR3C1_53	NR3C1	1	0.6254	0.1089			1.3372	0
NR3C1_54	NR3C1	1	0.3025	0			1.2658	0.8908
NR3C1_55	NR3C1	1	1.064	0			2.2556	0.8563	8
NRF1_01	NRF1	1	0.4774	0.239			0.9315	0
NRF1_02	NRF1	1	3.0295	0	6		1.4155	0
NRF1_03	NRF1	1	0.1547	0			2.0732	0.8815	5
NRF1_04	NRF1	1	0	0			2.4084	0.7555	4
NRF1_05	NRF1	1	0	0			2.6288	1.0821	11
NRF1_06	NRF1	1	0	0			3.1205	0.7165	6
NSD2_50	NSD2	1	0	1.2149			0	0.9674
NSD2_51	NSD2	1	0.1264	3.1597		6	0.0944	1.8115
NSD2_52	NSD2	1	0.3404	0			0	0.647
OLIG2_01	OLIG2	1	4.779	2.4465	10	23	7.7513	2.3087	69	9
OLIG2_02	OLIG2	1	3.9609	3.0126	11	23	8.0461	3.4529	40	17
OTX2_01	OTX2	1	9.1348	2.1748	467	77	7.7891	0	68
OTX2_02	OTX2	1	9.4242	4.6976	209	315	9.5331	0.0526	240
OTX2_03	OTX2	1	8.2107	0.0203	371		6.6835	0.7993	63
OTX2_04	OTX2	1	9.6482	2.7251	489	29	3.8318	0	8
OTX2_05	OTX2	1	10.4755	3.3647	438	48	3.3882	2.1443	18	16
OTX2_06	OTX2	1	8.4197	0	334		5.4359	0.1825	23
OTX2_07	OTX2	1	7.7757	3.5077	501	30	3.3084	0	7
OTX2_08	OTX2	1	8.6692	0	273		7.7603	2.0048	62	8
OTX2_09	OTX2	1	8.0132	3.1338	366	38	7.5396	2.8012	66	14
OTX2_10	OTX2	1	3.3829		15		0
OTX2_50	OTX2	1	9.0325	3.7877	218	31	0.4996	0.525
OTX2_51	OTX2	1	8.3651	3.8926	123	23	0.5611	0.1177
OTX2_52	OTX2	1	0	0			0	0
OTX2_53	OTX2	1	4.8855	1.3103	167		0	1.6654
OTX2_54	OTX2	1	0	0			0	0
OTX2_55	OTX2	1	4.2307	1.083	116		0	1.8809
OTX2_56	OTX2	1	0	0			0	0
OVOL2_01	OVOL2	1	3.6888	0	10		3.1649	1.2047	26
OVOL2_02	OVOL2	1	1.2946	0			3.6154	0.2617	17
OVOL2_03	OVOL2	1	2.1735	0	11		3.2474	1.3855	10
PATZ1_50	PATZ1	1	2.2573	1.1222	23		10.2821	4.3774	426	52
PAX5_01	PAX5	1	3.4534	3.4441	16	34	0.9251	0.0537
PAX5_02	PAX5	1	4.2493	3.1102	22	27	0.7646	1.2242
PAX5_03	PAX5	1	3.5668	2.6915	31	41	0.787	2.4633		8
PAX5_04	PAX5	1	3.1205	1.9109	33		1.2006	1.2899
PAX5_05	PAX5	1	1.8562	1.4657			0.1542	1.4633
PAX5_06	PAX5	1	3.4381	1.607	16		0.6885	2.0833		25
PAX5_07	PAX5	1	4.0427	1.348	52		1.5216	0
PAX5_08	PAX5	1	3.97	2.7232	89	47	1.3799	0
PAX5_09	PAX5	1	2.8907	1.3975	18		1.1256	0.6386
PAX5_10	PAX5	1	2.7538	2.6713	24	27	0.8802	1.2504
PAX5_11	PAX5	1	3.3839	0.1621	12		0	0.7837
PAX5_12	PAX5	1	2.7828	0.5827	14		0.4294	0.0393
PAX5_13	PAX5	1	2.5345	0	7		0.1458	0.0493
PAX5_14	PAX5	1	2.8762	1.24	6		0.1132	0.237
PAX6_01	PAX6	1	5.5886	0	23		5.9122	1.6401	30
PAX6_02	PAX6	1	8.0539	4.4566	53	11	2.6164	1.2963	11
PAX6_50	PAX6	1	3.7123	0.2201	4		3.4407	0	15
PAX6_51	PAX6	1	7.7564	2.6559	30	12	4.7359	0	6
PAX6_52	PAX6	1	7.1809	1.102	56		3.7804	0	5
PAX8_50	PAX8	1	7.1523	5.0091	149	55	1.4772	1.5223
PAX8_51	PAX8	1	5.2225	3.6745	89	49	0.8341	0.3669
PAX8_52	PAX8	1	5.9588	4.0185	104	37	1.2059	1.1747
PAX8_53	PAX8	1	6.2188	3.9007	130	60	1.7141	0.1546
PAX8_54	PAX8	1	6.7978	2.2486	144	38	2.6632	1.6576	8
PAX8_55	PAX8	1	5.3554	0.5372	74		0.8479	0.3984
PAX8_56	PAX8	1	2.463	0	12		5.7018	0.338	16
PAX8_57	PAX8	1	1.6478	1.064			2.5384	0	17
PBX1_01	PBX1	1	0.0422	0			1.198	0
PBX1_50	PBX1	1	0.0725	0			1.0282	0
PDX1_01	PDX1	1	8.6857	2.7622	108	10	4.3557	0.5184	9
PDX1_50	PDX1	1	8.3398	0.7914	61		6.139	0.9889	9
PHF8_01	PHF8	1	0	0			5.8844	0	42
PHF8_02	PHF8	1	0	0			5.6021	0	49
PHF8_03	PHF8	1	0	0			1.5	0
PHF8_04	PHF8	1	0.08	0			1.7448	0
PHF8_05	PHF8	1	3.9801	0.4269	8		5.2753	0.5047	30
PHF8_06	PHF8	1	1.1007	0.1626			5.9798	3.7055	42	30
PHF8_07	PHF8	1	3.1098	0.655	14		6.0597	0.9506	32
PHF8_08	PHF8	1	0	0			5.4604	0	21
PHF8_09	PHF8	1	2.7194	0	4		9.9444	0.3318	107
PITX3_50	PITX3	1	3.7248	0	23		2.9863	0	5
PML_01	PML	1	0.7824	3.0051		11	2.3567	2.3059	10	3
PML_02	PML	1	1.4422	1.5982			1.9193	2.3441		3
PML_03	PML	1	1.0239	2.4991		7	1.5653	3.2529		2
PML_04	PML	1	2.1924	2.8669	13	5	2.2506	0.3378	13
PML_05	PML	1	2.1747	2.1437	7	8	1.9132	0.7406
PML_06	PML	1	1.5621	4.1549		9	0.3425	2.361		2
POLR3A_01	POLR3A	1	3.3829	0.0361	12		3.1072	1.6841	3
POLR3A_51	POLR3A	1	0.9217	0.6429			1.6224	0.7235
POU2F2_01	POU2F2	1	0.2493	1.5088			2.0437	4.1899	9	10
POU2F2_02	POU2F2	1	0	2.2669		8	1.8737	4.5099		10
POU2F2_03	POU2F2	1	0	0.7335			2.3857	7.2818	12	16
POU2F2_04	POU2F2	1	0	0.2753			1.5061	2.6985		8
POU2F2_05	POU2F2	1	0.7929	1.8038			1.8678	2.8111		9
POU2F2_50	POU2F2	1	0	2.0411		9	0	0.2671
POU2F2_51	POU2F2	1	0.1194	1.5869			0	0.1175
POU2F2_52	POU2F2	1	0.8369	0.5697			1.5909	0.6765
POU3F2_01	POU3F2	1	3.8836	1.0709	24		2.5641	0.2715	2
POU5F1_01	POU5F1	1	4.699	0.4938	2		2.541	0	2
POU5F1_02	POU5F1	1	4.2183	0.7781	3		3.3017	0	16
POU5F1_03	POU5F1	1	3.803	0	4		3.5247	0	6
POU5F1_04	POU5F1	1	0.5756	0			3.191	0.465	5
POU5F1_05	POU5F1	1	2.3351	0	3		3.3346	0.1352	12
POU5F1_06	POU5F1	1	3.4499	0	6		2.9358	0.8161	8
POU5F1_07	POU5F1	1	4.2361	2.7852	2	4	6.2218	0.4023	7
POU5F1_08	POU5F1	1	3.2856	0.7065	3		0.8063	0
POU5F1_09	POU5F1	1	5.4038	1.7876	8		2.9392	0	5
POU5F1_10	POU5F1	1	1.2705	0			1.407	0
POU5F1_11	POU5F1	1	1.5752	1.6894			0.9993	0
POU5F1_12	POU5F1	1	2.7933	0	6		1.2134	0
POU5F1_13	POU5F1	1	4.1184	1.4697	8		1.7885	0
POU5F1_14	POU5F1	1	4.6794	0	20		1.6342	0.0402
POU5F1_15	POU5F1	1	1.7388	0			0.0024	0.2309
PPARG_01	PPARG	1	6.466	1.3289	41		1.7444	1.5137
PPARG_02	PPARG	1	2.4935	4.9713	30	33	1.6357	1.2708
PPARG_03	PPARG	1	3.7378	5.3861	69	35	2.0139	0.2799	1
PPARG_04	PPARG	1	6.068	4.3627	40	29	2.1801	0.5449	7
PPARG_05	PPARG	1	3.4761	6.2165	31	47	2.0723	0.7433	5
PPARG_50	PPARG	1	5.6058	2.5496	77	29	1.3844	0.0516
PPARG_51	PPARG	1	4.5318	2.2766	72	26	0	0.7926
PRDM1_01	PRDM1	1	3.3591	0	12		8.0465	5.3345	185	69
PRDM1_02	PRDM1	1	2.7206	0	4		7.4895	7.1062	120	82
PRDM1_03	PRDM1	1	3.8745	0	11		6.5032	5.5447	111	86
PRDM1_04	PRDM1	1	0.8913	0.99			7.4587	4.9409	104	46
PRDM1_05	PRDM1	1	1.2653	0			4.3492	6.0022	48	125
PRDM1_50	PRDM1	1	0	4.1517		4	5.838	7.8183	221	372
PRDM1_51	PRDM1	1	0	0.4093			5.0238	7.4538	218	336
PRDM1_52	PRDM1	1	0	0.827			5.5474	7.978	232	311
PRDM1_53	PRDM1	1	2.8893	0	6		3.9977	4.7119	15	108
PRDM2_50	PRDM2	1	1.6539	0.3942			0	1.7983
PRDM2_51	PRDM2	1	1.9306	0.4492			0	0
RAD21_01	RAD21	1	2.5685	2.3842	3	4	2.8299	2.496	5	8
RAD21_02	RAD21	1	1.3023	2.1447		4	3.3566	1.6777	4
RAD21_03	RAD21	1	1.7146	1.4656			2.3668	2.5705	4	9
RAD21_04	RAD21	1	1.3115	0			2.5706	1.9189	5
RAD21_05	RAD21	1	2.6068	0.4437	7		2.6964	1.1586	7
RAD21_06	RAD21	1	2.1045	0.1197	3		2.2355	1.0633	6
RAD21_07	RAD21	1	2.938	0.6635	5		3.01	1.4672	3
RAD21_08	RAD21	1	1.9702	0			2.6951	2.3918	5	7
RAD21_09	RAD21	1	1.2425	0.6838			4.0257	2.1053	5	5
RAD21_10	RAD21	1	1.9376	0			2.8477	2.4117	5	3
RAD21_11	RAD21	1	0.1173	0.2704			4.2328	2.9803	8	6
RAD21_12	RAD21	1	1.2027	0			2.4635	2.9007	6	4
RAD21_13	RAD21	1	1.8323	1.804			2.8147	4.1188	4	10
RAD21_14	RAD21	1	0.8945	0			3.1169	2.5796	3	7
RAD21_15	RAD21	1	1.5778	1.2186			2.7493	2.0856	4	6
RAD21_16	RAD21	1	0.5775	0			0.4995	0.3816
RAD21_17	RAD21	1	0.8214	0.353			0	4.3697		1
RAD21_18	RAD21	1	0.9327	0			1.2662	3.0993		10
RAD21_19	RAD21	1	3.6961	2.2119	2	3	1.7133	1.781
RAD21_20	RAD21	1	2.582	1.0807	2		2.2684	0.9885	5
RAD21_21	RAD21	1	1.7367	1.0647			1.7136	1.387
RAD21_22	RAD21	1	1.1978	0.6743			2.0211	1.8576	4
RAD21_23	RAD21	1	3.5052	1.0515	6		2.6449	3.8455	5	2
RAD21_24	RAD21	1	3.3057	2.2224	4	3	3.2604	2.552	3	9
RARA_50	RARA	1	2.3893	1.4668	2		9.2745	8.1462	85	120
RARA_51	RARA	1	0.3663	0			4.8246	4.1366	27	30
RARA_52	RARA	1	2.4428	4.3027	9	8	8.4677	5.7366	126	51
RARA_53	RARA	1	2.9296	5.985	12	11	9.0138	5.746	126	37
RARG_01	RARG	1	3.1561	0	12		3.0341	0	19
RBBP5_01	RBBP5	1	0	0			1.2191	0
RBBP5_02	RBBP5	1	1.6691	1.319			2.6077	0.1021	3
RBBP5_03	RBBP5	1	0	0			3.8822	1.2265	8
RBBP5_04	RBBP5	1	3.5661	0	5		4.9785	3.0128	9	2
REST_01	REST	1	4.3908	0	7		10.6361	7.3681	191	82
REST_02	REST	1	3.6659	1.2434	7		9.1797	13.247	105	58
REST_03	REST	1	3.2572	1.9295	6		9.0186	11.6722	100	51
REST_04	REST	1	2.6927	0.2161	7		7.8813	10.3758	88	87
REST_05	REST	1	4.0228	0.2572	14		5.356	6.2317	39	46
REST_06	REST	1	3.7892	0	11		7.224	5.2008	56	12
REST_07	REST	1	2.6736	1.1626	3		10.8356	5.8804	229	69
REST_08	REST	1	2.2858	0	3		4.8539	0.1705	2
REST_09	REST	1	3.0451	1.6184	5		4.7281	1.1969	9
REST_10	REST	1	4.1766	0.7268	6		12.8303	16.1323	258	170
REST_11	REST	1	3.5084	1.7114	9		12.8328	14.7395	228	161
RFX2_01	RFX2	1	3.267	18.0357	20	354	1.6387	5.9817		40
RFX5_01	RFX5	1	0	1.834			2.1262	3.5244	10	11
RFX5_02	RFX5	1	0.976	1.9333			3.0841	5.186	7	29
RFX5_03	RFX5	1	0.6612	0.912			4.1293	2.0199	43	14
RFX5_04	RFX5	1	0	3.1763		5	2.7373	3.6825	19	25
RFX5_05	RFX5	1	3.4882	2.9487	3	5	2.1224	4.946	15	28
RFX5_06	RFX5	1	0.7248	1.6897			2.6509	3.0229	17	18
RFX5_07	RFX5	1	1.5022	3.0566		3	6.5034	2.7203	27	11
RFX5_08	RFX5	1	1.5329	3.541		4	3.8681	3.0955	21	19
RNF2_01	RNF2	1	3.1391	1.2818	1		1.6871	0.7223
RNF2_02	RNF2	1	2.2327	1.6095	1		3.192	1.2227
RNF2_50	RNF2	1	2.1699	0.1334	3		1.9834	0.5539
RNF2_51	RNF2	1	1.4808	0			1.0449	1.1359
RNF2_52	RNF2	1	2.7263	1.0418	6		2.4051	0	5
RNF2_53	RNF2	1	2.916	1.4127	5		0.3147	0
RNF2_54	RNF2	1	0.0672	1.2856			1.3796	1.7735
RNF2_55	RNF2	1	0.1228	0.2743			2.6831	1.1215	1
RNF2_56	RNF2	1	0	0			2.2186	0.7171	9
RNF2_57	RNF2	1	0.7001	0.8594			3.0693	2.9297	10	6
RNF2_58	RNF2	1	4.7894	6.3474	8	31	2.5584	1.6778	3
RNF2_59	RNF2	1	3.296	3.236	8	29	3.4142	0.6005	3
RNF2_60	RNF2	1	0.3253	0.3992			1.0833	0.9484
RNF2_61	RNF2	1	1.7628	1.1241			1.5917	0
RUNX1_01	RUNX1	1	9.6457	2.3782	365	56	3.5851	2.4613	5	19
RUNX1_02	RUNX1	1	4.4593	0.8182	80		0.425	1.3685
RUNX1_03	RUNX1	1	0.8573	0.6819			0.6865	0.4427
RUNX1_04	RUNX1	1	3.6147	0	28		1.5574	0
RUNX1_05	RUNX1	1	4.364	0.952	52		2.5347	0.8219	30
RUNX1_06	RUNX1	1	3.2186	0	29		0	2.6435		5
RUNX1_07	RUNX1	1	4.8934	3.3993	84	36	0.1641	0.7525
RUNX1_08	RUNX1	1	5.3268	1.8093	45		0.4788	1.2178
RUNX1_09	RUNX1	1	6.1342	0.5618	55		1.4713	0
RUNX1_10	RUNX1	1	2.8053	0.7198	16		0.9813	0.6559
RUNX3_01	RUNX3	1	5.6476	3.9692	109	54	1.6103	0
RUNX3_02	RUNX3	1	5.0546	5.82	86	34	3.6455	0.6333	5
RUVBL2_50	RUVBL2	1	1.8014	0.078			2.5765	3.2872	6	12
RUVBL2_51	RUVBL2	1	1.0124	1.1177			2.4057	2.3075	20	7
RXRA_01	RXRA	1	2.8672	1.3396	13		4.3392	2.2069	26	6
RXRA_02	RXRA	1	3.5043	1.3474	16		3.4332	2.7319	15	3
RXRA_03	RXRA	1	0	0			1.3223	1.1424
RXRA_04	RXRA	1	0.0262	1.8924			3.5573	3.8873	17	11
RXRA_05	RXRA	1	0.3628	0			2.7542	2.8298	2	3
RXRA_06	RXRA	1	1.9179	1.5437			3.1799	0.6835	5
RXRA_07	RXRA	1	0.4127	1.1895			1.3922	0
RXRA_08	RXRA	1	2.6834	0.053	4		2.8353	0	12
RXRA_09	RXRA	1	1.4152	0			1.2806	0
RXRA_10	RXRA	1	1.1472	0			1.0118	1.2968
RXRA_11	RXRA	1	5.2051	2.3693	16	4	2.1498	0.6529	10
RXRA_12	RXRA	1	3.7625	2.743	16	7	2.9108	5.1159	5	10
SALL1_50	SALL1	1	4.1729	1.9133	15		0.2845	1.4678
SALL4_02	SALL4	1	0	0			18.2472	9.6104	890	286
SAP30_01	SAP30	1	0	0			1.5709	0
SAP30_02	SAP30	1	1.1711	1.2461			1.7944	2.3835		7
SAP30_03	SAP30	1	2.8636	0.0224	8		3.5108	3.836	23	9
SAP30_04	SAP30	1	1.8848	0.0935			1.7522	4.6718		17
SATB1_01	SATB1	1	1.9954	0			1.7811	0
SATB1_02	SATB1	1	1.5226	3.3925		6	0.3631	0
SATB1_50	SATB1	1	0.8245	0.1365			0	0
SETDB1_01	SETDB1	1	0.7608	0			3.911	3.9807	16	3
SETDB1_03	SETDB1	1	1.5551	0.1542			0.861	0
SETDB1_04	SETDB1	1	0.1755	0.153			1.6886	0.1069
SIN3A_01	SIN3A	1	2.5322	0	2		0.9937	0.0447
SIN3A_02	SIN3A	1	3.3392	1.305	5		1.4016	2.6816		11
SIN3A_03	SIN3A	1	0.8191	0.8914			4.2874	0.246	32
SIN3A_04	SIN3A	1	0	0			1.9209	1.0606
SIN3A_05	SIN3A	1	1.0301	0			2.878	2.5313	14	1
SIN3A_06	SIN3A	1	4.688	0.8753	9		3.7617	3.0053	33	4
SIN3A_07	SIN3A	1	4.027	0.5501	6		3.2712	0	23
SIN3A_08	SIN3A	1	1.5183	1.4518			2.6706	1.6549	11
SIN3A_09	SIN3A	1	3.5382	1.1407	6		4.7505	2.8056	23	6
SIN3A_10	SIN3A	1	3.6647	1.0797	5		3.8295	1.9771	19
SIN3A_11	SIN3A	1	1.217	1.2141			2.6335	1.016	8
SIN3A_12	SIN3A	1	1.6098	1.4636			0.6753	1.9658
SIN3A_13	SIN3A	1	1.5541	1.0013			4.4636	3.786	15	10
SIN3A_14	SIN3A	1	2.1549	1.9605	5		2.8738	3.334	12	4
SIN3A_15	SIN3A	1	1.2385	1.1616			0.861	0.7
SIN3A_16	SIN3A	1	3.6061	1.3701	8		1.1378	0
SIN3A_17	SIN3A	1	0	1.081			0.6226	1.4303
SIN3A_18	SIN3A	1	0	2.2092		2	1.9212	0.938
SIN3A_19	SIN3A	1	2.6566	0.3737	8		5.8233	0.86	9
SIN3A_20	SIN3A	1	0	0.3573			1.0223	0.1368
SIN3A_50	SIN3A	1	2.7021	0	4		1.8799	0.9445
SIN3A_51	SIN3A	1	2.385	0	5		1.3746	0
SIN3A_52	SIN3A	1	3.8117	0	3		2.7078	1.2048	18
SIN3A_53	SIN3A	1	1.3508	0			3.0573	0.622	17
SIN3A_54	SIN3A	1	1.0807	0			1.8502	1.0242
SIN3A_55	SIN3A	1	2.4286	0	4		2.6882	1.5066	35
SIRT6_01	SIRT6	1	4.0043	1.4198	10		0.1174	0
SIRT6_02	SIRT6	1	0.9724	0			0	0.4304
SIRT6_03	SIRT6	1	4.0631	2.4091	19	8	0	0.3942
SIRT6_04	SIRT6	1	6.0697	4.2642	28	15	0	0.4901
SIRT6_05	SIRT6	1	0	3.1784		3	1.4666	0
SIX1_01	SIX1	1	9.683	5.1048	6	7	3.8495	5.1294	2	24
SIX1_02	SIX1	1	2.4781	2.9265	6	3	4.9622	2.9267	17	10
SIX1_03	SIX1	1	1.4143	1.2092			4.8765	3.6373	11	10
SIX5_01	SIX5	1	1.0636	0			0.5564	0
SIX5_02	SIX5	1	0.2101	0			1.4937	0
SIX5_03	SIX5	1	0	0			2.1439	0	9
SIX5_04	SIX5	1	0	0			1.2183	0
SIX5_05	SIX5	1	1.3422	0			1.6982	0
SIX5_06	SIX5	1	0.0366	0			3.1436	0	13
SIX5_07	SIX5	1	0.5349	0			2.4555	0	1
SIX5_08	SIX5	1	0	0			1.6189	0
SIX5_09	SIX5	1	1.4042	0			3.5332	0	15
SIX5_10	SIX5	1	1.4098	0			2.2503	0	6
SLBP_50	SLBP	1	0	0.3211			3.914	16.3899	8	34
SLBP_51	SLBP	1	0	0.8972			3.914	18.8004	4	34
SLBP_52	SLBP	1	0	0.9653			3.9195	19.1816	4	34
SLBP_53	SLBP	1	0	0.6269			3.4335	20.2441	7	33
SLBP_54	SLBP	1	0.7583	2.0638		6	3.0597	0.7291	6
SLBP_55	SLBP	1	1.1783	1.7017			5.1557	0.09	14
SLBP_56	SLBP	1	0	0			3.1347	0.0003	3
SLBP_57	SLBP	1	0.5582	0			0.0119	0.8151
SMAD1_01	SMAD1	1	2.8846	0.7207	8		4.7676	2.0283	15	5
SMAD1_02	SMAD1	1	4.6556	3.6256	26	13	4.1086	0.5487	9
SMAD1_03	SMAD1	1	8.8106	3.8218	26	16	3.3434	1.6315	9
SMAD1_04	SMAD1	1	4.0445	0.4624	12		4.2976	2.3178	7	3
SMAD1_05	SMAD1	1	3.4934	1.7138	9		5.7917	1.8287	21
SMAD1_06	SMAD1	1	4.8677	1.3288	18		6.5324	3.8553	28	7
SMAD1_07	SMAD1	1	4.3272	2.3177	20	5	4.6526	3.7765	19	7
SMAD1_08	SMAD1	1	2.5516	0.5181	14		4.5976	1.8385	14
SMAD1_09	SMAD1	1	3.9739	1.7819	14		3.4661	1.5047	14
SMAD1_10	SMAD1	1	3.6143	1.9838	17		4.1727	2.1609	22	8
SMAD1_11	SMAD1	1	2.3545	1.3684	12		3.8967	1.487	7
SMAD1_12	SMAD1	1	3.9557	2.0228	31	11	5.3059	1.3425	15
SMAD1_13	SMAD1	1	5.2528	1.0235	26		5.509	2.3746	23	4
SMAD1_14	SMAD1	1	2.4045	1.82	10		1.6864	0.6881
SMAD1_15	SMAD1	1	5.1672	1.6696	19		2.6591	0.3746	7
SMAD1_16	SMAD1	1	5.0087	6.8098	12	12	2.2325	2.3839	11	2
SMAD2_01	SMAD2	1	0	0			0.3551	0.4808
SMAD2_02	SMAD2	1	0	0			0.3265	0
SMAD2_03	SMAD2	1	0.9789	0.1342			2.9909	0	5
SMAD2_04	SMAD2	1	5.579	2.1051	13	7	2.4037	1.9218	8
SMAD2_05	SMAD2	1	4.6386	0.8447	15		2.99	2.1652	7	2
SMAD2_06	SMAD2	1	4.4997	1.428	28		0.9713	0.8274
SMAD2_07	SMAD2	1	4.507	2.9771	19	4	2.187	0.8251	1
SMAD2_08	SMAD2	1	5.8256	2.1946	24	4	1.4997	0
SMAD2_09	SMAD2	1	6.1369	4.6646	29	5	1.555	1.3356
SMAD3_01	SMAD3	1	2.9191	0	3		0.7002	0.1021
SMAD3_02	SMAD3	1	7.9926	2.7562	76	27	4.7279	2.9897	16	4
SMAD3_03	SMAD3	1	7.8989	3.9802	32	17	2.955	3.3557	3	4
SMAD3_04	SMAD3	1	10.1152	4.7101	67	11	2.326	1.6166	8
SMAD3_05	SMAD3	1	9.1222	0.6755	57		8.4681	0.1723	52
SMAD3_06	SMAD3	1	11.0686	7.0904	112	42	5.3177	2.2886	30	8
SMAD3_07	SMAD3	1	8.9166	5.1522	41	4	4.532	1.0164	20
SMAD3_08	SMAD3	1	10.2689	7.6328	103	37	2.3338	2.2057	5	6
SMAD3_09	SMAD3	1	10.3871	8.0329	112	26	1.5979	0.6814
SMAD4_01	SMAD4	1	1.3567	0			0.3706	0.01
SMAD4_02	SMAD4	1	3.255	1.477	3		1.2128	0.086
SMAD4_03	SMAD4	1	2.041	0.7109	6		0.7205	1.8521
SMAD4_04	SMAD4	1	4.1164	0.6263	6		0.527	1.3274
SMAD4_05	SMAD4	1	1.7194	1.1555			0.1582	3.4682		6
SMAD4_06	SMAD4	1	1.0591	1.0398			0.1109	1.2702
SMAD4_07	SMAD4	1	2.7276	1.109	8		2.867	2.7093	5	5
SMAD4_08	SMAD4	1	2.4923	0.5933	6		0.6287	0
SMAD4_09	SMAD4	1	1.8704	0			1.4945	0
SMAD4_10	SMAD4	1	0.7912	0			0.492	0.1537
SMAD4_11	SMAD4	1	3.6993	1.4302	8		1.6252	1.4314
SMAD4_12	SMAD4	1	3.0409	3.0031	7	5	1.2198	0
SMAD4_50	SMAD4	1	1.3798	0.0724			1.4034	0.8288
SMAD4_51	SMAD4	1	0.4648	0			1.5035	0.8662
SMAD4_52	SMAD4	1	0.9735	0			1.1062	1.6921
SMAD4_53	SMAD4	1	1.6746	1.6828			1.49	2.1971		7
SMAD4_54	SMAD4	1	1.6774	0.361			2.0041	1.4996	6
SMAD4_55	SMAD4	1	2.0241	1.056	4		0.3213	1.307
SMARCA4_01	SMARCA4	1	0.9843	0.8664			6.1245	5.3274	70	30
SMARCA4_02	SMARCA4	1	1.2326	0			1.4095	2.4849		9
SMARCA4_03	SMARCA4	1	0.7206	0.3571			0.6876	1.7292
SMARCA4_04	SMARCA4	1	3.0802	0	5		4.0636	1.2318	25
SMARCA4_05	SMARCA4	1	0.8647	1.1892			1.1522	2.1684		7
SMARCA4_06	SMARCA4	1	0.5928	0			2.3032	1.9502	29
SMARCA4_07	SMARCA4	1	1.9695	1.5611			6.7468	1.7392	26
SMARCA4_08	SMARCA4	1	0	0			5.0339	0	10
SMARCB1_01	SMARCB1	1	0	0			0.8424	0.909
SMARCB1_02	SMARCB1	1	0	0			5.2938	2.0696	11	1
SMC3_01	SMC3	1	1.4804	0.7889			4.2924	2.3214	7	2
SMC3_02	SMC3	1	0.4234	0.2845			5.6501	1.4914	23
SMC3_03	SMC3	1	1.0436	1.6295			3.4136	2.9711	3	4
SMC3_04	SMC3	1	5.0699	0	7		3.8933	1.2926	23
SMC3_05	SMC3	1	0.1697	0.5073			3.462	0.519	8
SMC3_06	SMC3	1	0.7697	0			0.8392	0.913
SMC3_07	SMC3	1	0.8646	0.1558			4.8916	1.7825	10
SMC3_08	SMC3	1	0.1836	2.1106		5	3.9289	1.5206	14
SMC3_50	SMC3	1	0.7791	1.3455			3.8493	1.3651	9
SMC3_51	SMC3	1	0.9409	1.4688			4.7102	1.7273	13
SMC3_52	SMC3	1	3.2506	0	6		2.9959	0.829	10
SMC3_53	SMC3	1	1.6332	0.6377			3.9396	1.3877	13
SNAI1_50	SNAI1	1	2.8589	0.8857	11		2.3829	0.6029	13
SNAI1_51	SNAI1	1	2.1289	5.3967	5	4	3.7159	1.8092	9
SNAI1_52	SNAI1	1	0.7047	1.5007			5.1027	5.8547	109	157
SNAI2_01	SNAI2	1	0.2674	0			9.426	14.9353	558	1096
SNAI2_02	SNAI2	1	0.4152	0.5179			2.5215	0	15
SNAI2_03	SNAI2	1	5.0359	1.8634	3		11.2184	16.7771	362	1193
SNAPC1_50	SNAPC1	1	2.8757	6.2339	5	17	1.9974	2.5581		8
SNAPC4_01	SNAPC4	1	1.1406	1.2744			2.0521	1.4441	5
SOX10_01	SOX10	1	7.6322	6.0171	256	137	1.8431	0.1414
SOX11_02	SOX11	1	3.9632	0	42		1.6875	0.9396
SOX15_01	SOX15	1	2.0295	0.6345	20		1.8264	2.3321		3
SOX17_01	SOX17	1	2.9984	0	46		0.7141	0
SOX17_02	SOX17	1	5.1789	0.4596	68		2.4563	0	12
SOX17_03	SOX17	1	3.1182	0	12		3.209	0	27
SOX17_04	SOX17	1	6.0822	0	133		2.6717	0	10
SOX2_01	SOX2	1	1.9649	0.7545			2.009	0.6907	6
SOX2_02	SOX2	1	2.672	1.5373	4		1.2582	2.7817		10
SOX2_03	SOX2	1	5.9673	1.0178	19		2.3164	1.8521	3
SOX2_04	SOX2	1	0	0			2.1514	0	2
SOX2_05	SOX2	1	6.4148	2.2247	153	18	1.2493	0.7051
SOX2_06	SOX2	1	5.719	3.9646	101	22	1.8491	0.0086
SOX2_07	SOX2	1	5.3774	1.7033	62		7.5076	2.3065	112	33
SOX2_08	SOX2	1	5.9164	0.9833	84		6.5599	3.2714	87	29
SOX2_09	SOX2	1	2.9587	0	8		5.322	0	24
SOX2_10	SOX2	1	7.3201	4.58	102	51	6.7388	2.1291	78	8
SOX2_11	SOX2	1	5.8951	2.1679	44	33	6.9093	2.3922	110	25
SOX2_12	SOX2	1	5.055	1.8383	95		5.1872	1.7654	59
SOX2_13	SOX2	1	5.8486	3.556	523	76	0.1051	0
SOX5_50	SOX5	1	6.1293	2.4592	205	23	1.908	0.7964
SOX5_51	SOX5	1	5.1951	1.1585	266		2.1406	0.1493	8
SOX6_50	SOX6	1	3.9846	1.2811	7		0	0.2819
SOX6_51	SOX6	1	1.9329	0.6441			0.436	0
SOX6_52	SOX6	1	3.1507	0.1718	39		0	0.7149
SOX6_53	SOX6	1	2.3523	0.9953	42		0.376	0.2989
SOX9_01	SOX9	1	0.6415	0.5071			2.0564	1.4328	19
SOX9_50	SOX9	1	7.2365	7.5733	21	50	10.9294	8.8156	149	71
SOX9_51	SOX9	1	0.2251	2.028		2	3.3187	0.5085	8
SPI1_01	SPI1	1	4.9331	3.4347	124	112	0	0
SPI1_02	SPI1	1	3.5034	4.7825	122	128	0.0761	0
SPI1_03	SPI1	1	4.7093	1.6391	53		0.6288	0.1456
SPI1_04	SPI1	1	3.2575	3.4078	33	40	0.6904	0
SPI1_05	SPI1	1	3.7954	2.3162	52	80	1.7595	0
SPI1_06	SPI1	1	5.8068	4.8574	320	173	1.468	1.014
SPI1_07	SPI1	1	5.2244	6.0764	254	123	0	0.2402
SPI1_08	SPI1	1	4.3096	2.8186	188	27	0.5021	0.4391
SPI1_09	SPI1	1	1.7947	0.5063			0.6404	0
SPI1_10	SPI1	1	4.2727	5.551	66	181	0.4592	0.0885
SPI1_11	SPI1	1	3.9745	5.8718	50	145	0.8144	0.5478
SPI1_12	SPI1	1	3.2063	5.1965	25	138	0.4784	0
SPI1_13	SPI1	1	3.3808	4.7171	73	94	0.9419	0.1587
SPI1_14	SPI1	1	4.023	5.1654	64	147	0	0
SPIB_01	SPIB	1	5.7252	5.2129	131	229	0.1418	0
SPIB_02	SPIB	1	6.2575	6.4371	109	226	0	0
SPIB_03	SPIB	1	1.0452	0			2.3153	0	5
SREBF2_01	SREBF2	1	4.4653	11.0217	14	28	1.3321	0
SREBF2_02	SREBF2	1	7.9812	24.2432	11	43	4.2361	0	1
SREBF2_50	SREBF2	1	2.7462	9.6487	6	53	0.5076	0.5293
SREBF2_51	SREBF2	1	1.9757	5.5764		37	0.7194	0.5906
SREBF2_52	SREBF2	1	2.4109	0.9847	13		2.0256	0.4856	10
SREBF2_53	SREBF2	1	2.8095	2.2663	18	13	1.4086	0.6799
SRF_01	SRF	1	2.2385	1.2385	13		0.1077	1.2125
SRF_02	SRF	1	1.3486	0			2.0134	0	6
SRF_03	SRF	1	0	1.0919			0	0
SRF_04	SRF	1	0.0366	0.3674			0	0.7907
SRF_05	SRF	1	2.7733	0.5713	4		0.6918	0
SRF_06	SRF	1	2.7689	2.8342	8	9	0.1047	0
SRF_07	SRF	1	0.0601	0			0.7938	1.4571
SRF_08	SRF	1	0.185	0			2.1289	0.1976	48
SRF_09	SRF	1	0.3338	0.283			1.0852	0.8755
SRF_10	SRF	1	0.2532	0			0.6769	1.329
SRF_11	SRF	1	0	0.8216			0.9951	0.9363
SRF_12	SRF	1	0.7166	0			1.0811	1.6655
SRF_13	SRF	1	0.817	0			0.3622	0.898
SRF_14	SRF	1	0.6323	0			0	0
SRF_15	SRF	1	1.1824	0			0.7221	1.6808
SRF_16	SRF	1	3.181	0.2614	10		0.2068	0.5739
SRF_17	SRF	1	2.2923	0	8		0.184	0.1879
SRF_18	SRF	1	0.0471	0			1.7979	0
SRF_19	SRF	1	0	0			0.2523	0
SRF_20	SRF	1	0.6162	1.1421			0.5466	2.333		8
SRF_21	SRF	1	0.9449	1.6896			0.5466	0.4979
SRF_22	SRF	1	0	0			0.7146	0.5144
SRF_23	SRF	1	0.8654	0			0.1239	0.2338
SRF_50	SRF	1	0.5704	0			0.3124	0.3269
SRF_51	SRF	1	0.8892	0			0	0.3707
STAG1_01	STAG1	1	1.2198	1.7649			3.0909	0	6
STAT3_01	STAT3	1	0.0343	3.1605		6	1.7715	0
STAT3_03	STAT3	1	2.6031	2.9913	5	9	1.9384	0
STAT3_06	STAT3	1	0.2971	2.7961		5	1.4417	0
STAT3_09	STAT3	1	0.6674	4.9162		12	0.9763	0
STAT3_13	STAT3	1	4.803	6.0069	7	22	4.6009	1.3327	16
STAT3_14	STAT3	1	0.4579	3.3276		11	1.275	0
STAT3_15	STAT3	1	1.4857	4.9506		22	3.8052	0.3861	19
STAT3_16	STAT3	1	1.7812	8.5874		24	3.0837	0	11
STAT3_17	STAT3	1	5.2885	17.5519	6	23	3.6454	0	19
STAT4_01	STAT4	1	0.982	0			1.6175	0
STAT4_02	STAT4	1	1.0575	0.6524			0	0
STAT5A_01	STAT5A	1	0.8544	3.4833		5	4.0805	5.4516	9	6
STAT5A_02	STAT5A	1	1.718	0.7831			2.7567	4.4189	5	4
STAT5A_03	STAT5A	1	0.6979	0.9221			3.9662	0.553	5
STAT5A_04	STAT5A	1	0.4707	2.534		1	2.6164	2.3999	8	3
STAT5A_50	STAT5A	1	2.645	0	2		1.2003	0
STAT5A_51	STAT5A	1	2.8901	1.7622	3		1.6538	2.5532		2
STAT5A_52	STAT5A	1	0	0			1.027	0.5457
STAT5A_53	STAT5A	1	1.1869	0.8191			1.5986	2.5539		2
SUZ12_01	SUZ12	1	1.553	0.2597			2.6911	2.5172	2	3
SUZ12_02	SUZ12	1	1.9221	0.2012			2.7164	0.4052	2
SUZ12_03	SUZ12	1	4.0739	2.5099	2		6.5885	3.4833	5	3
SUZ12_04	SUZ12	1	1.2389	0.4489			2.9434	3.6602	2	11
SUZ12_05	SUZ12	1	3.617	2.3839		1	6.5551	4.7724	10	2
SUZ12_06	SUZ12	1	3.4966	1.3738			5.2713	3.0807	4	1
T_01	T	1	8.5088	0.9059	137		15.0878	3.1524	422	60
T_02	T	1	10.8813	0.955	336		10.7412	1.7183	142
T_03	T	1	2.8632	0	6		6.8418	0.0453	27
T_04	T	1	8.6036	1.4949	207		6.7512	1.6161	22
T_05	T	1	4.216	1.4628	39		7.3605	1.6123	80
T_06	T	1	4.6816	1.8765	31		10.8231	1.2157	228
T_07	T	1	5.1007	2.8272	51	8	11.9947	1.6163	328
TAF1A_01	TAF1A	1	0.7991	0.1998			4.1516	1.9504	9
TAF1A_02	TAF1A	1	0.8545	0.4835			2.8667	2.3423	6	3
TAF1A_03	TAF1A	1	0.374	0			1.2117	0.2087
TAF1A_04	TAF1A	1	0	0			0.4329	0.414
TAF1A_05	TAF1A	1	0	0			0	0
TAF1A_06	TAF1A	1	0.5858	0.0699			0.1086	0
TAF7_01	TAF7	1	1.0653	0.4188			3.1665	2.4744	2	2
TAF7_02	TAF7	1	1.7078	1.0262			2.4962	2.2124	6	2
TAF7_03	TAF7	1	1.7455	1.0024			2.2885	3.3322	3	2
TAF7_04	TAF7	1	1.8652	1.1451			2.7849	0.9232	4
TAF7_50	TAF7	1	0.3357	0			1.3783	0
TAF7_51	TAF7	1	0	0.9727			0.8425	0
TAL1_01	TAL1	1	0	1.2347			1.2443	0.2759
TAL1_02	TAL1	1	0.1645	1.7756			0.8659	1.6367
TAL1_03	TAL1	1	1.028	0.1503			3.7433	2.5685	9	4
TAL1_04	TAL1	1	0	0.9411			3.8323	0.3812	3
TAL1_05	TAL1	1	3.3534	0	25		0.5536	0
TAL1_06	TAL1	1	3.2769	0	21		0.499	0.1628
TAL1_07	TAL1	1	2.0386	2.1111	7	1	0.6095	2.8402
TAL1_08	TAL1	1	0	0			2.0872	0	4
TAL1_09	TAL1	1	0	0			1.8417	0.5833
TAL1_10	TAL1	1	0.5552	0.9027			2.4097	1.6843	4
TAL1_11	TAL1	1	0.4057	0.2924			2.1918	1.6387	2
TAL1_12	TAL1	1	0.2373	5.5066		1	0.1887	0.2265
TAL1_13	TAL1	1	1.0893	1.6598			1.7342	0.7851
TBX3_01	TBX3	1	1.0067	0			1.9077	0
TBX3_50	TBX3	1	0.8477	2.7052		8	3.085	0	14
TBX3_51	TBX3	1	1.162	0.5643			1.9434	0
TBX3_52	TBX3	1	0.7755	0.6163			2.2246	0.0345	9
TBX3_53	TBX3	1	0.8372	0.9554			3.3478	0	21
TBX5_50	TBX5	1	3.2007	2.23	149	27	0.1975	0
TBX5_51	TBX5	1	2.3096	0.523	64		1.4907	2.1581		12
TBX5_52	TBX5	1	2.9633	0.6728	43		1.5717	1.9049
TBX5_53	TBX5	1	3.3781	1.8716	127		0	0.2229
TBX5_54	TBX5	1	2.3206	1.002	23		1.2105	2.9726		26
TBX5_55	TBX5	1	3.7949	1.0967	103		2.4766	2.7451	18	27
TCF12_01	TCF12	1	6.4834	0.4779	46		4.2865	1.5922	22
TCF12_02	TCF12	1	5.0499	2.2066	45	8	5.6754	3.0463	41	9
TCF12_03	TCF12	1	8.7343	3.4168	246	65	2.3095	2.4637	3	3
TCF12_04	TCF12	1	8.7805	3.4497	203	50	2.8389	2.7283	10	5
TCF12_05	TCF12	1	5.886	4.014	121	37	1.684	0.5252
TCF12_06	TCF12	1	3.359	3.0412	48	15	1.6479	1.97
TCF12_07	TCF12	1	2.0101	1.943	7		4.0483	3.9762	7	4
TCF12_08	TCF12	1	3.1709	1.0526	17		4.0215	3.6161	5	7
TCF12_09	TCF12	1	3.667	2.1127	33	21	0	0
TCF12_10	TCF12	1	5.0143	0	14		0.1962	0.8961
TCF12_11	TCF12	1	3.6144	0	8		0.8153	2.4301		11
TCF12_12	TCF12	1	5.7853	0.6788	56		1.7883	1.6757
TCF12_13	TCF12	1	6.5421	1.055	20		2.2629	2.8978	3	15
TCF12_14	TCF12	1	6.7606	1.0876	70		1.8981	3.098		5
TCF12_15	TCF12	1	6.9419	0.386	150		4.9978	1.1899	4
TCF12_16	TCF12	1	9.3081	0.9841	266		5.9711	1.394	9
TCF4_01	TCF4	1	5.8217	0.6085	74		7.5713	2.7307	59	30
TCF4_02	TCF4	1	3.4635	0.9407	19		8.1343	3.2234	48	26
TCF4_03	TCF4	1	5.4185	1.4105	33		3.7077	2.5337	1	10
TCF4_04	TCF4	1	3.7298	3.4655	13	36	3.5843	3.0135	9	12
TCF4_05	TCF4	1	2.7338	0.1828	14		8.6299	2.6029	33	19
TCF4_06	TCF4	1	6.6632	0.8925	69		1.9887	1.6053
TCF4_07	TCF4	1	5.393	1.232	130		2.8122	2.3504	9	14
TCF4_08	TCF4	1	5.6943	0	30		2.2266	1.8008	14
TCF4_09	TCF4	1	3.4285	0	9		2.9141	0.5335	12
TCF4_10	TCF4	1	3.4542	0.1869	19		3.0217	1.241	6
TCF7L2_01	TCF7L2	1	3.1336	0.0569	4		2.0794	1.0401	8
TCF7L2_02	TCF7L2	1	2.0572	0	6		4.5118	0.5126	7
TCF7L2_03	TCF7L2	1	0.9202	0			3.1251	3.4153	15	6
TCF7L2_04	TCF7L2	1	1.8344	0.5707			7.1159	1.6382	42
TCF7L2_05	TCF7L2	1	1.9349	3.8375		4	3.7921	1.7238	13
TCF7L2_06	TCF7L2	1	2.2767	0	4		3.9719	0	9
TCF7L2_07	TCF7L2	1	2.6944	0.1561	12		7.8567	1.9996	45
TCF7L2_08	TCF7L2	1	0.2046	0.0611			5.8303	3.5367	40	10
TCF7L2_09	TCF7L2	1	1.712	0.4993			5.7957	2.1673	54	13
TCF7L2_10	TCF7L2	1	0.6342	0			4.8653	1.645	20
TCF7L2_11	TCF7L2	1	0.2462	0			5.434	3.8009	33	14
TCF7L2_50	TCF7L2	1	0	0.3369			0.4851	0
TCF7L2_51	TCF7L2	1	0	0.0063			1.6272	0
TEAD2_01	TEAD2	1	0	0			0	0
TEAD2_50	TEAD2	1	0.2179	0.1228			0	0
TEAD2_51	TEAD2	1	0	0			0	0.1515
TEAD4_01	TEAD4	1	0.7337	0			7.1208	6.6413	90	31
TEAD4_02	TEAD4	1	0.9992	0			5.5029	11.1943	43	14
TEAD4_03	TEAD4	1	0.8465	0.3056			5.8057	8.5889	31	13
TEAD4_04	TEAD4	1	1.3184	0.2301			11.5022	9.9841	205	77
TEAD4_05	TEAD4	1	1.6238	0			10.0956	11.8775	172	95
TEAD4_06	TEAD4	1	1.2218	9.3309		5	9.8	9.8929	109	66
TEAD4_07	TEAD4	1	1.967	2.8698		3	8.2811	6.5911	87	39
TEAD4_08	TEAD4	1	0.2369	10.4528		4	3.8919	12.8325	32	15
TEAD4_09	TEAD4	1	0	0			4.2871	5.5854	50	13
TEAD4_10	TEAD4	1	1.8231	4.4323		8	6.0535	5.3743	40	36
TEAD4_11	TEAD4	1	0.883	5.1109		3	8.5396	6.638	99	34
TEAD4_12	TEAD4	1	0.3748	1.4918			8.918	8.6005	126	38
TEAD4_13	TEAD4	1	1.8844	0.5245			5.9231	8.8481	56	19
TEAD4_14	TEAD4	1	1.465	4.8799		1	8.6634	13.8749	149	94
TEAD4_15	TEAD4	1	1.1241	10.7927		2	8.7459	11.0369	142	115
TEAD4_16	TEAD4	1	0.4983	0			3.5053	2.3421	37	13
TEAD4_17	TEAD4	1	1.6557	0.6928			4.7666	2.3396	63	10
TEAD4_18	TEAD4	1	0.4014	3.7961		2	7.5711	9.406	83	56
TEAD4_19	TEAD4	1	1.465	4.8799		1	8.6634	13.8749	149	94
TEAD4_20	TEAD4	1	1.1241	10.7927		2	8.7459	11.0369	142	115
TEAD4_50	TEAD4	1	2.8923	0	11		1.9278	0.6947
TFAP2A_01	TFAP2A	1	7.099	4.003	52	15	1.3765	0
TFAP2A_02	TFAP2A	1	5.5657	4.4641	53	24	3.2151	1.0605	4
TFAP2A_03	TFAP2A	1	7.8033	3.6698	132	27	2.1493	0.5416	2
TFAP2B_50	TFAP2B	1	3.7767	2.9748	43	11	1.7456	0.9232
TFAP2C_01	TFAP2C	1	6.9187	0	347		4.2397	0.618	9
TFAP2C_02	TFAP2C	1	8.183	3.3146	608	40	2.8325	0	8
TFAP2C_03	TFAP2C	1	6.0652	0.8898	234		2.0891	1.8539	11
TFAP2C_04	TFAP2C	1	7.7981	2.2736	585	23	3.3981	0.837	11
TFAP2C_05	TFAP2C	1	7.4967	4.1838	602	35	2.7166	0	6
TFAP2C_06	TFAP2C	1	7.5953	4.5178	418	55	2.8204	1.6729	8
TFAP2C_07	TFAP2C	1	7.2784	4.2535	425	66	2.2553	2.0013	11	8
TFAP2C_08	TFAP2C	1	9.3564	2.625	569	51	2.6603	2.1802	8	17
TFAP4_01	TFAP4	1	0.5845	0			3.2032	0.6376	26
TFAP4_02	TFAP4	1	0	1.2826			2.5524	0.0198	29
TFAP4_03	TFAP4	1	1.8585	0			4.68	14.0294	76	283
TFAP4_50	TFAP4	1	1.7958	1.2392			6.0745	10.8886	140	436
TFAP4_51	TFAP4	1	1.3428	0.7474			4.6409	9.6441	95	291
TFE3_50	TFE3	1	2.6182	5.6985	141	245	2.2824	0.4886	2
TFE3_51	TFE3	1	2.9519	6.0009	181	265	2.9759	1.2376	5
TGIF2_50	TGIF2	1	0.6154	0			1.1915	2.6093		10
TGIF2_51	TGIF2	1	0.6374	0			0.8401	3.1695		15
THAP1_01	THAP1	1	1.4263	0			1.5913	2.8303		30
THAP1_02	THAP1	1	1.3407	0			0.0107	4.2504		66
THAP11_01	THAP11	1	0.7498	0			2.2934	0	16
THAP11_02	THAP11	1	0.5391	2.3457		5	2.307	0	15
THAP11_03	THAP11	1	0.6808	0			2.1782	0	22
THAP11_04	THAP11	1	0	0.5324			1.3906	1.073
THAP11_05	THAP11	1	0.0283	0			1.1271	0
THAP11_50	THAP11	1	0.2886	0			2.0027	0	16
THAP11_51	THAP11	1	0.2631	0			2.6107	0	22
THAP11_52	THAP11	1	1.0488	1.4834			0	0
THRA_50	THRA	1	0.8656	0			2.1325	0.1693	1
THRA_51	THRA	1	1.1877	0			0.3609	1.744
TP53_01	TP53	1	2.9306	0	5		5.9859	7.1836	18	13
TP53_02	TP53	1	2.5116	1.8341	5		7.3223	7.192	12	13
TP53_03	TP53	1	2.4074	0.768	5		8.1156	5.4065	11	17
TP53_04	TP53	1	1.4995	0.2244			5.438	2.7126	9	6
TP53_05	TP53	1	2.5593	0.7281	3		6.4676	5.6442	16	19
TP53_06	TP53	1	2.5549	0.95	5		7.0562	4.8545	15	12
TP53_51	TP53	1	0	0			2.3108	0	18
TP53_52	TP53	1	0	0			1.84	0.6918
TP53_53	TP53	1	2.6176	0.3584	9		5.6759	5.1146	11	7
TP53_54	TP53	1	1.9777	1.8384			3.5624	4.0114	7	1
TP53_55	TP53	1	0.9815	1.8437			6.9053	5.5858	13	6
TP53_56	TP53	1	1.3038	0.2076			5.8654	6.5605	14	8
TP53_57	TP53	1	1.4534	0			4.7215	3.3536	7	3
TP53_58	TP53	1	2.7933	0	6		5.2645	0.7296	16
TP53_59	TP53	1	1.713	0.1159			7.0299	6.0115	21	8
TP73_01	TP73	1	0.9676	0.3597			2.086	0.3033	32
TP73_02	TP73	1	9.9935	6.58	1246	223	0	0
TP73_03	TP73	1	8.5089	5.7975	601	118	0	0.7127
TRIM28_01	TRIM28	1	0.4178	0.7421			1.0593	2.2646		7
TRIM28_02	TRIM28	1	0.7738	1.7044			1.6526	3.5028		6
TRIM28_03	TRIM28	1	0.943	1.5182			2.0608	1.6142	5
TRIM28_04	TRIM28	1	0	1.628			1.3267	0.5268
TRIM28_05	TRIM28	1	0.9194	0			1.8413	0.1943
TRIM28_06	TRIM28	1	0.394	0			1.3577	0
TRIM28_07	TRIM28	1	1.0194	0.5759			2.8568	1.7429	5
TRIM28_08	TRIM28	1	0.6544	0			0	0.4674
TRIM28_09	TRIM28	1	0.0273	1.5317			0.8696	0.1921
TRIM28_10	TRIM28	1	3.3793	0	5		0.3771	0
TRIM28_11	TRIM28	1	2.5507	0	3		0.8202	1.8108
TRIM28_50	TRIM28	1	0.6554	0			1.0391	0
TSHZ1_50	TSHZ1	1	3.757	2.5229	4	5	1.8462	0.7891
UBTF_50	UBTF	1	2.2218	0.8229	10		3.0396	0.7096	57
UBTF_51	UBTF	1	2.6878	2.6716	17	8	2.654	1.8482	81
UBTF_52	UBTF	1	2.9263	0.7329	36		1.725	0.7869
UBTF_53	UBTF	1	4.0196	3.4653	21	13	2.9358	2.8186	58	51
UBTF_54	UBTF	1	5.3236	1.2216	24		4.52	6.8784	192	406
USF1_01	USF1	1	0.2181	0			1.0501	0
USF1_02	USF1	1	1.1471	0.9912			1.5459	0.2043
USF1_03	USF1	1	1.5082	1.2666			2.0242	0	5
USF1_04	USF1	1	1.83	0			1.3206	0
USF1_05	USF1	1	1.216	0			3.1594	0.4587	6
USF1_06	USF1	1	0.4574	0			3.3131	0.6446	1
USF1_07	USF1	1	2.5999	1.3028	6		1.7729	0.4606
USF1_08	USF1	1	2.3952	1.6445	7		2.3524	2.6415	5	13
USF1_09	USF1	1	2.1144	2.2549	5	5	1.1234	0.1698
USF1_10	USF1	1	1.2996	0.5475			1.5743	0
USF1_11	USF1	1	4.3972	4.816	12	7	1.7281	0.163
USF1_12	USF1	1	4.9103	3.8545	9	12	1.5008	0
USF1_13	USF1	1	1.1145	0			1.5118	0
USF1_14	USF1	1	1.325	0.691			0.8851	0.0265
USF1_15	USF1	1	1.4473	4.465		17	1.718	0
USF1_16	USF1	1	0.5333	2.1152		5	1.3421	0
USF1_17	USF1	1	0.6533	0			0	0
USF1_18	USF1	1	0.8852	0			0.4999	0
USF1_19	USF1	1	1.6907	1.3316			0.8849	0
USF1_20	USF1	1	1.617	0.9053			1.7614	0
USF1_21	USF1	1	0.1813	0.4422			0.4696	0
USF1_22	USF1	1	0.7678	1.5212			0.6934	0
USF2_01	USF2	1	3.8921	0	18		0.8125	0
USF2_02	USF2	1	0.759	0			1.9373	0
USF2_03	USF2	1	2.5694	0.9259	11		1.7698	1.0162
USF2_04	USF2	1	1.8806	0			2.8757	0.4826	4
USF2_05	USF2	1	0	0			2.3619	0.5071	3
USF2_06	USF2	1	1.6668	0			2.3717	0.1822	7
VDR_01	VDR	1	1.2154	0.1826			1.0303	1.2598
VDR_02	VDR	1	3.4488		2		0
VDR_03	VDR	1	0.8244	0.3877			1.1622	1.4642
VDR_04	VDR	1	0.0727	1.9948			1.7877	1.4516
WRNIP1_01	WRNIP1	1	2.3237	0.9449	2		1.9176	1.1799
WT1_50	WT1	1	5.0295	2.7325	179	20	1.4519	0.6307
WT1_51	WT1	1	4.8354	2.2931	168	16	1.8747	0.237
YBX1_50	YBX1	1	1.1257	0.3105			0	2.0134		7
YBX1_51	YBX1	1	0.8708	1.0341			0	0.6009
YBX1_52	YBX1	1	1.5787	0.0334			0.7927	1.0596
YBX1_53	YBX1	1	0.9448	0.1089			0.1366	0.5618
YBX1_54	YBX1	1	1.9658	2.7813		6	0.6535	0.9557
YBX1_55	YBX1	1	2.0311	0.3305	1		1.661	0.8404
YBX1_56	YBX1	1	1.7461	0			0.1949	1.0201
YBX1_57	YBX1	1	1.7044	0			0	0.0949
YY1_01	YY1	1	0.8562	0			1.9364	0.6677
YY1_02	YY1	1	0.6753	0			2.9609	0.9721	11
YY1_03	YY1	1	0.5977	0			1.5466	0.5536
YY1_04	YY1	1	0	0.2527			2.9069	0.5002	12
YY1_05	YY1	1	0	0			1.9151	0.6912
YY1_06	YY1	1	0.5039	0			3.4232	0	15
YY1_07	YY1	1	0.2382	0.0559			1.6946	0.7631
YY1_08	YY1	1	1.5825	0			1.4257	2.2264		8
YY1_09	YY1	1	0.5102	0			1.4154	1.3648
YY1_10	YY1	1	0.1884	0			2.5063	0.9695	8
YY1_11	YY1	1	1.8805	0.0141			2.4108	1.2588	15
YY1_12	YY1	1	0	0			1.7816	0.9082
YY1_13	YY1	1	0	0			1.6671	0.365
YY1_14	YY1	1	0	0			2.3632	0.8194	7
YY1_15	YY1	1	0.2083	0			2.4807	1.1318	13
YY1_16	YY1	1	0	0			2.3632	0.8194	7
YY1_17	YY1	1	0.2083	0			2.4807	1.1318	13
YY1_18	YY1	1	0	0			0.7642	0.4346
YY1_19	YY1	1	1.3153	0			1.508	0.6028
YY1_20	YY1	1	0.0662	0			1.3831	0.3161
YY1_21	YY1	1	0	0			1.0106	0.6946
YY1_22	YY1	1	3.0298	0	21		2.1836	1.3478	15
YY1_23	YY1	1	2.9818	0	24		3.4051	0.555	14
YY1_24	YY1	1	2.0963	0	5		1.7731	1.1355
YY1_25	YY1	1	0	0			1.0833	0.7891
YY1_26	YY1	1	0.5538	0			0.4162	1.7408
YY1_27	YY1	1	1.2697	0			2.3056	1.2654	13
YY1_28	YY1	1	0.0574	0			0.495	0
ZBED4_01	ZBED4	1	1.814	0			5.3536	0.722	145
ZBTB33_01	ZBTB33	1	1.1902	0.5766			3.628	0	6
ZBTB33_02	ZBTB33	1	1.7791	0			4.5241	0	4
ZBTB33_03	ZBTB33	1	1.644	0			2.3522	1.4966	1
ZBTB33_04	ZBTB33	1	1.7993	1.4092			3.3866	0	6
ZBTB33_05	ZBTB33	1	0.5313	0			1.9231	0
ZBTB33_06	ZBTB33	1	0.935	0			1.958	0
ZBTB33_07	ZBTB33	1	0	0			1.6103	0
ZBTB33_08	ZBTB33	1	0.5656	0			3.1687	0	1
ZBTB33_09	ZBTB33	1	0	0			0	0
ZBTB33_10	ZBTB33	1	0	0			0.621	0
ZBTB33_11	ZBTB33	1	0.9977	0			2.694	0	1
ZBTB33_12	ZBTB33	1	1.3114	0			0.4634	0
ZBTB33_13	ZBTB33	1	0	0.3048			1.353	0
ZBTB33_14	ZBTB33	1	1.1941	0.6219			2.214	0	5
ZBTB44_50	ZBTB44	1	1.7373	1.5268			1.2186	1.0083
ZBTB7A_50	ZBTB7A	1	3.8639	1.9929	82		1.877	0.4216
ZBTB7A_51	ZBTB7A	1	14.5669	8.2153	1495	1647	2.6841	2.732	6	20
ZBTB7A_52	ZBTB7A	1	14.4331	10.2249	1574	1694	2.8932	3.4816	12	9
ZBTB7A_53	ZBTB7A	1	9.5465	2.145	1398	194	1.8875	0.9599
ZBTB7A_54	ZBTB7A	1	11.8165	2.6414	1518	304	2.4207	0.7294	14
ZBTB7A_55	ZBTB7A	1	5.8099	0	805		1.8585	0.7905
ZBTB7A_56	ZBTB7A	1	5.7224	0.2223	939		2.2289	0	9
ZKSCAN1_01	ZKSCAN1	1	1.8444	0.4279			2.4521	4.9339	7	12
ZKSCAN1_50	ZKSCAN1	1	0.7632	0.4839			0.2484	1.3489
ZKSCAN1_51	ZKSCAN1	1	1.5309	2.0802		7	0.8872	2.9213		10
ZKSCAN1_52	ZKSCAN1	1	1.3683	0.5255			1.2471	0.6328
ZKSCAN1_53	ZKSCAN1	1	1.04	0			0.7858	1.5299
ZKSCAN1_54	ZKSCAN1	1	1.4804	0			1.2302	3.2953		10
ZKSCAN1_55	ZKSCAN1	1	1.1958	0			1.9919	4.2779		9
ZNF217_50	ZNF217	1	0	0			0.0374	0
ZNF217_51	ZNF217	1	0	0			0.3598	0
ZNF217_52	ZNF217	1	0	0			0	0.4036
ZNF217_53	ZNF217	1	0.6939	0			0.7789	0
ZNF263_01	ZNF263	1	0	3.0592		10	1.1815	3.6782		9
ZNF263_02	ZNF263	1	3.1288	4.4092	5	43	3.2096	7.7934	10	34
ZNF263_03	ZNF263	1	2.859	4.6031	7	54	4.6256	6.8825	15	30
ZNF263_09	ZNF263	1	2.0933	4.2669	3	35	3.0774	6.3047	16	21
ZNF263_10	ZNF263	1	5.9573	7.0025	49	124	4.9868	5.8444	15	38
ZNF263_50	ZNF263	1	1.6399	1.189			1.9585	0.1107
ZNF274_01	ZNF274	1	0	0			27.9211	1.7595	85
ZNF274_02	ZNF274	1	0	0			27.2227	7.9918	86	5
ZNF274_03	ZNF274	1	0	0			23.3622	2.9199	67	2
ZNF274_04	ZNF274	1	0				26.677		65
ZNF274_05	ZNF274	1	0.2075	0			21.8236	4.5363	46	2
ZNF274_06	ZNF274	1	0				6.0437		2
ZNF274_07	ZNF274	1	0.7964	0.9994			20.5191	0.707	97
ZNF274_08	ZNF274	1	0	0			27.3729	4.6247	82	2
ZNF274_50	ZNF274	1	0	2.5232		6	14.1092	11.1219	96	46
ZNF274_51	ZNF274	1	0.6536	1.4309			8.3049	6.2696	59	21
ZNF281_50	ZNF281	1	6.7344	2.2785	9	8	3.6102	3.3122	7	5
ZNF384_01	ZNF384	1	0.1162	0.9435			0	0.1981
ZNF384_02	ZNF384	1	0	1.5391			1.049	0.7696
ZNF384_50	ZNF384	1	0.069	1.4928			0.9752	0.8021
ZNF384_51	ZNF384	1	0.527	1.3882			0.8189	0.586
ZNF384_52	ZNF384	1	1.9227	1.1711			0.0666	0.0909
ZNF384_53	ZNF384	1	1.3592	1.1432			0.5816	0.8397
ZNF384_54	ZNF384	1	1.5682	0.8021			0.204	0.7738
ZNF426_51	ZNF426	1	1.4645	0.9368			2.8542	1.993	6
ZNF706_01	ZNF706	1	0	0			1.5647	0.0068
ZSCAN4_50	ZSCAN4	1	0	0			14.9624	16.4846	453	277
ZSCAN4_51	ZSCAN4	1	0	0			14.9539	16.3864	433	299
ZSCAN5A_50	ZSCAN5A	1	0	1.2909			4.3212	0.2183	26
ZSCAN5A_51	ZSCAN5A	1	0.572	0			0.9244	0.1983
ZSCAN5A_53	ZSCAN5A	1	0.6762	0.4335			0.4064	1.6054
ARNT_02	ARNT2	0	2.5418	1.7261	6		2.8199	0	14
ASCL1_01	ASCL2	0	3.6051	1.2349	31		1.5948	0
ASCL1_50	ASCL2	0	12.4583	5.3646	296	98	2.8518	0	4
ASCL1_51	ASCL2	0	12.3142	4.4381	366	59	1.8346	0
ASCL1_52	ASCL2	0	11.1182	6.4907	270	75	3.0591	0	5
ASCL1_53	ASCL2	0	9.6185	1.8522	156		1.3017	0
ASCL1_54	ASCL2	0	9.7213	4.0809	197	22	2.27	0	6
ASCL1_55	ASCL2	0	9.2433	4.4711	184	24	2.4813	0	3
ATF2_01	ATF1	0	2.4803	0.7752	8		2.0716	2.4272	5	22
ATF2_02	ATF1	0	3.3393	2.2698	11	6	3.365	4.4434	12	22
ATF2_50	ATF1	0	0	0.922			2.256	2.9523	8	18
ATF2_51	ATF1	0	0	0.5587			2.2092	2.7108	10	21
ATF2_53	ATF1	0	0.9198	0.4826			2.7727	1.8476	10
ATF2_54	ATF1	0	0.3966	0.2261			2.7721	1.7822	11
ATF2_55	ATF1	0	0	1.4919			2.1825	2.5987	7	14
ATF2_56	ATF1	0	0	1.8426			1.2239	2.7658		18
ATF3_01	ATF1	0	1.4819	0.0774			1.3469	0
ATF3_02	ATF1	0	1.1141	0.3799			2.1298	1.5176	1
ATF3_03	ATF1	0	1.4382	1.0481			2.577	1.524	3
ATF3_04	ATF1	0	2.0232	0.1712	14		4.5339	1.2916	8
ATF3_05	ATF1	0	0.8493	0.8061			2.3503	2.0841	15	10
ATF3_06	ATF1	0	0.3533	0			1.6301	0
ATF3_07	ATF1	0	0.983	1.4739			4.8303	1.9152	19
ATF3_08	ATF1	0	1.4982	0			3.3399	0	15
ATF3_09	ATF1	0	1.1989	0			0.3499	0.9659
ATF3_10	ATF1	0	0.8571	0			0.7757	1.5794
ATF3_11	ATF1	0	0.6377	0			0.5712	0
ATF3_12	ATF1	0	1.0621	0			1.6214	0
ATF3_13	ATF1	0	0.1505	0			0.6025	0
ATF4_01	ATF1	0	1.6276	0.538			2.6417	2.6768	15	5
ATF4_02	ATF1	0	1.2263				0
ATF4_03	ATF1	0	1.7892	1.0616			1.4948	2.2992		1
ATF4_04	ATF1	0	0.6057	0.0763			0.6693	1.3093
ATF4_50	ATF1	0	0.5637	1.2952			4.6356	1.663	15
ATF4_51	ATF1	0	1.6343	0.5375			3.5848	1.916	19
ATF1_01	ATF2	0	0	0			0	0.6792
ATF1_02	ATF2	0	0	0			2.0327	0.0513	7
ATF1_03	ATF2	0	0	0			3.1692	0.0513	12
ATF1_04	ATF2	0	0.3021	0			4.9558	1.9792	29
ATF1_50	ATF2	0	0	0.3715			4.3502	0.9626	32
ATF1_51	ATF2	0	0.2035	0.0187			4.0991	0.9613	33
ATF1_52	ATF2	0	0.2409	0			2.4296	0	6
ATF1_53	ATF2	0	0.0442	0			0.5013	0
ATF1_54	ATF2	0	0.2789	0			1.3565	0
ATF1_55	ATF2	0	0	0			1.9783	0.5281
ATF3_01	ATF2	0	0.9034	0.2866			1.5311	0.581
ATF3_02	ATF2	0	0	0.3204			1.9768	0
ATF3_03	ATF2	0	0	2.1604		3	5.8445	1.1776	23
ATF3_04	ATF2	0	1.0675	3.1587		7	4.2055	0	9
ATF3_05	ATF2	0	0	0			7.2446	4.839	78	54
ATF3_06	ATF2	0	0	0			3.8505	0	30
ATF3_07	ATF2	0	0	2.1165		4	5.2744	4.0626	45	35
ATF3_08	ATF2	0	0	0			2.8569	0.5648	26
ATF3_09	ATF2	0	0.191	0			0.2495	0
ATF3_10	ATF2	0	0	0			1.547	0
ATF3_11	ATF2	0	0.3361	0			2.0389	0	8
ATF3_12	ATF2	0	0	0			1.5373	0.5699
ATF3_13	ATF2	0	0.2589	0			1.8526	0.4438
ATF4_01	ATF2	0	0	0			2.6461	2.1023	4	4
ATF4_02	ATF2	0	0.4173				1.4226
ATF4_03	ATF2	0	0.9191	0.9527			0.5594	3.1836		3
ATF4_04	ATF2	0	1.2755	0			1.5156	3.0877		6
ATF4_50	ATF2	0	0.0607	0			2.2556	1.3105	20
ATF4_51	ATF2	0	0.4957	0.4471			2.7358	0.9304	23
ATF1_01	ATF3	0	0	0			0	0.5662
ATF1_02	ATF3	0	0.6821	0			1.5614	0.3297
ATF1_03	ATF3	0	0.0136	0			1.4375	0
ATF1_04	ATF3	0	1.5234	0.4958			1.8265	0.029
ATF1_50	ATF3	0	1.2384	1.308			2.4713	3.0871	5	5
ATF1_51	ATF3	0	1.0057	0.6979			2.9286	1.3352	3
ATF1_52	ATF3	0	1.8183	0			3.5254	0	2
ATF1_53	ATF3	0	1.7176	0			1.9447	0
ATF1_54	ATF3	0	0	0			0.0165	0
ATF1_55	ATF3	0	0.4568	0			0.6316	0
ATF2_01	ATF3	0	3.4452	8.1885	8	8	4.6372	2.9714	41	13
ATF2_02	ATF3	0	3.4036	4.7639	9	13	4.0702	3.1188	33	18
ATF2_50	ATF3	0	1.846	5.3264		5	2.2821	2.5039	5	19
ATF2_51	ATF3	0	1.549	4.469		6	2.3463	1.9626	4
ATF2_53	ATF3	0	2.1039	1.9524	2		2.896	1.5212	6
ATF2_54	ATF3	0	2.0799	2.909	1	4	2.4321	0.9315	4
ATF2_55	ATF3	0	0.6347	5.3513		4	2.2401	0.9153	3
ATF2_56	ATF3	0	1.0829	4.9147		4	2.4543	1.0316	5
ATF4_01	ATF3	0	1.8261	1.0436			0.9911	6.8375		11
ATF4_02	ATF3	0	2.7436		5		0
ATF4_03	ATF3	0	2.0372	0	2		0.4736	1.1748
ATF4_04	ATF3	0	2.2417	2.3428	4	2	1.8018	1.0853
ATF4_50	ATF3	0	1.0596	0			0	3.6472		13
ATF4_51	ATF3	0	0.9439	0			1.3035	4.4396		18
ATF1_01	ATF4	0	0.7348	0.6023			1.1356	0.2448
ATF1_02	ATF4	0	0	0.8124			0	0
ATF1_03	ATF4	0	0	1.2909			0.5265	0
ATF1_04	ATF4	0	1.6905	0.1954			1.0385	0
ATF1_50	ATF4	0	0.822	0			0.6627	0
ATF1_51	ATF4	0	0.822	0.2082			0.6167	0.1377
ATF1_52	ATF4	0	1.3255	0			0.9471	0
ATF1_53	ATF4	0	1.7191	2.664		1	0.4361	0
ATF1_54	ATF4	0	0.1633	0.3375			0	0
ATF1_55	ATF4	0	0	1.1443			0.1915	0.0389
ATF2_01	ATF4	0	0.6497	0.172			0.7611	1.2276
ATF2_02	ATF4	0	0.0547	0			0.5522	0
ATF2_50	ATF4	0	1.3705	2.0676		5	0.7112	1.444
ATF2_51	ATF4	0	1.4074	2.0676		4	1.018	1.1689
ATF2_53	ATF4	0	0.8054	0.6342			2.4456	0.9241	18
ATF2_54	ATF4	0	1.1574	0.4179			1.4543	0.9094
ATF2_55	ATF4	0	0	1.8991			1.2928	1.4053
ATF2_56	ATF4	0	0	2.0326		6	2.0748	1.1734	6
ATF3_01	ATF4	0	5.4409	1.1601	12		1.8454	0
ATF3_02	ATF4	0	1.3711	0.7218			0.8546	0
ATF3_03	ATF4	0	2.0981	1.3311	9		1.6569	0
ATF3_04	ATF4	0	2.1504	0.8447	7		1.6961	0
ATF3_05	ATF4	0	0.5191	0.4834			0.2937	0
ATF3_06	ATF4	0	2.4043	0.2128	11		0.1999	0
ATF3_07	ATF4	0	3.4621	1.8867	13		0	0.9168
ATF3_08	ATF4	0	2.3027	0	7		0.839	0.0165
ATF3_09	ATF4	0	1.2721	0			0.5446	0
ATF3_10	ATF4	0	1.1964	0			0	0
ATF3_11	ATF4	0	2.8627	0.1591	12		1.7448	0
ATF3_12	ATF4	0	2.2318	0	14		0.8085	0
ATF3_13	ATF4	0	1.8875	0			1.1968	0
BARHL1_01	BARHL2	0	1.843	0			0.5436	0
BMI1_01	CBX2	0	2.062	1.1759	2		2.2827	2.4271	1	5
BMI1_02	CBX2	0	1.4549	2.3776		1	3.2724	4.1373	1	2
BMI1_03	CBX2	0	0.1203	1.9539			2.5853	0	5
BMI1_04	CBX2	0	0.6263	2.4041		6	1.5076	1.9685
BMI1_05	CBX2	0	4.5103	0.8506	5		2.7252	2.8099	1	2
BMI1_06	CBX2	0	0.7238	3.5183		3	1.9856	0.5712
BMI1_07	CBX2	0	3.0843	1.6883	3		2.4471	3.3418	2	1
BMI1_08	CBX2	0	3.5367	1.4111	8		3.2789	3.9993		3
BMI1_09	CBX2	0	0	0.9732			0.4978	0.2453
BMI1_10	CBX2	0	0	0.4813			2.4419	0.7975	5
BMI1_11	CBX2	0	2.0095	0.8674	2		1.6626	0.8428
BMI1_50	CBX2	0	0.134	0			3.4118	1.6737	3
BMI1_51	CBX2	0	0.1756	0			3.3313	1.0541	2
BMI1_52	CBX2	0	0.4744	0			1.6459	0.4161
BMI1_53	CBX2	0	0	0			2.4215	0.053	3
BMI1_54	CBX2	0	1.1776	0			3.2796	1.6004	3
BMI1_55	CBX2	0	1.2368	0			2.3612	1.6278	1
CEBPB_01	CEBPA	0	3.0806	3.0752	166	267	1.6346	1.4649
CEBPB_02	CEBPA	0	3.8032	3.7675	214	221	0.9098	0
CEBPB_03	CEBPA	0	3.332	0.8898	21		0	0
CEBPB_04	CEBPA	0	2.7287	1.4174	20		0.6952	0
CEBPB_05	CEBPA	0	4.9439	5.9699	262	105	1.0484	0.0532
CEBPB_06	CEBPA	0	6.4798	6.0575	339	71	1.4962	0.4325
CEBPB_07	CEBPA	0	5.1068	3.9274	409	192	1.1416	1.3145
CEBPB_08	CEBPA	0	5.1198	4.6071	349	176	0.7056	0.4308
CEBPB_09	CEBPA	0	2.564	1.4848	177		0	0.5969
CEBPB_10	CEBPA	0	2.8921	1.9547	166		0.0208	0.5024
CEBPB_11	CEBPA	0	3.8509	4.9408	290	249	0.2953	0
CEBPB_12	CEBPA	0	4.4305	5.8865	326	259	0.3726	0
CEBPB_13	CEBPA	0	3.6168	3.0856	121	175	0.1266	0
CEBPB_14	CEBPA	0	5.113	4.8825	431	309	1.1107	0.3562
CEBPB_15	CEBPA	0	5.2985	5.1287	455	254	1.0381	0
CEBPB_16	CEBPA	0	7.2811	8.6379	712	292	0	2.5008		4
CEBPB_17	CEBPA	0	7.7123	10.9949	842	327	1.1093	1.6185
CEBPB_18	CEBPA	0	4.6559	5.0169	445	242	0	0.5693
CEBPB_19	CEBPA	0	4.4288	5.714	459	218	0.0118	0
CEBPB_20	CEBPA	0	2.3042	2.2799	89	262	3.697	0.2054	7
CEBPB_21	CEBPA	0	3.56	4.3978	211	236	1.4737	0.4701
CEBPB_22	CEBPA	0	3.1752	1.2411	277		0	0.4245
CEBPB_23	CEBPA	0	3.2463	3.0579	300	237	0.2056	1.1677
CEBPB_24	CEBPA	0	7.1893	5.6838	652	430	0.3677	0
CEBPB_25	CEBPA	0	5.576	4.6779	445	203	0.0431	0.6987
CEBPB_26	CEBPA	0	3.1333	4.8864	132	179	1.5541	0.1505
CEBPB_27	CEBPA	0	3.0858	4.7454	167	249	0.4994	0
[truncated: 2,209 more rows]

## Sheet: Counts of ChIP-seq data sets
Counts of ChIP-seq data sets that successfully yielded some regulated targets for each TF
(*) ChIP-seq data sets are counted separately for all data sets (including surrogate data) and direct data sets (no surrogates)
TF	N data_all	N data_direct
AATF	1	1
AR	5	5
ARID3A	3	3
ARNT2	1	0
ASCL1	7	7
ASCL2	9	2
ASH2L	1	1
ATF1	22	4
ATF2	26	8
ATF3	29	12
ATF4	19	6
ATOH1	1	1
BACH1	7	7
BANP	1	1
BATF	5	5
BCL6	6	6
BHLHE40	6	6
BMI1	14	14
BRF1	3	3
CBX2	19	4
CBX3	4	4
CBX8	1	1
CDK9	7	7
CDX2	6	6
CEBPA	35	4
CEBPB	35	27
CEBPD	37	5
CHD1	5	5
CHD4	17	5
CHD5	8	0
CREB1	15	13
CREB3	9	2
CRY1	1	1
CRY2	1	0
CTBP1	10	8
CTBP2	8	3
CTCF	11	11
CTCFL	3	3
CTNNB1	28	2
CUX1	6	6
DLX3	1	0
DLX4	1	0
DMRT1	1	1
DUX4	1	1
E2F1	25	6
E2F3	14	1
E2F4	29	7
E2F5	15	0
E2F6	27	8
E2F7	26	5
EBF1	5	5
EED	1	1
EGR1	23	19
EGR2	23	4
EHF	1	1
ELF1	7	7
ELF4	2	2
ELF5	1	1
ELK1	3	3
ELL2	5	5
EOMES	6	6
ERG	5	5
ESR1	15	15
ESRRA	8	8
ESRRB	8	0
ESRRG	9	0
ETS1	8	8
ETV1	1	1
ETV4	1	1
ETV6	10	10
FEV	1	1
FLI1	1	1
FOS	68	10
FOSL1	69	6
FOSL2	59	14
FOXA1	31	20
FOXA2	31	11
FOXC1	1	1
FOXD1	2	0
FOXD3	1	1
FOXH1	1	1
FOXM1	17	17
FOXO3	3	3
FOXP1	12	9
FOXP3	2	2
GABPA	20	20
GATA1	51	9
GATA2	49	5
GATA3	52	12
GATA6	51	10
GLIS2	2	2
GRHL2	1	1
GTF2B	1	1
GTF2F1	7	7
GTF3C5	1	1
H2AFZ	1	1
HDAC2	17	10
HDAC3	12	1
HDAC6	18	5
HDAC8	17	3
HES1	7	7
HES6	2	0
HEY1	5	5
HHEX	1	1
HMGA2	1	0
HMGN1	1	0
HMGXB4	1	0
HNF1A	16	3
HNF4A	15	13
HOXA1	1	0
HOXA10	3	0
HOXA2	2	0
HOXA3	2	0
HOXA7	1	1
HOXA9	1	1
HSF1	1	1
ID1	2	0
IKZF1	10	10
IKZF5	2	0
IRF1	4	4
IRF2	3	3
IRF3	5	5
IRF4	5	5
IRF5	1	1
IRX2	1	0
ISL1	1	1
JARID2	8	8
JUN	68	13
JUNB	69	1
JUND	49	17
KAT8	3	3
KDM1A	3	3
KDM5B	3	3
KLF1	38	6
KLF11	35	2
KLF12	38	1
KLF14	37	1
KLF15	32	3
KLF2	35	0
KLF3	18	1
KLF4	37	6
KLF5	13	2
KLF6	35	3
KLF8	36	1
KLF9	37	7
L3MBTL2	2	2
LHX1	3	0
LHX2	1	1
LHX3	2	0
LHX4	1	1
LHX5	3	0
LMO1	1	0
LMO2	2	0
MAFK	8	8
MAX	25	25
MBD3	2	2
MEF2A	8	6
MEF2C	9	3
MEIS1	4	4
MEIS2	4	0
MSC	1	1
MXI1	7	7
MYB	1	1
MYBL2	5	5
MYC	27	20
MYCN	8	3
MYF5	1	1
MYOD1	3	3
NANOG	11	11
NELFA	1	1
NELFE	1	1
NEUROD1	18	5
NEUROD2	18	0
NEUROD4	17	0
NEUROD6	18	0
NEUROG1	18	0
NEUROG2	17	12
NEUROG3	17	1
NFATC1	2	2
NFE2L1	2	2
NFIA	4	4
NFIB	4	4
NFIC	7	7
NFIL3	4	4
NKX2-1	8	4
NKX2-2	9	1
NKX2-5	8	4
NR2C2	1	1
NR2F1	18	7
NR2F2	18	11
NR3C1	8	8
NR4A2	2	0
NRF1	5	5
NSD2	1	1
OLIG2	2	2
OTX1	14	0
OTX2	14	14
OVOL2	3	3
PATZ1	1	1
PAX5	13	13
PAX6	5	5
PAX8	8	8
PBX1	6	0
PDX1	2	2
PHF8	7	7
PITX2	1	0
PITX3	1	1
PML	6	6
POLR3A	1	1
POU2F2	6	6
POU3F2	1	1
POU5F1	12	12
PPARA	7	0
PPARG	7	7
PRDM1	11	9
PRDM2	3	0
RAD21	22	22
RARA	4	4
RARG	1	1
RBBP5	3	3
REST	11	11
RFX2	1	1
RFX5	8	8
RNF2	10	10
RUNX1	11	9
RUNX3	11	2
RUVBL2	2	2
RXRA	8	8
SALL1	1	1
SALL4	1	1
SAP30	3	3
SATB1	1	1
SETDB1	1	1
SIN3A	20	20
SIRT3	4	0
SIRT6	4	4
SIX1	7	3
SIX5	8	5
SLBP	7	7
SMAD1	50	16
SMAD2	44	7
SMAD3	52	9
SMAD4	38	11
SMAD5	26	0
SMAD7	50	0
SMARCA4	8	7
SMARCB1	4	1
SMC3	11	11
SNAI1	3	3
SNAI2	3	3
SNAPC1	1	1
SNAPC4	1	1
SOX10	1	1
SOX11	1	1
SOX15	1	1
SOX17	4	4
SOX2	13	13
SOX5	2	2
SOX6	3	3
SOX9	3	3
SPI1	16	13
SPIB	17	3
SREBF2	6	6
SRF	8	8
STAG1	1	1
STAT3	9	9
STAT5A	7	7
SUZ12	6	6
T	7	7
TAF1A	2	2
TAF7	4	4
TAL1	9	9
TBX3	3	3
TBX5	6	6
TCF12	21	16
TCF15	1	0
TCF4	10	10
TCF7L2	15	11
TEAD2	20	0
TEAD4	21	21
TFAP2A	3	3
TFAP2B	1	1
TFAP2C	8	8
TFAP4	5	5
TFE3	2	2
TGIF1	2	0
TGIF2	2	2
THAP1	8	2
THAP10	1	0
THAP11	6	5
THAP3	10	0
THAP7	8	0
THRA	1	1
TLX3	1	0
TP53	14	14
TP73	3	3
TRIM28	6	6
TSHZ1	1	1
UBTF	5	5
USF1	10	10
USF2	5	5
VDR	1	1
WRNIP1	1	1
WT1	2	2
YBX1	3	3
YY1	14	14
ZBED4	1	1
ZBTB3	12	0
ZBTB33	10	7
ZBTB44	8	0
ZBTB45	13	0
ZBTB7A	19	7
ZKSCAN1	4	4
ZNF263	5	5
ZNF274	20	10
ZNF281	1	1
ZNF426	1	1
ZSCAN4	2	2
ZSCAN5A	1	1
