# Supplementary material for: Atlas of regulated target genes of transcription factors (ART-TF) in human ES cells
Source: BMC Bioinformatics. 2022 Sep 16;23:377. doi: 10.1186/s12859-022-04924-3 (PMC9479252; doi:10.1186/s12859-022-04924-3)
Supplement: Supplementary file 3 — Additional file 3: Surrogate ChIP-seq data for finding indirect regulated targets of transcription factors. [file 12859_2022_4924_MOESM3_ESM.xls]

## Sheet: Sheet1
Additional file 3. Surrogate ChIP-seq data for finding indirect regulated targets
Surrogate TFs (ChIP-seq)	Induced TFs											Reason
ARNT	ARNT2											Same gene family
ASCL1	ASCL2											Same gene family
ATF1	ATF2	ATF3	ATF4									Same gene family
ATF2	ATF1	ATF3	ATF4									Same gene family
ATF3	ATF1	ATF2	ATF4									Same gene family
ATF4	ATF1	ATF2	ATF3									Same gene family
BARHL1	BARHL2											Same gene family
CEBPA	CEBPB	CEBPD										Same gene family
CEBPB	CEBPA	CEBPD										Same gene family
CEBPD	CEBPA	CEBPB										Same gene family
CHD1	CHD4	CHD5										Same gene family
CHD4	CHD1	CHD5										Same gene family
CHD5	CHD1	CHD4										Same gene family
CREB1	CREB3											Same gene family
CREB3	CREB1											Same gene family
CTBP1	CTBP2											Same gene family
CTBP2	CTBP1											Same gene family
DMRT1	DMRT2	DMRTC2										Same gene family
DLX1	DLX2	DLX3	DLX4	DLX5	DLX6							Same gene family
E2F1	E2F3	E2F4	E2F5	E2F6	E2F7							Same gene family
E2F4	E2F1	E2F3	E2F5	E2F6	E2F7							Same gene family
E2F5	E2F1	E2F3	E2F4	E2F6	E2F7							Same gene family
E2F6	E2F1	E2F3	E2F4	E2F5	E2F7							Same gene family
E2F7	E2F1	E2F3	E2F4	E2F5	E2F6							Same gene family
E2F8	E2F1	E2F3	E2F4	E2F5	E2F6	E2F7						Same gene family
EGR1	EGR2											Same gene family
EGR2	EGR1											Same gene family
ESRRA	ESRRB	ESRRG										Same gene family
FOS	FOSL1	FOSL2										Same gene family
FOSL1	FOS	FOSL2										Same gene family
FOSL2	FOS	FOSL1										Same gene family
FOXA1	FOXA2											Same gene family
FOXA2	FOXA1											Same gene family
FOXD3	FOXD1	FOXD4L3										Same gene family
FOXD2	FOXD1	FOXD4L3										Same gene family
FOXP3	FOXP1											Same gene family
GATA1	GATA2	GATA3	GATA6									Same gene family
GATA2	GATA1	GATA3	GATA6									Same gene family
GATA3	GATA1	GATA2	GATA6									Same gene family
GATA4	GATA1	GATA2	GATA3	GATA6								Same gene family
GATA6	GATA1	GATA2	GATA3									Same gene family
GLI3	GLI1											Same gene family
HDAC2	HDAC3	HDAC6	HDAC8									Same gene family
HDAC3	HDAC2	HDAC6	HDAC8									Same gene family
HDAC6	HDAC2	HDAC3	HDAC8									Same gene family
HHDAC8	DAC2	HDAC3	HDAC6									Same gene family
HES1	HES6											Same gene family
HMGB2	HMGA1	HMGA2	HMGN1	HMGXB4								Same gene family
HNF1A	HNF4A											Same gene family
HNF4A	HNF1A											Same gene family
HOXA1	HOXA2	HOXA3	HOXA7	HOXA9	HOXA10							Same gene family
HOXA2	HOXA1	HOXA3	HOXA7	HOXA9	HOXA10							Same gene family
HOXA7	HOXA1	HOXA2	HOXA3	HOXA9	HOXA10							Same gene family
HOXA9	HOXA1	HOXA2	HOXA3	HOXA7	HOXA10							Same gene family
HOXC5	HOXC9											Same gene family
HOXC9	HOXC5											Same gene family
ID3	ID1											Same gene family
IKZF1	IKZF5											Same gene family
IRX3	IRX2											Same gene family
JUN	JUNB	JUND										Same gene family
JUNB	JUN	JUND										Same gene family
JUND	JUN	JUNB										Same gene family
KLF1	KLF2	KLF3	KLF4	KLF5	KLF6	KLF8	KLF9	KLF11	KLF12	KLF14	KLF15	Same gene family
KLF3	KLF1	KLF2	KLF4	KLF5	KLF6	KLF8	KLF9	KLF11	KLF12	KLF14	KLF15	Same gene family
KLF4	KLF1	KLF2	KLF3	KLF5	KLF6	KLF8	KLF9	KLF11	KLF12	KLF14	KLF15	Same gene family
KLF5	KLF1	KLF2	KLF3	KLF4	KLF6	KLF8	KLF9	KLF11	KLF12	KLF14	KLF15	Same gene family
KLF6	KLF1	KLF2	KLF3	KLF4	KLF5	KLF8	KLF9	KLF11	KLF12	KLF14	KLF15	Same gene family
KLF8	KLF1	KLF2	KLF3	KLF4	KLF5	KLF6	KLF9	KLF11	KLF12	KLF14	KLF15	Same gene family
KLF9	KLF1	KLF2	KLF3	KLF4	KLF5	KLF6	KLF8	KLF11	KLF12	KLF14	KLF15	Same gene family
KLF11	KLF1	KLF2	KLF3	KLF4	KLF5	KLF6	KLF8	KLF9	KLF12	KLF14	KLF15	Same gene family
KLF12	KLF1	KLF2	KLF3	KLF4	KLF5	KLF6	KLF8	KLF9	KLF11	KLF14	KLF15	Same gene family
KLF14	KLF1	KLF2	KLF3	KLF4	KLF5	KLF6	KLF8	KLF9	KLF11	KLF12	KLF15	Same gene family
KLF15	KLF1	KLF2	KLF3	KLF4	KLF5	KLF6	KLF8	KLF9	KLF11	KLF12	KLF14	Same gene family
LHX2	LHX3	LHX1	LHX5									Same gene family
LHX3	LHX2	LHX4	LHX1	LHX5								Same gene family
LHX4	LHX3	LHX1	LHX5									Same gene family
LMO1	LMO2											Same gene family
LMO2	LMO1											Same gene family
MEF2A	MEF2C											Same gene family
MEF2C	MEF2A											Same gene family
MEIS1	MEIS2											Same gene family
MYC	MYCN											Same gene family
MYCN	MYC											Same gene family
NEUROD1	NEUROD2	NEUROD4	NEUROD6	NEUROG1	NEUROG2	NEUROG3						Same gene family
NEUROG2	NEUROD1	NEUROD2	NEUROD4	NEUROD6	NEUROG1	NEUROG3						Same gene family
NEUROG3	NEUROD1	NEUROD2	NEUROD4	NEUROD6	NEUROG1	NEUROG2						Same gene family
NKX2-1	NKX2-2	NKX2-5										Same gene family
NKX2-2	NKX2-1	NKX2-5										Same gene family
NKX2-5	NKX2-1	NKX2-2										Same gene family
NR2F1	NR2F2											Same gene family
NR2F2	NR2F1											Same gene family
NR4A1	NR4A2											Same gene family
OTX2	OTX1											Same gene family
PBX3	PBX1											Same gene family
PITX3	PITX2											Same gene family
PPARG	PPARA											Same gene family
PRDM1	PRDM2											Same gene family
PRDM2	PRDM1											Same gene family
RFX1	RFX2											Same gene family
SALL1	SALL4											Same gene family
RFX2	RFX1											Same gene family
RUNX1	RUNX3											Same gene family
RUNX3	RUNX1											Same gene family
SIRT6	SIRT3											Same gene family
SIX1	SIX5											Same gene family
SIX5	SIX1											Same gene family
SMAD1	SMAD2	SMAD3	SMAD4	SMAD5	SMAD7							Same gene family
SMAD2	SMAD1	SMAD3	SMAD4	SMAD5	SMAD7							Same gene family
SMAD3	SMAD1	SMAD2	SMAD4	SMAD5	SMAD7							Same gene family
SMAD4	SMAD1	SMAD2	SMAD3	SMAD5	SMAD7							Same gene family
SMARCA4	SMARCB1											Same gene family
SMARCB1	SMARCA4											Same gene family
SPI1	SPIB											Same gene family
SPIB	SPI1											Same gene family
TEAD4	TEAD2											Same gene family
TGIF2	TGIF1											Same gene family
THAP1	THAP3	THAP7	THAP10	THAP11								Same gene family
THAP11	THAP3	THAP7	THAP10	THAP1								Same gene family
TLX1	TLX3											Same gene family
ZBTB3	ZBTB7A	ZBTB33	ZBTB44	ZBTB45								Same gene family
ZBTB7A	ZBTB3	ZBTB33	ZBTB44	ZBTB45								Same gene family
ZBTB33	ZBTB3	ZBTB7A	ZBTB44	ZBTB45								Same gene family
ZBTB44	ZBTB33	ZBTB3	ZBTB7A	ZBTB45								Same gene family
BMI1	CBX2											Interaction
CLOCK	CRY2											Interaction
CTNNB1	TCF12	TCF15	TCF7L2									Interaction
LEF1	CTNNB1	TCF12	TCF15	TCF7L2								Interaction
TCF12	CTNNB1											Interaction
TCF7L2	CTNNB1											Interaction
FOS	JUN	JUNB	JUND									Interaction
FOSL2	JUN	JUNB	JUND									Interaction
FOSL1	JUN	JUNB	JUND									Interaction
JUN	FOS	FOSL1	FOSL2									Interaction
JUNB	FOS	FOSL1	FOSL2									Interaction
JUND	FOS	FOSL1	FOSL2									Interaction
TRIM28	ZNF274											Interaction
