# Supplementary material for: Atlas of regulated target genes of transcription factors (ART-TF) in human ES cells
Source: BMC Bioinformatics. 2022 Sep 16;23:377. doi: 10.1186/s12859-022-04924-3 (PMC9479252; doi:10.1186/s12859-022-04924-3)
Supplement: Supplementary file 4 — Additional file 4: Number of regulated target genes of individual transcription factors combined from multiple ChIP-seq data sets. [file 12859_2022_4924_MOESM4_ESM.xls]

## Sheet: Sheet1
Additional file 4. Number of regulated target genes of individual transcription factors combined from multiple ChIP-seq data sets
* "N targets" means "N regulated target genes"
TF	TF_index	TF type	N targets Up direct	N targets Down direct	N targets Up all	N targets Down all	N targets Total Direct	N targets Total all	N targets Enhancer Up direct	N targets Enhancer Up all	N targets Promoter Up direct	N targets Promoter Up all	N targets Enhancer Down direct	N targets Enhancer Down all	N targets Promoter Down direct	N targets Promoter Down all	N targets Promote+Enhancer Up direct	N targets Promote+Enhancer Up all	N targets Promote+Enhancer Down direct	N targets Promote+Enhancer Down all	N genes urregulated after TF induction (2fold, FDR<0.05)	N genes downregulated after TF induction (2fold, FDR<0.05)	N Targets 2fold Upregulated (2fold, FDR<0.05)	N targets 2fold Downregulated (2fold, FDR<0.05)	Proportion of TF targets Upregulated	Proportion on genes upregulated (2fold, FDR<0.05) after TF induction	Proportion of targets among genes upregulated 2fold after TF induction	Proportion of targets among genes downregulated 2fold after TF induction	Proportion of TF targets bound in enhancers only (dominant direction)	Proportion of TF targets with Propoter-Enhancer loop (dominant direction)	Proportion of TF targets bound in promoters only (dominant direction)
KLF15	1	Strong activator	3330	0	4783	13	3330	4796	1812	4057	2222	3127	0	11	0	2	704	2401	0	0	4214	3119	3468	12	0.997289	0.574662	0.822971	0.00384739	0.346226	0.501986	0.151788
KLF4	2	Strong activator	927	17	3218	488	944	3706	842	2711	131	1724	17	198	0	367	46	1217	0	77	3097	2955	2282	450	0.868322	0.511732	0.736842	0.152284	0.464264	0.378185	0.157551
ZBTB7A	3	Strong activator	2646	16	2678	16	2662	2694	2059	2119	1487	1490	10	10	6	6	900	931	0	0	1762	752	1358	12	0.994061	0.700875	0.770715	0.0159574	0.443615	0.347647	0.208738
NEUROG3	4	Strong activator	67	3	2455	18	70	2473	67	2114	0	1103	3	18	0	0	0	762	0	0	2160	1643	1567	18	0.992721	0.567973	0.725463	0.0109556	0.550713	0.310387	0.1389
CEBPA	5	Strong activator	890	0	1944	23	890	1967	664	1601	318	818	0	23	0	0	92	475	0	0	2925	1378	1452	13	0.988307	0.679758	0.49641	0.00943396	0.579218	0.244342	0.17644
NEUROG2	6	Strong activator	1736	12	1908	16	1748	1924	1474	1688	788	844	12	16	0	0	526	624	0	0	1494	929	1131	11	0.991684	0.616591	0.757028	0.0118407	0.557652	0.327044	0.115304
NEUROD1	7	Strong activator	837	0	1843	42	837	1885	768	1607	140	760	0	42	0	0	71	524	0	0	1695	1503	1183	27	0.977719	0.530019	0.697935	0.0179641	0.587629	0.284319	0.128052
KLF1	8	Strong activator	1315	26	1744	173	1341	1917	1117	1590	480	745	26	153	0	35	282	591	0	15	1110	555	882	78	0.909755	0.666667	0.794595	0.140541	0.572821	0.338876	0.0883028
EGR2	9	Strong activator	1466	2	1742	43	1468	1785	1169	1514	475	507	2	43	0	0	178	279	0	0	1972	1260	1171	30	0.97591	0.610149	0.593813	0.0238095	0.708955	0.160161	0.130884
JUN	10	Strong activator	1033	7	1741	75	1040	1816	981	1694	172	573	7	59	0	21	120	526	0	5	984	636	851	57	0.9587	0.607407	0.864837	0.0896226	0.670879	0.302125	0.026996
KLF2	11	Strong activator	0	0	1657	106	0	1763	0	1558	0	527	0	103	0	5	0	428	0	2	1220	797	911	75	0.939875	0.604859	0.746721	0.0941029	0.681955	0.258298	0.0597465
CEBPB	12	Strong activator	1427	15	1637	15	1442	1652	1234	1440	484	572	15	15	0	0	291	375	0	0	1997	1316	1139	13	0.99092	0.602777	0.570356	0.00987842	0.65058	0.229078	0.120342
NEUROG1	13	Strong activator	0	0	1559	25	0	1584	0	1315	0	717	0	25	0	0	0	473	0	0	1336	952	936	15	0.984217	0.583916	0.700599	0.0157563	0.54009	0.3034	0.156511
ASCL1	14	Strong activator	1491	6	1491	6	1497	1497	1282	1282	419	419	6	6	0	0	210	210	0	0	1915	1726	999	6	0.995992	0.525954	0.521671	0.00347625	0.718981	0.140845	0.140174
NEUROD2	15	Strong activator	0	0	1458	74	0	1532	0	1286	0	565	0	61	0	13	0	393	0	0	1250	1273	832	63	0.951697	0.495442	0.6656	0.0494894	0.612483	0.269547	0.11797
GATA6	16	Strong activator	840	4	1298	71	844	1369	803	1254	89	250	4	61	0	13	52	206	0	3	978	871	742	42	0.948137	0.528935	0.758691	0.0482204	0.807396	0.158706	0.0338983
FOS	17	Strong activator	728	0	1247	64	728	1311	670	1182	165	445	0	42	0	31	107	380	0	9	416	28	372	3	0.951182	0.936937	0.894231	0.107143	0.643144	0.304731	0.0521251
JUNB	18	Strong activator	416	6	1213	41	422	1254	371	1146	72	438	4	40	2	3	27	371	0	2	470	40	408	12	0.967305	0.921569	0.868085	0.3	0.638912	0.305853	0.055235
E2F1	19	Strong activator	976	4	1203	54	980	1257	149	429	868	958	0	37	4	18	41	184	0	1	665	7	418	2	0.957041	0.989583	0.628571	n/a	0.203658	0.152951	0.643392
GATA3	20	Strong activator	585	7	1196	61	592	1257	542	1134	110	267	7	51	0	14	67	205	0	4	1376	436	816	38	0.951472	0.759382	0.593023	0.087156	0.776756	0.171405	0.0518395
FOSL1	21	Strong activator	528	5	1078	82	533	1160	483	1034	94	360	5	62	0	29	49	316	0	9	389	21	333	8	0.92931	0.94878	0.856041	0.380952	0.666048	0.293135	0.0408163
NEUROD4	22	Strong activator	0	0	1050	37	0	1087	0	945	0	404	0	37	0	0	0	299	0	0	675	543	506	15	0.965961	0.554187	0.74963	0.0276243	0.615238	0.284762	0.1
SPIB	23	Strong activator	230	0	945	0	230	945	85	577	167	551	0	0	0	0	22	183	0	0	1697	496	596	0	1	0.773826	0.351208	0	0.416931	0.193651	0.389418
MYOD1	24	Strong activator	937	4	937	4	941	941	657	657	456	456	4	4	0	0	176	176	0	0	984	12	473	0	0.995749	0.987952	0.480691	0	0.51334	0.187834	0.298826
FOXA2	25	Strong activator	516	47	927	82	563	1009	467	866	85	156	44	80	3	3	36	95	0	1	1862	1496	697	76	0.918731	0.554497	0.374329	0.0508021	0.831715	0.102481	0.0658037
TFAP2C	26	Strong activator	888	17	888	17	905	905	863	863	68	68	14	14	3	3	43	43	0	0	1496	435	530	10	0.981215	0.774728	0.354278	0.0229885	0.923423	0.0484234	0.0281532
OTX2	27	Strong activator	842	97	842	97	939	939	803	803	96	96	93	93	7	7	57	57	3	3	1538	965	614	76	0.896699	0.614463	0.39922	0.0787565	0.885986	0.067696	0.0463183
GATA1	28	Strong activator	115	7	839	88	122	927	88	777	43	210	7	81	0	18	16	148	0	11	603	130	432	33	0.90507	0.822647	0.716418	0.253846	0.749702	0.1764	0.0738975
MYC	29	Strong activator	750	7	813	30	757	843	278	309	646	709	7	30	0	0	174	205	0	0	107	89	79	14	0.964413	0.545918	0.738318	0.157303	0.127921	0.252153	0.619926
KLF6	30	Strong activator	0	10	803	30	10	833	0	450	0	528	10	30	0	0	0	175	0	0	1374	978	408	26	0.963986	0.584184	0.296943	0.0265849	0.342466	0.217933	0.439601
HNF4A	31	Strong activator	782	5	786	18	787	804	571	573	476	479	5	9	0	9	265	266	0	0	346	40	239	3	0.977612	0.896373	0.690751	0.075	0.390585	0.338422	0.270992
FOXA1	32	Strong activator	637	89	766	128	726	894	575	674	116	188	80	106	9	24	54	96	0	2	2124	1661	605	118	0.856823	0.561162	0.28484	0.0710415	0.754569	0.125326	0.120104
MYF5	33	Strong activator	590	0	590	0	590	590	546	546	98	98	0	0	0	0	54	54	0	0	1728	1274	493	0	1	0.575616	0.285301	0	0.833898	0.0915254	0.0745763
TP73	34	Strong activator	586	0	586	0	586	586	533	533	83	83	0	0	0	0	30	30	0	0	2766	1096	450	0	1	0.716209	0.16269	0	0.858362	0.0511945	0.0904437
EOMES	35	Strong activator	584	49	584	49	633	633	566	566	61	61	46	46	8	8	43	43	5	5	485	119	311	22	0.922591	0.80298	0.641237	0.184874	0.895548	0.0736301	0.0308219
E2F4	36	Strong activator	101	7	556	48	108	604	3	114	98	516	7	41	0	8	0	74	0	1	46	0	37	0	0.92053	1	0.804348	n/a	0.0719424	0.133094	0.794964
CEBPD	37	Strong activator	35	3	502	17	38	519	20	331	19	286	3	17	0	0	4	115	0	0	66	5	37	0	0.967245	0.929577	0.560606	n/a	0.430279	0.229084	0.340637
GATA2	38	Strong activator	49	1	479	54	50	533	32	458	20	102	1	53	0	3	3	81	0	2	166	18	125	9	0.898687	0.902174	0.753012	0.5	0.787056	0.169102	0.0438413
SPI1	39	Strong activator	450	0	462	0	450	462	280	285	238	249	0	0	0	0	68	72	0	0	733	55	215	0	1	0.930203	0.293315	0	0.461039	0.155844	0.383117
TCF12	40	Strong activator	398	42	444	45	440	489	377	423	50	50	25	28	19	19	29	29	2	2	698	18	234	3	0.907975	0.97486	0.335244	0.166667	0.887387	0.0653153	0.0472973
ASCL2	41	Strong activator	2	0	409	5	2	414	2	370	0	72	0	5	0	0	0	33	0	0	327	47	181	2	0.987923	0.874332	0.553517	0.0425532	0.823961	0.0806846	0.0953545
ESR1	42	Strong activator	407	15	407	15	422	422	309	309	146	146	7	7	8	8	48	48	0	0	2318	1426	330	14	0.964455	0.619124	0.142364	0.00981767	0.641278	0.117936	0.240786
RFX2	43	Strong activator	369	40	369	40	409	409	19	19	353	353	0	0	40	40	3	3	0	0	182	72	99	19	0.9022	0.716535	0.543956	0.263889	0.0433604	0.00813008	0.948509
SOX10	44	Strong activator	344	0	344	0	344	344	255	255	136	136	0	0	0	0	47	47	0	0	2058	1685	278	0	1	0.549826	0.135083	0	0.604651	0.136628	0.258721
HNF1A	45	Strong activator	269	3	333	28	272	361	210	258	102	137	3	27	0	3	43	62	0	2	395	50	129	7	0.922438	0.88764	0.326582	0.14	0.588589	0.186186	0.225225
TFE3	46	Strong activator	297	2	297	2	299	299	118	118	195	195	2	2	0	0	16	16	0	0	728	56	129	1	0.993311	0.928571	0.177198	0.0178571	0.343434	0.0538721	0.602694
NEUROD6	47	Strong activator	0	0	270	52	0	322	0	220	0	112	0	47	0	7	0	62	0	2	93	15	51	3	0.838509	0.861111	0.548387	0.2	0.585185	0.22963	0.185185
CTNNB1	48	Strong activator	12	0	257	40	12	297	12	228	0	79	0	36	0	7	0	50	0	3	120	3	78	3	0.86532	0.97561	0.65	n/a	0.692607	0.194553	0.11284
RUNX1	49	Strong activator	147	1	253	1	148	254	146	245	2	12	1	1	0	0	1	4	0	0	1004	1499	185	1	0.996063	0.401119	0.184263	0.000667111	0.952569	0.0158103	0.0316206
ETS1	50	Strong activator	250	0	250	0	250	250	250	250	0	0	0	0	0	0	0	0	0	0	1245	1009	180	0	1	0.552351	0.144578	0	1	0	0
ESRRB	51	Strong activator	0	0	243	0	0	243	0	243	0	0	0	0	0	0	0	0	0	0	1304	826	186	0	1	0.612207	0.142638	0	1	0	0
FOSL2	52	Strong activator	175	10	241	26	185	267	133	196	88	123	4	15	6	11	46	78	0	0	7	0	6	0	0.902622	n/d	n/a	n/a	0.489627	0.323651	0.186722
IRF1	53	Strong activator	232	0	232	0	232	232	91	91	157	157	0	0	0	0	16	16	0	0	732	7	147	0	1	0.990528	0.20082	n/a	0.323276	0.0689655	0.607759
NKX2-5	54	Strong activator	35	2	214	8	37	222	35	214	0	0	2	8	0	0	0	0	0	0	775	456	134	7	0.963964	0.629569	0.172903	0.0153509	1	0	0
EGR1	55	Strong activator	181	13	212	20	194	232	139	153	67	101	13	20	0	0	25	42	0	0	48	1	26	0	0.913793	0.979592	0.541667	n/a	0.523585	0.198113	0.278302
FOXH1	56	Strong activator	210	40	210	40	250	250	187	187	44	44	40	40	0	0	21	21	0	0	64	27	20	12	0.84	0.703297	0.3125	0.444444	0.790476	0.1	0.109524
PAX8	57	Strong activator	210	11	210	11	221	221	167	167	54	54	11	11	0	0	11	11	0	0	1811	1241	180	10	0.950226	0.593381	0.0993926	0.00805802	0.742857	0.052381	0.204762
FOXM1	58	Strong activator	208	16	208	16	224	224	77	77	158	158	16	16	0	0	27	27	0	0	97	0	43	0	0.928571	1	0.443299	n/a	0.240385	0.129808	0.629808
CTCFL	59	Strong activator	206	0	206	0	206	206	107	107	114	114	0	0	0	0	15	15	0	0	133	4	52	0	1	0.970803	0.390977	n/a	0.446602	0.0728155	0.480583
FOXD3	60	Strong activator	197	0	197	0	197	197	197	197	0	0	0	0	0	0	0	0	0	0	242	258	61	0	1	0.484	0.252066	0	1	0	0
IRF2	61	Strong activator	166	1	166	1	167	167	46	46	138	138	1	1	0	0	18	18	0	0	167	1	70	0	0.994012	0.994048	0.419162	n/a	0.168675	0.108434	0.722892
GRHL2	62	Strong activator	165	15	165	15	180	180	67	67	107	107	0	0	15	15	9	9	0	0	332	95	58	9	0.916667	0.777518	0.174699	0.0947368	0.351515	0.0545455	0.593939
SOX5	63	Strong activator	160	0	160	0	160	160	160	160	0	0	0	0	0	0	0	0	0	0	1788	1002	126	0	1	0.64086	0.0704698	0	1	0	0
NKX2-1	64	Strong activator	122	5	157	8	127	165	119	153	10	12	5	8	0	0	7	8	0	0	320	103	87	5	0.951515	0.756501	0.271875	0.0485437	0.923567	0.0509554	0.0254777
RUNX3	65	Strong activator	86	0	147	6	86	153	66	124	26	37	0	6	0	0	6	14	0	0	768	804	97	5	0.960784	0.48855	0.126302	0.00621891	0.748299	0.0952381	0.156463
WT1	66	Strong activator	145	0	145	0	145	145	140	140	12	12	0	0	0	0	7	7	0	0	485	548	77	0	1	0.469506	0.158763	0	0.917241	0.0482759	0.0344828
TBX5	67	Strong activator	137	18	137	18	155	155	137	137	0	0	0	0	18	18	0	0	0	0	2422	1610	114	12	0.883871	0.600694	0.0470685	0.00745342	1	0	0
PPARA	68	Strong activator	0	0	135	0	0	135	0	102	0	45	0	0	0	0	0	12	0	0	687	544	63	0	1	0.558083	0.0917031	0	0.666667	0.0888889	0.244444
PPARG	69	Strong activator	128	4	128	4	132	132	94	94	49	49	4	4	0	0	15	15	0	0	81	10	28	0	0.969697	0.89011	0.345679	0	0.617188	0.117188	0.265625
DUX4	70	Strong activator	117	0	117	0	117	117	95	95	29	29	0	0	0	0	7	7	0	0	10932	1155	114	0	1	0.904443	0.0104281	0	0.752137	0.0598291	0.188034
MEF2C	71	Strong activator	20	3	115	24	23	139	20	79	0	43	3	24	0	0	0	7	0	0	1340	1369	90	19	0.827338	0.494647	0.0671642	0.0138787	0.626087	0.0608696	0.313043
E2F3	72	Strong activator	4	2	112	13	6	125	4	81	0	33	2	13	0	0	0	2	0	0	240	188	4	0	0.896	0.560748	0.0166667	0	0.705357	0.0178571	0.276786
NFIB	73	Strong activator	110	0	110	0	110	110	96	96	17	17	0	0	0	0	3	3	0	0	1211	245	88	0	1	0.831731	0.0726672	0	0.845455	0.0272727	0.127273
PAX5	74	Strong activator	110	2	110	2	112	112	70	70	47	47	0	0	2	2	7	7	0	0	1890	1537	97	1	0.982143	0.551503	0.0513228	0.000650618	0.572727	0.0636364	0.363636
CDX2	75	Strong activator	106	15	106	15	121	121	104	104	2	2	15	15	0	0	0	0	0	0	1198	1181	103	14	0.876033	0.503573	0.0859766	0.0118544	0.981132	0	0.0188679
MEF2A	76	Strong activator	96	0	105	6	96	111	73	79	35	39	0	6	0	0	12	13	0	0	100	3	26	0	0.945946	0.970874	0.26	n/a	0.628571	0.12381	0.247619
HHEX	77	Strong activator	95	10	95	10	105	105	92	92	12	12	10	10	0	0	9	9	0	0	123	80	22	4	0.904762	0.605911	0.178862	0.05	0.873684	0.0947368	0.0315789
DMRT1	78	Strong activator	89	9	89	9	98	98	64	64	28	28	9	9	0	0	3	3	0	0	1232	800	83	4	0.908163	0.606299	0.0673701	0.005	0.685393	0.0337079	0.280899
ESRRG	79	Strong activator	0	0	81	2	0	83	0	63	0	24	0	2	0	0	0	6	0	0	363	116	42	1	0.975904	0.757829	0.115702	0.00862069	0.703704	0.0740741	0.222222
EHF	80	Strong activator	78	0	78	0	78	78	78	78	0	0	0	0	0	0	0	0	0	0	1601	1346	46	0	1	0.543264	0.028732	0	1	0	0
HSF1	81	Strong activator	73	0	73	0	73	73	0	0	73	73	0	0	0	0	0	0	0	0	1048	505	23	0	1	0.674823	0.0219466	0	0	0	1
ETV1	82	Strong activator	69	7	69	7	76	76	69	69	0	0	7	7	0	0	0	0	0	0	434	7	31	0	0.907895	0.984127	0.0714286	n/a	1	0	0
TFAP2A	83	Strong activator	60	0	60	0	60	60	49	49	15	15	0	0	0	0	4	4	0	0	69	12	18	0	1	0.851852	0.26087	0	0.75	0.0666667	0.183333
MYBL2	84	Strong activator	58	2	58	2	60	60	37	37	30	30	2	2	0	0	9	9	0	0	263	11	15	1	0.966667	0.959854	0.0570342	0.0909091	0.482759	0.155172	0.362069
NFE2L1	85	Strong activator	53	0	53	0	53	53	32	32	23	23	0	0	0	0	2	2	0	0	17	0	2	0	1	1	0.117647	n/a	0.566038	0.0377358	0.396226
TFAP2B	86	Strong activator	52	0	52	0	52	52	43	43	11	11	0	0	0	0	2	2	0	0	252	43	25	0	1	0.854237	0.0992063	0	0.788462	0.0384615	0.173077
ATF4	87	Strong activator	29	0	51	4	29	55	17	35	12	17	0	4	0	0	0	1	0	0	165	182	2	0	0.927273	0.475504	0.0121212	0	0.666667	0.0196078	0.313725
SREBF2	88	Strong activator	50	0	50	0	50	50	15	15	39	39	0	0	0	0	4	4	0	0	84	0	29	0	1	1	0.345238	n/a	0.22	0.08	0.7
SOX17	89	Strong activator	48	8	48	8	56	56	48	48	0	0	8	8	0	0	0	0	0	0	3070	1582	48	6	0.857143	0.659931	0.0156352	0.00379267	1	0	0
SOX11	90	Strong activator	42	0	42	0	42	42	42	42	0	0	0	0	0	0	0	0	0	0	675	286	30	0	1	0.702393	0.0444444	0	1	0	0
NFATC1	91	Strong activator	41	0	41	0	41	41	0	0	41	41	0	0	0	0	0	0	0	0	698	241	18	0	1	0.743344	0.025788	0	0	0	1
ELF5	92	Strong activator	39	0	39	0	39	39	39	39	0	0	0	0	0	0	0	0	0	0	2099	1409	25	0	1	0.598347	0.0119104	0	1	0	0
IRF4	93	Strong activator	37	0	37	0	37	37	37	37	0	0	0	0	0	0	0	0	0	0	447	3	23	0	1	0.993333	0.0514541	n/a	1	0	0
PAX6	94	Strong activator	36	6	36	6	42	42	35	35	2	2	6	6	0	0	1	1	0	0	282	148	32	4	0.857143	0.655814	0.113475	0.027027	0.944444	0.0277778	0.0277778
IRX2	95	Strong activator	0	0	35	0	0	35	0	35	0	0	0	0	0	0	0	0	0	0	384	474	13	0	1	0.447552	0.0338542	0	1	0	0
PDX1	96	Strong activator	34	3	34	3	37	37	34	34	0	0	3	3	0	0	0	0	0	0	379	97	30	2	0.918919	0.796218	0.0791557	0.0206186	1	0	0
ELL2	97	Strong activator	33	0	33	0	33	33	13	13	26	26	0	0	0	0	6	6	0	0	4	0	1	0	1	n/d	n/a	n/a	0.212121	0.181818	0.606061
ELF1	98	Strong activator	32	0	32	0	32	32	32	32	0	0	0	0	0	0	0	0	0	0	1351	527	26	0	1	0.719382	0.019245	0	1	0	0
SOX6	99	Strong activator	30	0	30	0	30	30	30	30	0	0	0	0	0	0	0	0	0	0	765	375	14	0	1	0.671053	0.0183007	0	1	0	0
ESRRA	100	Strong activator	26	5	26	5	31	31	26	26	0	0	0	0	5	5	0	0	0	0	76	4	9	1	0.83871	0.95	0.118421	n/a	1	0	0
NFIA	101	Strong activator	25	0	25	0	25	25	15	15	12	12	0	0	0	0	2	2	0	0	1390	1111	23	0	1	0.555778	0.0165468	0	0.52	0.08	0.4
POU3F2	102	Strong activator	24	2	24	2	26	26	24	24	0	0	2	2	0	0	0	0	0	0	50	0	8	0	0.923077	1	0.16	n/a	1	0	0
HMGXB4	103	Strong activator	0	0	23	0	0	23	0	23	0	0	0	0	0	0	0	0	0	0	76	19	1	0	1	0.8	0.0131579	0	1	0	0
PITX3	104	Strong activator	23	5	23	5	28	28	23	23	0	0	5	5	0	0	0	0	0	0	456	134	20	2	0.821429	0.772881	0.0438596	0.0149254	1	0	0
USF1	105	Strong activator	22	4	22	4	26	26	9	9	15	15	4	4	0	0	2	2	0	0	80	24	18	2	0.846154	0.769231	0.225	0.0833333	0.318182	0.0909091	0.590909
TCF15	106	Strong activator	0	0	21	0	0	21	0	21	0	0	0	0	0	0	0	0	0	0	275	302	3	0	1	0.476603	0.0109091	0	1	0	0
SOX15	107	Strong activator	19	3	19	3	22	22	19	19	0	0	0	0	3	3	0	0	0	0	106	10	6	1	0.863636	0.913793	0.0566038	0.1	1	0	0
SIRT6	108	Strong activator	19	0	19	0	19	19	15	15	4	4	0	0	0	0	0	0	0	0	5	0	0	0	1	n/d	n/a	n/a	0.789474	0	0.210526
ISL1	109	Strong activator	17	0	17	0	17	17	17	17	0	0	0	0	0	0	0	0	0	0	37	2	3	0	1	0.948718	0.0810811	n/a	1	0	0
NR2C2	110	Strong activator	16	0	16	0	16	16	16	16	0	0	0	0	0	0	0	0	0	0	601	175	12	0	1	0.774485	0.0199667	0	1	0	0
FOXO3	111	Strong activator	16	4	16	4	20	20	5	5	14	14	4	4	0	0	3	3	0	0	17	0	2	0	0.8	1	0.117647	n/a	0.125	0.1875	0.6875
HOXA9	112	Strong activator	15	0	15	0	15	15	15	15	0	0	0	0	0	0	0	0	0	0	306	207	8	0	1	0.596491	0.0261438	0	1	0	0
SALL1	113	Strong activator	14	0	14	0	14	14	14	14	0	0	0	0	0	0	0	0	0	0	343	128	7	0	1	0.728238	0.0204082	0	1	0	0
MSC	114	Strong activator	14	0	14	0	14	14	10	10	4	4	0	0	0	0	0	0	0	0	133	6	6	0	1	0.956835	0.0451128	n/a	0.714286	0	0.285714
NR4A2	115	Strong activator	0	0	13	0	0	13	0	13	0	0	0	0	0	0	0	0	0	0	80	3	7	0	1	0.963855	0.0875	n/a	1	0	0
FOXC1	116	Strong activator	13	0	13	0	13	13	13	13	0	0	0	0	0	0	0	0	0	0	690	508	9	0	1	0.57596	0.0130435	0	1	0	0
POLR3A	117	Strong activator	12	3	12	3	15	15	12	12	0	0	3	3	0	0	0	0	0	0	12	2	0	0	0.8	0.857143	0	n/a	1	0	0
SRF	118	Strong activator	11	2	11	2	13	13	11	11	0	0	2	2	0	0	0	0	0	0	632	403	9	0	0.846154	0.610628	0.0142405	0	1	0	0
HMGA2	119	Strong activator	0	0	10	0	0	10	0	10	0	0	0	0	0	0	0	0	0	0	1	0	0	0	1	n/d	n/a	n/a	1	0	0
OTX1	120	Moderate activator	0	0	601	240	0	841	0	577	0	53	0	234	0	16	0	29	0	10	635	715	333	182	0.714625	0.47037	0.524409	0.254545	0.911814	0.0482529	0.0399334
CREB1	121	Moderate activator	577	210	577	219	787	796	577	577	0	0	8	8	206	215	0	0	4	4	2925	1438	405	195	0.724874	0.67041	0.138462	0.135605	1	0	0
ZBTB3	122	Moderate activator	0	0	566	185	0	751	0	334	0	307	0	139	0	52	0	75	0	6	841	200	294	53	0.753662	0.807877	0.349584	0.265	0.457597	0.132509	0.409894
SMAD3	123	Moderate activator	171	35	371	93	206	464	160	324	36	162	34	92	3	3	25	115	2	2	57	1	46	1	0.799569	0.982759	0.807018	n/a	0.563342	0.309973	0.126685
NANOG	124	Moderate activator	311	158	311	158	469	469	240	240	107	107	143	143	40	40	36	36	25	25	843	675	210	130	0.663113	0.555336	0.24911	0.192593	0.655949	0.115756	0.228296
ATOH1	125	Moderate activator	279	191	279	191	470	470	279	279	0	0	191	191	0	0	0	0	0	0	1287	1222	152	151	0.593617	0.512953	0.118104	0.123568	1	0	0
SOX2	126	Moderate activator	223	136	223	136	359	359	199	199	39	39	118	118	23	23	15	15	5	5	1730	981	187	103	0.62117	0.638141	0.108092	0.104995	0.825112	0.0672646	0.107623
NFIC	127	Moderate activator	188	63	188	63	251	251	164	164	47	47	34	34	36	36	23	23	7	7	1491	225	179	25	0.749004	0.868881	0.120054	0.111111	0.75	0.12234	0.12766
KLF11	128	Moderate activator	7	0	100	96	7	196	7	87	0	21	0	18	0	84	0	8	0	6	191	0	31	0	0.510204	1	0.162304	n/a	0.79	0.08	0.13
TCF4	129	Moderate activator	93	70	93	70	163	163	93	93	0	0	45	45	26	26	0	0	1	1	1546	632	83	51	0.570552	0.709826	0.0536869	0.0806962	1	0	0
CTCF	130	Moderate activator	80	52	80	52	132	132	73	73	10	10	21	21	34	34	3	3	3	3	1268	792	64	37	0.606061	0.615534	0.0504732	0.0467172	0.875	0.0375	0.0875
NKX2-2	131	Moderate activator	6	0	76	24	6	100	6	76	0	0	0	24	0	0	0	0	0	0	426	246	63	17	0.76	0.633929	0.147887	0.0691057	1	0	0
CHD4	132	Moderate activator	0	14	69	34	14	103	0	62	0	27	14	34	2	2	0	20	2	2	124	302	16	16	0.669903	0.29108	0.129032	0.0529801	0.608696	0.289855	0.101449
ZNF263	133	Moderate activator	56	42	56	42	98	98	5	5	52	52	13	13	32	32	1	1	3	3	4	11	2	5	0.571429	0.266667	n/a	0.454545	0.0714286	0.0178571	0.910714
E2F5	134	Moderate activator	0	0	53	35	0	88	0	21	0	36	0	35	0	0	0	4	0	0	336	238	2	0	0.602273	0.585366	0.00595238	0	0.320755	0.0754717	0.603774
SMAD2	135	Moderate activator	31	5	49	35	36	84	29	47	4	6	5	29	0	13	2	4	0	7	1	0	0	0	0.583333	n/d	n/a	n/a	0.877551	0.0816327	0.0408163
JUND	136	Moderate activator	32	16	44	21	48	65	31	34	3	17	11	16	8	8	2	7	3	3	2	0	0	0	0.676923	n/d	n/a	n/a	0.613636	0.159091	0.227273
CUX1	137	Moderate activator	32	10	32	10	42	42	31	31	3	3	10	10	0	0	2	2	0	0	344	186	26	5	0.761905	0.649057	0.0755814	0.0268817	0.90625	0.0625	0.03125
SMAD4	138	Moderate activator	7	6	32	11	13	43	7	29	0	5	2	7	6	7	0	2	2	3	1	0	0	0	0.744186	n/d	n/a	n/a	0.84375	0.0625	0.09375
STAT3	139	Moderate activator	26	18	26	18	44	44	3	3	24	24	18	18	0	0	1	1	0	0	7	0	2	0	0.590909	n/d	n/a	n/a	0.0769231	0.0384615	0.884615
SMAD5	140	Moderate activator	0	0	24	14	0	38	0	23	0	2	0	4	0	11	0	1	0	1	3	0	2	0	0.631579	n/d	n/a	n/a	0.916667	0.0416667	0.0416667
SNAPC1	141	Moderate activator	21	8	21	8	29	29	5	5	17	17	0	0	8	8	1	1	0	0	1	0	0	0	0.724138	n/d	n/a	n/a	0.190476	0.047619	0.761905
SIX5	142	Moderate activator	0	12	19	12	12	31	0	19	0	0	12	12	0	0	0	0	0	0	78	11	8	1	0.612903	0.876404	0.102564	0.0909091	1	0	0
ZNF281	143	Moderate activator	17	12	17	12	29	29	9	9	8	8	7	7	5	5	0	0	0	0	97	0	5	0	0.586207	1	0.0515464	n/a	0.529412	0	0.470588
RNF2	144	Moderate activator	17	10	17	10	27	27	7	7	11	11	10	10	0	0	1	1	0	0	2	0	0	0	0.62963	n/d	n/a	n/a	0.352941	0.0588235	0.588235
TAL1	145	Moderate activator	15	4	15	4	19	19	15	15	0	0	4	4	0	0	0	0	0	0	2	0	0	0	0.789474	n/d	n/a	n/a	1	0	0
PML	146	Moderate activator	13	9	13	9	22	22	4	4	11	11	6	6	3	3	2	2	0	0	1	0	0	0	0.590909	n/d	n/a	n/a	0.153846	0.153846	0.692308
BCL6	147	Moderate activator	12	9	12	9	21	21	10	10	4	4	7	7	4	4	2	2	2	2	87	9	3	0	0.571429	0.90625	0.0344828	n/a	0.666667	0.166667	0.166667
ZBTB44	148	Moderate activator	0	0	12	11	0	23	0	12	0	0	0	5	0	6	0	0	0	0	249	243	0	0	0.521739	0.506098	0	0	1	0	0
BANP	149	Moderate activator	9	6	9	6	15	15	9	9	0	0	0	0	6	6	0	0	0	0	4861	1580	9	6	0.6	0.754696	0.00185147	0.00379747	1	0	0
ERG	150	Moderate activator	9	5	9	5	14	14	9	9	0	0	5	5	0	0	0	0	0	0	264	1	5	0	0.642857	0.996226	0.0189394	n/a	1	0	0
MEIS1	151	Moderate activator	7	4	7	4	11	11	7	7	0	0	4	4	0	0	0	0	0	0	23	1	0	0	0.636364	0.958333	0	n/a	1	0	0
SMAD7	152	Moderate repressor	0	0	211	422	0	633	0	204	0	26	0	375	0	215	0	19	0	168	77	42	50	39	0.333333	0.647059	0.649351	0.928571	0.490521	0.398104	0.111374
T	153	Moderate repressor	191	331	191	331	522	522	191	191	0	0	331	331	0	0	0	0	0	0	1549	1237	163	299	0.3659	0.555994	0.105229	0.241714	1	0	0
SMAD1	154	Moderate repressor	56	52	88	103	108	191	49	74	16	31	51	100	8	18	9	17	7	15	4	0	3	0	0.460733	n/d	n/a	n/a	0.825243	0.145631	0.0291262
MXI1	155	Moderate repressor	32	102	32	102	134	134	32	32	0	0	35	35	74	74	0	0	7	7	23	27	3	11	0.238806	0.46	0.130435	0.407407	0.27451	0.0686275	0.656863
FOXP1	156	Moderate repressor	9	55	24	63	64	87	7	22	2	2	43	49	23	26	0	0	11	12	1642	579	24	44	0.275862	0.739307	0.0146163	0.0759931	0.587302	0.190476	0.222222
HEY1	157	Moderate repressor	12	42	12	42	54	54	12	12	0	0	42	42	0	0	0	0	0	0	731	263	10	18	0.222222	0.735412	0.0136799	0.0684411	1	0	0
OLIG2	158	Moderate repressor	17	38	17	38	55	55	6	6	12	12	33	33	6	6	1	1	1	1	159	231	12	14	0.309091	0.407692	0.0754717	0.0606061	0.842105	0.0263158	0.131579
HDAC2	159	Moderate repressor	10	21	17	37	31	54	6	13	4	4	18	33	3	6	0	0	0	2	1	0	0	0	0.314815	n/d	n/a	n/a	0.837838	0.0540541	0.108108
HDAC6	160	Moderate repressor	5	5	12	31	10	43	5	7	0	5	5	31	0	0	0	0	0	0	2	0	0	0	0.27907	n/d	n/a	n/a	1	0	0
RXRA	161	Moderate repressor	19	29	19	29	48	48	17	17	4	4	23	23	8	8	2	2	2	2	1	1	0	0	0.395833	n/d	n/a	n/a	0.724138	0.0689655	0.206897
CHD1	162	Moderate repressor	9	26	9	26	35	35	6	6	3	3	18	18	12	12	0	0	4	4	3	0	0	0	0.257143	n/d	n/a	n/a	0.538462	0.153846	0.307692
YY1	163	Moderate repressor	13	26	13	26	39	39	13	13	0	0	26	26	0	0	0	0	0	0	96	11	7	2	0.333333	0.897196	0.0729167	0.181818	1	0	0
NFIL3	164	Moderate repressor	15	25	15	25	40	40	15	15	0	0	8	8	18	18	0	0	1	1	414	155	6	13	0.375	0.727592	0.0144928	0.083871	0.28	0.04	0.68
LHX2	165	Moderate repressor	13	23	13	23	36	36	13	13	0	0	21	21	6	6	0	0	4	4	56	25	2	1	0.361111	0.691358	0.0357143	0.04	0.73913	0.173913	0.0869565
KLF5	166	Moderate repressor	0	3	8	23	3	31	0	8	0	0	0	21	3	7	0	0	0	5	5	0	1	0	0.258065	n/d	n/a	n/a	0.695652	0.217391	0.0869565
SIX1	167	Moderate repressor	3	19	6	22	22	28	3	6	1	1	11	14	10	10	1	1	2	2	4	4	0	2	0.214286	n/d	n/a	n/a	0.545455	0.0909091	0.363636
PITX2	168	Moderate repressor	0	0	11	22	0	33	0	11	0	0	0	10	0	13	0	0	0	1	2141	892	11	20	0.333333	0.705902	0.00513779	0.0224215	0.409091	0.0454545	0.545455
RAD21	169	Moderate repressor	8	21	8	21	29	29	6	6	3	3	10	10	17	17	1	1	6	6	2	0	0	0	0.275862	n/d	n/a	n/a	0.190476	0.285714	0.52381
RARG	170	Moderate repressor	11	19	11	19	30	30	11	11	0	0	19	19	0	0	0	0	0	0	13	0	1	0	0.366667	1	0.0769231	n/a	1	0	0
KLF3	171	Moderate repressor	0	5	12	18	5	30	0	4	0	9	4	18	1	3	0	1	0	3	42	0	4	0	0.4	1	0.0952381	n/a	0.833333	0.166667	0
CTBP2	172	Moderate repressor	0	2	8	18	2	26	0	8	0	0	2	18	0	0	0	0	0	0	29	1	0	0	0.307692	0.966667	0	n/a	1	0	0
ZBTB45	173	Moderate repressor	0	0	8	15	0	23	0	8	0	0	0	15	0	0	0	0	0	0	1	0	0	0	0.347826	n/d	n/a	n/a	1	0	0
ARNT2	174	Moderate repressor	0	0	6	14	0	20	0	6	0	0	0	14	0	0	0	0	0	0	179	15	6	1	0.3	0.92268	0.0335196	0.0666667	1	0	0
POU5F1	175	Moderate repressor	13	14	13	14	27	27	13	13	0	0	14	14	0	0	0	0	0	0	0	0	0	0	0.481481	n/d	n/a	n/a	1	0	0
CBX2	176	Moderate repressor	2	6	8	12	8	20	2	6	0	3	2	7	5	7	0	1	1	2	0	0	0	0	0.4	n/d	n/a	n/a	0.416667	0.166667	0.416667
SIRT3	177	Moderate repressor	0	0	4	11	0	15	0	4	0	0	0	10	0	1	0	0	0	0	1	0	0	0	0.266667	n/d	n/a	n/a	0.909091	0	0.0909091
HOXA1	178	Moderate repressor	0	0	6	11	0	17	0	6	0	0	0	11	0	0	0	0	0	0	663	352	6	8	0.352941	0.653202	0.00904977	0.0227273	1	0	0
TRIM28	179	Moderate repressor	3	7	3	7	10	10	3	3	0	0	3	3	4	4	0	0	0	0	2	0	0	0	0.3	n/d	n/a	n/a	0.428571	0	0.571429
AR	180	Moderate repressor	5	6	5	6	11	11	5	5	0	0	6	6	0	0	0	0	0	0	2	0	0	0	0.454545	n/d	n/a	n/a	1	0	0
MEIS2	181	Moderate repressor	0	0	7	4	0	11	0	7	0	0	0	4	0	0	0	0	0	0	14	0	2	0	0.636364	1	0.142857	n/a	1	0	0
KLF12	182	Strong repressor	0	1036	21	2256	1036	2277	0	12	0	14	743	1878	359	1066	0	5	66	688	3948	2762	21	1764	0.00922266	0.588376	0.00531915	0.638668	0.527482	0.304965	0.167553
KLF14	183	Strong repressor	0	61	120	1976	61	2096	0	107	0	37	47	1208	17	1720	0	24	3	952	684	595	85	533	0.0572519	0.534793	0.124269	0.895798	0.129555	0.481781	0.388664
KLF9	184	Strong repressor	15	1167	77	1617	1182	1694	15	49	0	45	483	926	867	1248	0	17	183	557	594	269	45	220	0.0454545	0.688297	0.0757576	0.817844	0.2282	0.344465	0.427335
KLF8	185	Strong repressor	0	416	41	1268	416	1309	0	35	0	10	404	831	31	993	0	4	19	556	2272	954	33	686	0.0313216	0.704278	0.0145246	0.719078	0.216877	0.438486	0.344637
FLI1	186	Strong repressor	92	1206	92	1206	1298	1298	92	92	0	0	0	0	1206	1206	0	0	0	0	3579	2675	81	815	0.0708783	0.572274	0.022632	0.304673	0	0	1
SALL4	187	Strong repressor	0	1003	0	1003	1003	1003	0	0	0	0	890	890	286	286	0	0	173	173	2044	1032	0	565	0	0.664499	0	0.547481	0.714855	0.172483	0.112662
SNAI2	188	Strong repressor	0	969	0	969	969	969	0	0	0	0	210	210	811	811	0	0	52	52	651	1157	0	520	0	0.360066	0	0.449438	0.163055	0.0536636	0.783282
NR2F2	189	Strong repressor	34	623	34	784	657	818	32	32	6	6	507	613	183	298	4	4	67	127	1211	882	32	413	0.0415648	0.578595	0.0264244	0.468254	0.619898	0.16199	0.218112
ELK1	190	Strong repressor	26	686	26	686	712	712	26	26	0	0	0	0	686	686	0	0	0	0	252	388	12	240	0.0365169	0.39375	0.047619	0.618557	0	0	1
PRDM1	191	Strong repressor	3	637	130	639	640	769	3	130	0	0	331	334	402	402	0	0	96	97	1514	1185	61	434	0.169051	0.560948	0.0402906	0.366245	0.370892	0.1518	0.477308
BHLHE40	192	Strong repressor	14	619	14	619	633	633	14	14	0	0	157	157	536	536	0	0	74	74	224	259	8	156	0.0221169	0.463768	0.0357143	0.602317	0.134087	0.119548	0.746365
ZSCAN4	193	Strong repressor	0	534	0	534	534	534	0	0	0	0	387	387	228	228	0	0	81	81	32	203	0	138	0	0.13617	0	0.679803	0.573034	0.151685	0.275281
PATZ1	194	Strong repressor	23	461	23	461	484	484	23	23	0	0	426	426	52	52	0	0	17	17	2561	1216	21	280	0.0475207	0.678051	0.00819992	0.230263	0.887202	0.0368764	0.0759219
MAX	195	Strong repressor	53	452	53	452	505	505	28	28	27	27	90	90	433	433	2	2	71	71	13	35	6	32	0.10495	0.270833	0.461538	0.914286	0.0420354	0.15708	0.800885
E2F6	196	Strong repressor	3	357	6	445	360	451	3	6	0	0	74	142	335	420	0	0	52	117	8	50	0	45	0.0133038	0.137931	n/a	0.9	0.0561798	0.262921	0.680899
NR2F1	197	Strong repressor	30	195	80	421	225	501	21	74	9	13	76	281	141	226	0	7	22	86	262	149	37	84	0.159681	0.63747	0.141221	0.563758	0.463183	0.204276	0.332542
E2F7	198	Strong repressor	0	268	44	404	268	448	0	42	0	6	62	93	239	387	0	4	33	76	19	39	6	33	0.0982143	0.327586	0.315789	0.846154	0.0420792	0.188119	0.769802
REST	199	Strong repressor	12	399	12	399	411	411	12	12	0	0	292	292	170	170	0	0	63	63	4	17	0	16	0.0291971	0.190476	n/a	0.941176	0.573935	0.157895	0.26817
TFAP4	200	Strong repressor	0	378	0	378	378	378	0	0	0	0	107	107	314	314	0	0	43	43	136	88	0	50	0	0.607143	0	0.568182	0.169312	0.113757	0.716931
TEAD4	201	Strong repressor	4	338	4	338	342	342	0	0	4	4	295	295	157	157	0	0	114	114	6	2	0	2	0.0116959	n/d	n/a	n/a	0.535503	0.337278	0.127219
JARID2	202	Strong repressor	7	289	7	289	296	296	3	3	4	4	142	142	251	251	0	0	104	104	1	1	0	1	0.0236486	n/d	n/a	n/a	0.131488	0.359862	0.508651
GABPA	203	Strong repressor	2	217	2	217	219	219	1	1	1	1	33	33	202	202	0	0	18	18	26	7	0	7	0.00913242	0.787879	0	n/a	0.0691244	0.0829493	0.847926
ETV6	204	Strong repressor	41	197	41	197	238	238	38	38	8	8	45	45	174	174	5	5	22	22	146	133	22	54	0.172269	0.523297	0.150685	0.406015	0.116751	0.111675	0.771574
THAP3	205	Strong repressor	0	0	10	189	0	199	0	10	0	0	0	23	0	185	0	0	0	19	12	43	2	31	0.0502513	0.218182	0.166667	0.72093	0.021164	0.100529	0.878307
IKZF1	206	Strong repressor	27	180	27	180	207	207	27	27	0	0	94	94	108	108	0	0	22	22	913	1207	20	122	0.130435	0.43066	0.0219058	0.101077	0.4	0.122222	0.477778
HES1	207	Strong repressor	2	176	2	176	178	178	2	2	0	0	44	44	142	142	0	0	10	10	1632	418	2	74	0.011236	0.796098	0.00122549	0.177033	0.193182	0.0568182	0.75
ATF2	208	Strong repressor	12	145	16	170	157	186	10	10	2	6	96	132	74	85	0	0	25	47	1	2	0	2	0.0860215	n/d	n/a	n/a	0.5	0.276471	0.223529
RARA	209	Strong repressor	12	154	12	154	166	166	8	8	5	5	129	129	58	58	1	1	33	33	66	17	6	13	0.0722892	0.795181	0.0909091	0.764706	0.623377	0.214286	0.162338
ZBED4	210	Strong repressor	0	145	0	145	145	145	0	0	0	0	145	145	0	0	0	0	0	0	514	667	0	109	0	0.435224	0	0.163418	1	0	0
BMI1	211	Strong repressor	1	124	1	124	125	125	1	1	0	0	119	119	12	12	0	0	7	7	293	279	1	17	0.008	0.512238	0.00341297	0.0609319	0.903226	0.0564516	0.0403226
ZNF274	212	Strong repressor	0	105	10	122	105	132	0	10	0	0	104	120	17	50	0	0	16	48	2	14	0	14	0.0757576	0.125	n/a	1	0.590164	0.393443	0.0163934
UBTF	213	Strong repressor	24	96	24	96	120	120	24	24	0	0	70	70	27	27	0	0	1	1	166	197	12	33	0.2	0.4573	0.0722892	0.167513	0.71875	0.0104167	0.270833
TCF7L2	214	Strong repressor	5	73	9	87	78	96	5	9	0	0	68	81	11	13	0	0	6	7	5	1	0	1	0.09375	n/d	n/a	n/a	0.850575	0.0804598	0.0689655
ATF3	215	Strong repressor	3	38	14	78	41	92	3	9	0	6	24	52	18	39	0	1	4	13	4	5	0	5	0.152174	n/d	n/a	n/a	0.5	0.166667	0.333333
SMARCA4	216	Strong repressor	0	44	0	75	44	75	0	0	0	0	40	61	6	21	0	0	2	7	0	0	0	0	0	n/d	n/a	n/a	0.72	0.0933333	0.186667
PHF8	217	Strong repressor	5	71	5	71	76	76	5	5	0	0	71	71	0	0	0	0	0	0	125	36	1	21	0.0657895	0.776398	0.008	0.583333	1	0	0
ATF1	218	Strong repressor	2	8	10	71	10	81	0	8	2	2	5	45	4	40	0	0	1	14	20	6	0	4	0.123457	0.769231	0	n/a	0.43662	0.197183	0.366197
TEAD2	219	Strong repressor	0	0	11	63	0	74	0	11	0	0	0	49	0	26	0	0	0	12	335	232	2	7	0.148649	0.590829	0.00597015	0.0301724	0.587302	0.190476	0.222222
MAFK	220	Strong repressor	5	61	5	61	66	66	0	0	5	5	28	28	40	40	0	0	7	7	5	6	0	3	0.0757576	0.454545	n/a	n/a	0.344262	0.114754	0.540984
GLIS2	221	Strong repressor	0	54	0	54	54	54	0	0	0	0	47	47	7	7	0	0	0	0	335	10	0	3	0	0.971014	0	0.3	0.87037	0	0.12963
SIN3A	222	Strong repressor	12	53	12	53	65	65	12	12	0	0	49	49	10	10	0	0	6	6	2	0	0	0	0.184615	n/d	n/a	n/a	0.811321	0.113208	0.0754717
RFX5	223	Strong repressor	3	51	3	51	54	54	0	0	3	3	31	31	33	33	0	0	13	13	3	1	0	1	0.0555556	n/d	n/a	n/a	0.352941	0.254902	0.392157
CTBP1	224	Strong repressor	0	23	1	45	23	46	0	1	0	0	23	45	0	0	0	0	0	0	147	226	0	2	0.0217391	0.394102	0	0.00884956	1	0	0
TP53	225	Strong repressor	5	40	5	40	45	45	5	5	0	0	29	29	20	20	0	0	9	9	1	0	0	0	0.111111	n/d	n/a	n/a	0.5	0.225	0.275
CBX8	226	Strong repressor	7	39	7	39	46	46	3	3	5	5	32	32	13	13	1	1	6	6	18	16	2	6	0.152174	0.529412	0.111111	0.375	0.666667	0.153846	0.179487
SLBP	227	Strong repressor	0	38	0	38	38	38	0	0	0	0	10	10	37	37	0	0	9	9	2	2	0	2	0	n/d	n/a	n/a	0.0263158	0.236842	0.736842
BACH1	228	Strong repressor	0	34	0	34	34	34	0	0	0	0	22	22	23	23	0	0	11	11	1	3	0	2	0	n/d	n/a	n/a	0.323529	0.323529	0.352941
CRY1	229	Strong repressor	0	32	0	32	32	32	0	0	0	0	9	9	27	27	0	0	4	4	1	6	0	6	0	n/d	n/a	n/a	0.15625	0.125	0.71875
SMC3	230	Strong repressor	1	29	1	29	30	30	1	1	0	0	28	28	1	1	0	0	0	0	0	0	0	0	0.0333333	n/d	n/a	n/a	0.965517	0	0.0344828
PBX1	231	Strong repressor	0	0	5	29	0	34	0	5	0	0	0	29	0	0	0	0	0	0	0	0	0	0	0.147059	n/d	n/a	n/a	1	0	0
THAP1	232	Strong repressor	0	27	15	27	27	42	0	15	0	0	0	0	27	27	0	0	0	0	12	9	2	6	0.357143	0.571429	0.166667	n/a	0	0	1
THAP11	233	Strong repressor	0	25	0	27	25	27	0	0	0	0	25	27	0	0	0	0	0	0	26	9	0	0	0	0.742857	0	n/a	1	0	0
GTF2F1	234	Strong repressor	0	27	0	27	27	27	0	0	0	0	18	18	20	20	0	0	11	11	1	0	0	0	0	n/d	n/a	n/a	0.259259	0.407407	0.333333
ZSCAN5A	235	Strong repressor	0	26	0	26	26	26	0	0	0	0	26	26	0	0	0	0	0	0	998	860	0	17	0	0.537137	0	0.0197674	1	0	0
HDAC8	236	Strong repressor	0	7	4	25	7	29	0	4	0	0	7	24	0	5	0	0	0	4	1	0	0	0	0.137931	n/d	n/a	n/a	0.8	0.16	0.04
DLX4	237	Strong repressor	0	0	0	23	0	23	0	0	0	0	0	15	0	8	0	0	0	0	776	226	0	8	0	0.774451	0	0.0353982	0.652174	0	0.347826
CREB3	238	Strong repressor	0	2	0	20	2	20	0	0	0	0	0	20	2	2	0	0	0	2	282	0	0	0	0	1	0	n/a	0.9	0.1	0
THAP7	239	Strong repressor	0	0	0	20	0	20	0	0	0	0	0	20	0	0	0	0	0	0	92	54	0	11	0	0.630137	0	0.203704	1	0	0
SETDB1	240	Strong repressor	0	18	0	18	18	18	0	0	0	0	16	16	3	3	0	0	1	1	2	0	0	0	0	n/d	n/a	n/a	0.833333	0.0555556	0.111111
POU2F2	241	Strong repressor	0	16	0	16	16	16	0	0	0	0	3	3	14	14	0	0	1	1	10	0	0	0	0	1	0	n/a	0.125	0.0625	0.8125
BATF	242	Strong repressor	0	15	0	15	15	15	0	0	0	0	15	15	0	0	0	0	0	0	1	0	0	0	0	n/d	n/a	n/a	1	0	0
HDAC3	243	Strong repressor	0	4	0	14	4	14	0	0	0	0	4	14	0	2	0	0	0	2	1	0	0	0	0	n/d	n/a	n/a	0.857143	0.142857	0
FEV	244	Strong repressor	0	13	0	13	13	13	0	0	0	0	8	8	5	5	0	0	0	0	81	8	0	1	0	0.910112	0	n/a	0.615385	0	0.384615
TBX3	245	Strong repressor	0	12	0	12	12	12	0	0	0	0	12	12	0	0	0	0	0	0	785	442	0	5	0	0.639772	0	0.0113122	1	0	0
GTF2B	246	Strong repressor	0	12	0	12	12	12	0	0	0	0	0	0	12	12	0	0	0	0	3	0	0	0	0	n/d	n/a	n/a	0	0	1
H2AFZ	247	Strong repressor	0	11	0	11	11	11	0	0	0	0	11	11	0	0	0	0	0	0	1	0	0	0	0	n/d	n/a	n/a	1	0	0
MYB	248	Strong repressor	0	11	0	11	11	11	0	0	0	0	11	11	0	0	0	0	0	0	645	529	0	11	0	0.549404	0	0.020794	1	0	0
DLX3	249	Strong repressor	0	0	0	11	0	11	0	0	0	0	0	11	0	0	0	0	0	0	844	388	0	5	0	0.685065	0	0.0128866	1	0	0
STAT5A	250	Strong repressor	1	10	1	10	11	11	0	0	1	1	7	7	4	4	0	0	1	1	2	0	0	0	0.0909091	n/d	n/a	n/a	0.6	0.1	0.3
SUZ12	251	Strong repressor	0	10	0	10	10	10	0	0	0	0	6	6	5	5	0	0	1	1	2	0	0	0	0	n/d	n/a	n/a	0.5	0.1	0.4
KAT8	252	Strong repressor	0	10	0	10	10	10	0	0	0	0	10	10	0	0	0	0	0	0	1	0	0	0	0	n/d	n/a	n/a	1	0	0
L3MBTL2	257	Unclassified	0	9	0	9	9	9	0	0	0	0	0	0	9	9	0	0	0	0	17	6	0	0	n/a	0.73913	0	n/a	n/a	n/a	n/a
SAP30	263	Unclassified	0	9	0	9	9	9	0	0	0	0	0	0	9	9	0	0	0	0	8	0	0	0	n/a	n/d	n/a	n/a	n/a	n/a	n/a
ZKSCAN1	264	Unclassified	0	9	0	9	9	9	0	0	0	0	0	0	9	9	0	0	0	0	9	2	0	0	n/a	0.818182	n/a	n/a	n/a	n/a	n/a
CDK9	265	Unclassified	0	9	0	9	9	9	0	0	0	0	8	8	1	1	0	0	0	0	348	321	0	0	n/a	0.520179	0	0	n/a	n/a	n/a
TGIF2	259	Unclassified	0	8	0	8	8	8	0	0	0	0	0	0	8	8	0	0	0	0	425	412	0	5	n/a	0.507766	0	0.0121359	n/a	n/a	n/a
SMARCB1	261	Unclassified	0	8	0	8	8	8	0	0	0	0	7	7	1	1	0	0	0	0	1	0	0	0	n/a	n/d	n/a	n/a	n/a	n/a	n/a
PRDM2	267	Unclassified	0	0	8	0	0	8	0	0	0	8	0	0	0	0	0	0	0	0	314	450	0	0	n/a	0.410995	0	0	n/a	n/a	n/a
ZBTB33	268	Unclassified	0	8	0	8	8	8	0	0	0	0	8	8	0	0	0	0	0	0	0	0	0	0	n/a	n/d	n/a	n/a	n/a	n/a	n/a
LMO1	270	Unclassified	0	0	0	8	0	8	0	0	0	0	0	6	0	2	0	0	0	0	1	0	0	0	n/a	n/d	n/a	n/a	n/a	n/a	n/a
TSHZ1	254	Unclassified	7	0	7	0	7	7	3	3	4	4	0	0	0	0	0	0	0	0	4	2	0	0	n/a	n/d	n/a	n/a	n/a	n/a	n/a
TGIF1	255	Unclassified	0	0	0	7	0	7	0	0	0	0	0	7	0	0	0	0	0	0	328	150	0	5	n/a	0.686192	0	0.0333333	n/a	n/a	n/a
ID1	258	Unclassified	0	0	0	7	0	7	0	0	0	0	0	7	0	0	0	0	0	0	0	0	0	0	n/a	n/d	n/a	n/a	n/a	n/a	n/a
IRF3	271	Unclassified	1	6	1	6	7	7	1	1	0	0	6	6	0	0	0	0	0	0	1	0	0	0	n/a	n/d	n/a	n/a	n/a	n/a	n/a
NRF1	272	Unclassified	0	7	0	7	7	7	0	0	0	0	7	7	0	0	0	0	0	0	510	2	0	0	n/a	0.996094	0	n/a	n/a	n/a	n/a
NELFA	273	Unclassified	0	7	0	7	7	7	0	0	0	0	7	7	0	0	0	0	0	0	2	0	0	0	n/a	n/d	n/a	n/a	n/a	n/a	n/a
NELFE	274	Unclassified	0	7	0	7	7	7	0	0	0	0	0	0	7	7	0	0	0	0	1	0	0	0	n/a	n/d	n/a	n/a	n/a	n/a	n/a
CRY2	275	Unclassified	0	0	0	7	0	7	0	0	0	0	0	0	0	7	0	0	0	0	2	1	0	1	n/a	n/d	n/a	n/a	n/a	n/a	n/a
RUVBL2	256	Unclassified	0	6	0	6	6	6	0	0	0	0	4	4	4	4	0	0	2	2	9	2	0	1	n/a	0.818182	n/a	n/a	n/a	n/a	n/a
TAF1A	262	Unclassified	0	6	0	6	6	6	0	0	0	0	6	6	0	0	0	0	0	0	293	223	0	0	n/a	0.567829	0	0	n/a	n/a	n/a
ZNF426	276	Unclassified	0	6	0	6	6	6	0	0	0	0	6	6	0	0	0	0	0	0	1	0	0	0	n/a	n/d	n/a	n/a	n/a	n/a	n/a
MYCN	278	Unclassified	4	0	5	1	4	6	0	1	4	4	0	0	0	1	0	0	0	0	248	289	3	0	n/a	0.461825	0.0120968	0	n/a	n/a	n/a
SOX9	279	Unclassified	1	5	1	5	6	6	0	0	1	1	5	5	0	0	0	0	0	0	1426	1010	1	4	n/a	0.585386	0.000701262	0.0039604	n/a	n/a	n/a
SATB1	280	Unclassified	6	0	6	0	6	6	0	0	6	6	0	0	0	0	0	0	0	0	377	339	1	0	n/a	0.526536	0.00265252	0	n/a	n/a	n/a
NSD2	281	Unclassified	6	0	6	0	6	6	0	0	6	6	0	0	0	0	0	0	0	0	2	0	0	0	n/a	n/d	n/a	n/a	n/a	n/a	n/a
STAG1	282	Unclassified	0	6	0	6	6	6	0	0	0	0	6	6	0	0	0	0	0	0	1	0	0	0	n/a	n/d	n/a	n/a	n/a	n/a	n/a
ELF4	266	Unclassified	5	0	5	0	5	5	0	0	5	5	0	0	0	0	0	0	0	0	4413	1487	5	0	n/a	0.747966	0.00113302	0	n/a	n/a	n/a
EBF1	283	Unclassified	4	1	4	1	5	5	0	0	4	4	1	1	0	0	0	0	0	0	20	0	1	0	n/a	1	0.05	n/a	n/a	n/a	n/a
LHX4	284	Unclassified	5	0	5	0	5	5	5	5	0	0	0	0	0	0	0	0	0	0	218	195	4	0	n/a	0.527845	0.0183486	0	n/a	n/a	n/a
IRF5	285	Unclassified	5	0	5	0	5	5	5	5	0	0	0	0	0	0	0	0	0	0	815	298	4	0	n/a	0.732255	0.00490798	0	n/a	n/a	n/a
NR3C1	286	Unclassified	1	4	1	4	5	5	0	0	1	1	2	2	3	3	0	0	1	1	1	0	0	0	n/a	n/d	n/a	n/a	n/a	n/a	n/a
TLX3	287	Unclassified	0	0	5	0	0	5	0	5	0	0	0	0	0	0	0	0	0	0	143	118	4	0	n/a	0.547893	0.027972	0	n/a	n/a	n/a
GTF3C5	288	Unclassified	0	5	0	5	5	5	0	0	0	0	5	5	0	0	0	0	0	0	143	115	0	0	n/a	0.554264	0	0	n/a	n/a	n/a
HMGN1	289	Unclassified	0	0	5	0	0	5	0	5	0	0	0	0	0	0	0	0	0	0	14	1	1	0	n/a	0.933333	0.0714286	n/a	n/a	n/a	n/a
SNAPC4	290	Unclassified	0	5	0	5	5	5	0	0	0	0	5	5	0	0	0	0	0	0	102	166	0	0	n/a	0.380597	0	0	n/a	n/a	n/a
MBD3	277	Unclassified	0	4	0	4	4	4	0	0	0	0	0	0	4	4	0	0	0	0	175	238	0	0	n/a	0.423729	0	0	n/a	n/a	n/a
CBX3	291	Unclassified	4	0	4	0	4	4	4	4	0	0	0	0	0	0	0	0	0	0	162	218	0	0	n/a	0.426316	0	0	n/a	n/a	n/a
SNAI1	292	Unclassified	1	3	1	3	4	4	1	1	0	0	3	3	0	0	0	0	0	0	151	723	0	2	n/a	0.172769	0	0.00276625	n/a	n/a	n/a
BRF1	293	Unclassified	4	0	4	0	4	4	4	4	0	0	0	0	0	0	0	0	0	0	181	168	1	0	n/a	0.518625	0.00552486	0	n/a	n/a	n/a
TAF7	294	Unclassified	0	4	0	4	4	4	0	0	0	0	3	3	1	1	0	0	0	0	1	0	0	0	n/a	n/d	n/a	n/a	n/a	n/a	n/a
HOXA7	295	Unclassified	0	4	0	4	4	4	0	0	0	0	0	0	4	4	0	0	0	0	151	156	0	0	n/a	0.491857	0	0	n/a	n/a	n/a
RBBP5	296	Unclassified	0	3	0	3	3	3	0	0	0	0	3	3	0	0	0	0	0	0	2	0	0	0	n/a	n/d	n/a	n/a	n/a	n/a	n/a
ETV4	297	Unclassified	0	3	0	3	3	3	0	0	0	0	3	3	0	0	0	0	0	0	741	342	0	1	n/a	0.684211	0	0.00292398	n/a	n/a	n/a
THAP10	298	Unclassified	0	0	0	3	0	3	0	0	0	0	0	3	0	0	0	0	0	0	133	142	0	0	n/a	0.483636	0	0	n/a	n/a	n/a
FOXD1	260	Unclassified	0	0	0	2	0	2	0	0	0	0	0	2	0	0	0	0	0	0	12	0	0	0	n/a	1	0	n/a	n/a	n/a	n/a
LHX5	299	Unclassified	0	0	0	2	0	2	0	0	0	0	0	2	0	0	0	0	0	0	115	22	0	0	n/a	0.839416	0	0	n/a	n/a	n/a
USF2	300	Unclassified	0	2	0	2	2	2	0	0	0	0	2	2	0	0	0	0	0	0	841	867	0	2	n/a	0.492389	0	0.00230681	n/a	n/a	n/a
LHX1	301	Unclassified	0	0	0	2	0	2	0	0	0	0	0	2	0	0	0	0	0	0	90	16	0	1	n/a	0.849057	0	0.0625	n/a	n/a	n/a
OVOL2	302	Unclassified	2	0	2	0	2	2	2	2	0	0	0	0	0	0	0	0	0	0	377	752	2	0	n/a	0.333924	0.00530504	0	n/a	n/a	n/a
CHD5	303	Unclassified	0	0	0	2	0	2	0	0	0	0	0	2	0	1	0	0	0	1	756	367	0	0	n/a	0.673197	0	0	n/a	n/a	n/a
VDR	304	Unclassified	2	0	2	0	2	2	2	2	0	0	0	0	0	0	0	0	0	0	1	0	0	0	n/a	n/d	n/a	n/a	n/a	n/a	n/a
AATF	305	Unclassified	0	2	0	2	2	2	0	0	0	0	2	2	0	0	0	0	0	0	1	0	0	0	n/a	n/d	n/a	n/a	n/a	n/a	n/a
WRNIP1	306	Unclassified	2	0	2	0	2	2	2	2	0	0	0	0	0	0	0	0	0	0	2	0	0	0	n/a	n/d	n/a	n/a	n/a	n/a	n/a
FOXP3	253	Unclassified	0	1	0	1	1	1	0	0	0	0	1	1	0	0	0	0	0	0	53	26	0	0	n/a	0.670886	0	0	n/a	n/a	n/a
LMO2	269	Unclassified	0	0	0	1	0	1	0	0	0	0	0	1	0	0	0	0	0	0	1	0	0	0	n/a	n/d	n/a	n/a	n/a	n/a	n/a
KDM5B	307	Unclassified	1	0	1	0	1	1	1	1	0	0	0	0	0	0	0	0	0	0	46	3	0	0	n/a	0.938776	0	n/a	n/a	n/a	n/a
ASH2L	308	Unclassified	0	1	0	1	1	1	0	0	0	0	0	0	1	1	0	0	0	0	1	0	0	0	n/a	n/d	n/a	n/a	n/a	n/a	n/a
EED	309	Unclassified	0	1	0	1	1	1	0	0	0	0	0	0	1	1	0	0	0	0	1	0	0	0	n/a	n/d	n/a	n/a	n/a	n/a	n/a
THRA	310	Unclassified	0	1	0	1	1	1	0	0	0	0	1	1	0	0	0	0	0	0	235	288	0	0	n/a	0.449331	0	0	n/a	n/a	n/a
LHX3	311	Unclassified	0	0	0	1	0	1	0	0	0	0	0	1	0	0	0	0	0	0	79	4	0	0	n/a	0.951807	0	n/a	n/a	n/a	n/a
KDM5B	312	Unclassified	1	0	1	0	1	1	1	1	0	0	0	0	0	0	0	0	0	0	46	3	0	0	n/a	0.938776	0	n/a	n/a	n/a	n/a
ASH2L	313	Unclassified	0	1	0	1	1	1	0	0	0	0	0	0	1	1	0	0	0	0	1	0	0	0	n/a	n/d	n/a	n/a	n/a	n/a	n/a
EED	314	Unclassified	0	1	0	1	1	1	0	0	0	0	0	0	1	1	0	0	0	0	1	0	0	0	n/a	n/d	n/a	n/a	n/a	n/a	n/a
THRA	315	Unclassified	0	1	0	1	1	1	0	0	0	0	1	1	0	0	0	0	0	0	235	288	0	0	n/a	0.449331	0	0	n/a	n/a	n/a
