# Supplementary material for: Atlas of regulated target genes of transcription factors (ART-TF) in human ES cells
Source: BMC Bioinformatics. 2022 Sep 16;23:377. doi: 10.1186/s12859-022-04924-3 (PMC9479252; doi:10.1186/s12859-022-04924-3)
Supplement: Supplementary file 5 — Additional file 5: Table of all regulated targets of TFs. [file 12859_2022_4924_MOESM5_ESM.txt]

# Column headers
# 1. Induced transcription factor (TF) gene symbol
# 2. Direction of gene expression change after TF induction
# 3. Target gene number ordered by increasing EPFP
# 4. Target gene symbol
# 5. Log10-ratio of target gene expression change after TF induction
# 6. All regulated targets (including surrogate ChIP-seq): EPFP
# 7. All regulated targets: Number of supporting ChIP-seq data sets
# 8. All regulated targets: genome position (center)
# 9. Direct regulated targets (no surrogate ChIP-seq): EPFP
# 10. Direct regulated targets: Number of supporting ChIP-seq data sets
# 11. Direct regulated targets: genome position (center)
# Abbreviations: N/S = no binding site or non-significant (EPFP>0.3); N/A = no ChIP-seq data
TF_name	Direction	Num	Symbol	Log10-ratio	All-EPFP	All-nData	All-position	Direct-EPFP	Direct-nData	Direct-position
AATF	down	1	KDM6B	-0.2449	0.0888	1	chr17:7746900	0.0888	1	chr17:7746900
AATF	down	2	EPAS1	-0.1966	0.2599	1	chr2:46525100	0.2599	1	chr2:46525100
AR	up	1	EVA1C	0.3595	0.0108	3	chr21:33784041	0.0108	3	chr21:33784041
AR	up	2	MIR570	0.4327	0.0152	2	chr3:195426898	0.0152	2	chr3:195426898
AR	up	3	SNORD55	0.7541	0.0976	2	chr9:21548593	0.0976	2	chr9:21548593
AR	up	4	SNORA67	0.5173	0.107	2	chr2:39510192	0.107	2	chr2:39510192
AR	up	5	SNORA51	0.302	0.1784	2	chr7:137879532	0.1784	2	chr7:137879532
AR	down	1	MICAL2	-0.1842	0.0156	3	chr11:12159106	0.0156	3	chr11:12159106
AR	down	2	VPS9D1	-0.2169	0.0441	2	chr16:89789234	0.0441	2	chr16:89789234
AR	down	3	TBC1D3F	-0.1829	0.1258	2	chr17:36350743	0.1258	2	chr17:36350743
AR	down	4	TBC1D3H	-0.1897	0.1258	2	chr17:36350743	0.1258	2	chr17:36350743
AR	down	5	TBC1D3C	-0.206	0.1258	2	chr17:36350743	0.1258	2	chr17:36350743
AR	down	6	MYOF	-0.1925	0.1258	3	chr10:95094956	0.1258	3	chr10:95094956
ARNT2	up	1	WLS	1.0222	0.0841	1	chr1:68663674	N/A	0	N/A
ARNT2	up	2	SLCO2A1	0.9606	0.1068	1	chr3:133718699	N/A	0	N/A
ARNT2	up	3	CHGA	1.117	0.1231	1	chr14:93478149	N/A	0	N/A
ARNT2	up	4	CDX2	1.054	0.16189	1	chr13:28530999	N/A	0	N/A
ARNT2	up	5	LEF1	0.7567	0.182	1	chr4:108979999	N/A	0	N/A
ARNT2	up	6	DLX1	1.0432	0.21	1	chr2:172903874	N/A	0	N/A
ARNT2	down	1	MYB	-0.371	0.0811	1	chr6:135505299	N/A	0	N/A
ARNT2	down	2	FREM2	-0.2086	0.1432	1	chr13:39260474	N/A	0	N/A
ARNT2	down	3	PVT1	-0.2341	0.1621	1	chr8:128872124	N/A	0	N/A
ARNT2	down	4	GUCA1A	-0.5255	0.1621	1	chr6:42106674	N/A	0	N/A
ARNT2	down	5	SLC27A2	-0.4633	0.2003	1	chr15:50508024	N/A	0	N/A
ARNT2	down	6	IRF2BPL	-0.27	0.214	1	chr14:77500524	N/A	0	N/A
ARNT2	down	7	RAB17	-0.3618	0.2195	1	chr2:238467774	N/A	0	N/A
ARNT2	down	8	TCEANC	-0.2156	0.2218	1	chrX:13687574	N/A	0	N/A
ARNT2	down	9	PGS1	-0.2094	0.2247	1	chr17:76370399	N/A	0	N/A
ARNT2	down	10	PLEKHF1	-0.2279	0.2391	1	chr19:30162449	N/A	0	N/A
ARNT2	down	11	NPY1R	-0.4679	0.2836	1	chr4:164306849	N/A	0	N/A
ARNT2	down	12	JARID2	-0.2621	0.2902	1	chr6:15247924	N/A	0	N/A
ARNT2	down	13	GSE1	-0.2048	0.2902	1	chr16:85644115	N/A	0	N/A
ARNT2	down	14	ANO1-AS1	-0.2221	0.2902	1	chr11:70029724	N/A	0	N/A
ASCL1	up	1	FSCN2	1.1437	0	8	chr17:79505200,chr17:79495900	0	8	chr17:79505200,chr17:79495900
ASCL1	up	2	TP73	1.0294	0	11	chr1:3608200,chr1:3615000	0	11	chr1:3608200,chr1:3615000
ASCL1	up	3	PDE4DIP	0.1984	0	9	chr1:144988500,chr1:144859900	0	9	chr1:144988500,chr1:144859900
ASCL1	up	4	CRIP2	1.4406	0	7	chr14:105944100,chr14:105944000	0	7	chr14:105944100,chr14:105944000
ASCL1	up	5	ARID3A	0.329	0	11	chr1:180926700,chr19:966696	0	11	chr1:180926700,chr19:966696
ASCL1	up	6	DMPK	1.2785	0	8	chr19:46284900,chr19:46274200	0	8	chr19:46284900,chr19:46274200
ASCL1	up	7	GREB1	0.4107	0	3	chr2:11680300	0	3	chr2:11680300
ASCL1	up	8	SLC25A34	0.4893	0	11	chr1:16064878,chr1:16062700	0	11	chr1:16064878,chr1:16062700
ASCL1	up	9	DFFB	0.2302	0	6	chr1:3774100	0	6	chr1:3774100
ASCL1	up	10	NTHL1	0.2644	0	6	chr16:2090999	0	6	chr16:2090999
ASCL1	up	11	CACHD1	0.5052	0	8	chr1:65080100,chr1:64971900	0	8	chr1:65080100,chr1:64971900
ASCL1	up	12	ZMIZ2	0.243	0	6	chr7:44788800	0	6	chr7:44788800
ASCL1	up	13	LOC155060	0.6485	0	5	chr7:148982300	0	5	chr7:148982300
ASCL1	up	14	IL17C	0.7334	0	6	chr16:88702400,chr16:88705100	0	6	chr16:88702400,chr16:88705100
ASCL1	up	15	SSTR5	0.4691	0	10	chr16:1104900,chr16:1128600	0	10	chr16:1104900,chr16:1128600
ASCL1	up	16	CEP104	0.3776	0	6	chr1:3774100	0	6	chr1:3774100
ASCL1	up	17	PI4KA	0.3609	0	5	chr22:21150500	0	5	chr22:21150500
ASCL1	up	18	SERPINI1	1.907	0	6	chr3:167453300	0	6	chr3:167453300
ASCL1	up	19	TMEM80	1.0928	0	3	chr11:694600	0	3	chr11:694600
ASCL1	up	20	ZNF491	1.1143	0	6	chr19:11908850	0	6	chr19:11908850
ASCL1	up	21	MRPL34	0.3271	0	6	chr19:17416300	0	6	chr19:17416300
ASCL1	up	22	PRR15L	1.2465	0	7	chr17:46037400,chr17:46035100	0	7	chr17:46037400,chr17:46035100
ASCL1	up	23	SERGEF	0.3533	0	3	chr11:18010200	0	3	chr11:18010200
ASCL1	up	24	NR0B2	1.0025	0	3	chr1:27240600	0	3	chr1:27240600
ASCL1	up	25	SRM	0.7683	0	3	chr1:11118700	0	3	chr1:11118700
ASCL1	up	26	RNF186	0.5034	0	6	chr1:20141900	0	6	chr1:20141900
ASCL1	up	27	MAP1LC3A	1.1005	0	5	chr20:33125656,chr20:33134800	0	5	chr20:33125656,chr20:33134800
ASCL1	up	28	HSBP1	0.2936	0	6	chr16:83848000	0	6	chr16:83848000
ASCL1	up	29	MUC20	2.6393	0.0004	7	chr3:195443988	0.0004	7	chr3:195443988
ASCL1	up	30	DLL3	1.9296	0.0014	4	chr19:39988600	0.0014	4	chr19:39988600
ASCL1	up	31	KCNH3	1.5699	0.0019	3	chr12:49943700	0.0019	3	chr12:49943700
ASCL1	up	32	ADGRE5	1.3342	0.002	3	chr19:14515300	0.002	3	chr19:14515300
ASCL1	up	33	MIAT	1.8933	0.0026	6	chr22:27044100	0.0026	6	chr22:27044100
ASCL1	up	34	TFF3	2.2918	0.0027	6	chr21:43737600,chr21:43735500	0.0027	6	chr21:43737600,chr21:43735500
ASCL1	up	35	AVIL	1.0032	0.0029	6	chr12:58205000,chr12:58209500	0.0029	6	chr12:58205000,chr12:58209500
ASCL1	up	36	CAMK2N1	1.1902	0.0042	5	chr1:20813700	0.0042	5	chr1:20813700
ASCL1	up	37	RNF183	1.3471	0.00449	5	chr9:116062500,chr9:116061500	0.00449	5	chr9:116062500,chr9:116061500
ASCL1	up	38	TCIRG1	1.1379	0.0046	4	chr11:67811400	0.0046	4	chr11:67811400
ASCL1	up	39	DLL1	0.8876	0.0056	6	chr6:170601200	0.0056	6	chr6:170601200
ASCL1	up	40	C1RL	0.5763	0.0059	6	chr12:7253100,chr12:7252400	0.0059	6	chr12:7253100,chr12:7252400
ASCL1	up	41	SPPL2B	0.7576	0.0071	9	chr19:2333100,chr19:2328700	0.0071	9	chr19:2333100,chr19:2328700
ASCL1	up	42	BICDL2	0.9302	0.0073	7	chr16:3078300,chr16:3085600	0.0073	7	chr16:3078300,chr16:3085600
ASCL1	up	43	DBH	1.7586	0.008	6	chr9:136498600	0.008	6	chr9:136498600
ASCL1	up	44	INSM1	1.6682	0.0085	3	chr20:20343500	0.0085	3	chr20:20343500
ASCL1	up	45	KIF19	1.6392	0.0085	6	chr17:72329300	0.0085	6	chr17:72329300
ASCL1	up	46	SARDH	0.9795	0.0086	9	chr9:136529800,chr9:136568700	0.0086	9	chr9:136529800,chr9:136568700
ASCL1	up	47	CALCA	2.6698	0.0086	6	chr11:14994800	0.0086	6	chr11:14994800
ASCL1	up	48	AMPD3	1.0919	0.0097	6	chr11:10340100	0.0097	6	chr11:10340100
ASCL1	up	49	CBFA2T2	1.1592	0.0097	9	chr20:32109200,chr20:32150300	0.0097	9	chr20:32109200,chr20:32150300
ASCL1	up	50	HPCAL1	0.6953	0.0106	6	chr2:10465900	0.0106	6	chr2:10465900
ASCL1	up	51	TPGS1	0.5258	0.0106	6	chr19:511500	0.0106	6	chr19:511500
ASCL1	up	52	ACAP3	0.9211	0.0107	7	chr1:1247093,chr1:1234505	0.0107	7	chr1:1247093,chr1:1234505
ASCL1	up	53	USP20	0.9597	0.0107	6	chr9:132602500,chr9:132638134	0.0107	6	chr9:132602500,chr9:132638134
ASCL1	up	54	HEPACAM2	1.7801	0.0109	3	chr7:92855700	0.0109	3	chr7:92855700
ASCL1	up	55	CLDN5	2.2716	0.0112	6	chr22:19502433	0.0112	6	chr22:19502433
ASCL1	up	56	CAMK2B	1.3376	0.0112	10	chr7:44264446,chr7:44298772	0.0112	10	chr7:44264446,chr7:44298772
ASCL1	up	57	LFNG	1.637	0.0115	6	chr7:2564000	0.0115	6	chr7:2564000
ASCL1	up	58	SLC9A3R2	1.0084	0.0116	6	chr16:2078900	0.0116	6	chr16:2078900
ASCL1	up	59	ADI1	1.0422	0.0123	5	chr2:3508600,chr2:3523100	0.0123	5	chr2:3508600,chr2:3523100
ASCL1	up	60	CBFA2T3	1.2464	0.0129	6	chr16:88950550	0.0129	6	chr16:88950550
ASCL1	up	61	ISG20	0.8608	0.0129	8	chr15:89192643,chr15:89182333	0.0129	8	chr15:89192643,chr15:89182333
ASCL1	up	62	NECAB3	0.9206	0.0132	6	chr20:32242000	0.0132	6	chr20:32242000
ASCL1	up	63	ATOH8	1.2648	0.0132	7	chr2:85985900	0.0132	7	chr2:85985900
ASCL1	up	64	SEC11C	1.1697	0.0132	6	chr18:56815700,chr18:56807600	0.0132	6	chr18:56815700,chr18:56807600
ASCL1	up	65	GRP	1.3111	0.0132	3	chr18:56884400	0.0132	3	chr18:56884400
ASCL1	up	66	CFAP157	0.1802	0.0133	10	chr9:130479800,chr9:130474300	0.0133	10	chr9:130479800,chr9:130474300
ASCL1	up	67	ADGRG1	1.7724	0.0134	7	chr16:57666193,chr16:57653600	0.0134	7	chr16:57666193,chr16:57653600
ASCL1	up	68	FAM167B	0.4416	0.014	6	chr1:32714100	0.014	6	chr1:32714100
ASCL1	up	69	JUND	0.4627	0.014	5	chr19:18391300	0.014	5	chr19:18391300
ASCL1	up	70	SH3BP4	0.4937	0.0153	4	chr2:235891600	0.0153	4	chr2:235891600
ASCL1	up	71	BAIAP3	1.2179	0.01629	6	chr16:1385567	0.01629	6	chr16:1385567
ASCL1	up	72	CD82	1.2872	0.01629	8	chr11:44614952,chr11:44587350	0.01629	8	chr11:44614952,chr11:44587350
ASCL1	up	73	LRG1	0.7293	0.0171	6	chr19:4538900	0.0171	6	chr19:4538900
ASCL1	up	74	MICAL2	0.8458	0.0171	4	chr11:12263700	0.0171	4	chr11:12263700
ASCL1	up	75	CA7	1.858	0.0175	3	chr16:66879990	0.0175	3	chr16:66879990
ASCL1	up	76	ADORA2A	0.9768	0.0176	9	chr22:24812400,chr22:24823928	0.0176	9	chr22:24812400,chr22:24823928
ASCL1	up	77	CCDC88B	0.7266	0.0176	6	chr11:64120500	0.0176	6	chr11:64120500
ASCL1	up	78	LZTS3	0.6939	0.0176	6	chr20:3146000	0.0176	6	chr20:3146000
ASCL1	up	79	PROX1	1.6265	0.0176	3	chr1:214163800	0.0176	3	chr1:214163800
ASCL1	up	80	LAMA5	0.3169	0.0178	12	chr20:60922000,chr20:60912700	0.0178	12	chr20:60922000,chr20:60912700
ASCL1	up	81	LMO2	0.3029	0.0178	2	chr11:33913300	0.0178	2	chr11:33913300
ASCL1	up	82	CYB5A	0.3585	0.0178	4	chr18:71958700	0.0178	4	chr18:71958700
ASCL1	up	83	MMP11	1.0886	0.0179	3	chr22:24115600	0.0179	3	chr22:24115600
ASCL1	up	84	PIDD1	0.6732	0.0183	7	chr11:804300,chr11:805400	0.0183	7	chr11:804300,chr11:805400
ASCL1	up	85	RGS16	1.5723	0.0183	8	chr1:182581100,chr1:182573600	0.0183	8	chr1:182581100,chr1:182573600
ASCL1	up	86	KIAA1211L	0.9394	0.0183	3	chr2:99526200	0.0183	3	chr2:99526200
ASCL1	up	87	SCNN1A	0.697	0.0187	5	chr12:6482800,chr12:6484600	0.0187	5	chr12:6482800,chr12:6484600
ASCL1	up	88	INPP4B	0.8948	0.0187	3	chr4:143396100	0.0187	3	chr4:143396100
ASCL1	up	89	GCK	1.019	0.0193	8	chr7:44225573,chr7:44229000	0.0193	8	chr7:44225573,chr7:44229000
ASCL1	up	90	HES6	0.9727	0.0202	4	chr2:239149800	0.0202	4	chr2:239149800
ASCL1	up	91	CASZ1	0.7945	0.0217	4	chr1:10728100	0.0217	4	chr1:10728100
ASCL1	up	92	FAM3B	1.5597	0.022	9	chr21:42693150,chr21:42688600	0.022	9	chr21:42693150,chr21:42688600
ASCL1	up	93	CDC25B	0.5759	0.0234	4	chr20:3780200	0.0234	4	chr20:3780200
ASCL1	up	94	DBH-AS1	1.2932	0.0234	7	chr9:136529800,chr9:136522500	0.0234	7	chr9:136529800,chr9:136522500
ASCL1	up	95	DLL4	0.8979	0.0237	5	chr15:41218000,chr15:41221400	0.0237	5	chr15:41218000,chr15:41221400
ASCL1	up	96	ENTPD8	1.4119	0.0243	6	chr9:140328300,chr9:140335800	0.0243	6	chr9:140328300,chr9:140335800
ASCL1	up	97	NEURL1	0.9438	0.0244	3	chr10:105336800	0.0244	3	chr10:105336800
ASCL1	up	98	DMWD	0.513	0.025	6	chr19:46284900	0.025	6	chr19:46284900
ASCL1	up	99	BMP8B	0.5641	0.025	5	chr1:40256100,chr1:40254900	0.025	5	chr1:40256100,chr1:40254900
ASCL1	up	100	SNCAIP	0.7794	0.025	4	chr5:121652500	0.025	4	chr5:121652500
ASCL1	up	101	CSRP1	0.7185	0.0252	6	chr1:201501060	0.0252	6	chr1:201501060
ASCL1	up	102	UNC5A	1.0459	0.0262	6	chr5:176243300	0.0262	6	chr5:176243300
ASCL1	up	103	BTG2	1.7538	0.0266	7	chr1:203276438	0.0266	7	chr1:203276438
ASCL1	up	104	FRMPD1	0.7947	0.0268	6	chr9:37675800,chr9:37650860	0.0268	6	chr9:37675800,chr9:37650860
ASCL1	up	105	PVALB	1.0067	0.0275	6	chr22:37214566	0.0275	6	chr22:37214566
ASCL1	up	106	BCAM	0.873	0.0275	6	chr19:45319784	0.0275	6	chr19:45319784
ASCL1	up	107	PTRH1	0.863	0.0275	6	chr9:130489300	0.0275	6	chr9:130489300
ASCL1	up	108	KLK1	1.612	0.0276	2	chr19:51322300	0.0276	2	chr19:51322300
ASCL1	up	109	SYTL1	1.4243	0.0277	3	chr1:27668600	0.0277	3	chr1:27668600
ASCL1	up	110	GADD45G	1.6979	0.0278	7	chr9:92219230,chr9:92219900	0.0278	7	chr9:92219230,chr9:92219900
ASCL1	up	111	TMEM255B	0.784	0.0291	7	chr13:114447300,chr13:114503000	0.0291	7	chr13:114447300,chr13:114503000
ASCL1	up	112	TSPEAR	0.9827	0.0291	9	chr21:46130100,chr21:46131300	0.0291	9	chr21:46130100,chr21:46131300
ASCL1	up	113	CALML3	1.3575	0.0291	2	chr10:5566700	0.0291	2	chr10:5566700
ASCL1	up	114	FAM120B	0.1886	0.0292	5	chr6:170601200	0.0292	5	chr6:170601200
ASCL1	up	115	EXOC3	0.2466	0.0292	6	chr5:443900	0.0292	6	chr5:443900
ASCL1	up	116	POR	0.2274	0.0292	6	chr7:75595600	0.0292	6	chr7:75595600
ASCL1	up	117	IER5L	0.8072	0.0301	8	chr9:131936493,chr9:131940900	0.0301	8	chr9:131936493,chr9:131940900
ASCL1	up	118	FGFRL1	0.6621	0.0304	10	chr4:1026453,chr4:1003861	0.0304	10	chr4:1026453,chr4:1003861
ASCL1	up	119	DGKB	0.7109	0.0305	7	chr7:14876400,chr7:14943100	0.0305	7	chr7:14876400,chr7:14943100
ASCL1	up	120	KCNJ11	0.7921	0.0306	6	chr11:17413289	0.0306	6	chr11:17413289
ASCL1	up	121	CEP250	0.4671	0.0307	6	chr20:34050200	0.0307	6	chr20:34050200
ASCL1	up	122	ZNF488	0.4743	0.0307	6	chr10:48355900	0.0307	6	chr10:48355900
ASCL1	up	123	NOTCH1	0.4377	0.0311	6	chr9:139421300	0.0311	6	chr9:139421300
ASCL1	up	124	LRRN4	1.5225	0.0316	3	chr20:6039500	0.0316	3	chr20:6039500
ASCL1	up	125	C7orf50	0.3624	0.0319	6	chr7:1066000	0.0319	6	chr7:1066000
ASCL1	up	126	NAALADL1	0.93	0.032	3	chr11:64825800	0.032	3	chr11:64825800
ASCL1	up	127	C21orf59	0.9206	0.032	3	chr21:33977000	0.032	3	chr21:33977000
ASCL1	up	128	NCAM1	1.0462	0.032	6	chr11:112844168,chr11:113111300	0.032	6	chr11:112844168,chr11:113111300
ASCL1	up	129	GALNT2	0.5024	0.033	3	chr1:230393400	0.033	3	chr1:230393400
ASCL1	up	130	ZACN	1.0006	0.033	5	chr17:74074000,chr17:74075100	0.033	5	chr17:74074000,chr17:74075100
ASCL1	up	131	LINC01686	0.5955	0.033	6	chr1:182581100	0.033	6	chr1:182581100
ASCL1	up	132	ENTPD6	0.5978	0.0334	6	chr20:25201200	0.0334	6	chr20:25201200
ASCL1	up	133	MEGF6	0.4281	0.0339	5	chr1:3411300	0.0339	5	chr1:3411300
ASCL1	up	134	RPH3AL	0.4308	0.0345	3	chr17:189500	0.0345	3	chr17:189500
ASCL1	up	135	ANXA9	0.647	0.0349	6	chr1:150953955,chr1:150954000	0.0349	6	chr1:150953955,chr1:150954000
ASCL1	up	136	TNFRSF11A	1.1851	0.0356	3	chr18:59996500	0.0356	3	chr18:59996500
ASCL1	up	137	INPPL1	0.901	0.0357	8	chr11:71938700,chr11:71934600	0.0357	8	chr11:71938700,chr11:71934600
ASCL1	up	138	RAB26	1.722	0.0366	5	chr16:2197900	0.0366	5	chr16:2197900
ASCL1	up	139	PHF2	0.6554	0.0373	4	chr9:96344600	0.0373	4	chr9:96344600
ASCL1	up	140	RIN2	0.384	0.0381	3	chr20:19868100	0.0381	3	chr20:19868100
ASCL1	up	141	TNK2	0.7719	0.0382	6	chr3:195620500	0.0382	6	chr3:195620500
ASCL1	up	142	C1orf127	0.7236	0.0385	5	chr1:11018900	0.0385	5	chr1:11018900
ASCL1	up	143	GFI1	1.3831	0.0387	6	chr1:92951383	0.0387	6	chr1:92951383
ASCL1	up	144	LARGE2	0.697	0.03889	5	chr11:45943800	0.03889	5	chr11:45943800
ASCL1	up	145	CYBA	0.8695	0.039	5	chr16:88715956	0.039	5	chr16:88715956
ASCL1	up	146	CRTC1	0.364	0.0399	6	chr19:18809300	0.0399	6	chr19:18809300
ASCL1	up	147	MCF2L	0.6822	0.0402	6	chr13:113733311	0.0402	6	chr13:113733311
ASCL1	up	148	ZBTB7C	0.6316	0.0402	8	chr18:45847000,chr18:45937200	0.0402	8	chr18:45847000,chr18:45937200
ASCL1	up	149	GSE1	0.7048	0.0405	9	chr16:85394100,chr16:85646700	0.0405	9	chr16:85394100,chr16:85646700
ASCL1	up	150	CDC42EP3	0.7269	0.0409	4	chr2:37876043	0.0409	4	chr2:37876043
ASCL1	up	151	RASAL1	1.143	0.0411	3	chr12:113554500	0.0411	3	chr12:113554500
ASCL1	up	152	MGLL	1.3691	0.0412	3	chr3:127504000	0.0412	3	chr3:127504000
ASCL1	up	153	AGT	1.0767	0.0414	5	chr1:230848000	0.0414	5	chr1:230848000
ASCL1	up	154	RBM24	1.2445	0.0425	5	chr6:17292202	0.0425	5	chr6:17292202
ASCL1	up	155	MAP1A	1.5849	0.043	5	chr15:43810800	0.043	5	chr15:43810800
ASCL1	up	156	NUDT14	0.8248	0.0431	9	chr14:105642600,chr14:105643664	0.0431	9	chr14:105642600,chr14:105643664
ASCL1	up	157	SEPT4	0.8158	0.0431	4	chr17:56614095	0.0431	4	chr17:56614095
ASCL1	up	158	KCNF1	0.6502	0.0439	8	chr2:11047416,chr2:11052000	0.0439	8	chr2:11047416,chr2:11052000
ASCL1	up	159	KIFC3	0.4062	0.044	10	chr16:57804500,chr16:57795500	0.044	10	chr16:57804500,chr16:57795500
ASCL1	up	160	MARVELD3	0.4278	0.0441	6	chr16:71663700	0.0441	6	chr16:71663700
ASCL1	up	161	SRMS	1.0098	0.0447	5	chr20:62178256	0.0447	5	chr20:62178256
ASCL1	up	162	DOK6	0.6168	0.045	3	chr18:67302200	0.045	3	chr18:67302200
ASCL1	up	163	MUC4	1.076	0.0451	6	chr3:195542398	0.0451	6	chr3:195542398
ASCL1	up	164	MYO7A	1.4433	0.0456	6	chr11:76900100,chr11:76838900	0.0456	6	chr11:76900100,chr11:76838900
ASCL1	up	165	PNPLA7	0.6803	0.046	9	chr9:140389100,chr9:140373600	0.046	9	chr9:140389100,chr9:140373600
ASCL1	up	166	WNK2	0.3108	0.0462	3	chr9:96031500	0.0462	3	chr9:96031500
ASCL1	up	167	FBP1	0.3128	0.0462	5	chr9:97401652	0.0462	5	chr9:97401652
ASCL1	up	168	PLIN5	0.6959	0.0463	6	chr19:4538900	0.0463	6	chr19:4538900
ASCL1	up	169	ITGB2	0.2444	0.0465	6	chr21:46330900	0.0465	6	chr21:46330900
ASCL1	up	170	REPIN1	0.3819	0.0465	6	chr7:150065305	0.0465	6	chr7:150065305
ASCL1	up	171	CUZD1	0.7394	0.0473	4	chr10:124605770	0.0473	4	chr10:124605770
ASCL1	up	172	DDR1	0.6543	0.0477	3	chr6:30849872	0.0477	3	chr6:30849872
ASCL1	up	173	SLC38A10	0.5873	0.0484	6	chr17:79224214	0.0484	6	chr17:79224214
ASCL1	up	174	KLC1	0.6183	0.0484	8	chr14:104092800,chr14:104150985	0.0484	8	chr14:104092800,chr14:104150985
ASCL1	up	175	HAP1	1.0509	0.0484	3	chr17:39881100	0.0484	3	chr17:39881100
ASCL1	up	176	CACNA1A	1.1865	0.0488	8	chr19:13744200,chr19:13735100	0.0488	8	chr19:13744200,chr19:13735100
ASCL1	up	177	FAM163B	1.0709	0.0488	6	chr9:136456300	0.0488	6	chr9:136456300
ASCL1	up	178	ID1	0.5551	0.049	6	chr20:30192100	0.049	6	chr20:30192100
ASCL1	up	179	CCDC120	0.8067	0.049	3	chrX:48918578	0.049	3	chrX:48918578
ASCL1	up	180	CABP7	1.5276	0.0493	6	chr22:30097400	0.0493	6	chr22:30097400
ASCL1	up	181	MIR22HG	0.708	0.0493	3	chr17:1618488	0.0493	3	chr17:1618488
ASCL1	up	182	PYGB	0.5671	0.0495	8	chr20:25261000,chr20:25228800	0.0495	8	chr20:25261000,chr20:25228800
ASCL1	up	183	ERN1	0.6375	0.0496	5	chr17:62133278	0.0496	5	chr17:62133278
ASCL1	up	184	ZNF750	1.0363	0.05	6	chr17:80766469	0.05	6	chr17:80766469
ASCL1	up	185	CRHR2	1.4461	0.0513	6	chr7:30714800	0.0513	6	chr7:30714800
ASCL1	up	186	MCOLN1	0.2296	0.0515	3	chr19:7591490	0.0515	3	chr19:7591490
ASCL1	up	187	DUSP10	0.6913	0.052	6	chr1:221882500,chr1:221915800	0.052	6	chr1:221882500,chr1:221915800
ASCL1	up	188	MALAT1	0.7302	0.052	4	chr11:65259400,chr11:65265000	0.052	4	chr11:65259400,chr11:65265000
ASCL1	up	189	SPAG8	0.6571	0.0521	3	chr9:35812000	0.0521	3	chr9:35812000
ASCL1	up	190	PHC2	1.133	0.0525	6	chr1:33808100	0.0525	6	chr1:33808100
ASCL1	up	191	MAFK	0.1859	0.0526	6	chr7:1578391,chr7:1577218	0.0526	6	chr7:1578391,chr7:1577218
ASCL1	up	192	KCNH2	0.9021	0.0533	4	chr7:150675918	0.0533	4	chr7:150675918
ASCL1	up	193	ANKRD65	1.436	0.0535	2	chr1:1356450	0.0535	2	chr1:1356450
ASCL1	up	194	NDRG1	0.5022	0.0535	6	chr8:134297400,chr8:134262700	0.0535	6	chr8:134297400,chr8:134262700
ASCL1	up	195	NCALD	1.0125	0.0536	3	chr8:103137200	0.0536	3	chr8:103137200
ASCL1	up	196	ERO1B	1.0433	0.0536	7	chr1:236444200,chr1:236445300	0.0536	7	chr1:236444200,chr1:236445300
ASCL1	up	197	ATP2A3	1.4936	0.0538	3	chr17:3860300	0.0538	3	chr17:3860300
ASCL1	up	198	ANGPT2	1.3366	0.0541	3	chr8:6418100	0.0541	3	chr8:6418100
ASCL1	up	199	NELL1	2.0971	0.0542	3	chr11:20679900	0.0542	3	chr11:20679900
ASCL1	up	200	NIPAL3	0.6163	0.0546	3	chr1:24741900	0.0546	3	chr1:24741900
ASCL1	up	201	CCDC88C	0.4133	0.0548	8	chr14:91821200,chr14:91746600	0.0548	8	chr14:91821200,chr14:91746600
ASCL1	up	202	SYNGR2	0.515	0.0553	3	chr17:76162700	0.0553	3	chr17:76162700
ASCL1	up	203	CMIP	0.7393	0.0555	8	chr16:81686600,chr16:81684800	0.0555	8	chr16:81686600,chr16:81684800
ASCL1	up	204	SERPINF1	1.4581	0.056	4	chr17:1666000	0.056	4	chr17:1666000
ASCL1	up	205	CLTCL1	0.3265	0.0564	3	chr22:19280300	0.0564	3	chr22:19280300
ASCL1	up	206	MCCC1	0.1769	0.0572	4	chr3:182834100	0.0572	4	chr3:182834100
ASCL1	up	207	BCL7A	0.7404	0.0573	6	chr12:122461914	0.0573	6	chr12:122461914
ASCL1	up	208	ABR	0.4951	0.0578	9	chr17:976599,chr17:1018400	0.0578	9	chr17:976599,chr17:1018400
ASCL1	up	209	CDC42BPG	0.4747	0.0578	4	chr11:64599178	0.0578	4	chr11:64599178
ASCL1	up	210	ANKRD23	0.4413	0.0578	6	chr2:97506080	0.0578	6	chr2:97506080
ASCL1	up	211	RASSF4	0.4912	0.0578	5	chr10:45488774	0.0578	5	chr10:45488774
ASCL1	up	212	PXDN	0.3758	0.0579	5	chr2:1641455	0.0579	5	chr2:1641455
ASCL1	up	213	EXOSC4	0.4581	0.0579	4	chr8:145135210	0.0579	4	chr8:145135210
ASCL1	up	214	PLCH2	0.433	0.0581	6	chr1:2432793	0.0581	6	chr1:2432793
ASCL1	up	215	MICALL2	0.7063	0.0583	6	chr7:1486500	0.0583	6	chr7:1486500
ASCL1	up	216	DLX5	1.3331	0.0583	3	chr7:96659900	0.0583	3	chr7:96659900
ASCL1	up	217	HS6ST1	0.6638	0.0584	8	chr2:129047253,chr2:129047291	0.0584	8	chr2:129047253,chr2:129047291
ASCL1	up	218	NPDC1	0.4127	0.0589	5	chr9:139939100,chr9:139941000	0.0589	5	chr9:139939100,chr9:139941000
ASCL1	up	219	TMC4	0.6754	0.0589	3	chr19:54676800	0.0589	3	chr19:54676800
ASCL1	up	220	BCL2	0.7722	0.059	3	chr18:60985500	0.059	3	chr18:60985500
ASCL1	up	221	MAP6	1.3399	0.0592	3	chr11:75304000	0.0592	3	chr11:75304000
ASCL1	up	222	SLC7A4	0.849	0.0596	5	chr22:21398000,chr22:21386600	0.0596	5	chr22:21398000,chr22:21386600
ASCL1	up	223	NOL4	0.8995	0.0601	3	chr18:31805200	0.0601	3	chr18:31805200
ASCL1	up	224	NRCAM	0.8359	0.0603	8	chr7:108082800,chr7:107880300	0.0603	8	chr7:108082800,chr7:107880300
ASCL1	up	225	NUMBL	0.254	0.0604	6	chr19:41197300	0.0604	6	chr19:41197300
ASCL1	up	226	SEC14L1	0.404	0.0605	6	chr17:75206600	0.0605	6	chr17:75206600
ASCL1	up	227	PCSK2	0.7381	0.0609	5	chr20:17452900	0.0609	5	chr20:17452900
ASCL1	up	228	RAB20	0.7311	0.0609	5	chr13:111177700	0.0609	5	chr13:111177700
ASCL1	up	229	FAM178B	0.4086	0.061	6	chr2:97561588	0.061	6	chr2:97561588
ASCL1	up	230	PEX5L	1.1973	0.0614	5	chr3:179697500,chr3:179754900	0.0614	5	chr3:179697500,chr3:179754900
ASCL1	up	231	MAN2A2	0.4171	0.0615	4	chr15:91458621	0.0615	4	chr15:91458621
ASCL1	up	232	MLPH	0.4005	0.0615	8	chr2:238397063,chr2:238448800	0.0615	8	chr2:238397063,chr2:238448800
ASCL1	up	233	LINC00261	1.6791	0.0617	3	chr20:22480500	0.0617	3	chr20:22480500
ASCL1	up	234	AP2A2	0.2051	0.062	6	chr11:1008500	0.062	6	chr11:1008500
ASCL1	up	235	PPP6R1	0.4467	0.0622	3	chr19:55765400	0.0622	3	chr19:55765400
ASCL1	up	236	TSPAN9	0.6643	0.0623	6	chr12:3176700	0.0623	6	chr12:3176700
ASCL1	up	237	NACC2	0.5251	0.0625	6	chr9:139001600	0.0625	6	chr9:139001600
ASCL1	up	238	CRACR2B	0.5525	0.0626	7	chr11:831626,chr11:830800	0.0626	7	chr11:831626,chr11:830800
ASCL1	up	239	SPTBN5	0.6143	0.063	6	chr15:42184200	0.063	6	chr15:42184200
ASCL1	up	240	B3GNT8	0.9758	0.063	4	chr19:41927400	0.063	4	chr19:41927400
ASCL1	up	241	SYN2	1.0036	0.06329	6	chr3:12036700	0.06329	6	chr3:12036700
ASCL1	up	242	FAM13A	0.6023	0.0637	5	chr4:89660300,chr4:89658900	0.0637	5	chr4:89660300,chr4:89658900
ASCL1	up	243	NR2F6	0.5161	0.0638	3	chr19:17359400	0.0638	3	chr19:17359400
ASCL1	up	244	KCNAB2	0.4347	0.064	8	chr1:6071407,chr1:6094600	0.064	8	chr1:6071407,chr1:6094600
ASCL1	up	245	MOB3A	0.4022	0.0641	4	chr19:2083400	0.0641	4	chr19:2083400
ASCL1	up	246	TTC16	0.3772	0.0644	5	chr9:130479800	0.0644	5	chr9:130479800
ASCL1	up	247	SLC12A7	0.6379	0.0645	3	chr5:1130700	0.0645	3	chr5:1130700
ASCL1	up	248	C9orf78	0.2319	0.0645	3	chr9:132602500	0.0645	3	chr9:132602500
ASCL1	up	249	DSP	0.8162	0.0646	3	chr6:7561900	0.0646	3	chr6:7561900
ASCL1	up	250	CYB5R1	0.7908	0.0646	3	chr1:202934000	0.0646	3	chr1:202934000
ASCL1	up	251	DDC	1.1729	0.0648	5	chr7:50626200	0.0648	5	chr7:50626200
ASCL1	up	252	RALGDS	0.6932	0.06519	4	chr9:136009000	0.06519	4	chr9:136009000
ASCL1	up	253	FOXO6	0.9492	0.0655	6	chr1:41837800	0.0655	6	chr1:41837800
ASCL1	up	254	CTIF	0.4415	0.0656	5	chr18:46392800,chr18:46386100	0.0656	5	chr18:46392800,chr18:46386100
ASCL1	up	255	PLA2G6	0.4044	0.0658	6	chr22:38504737,chr22:38539200	0.0658	6	chr22:38504737,chr22:38539200
ASCL1	up	256	ADAMTSL2	0.9395	0.0658	9	chr9:136399249,chr9:136399700	0.0658	9	chr9:136399249,chr9:136399700
ASCL1	up	257	ESRRG	1.1541	0.0658	3	chr1:216879200	0.0658	3	chr1:216879200
ASCL1	up	258	TSC2	0.4067	0.0659	9	chr16:2092300,chr16:2132300	0.0659	9	chr16:2092300,chr16:2132300
ASCL1	up	259	GRAMD2A	1.3665	0.0659	3	chr15:72491400	0.0659	3	chr15:72491400
ASCL1	up	260	TUBB4B	0.5897	0.066	5	chr9:140132800	0.066	5	chr9:140132800
ASCL1	up	261	TFEB	1.0873	0.0661	5	chr6:41696400,chr6:41673800	0.0661	5	chr6:41696400,chr6:41673800
ASCL1	up	262	MAPK15	0.6802	0.0665	3	chr8:144784100	0.0665	3	chr8:144784100
ASCL1	up	263	NRTN	0.6795	0.0665	4	chr19:5826600	0.0665	4	chr19:5826600
ASCL1	up	264	BCL2L1	0.5624	0.0672	9	chr20:30282000,chr20:30310200	0.0672	9	chr20:30282000,chr20:30310200
ASCL1	up	265	BTBD3	0.5419	0.0678	6	chr20:11902100,chr20:11899800	0.0678	6	chr20:11902100,chr20:11899800
ASCL1	up	266	STPG1	0.4651	0.0683	3	chr1:24741900	0.0683	3	chr1:24741900
ASCL1	up	267	DCUN1D2	0.3741	0.069	5	chr13:114151720	0.069	5	chr13:114151720
ASCL1	up	268	TPP1	0.6823	0.0693	6	chr11:6643600	0.0693	6	chr11:6643600
ASCL1	up	269	CHRD	1.8717	0.0695	3	chr3:184089500	0.0695	3	chr3:184089500
ASCL1	up	270	LOXL2	0.6944	0.0695	2	chr8:23160400	0.0695	2	chr8:23160400
ASCL1	up	271	SLC6A17	0.5139	0.0701	6	chr1:110662756	0.0701	6	chr1:110662756
ASCL1	up	272	COMT	0.3645	0.0703	5	chr22:19941400	0.0703	5	chr22:19941400
ASCL1	up	273	SPON2	0.9084	0.07049	6	chr4:1201875	0.07049	6	chr4:1201875
ASCL1	up	274	JAG2	0.8225	0.07049	5	chr14:105614222	0.07049	5	chr14:105614222
ASCL1	up	275	NRN1L	0.35	0.0708	4	chr16:67916686	0.0708	4	chr16:67916686
ASCL1	up	276	VOPP1	0.367	0.0708	6	chr7:55602423	0.0708	6	chr7:55602423
ASCL1	up	277	PTPRU	0.5321	0.0713	5	chr1:29561207	0.0713	5	chr1:29561207
ASCL1	up	278	ELFN2	0.647	0.0713	5	chr22:37822113	0.0713	5	chr22:37822113
ASCL1	up	279	PADI2	0.8656	0.0714	6	chr1:17439167,chr1:17445900	0.0714	6	chr1:17439167,chr1:17445900
ASCL1	up	280	BARX1	1.308	0.0714	6	chr9:96671100	0.0714	6	chr9:96671100
ASCL1	up	281	CNPY1	0.8838	0.0714	5	chr7:155387172	0.0714	5	chr7:155387172
ASCL1	up	282	NECTIN1	0.4318	0.0717	5	chr11:119593300	0.0717	5	chr11:119593300
ASCL1	up	283	SPECC1L	0.2983	0.0719	4	chr22:24812400	0.0719	4	chr22:24812400
ASCL1	up	284	KCNN3	1.2252	0.0723	8	chr1:154810300,chr1:154842900	0.0723	8	chr1:154810300,chr1:154842900
ASCL1	up	285	ATP6V1B1	1.7772	0.0726	8	chr2:71163800,chr2:71163300	0.0726	8	chr2:71163800,chr2:71163300
ASCL1	up	286	SOX6	0.6179	0.0729	3	chr11:16633693	0.0729	3	chr11:16633693
ASCL1	up	287	ECE1	0.5006	0.0733	5	chr1:21665200	0.0733	5	chr1:21665200
ASCL1	up	288	VANGL1	0.2399	0.0733	3	chr1:116213700	0.0733	3	chr1:116213700
ASCL1	up	289	OPRD1	0.5254	0.0737	4	chr1:29139800	0.0737	4	chr1:29139800
ASCL1	up	290	TRPV3	0.2978	0.0738	8	chr17:3462031,chr17:3461180	0.0738	8	chr17:3462031,chr17:3461180
ASCL1	up	291	RGS3	0.2948	0.0738	6	chr9:116341906	0.0738	6	chr9:116341906
ASCL1	up	292	STK33	0.3054	0.0741	3	chr11:8616100	0.0741	3	chr11:8616100
ASCL1	up	293	MTSS1	0.5024	0.0743	3	chr8:125676400	0.0743	3	chr8:125676400
ASCL1	up	294	SIPA1L3	0.354	0.0743	9	chr19:38664100,chr19:38694800	0.0743	9	chr19:38664100,chr19:38694800
ASCL1	up	295	ANO9	1.3964	0.0747	5	chr11:444500,chr11:442000	0.0747	5	chr11:444500,chr11:442000
ASCL1	up	296	SIPA1L2	0.3361	0.0747	3	chr1:232552800	0.0747	3	chr1:232552800
ASCL1	up	297	CCDC136	0.3361	0.07489	10	chr7:128447489,chr7:128449700	0.07489	10	chr7:128447489,chr7:128449700
ASCL1	up	298	GRIK3	0.8231	0.0751	3	chr1:37317300	0.0751	3	chr1:37317300
ASCL1	up	299	ACSS1	0.9448	0.0756	6	chr20:24995800	0.0756	6	chr20:24995800
ASCL1	up	300	LTBP3	0.3253	0.0758	5	chr11:65319600	0.0758	5	chr11:65319600
ASCL1	up	301	RAB40B	0.2186	0.0761	6	chr17:80623981	0.0761	6	chr17:80623981
ASCL1	up	302	C2orf54	1.073	0.0767	3	chr2:241835400	0.0767	3	chr2:241835400
ASCL1	up	303	SH3GL2	0.998	0.0767	5	chr9:17627900,chr9:17579000	0.0767	5	chr9:17627900,chr9:17579000
ASCL1	up	304	GNAI2	0.2875	0.07679	4	chr3:50289420	0.07679	4	chr3:50289420
ASCL1	up	305	SIRT2	0.8781	0.07679	5	chr19:39376600	0.07679	5	chr19:39376600
ASCL1	up	306	SPECC1	0.2286	0.0769	5	chr17:19913300,chr17:19913076	0.0769	5	chr17:19913300,chr17:19913076
ASCL1	up	307	SLC22A31	0.8685	0.0776	6	chr16:89296900	0.0776	6	chr16:89296900
ASCL1	up	308	CNKSR3	0.5681	0.078	8	chr6:154912100,chr6:154831501	0.078	8	chr6:154912100,chr6:154831501
ASCL1	up	309	ID3	0.7504	0.0781	4	chr1:23888818	0.0781	4	chr1:23888818
ASCL1	up	310	PLK3	0.6202	0.0781	5	chr1:45268245,chr1:45265700	0.0781	5	chr1:45268245,chr1:45265700
ASCL1	up	311	KIF1A	0.7294	0.0784	6	chr2:241736400	0.0784	6	chr2:241736400
ASCL1	up	312	ZBTB18	0.7115	0.0784	9	chr1:244215400,chr1:244214500	0.0784	9	chr1:244215400,chr1:244214500
ASCL1	up	313	KLF13	0.6921	0.0784	5	chr15:31653500	0.0784	5	chr15:31653500
ASCL1	up	314	SAMD10	0.3236	0.0784	6	chr20:62606700	0.0784	6	chr20:62606700
ASCL1	up	315	MIR200CHG	0.7	0.0784	4	chr12:7071600,chr12:7072300	0.0784	4	chr12:7071600,chr12:7072300
ASCL1	up	316	FAM222A	0.83	0.07879	5	chr12:110153400	0.07879	5	chr12:110153400
ASCL1	up	317	EPHX1	0.337	0.07879	5	chr1:225999900,chr1:226012800	0.07879	5	chr1:225999900,chr1:226012800
ASCL1	up	318	FBLN7	0.8499	0.0789	4	chr2:112919500	0.0789	4	chr2:112919500
ASCL1	up	319	EXD3	0.2473	0.079	6	chr9:140260900	0.079	6	chr9:140260900
ASCL1	up	320	STK25	0.3376	0.0792	3	chr2:242439400	0.0792	3	chr2:242439400
ASCL1	up	321	MTMR9LP	0.3179	0.0795	9	chr1:32714100,chr1:32707200	0.0795	9	chr1:32714100,chr1:32707200
ASCL1	up	322	WNT4	1.0624	0.0796	6	chr1:22466534	0.0796	6	chr1:22466534
ASCL1	up	323	FAM174B	0.8524	0.07969	6	chr15:93197600	0.07969	6	chr15:93197600
ASCL1	up	324	JOSD2	0.876	0.0801	6	chr19:51003675	0.0801	6	chr19:51003675
ASCL1	up	325	MPRIP	0.5519	0.0804	6	chr17:17068105	0.0804	6	chr17:17068105
ASCL1	up	326	PLEKHB1	0.9599	0.0804	3	chr11:73358800	0.0804	3	chr11:73358800
ASCL1	up	327	HABP2	0.329	0.0805	6	chr10:115350386,chr10:115326900	0.0805	6	chr10:115350386,chr10:115326900
ASCL1	up	328	TMCO3	0.2855	0.08069	5	chr13:114151720	0.08069	5	chr13:114151720
ASCL1	up	329	CDK18	0.8189	0.0809	3	chr1:205505700	0.0809	3	chr1:205505700
ASCL1	up	330	MAPRE2	0.2778	0.0809	3	chr18:32621100	0.0809	3	chr18:32621100
ASCL1	up	331	MFSD12	0.2783	0.0809	10	chr19:3529492,chr19:3571600	0.0809	10	chr19:3529492,chr19:3571600
ASCL1	up	332	WNT9A	1.1088	0.08119	5	chr1:228129908	0.08119	5	chr1:228129908
ASCL1	up	333	ATXN7L1	0.2854	0.08119	6	chr7:105313800	0.08119	6	chr7:105313800
ASCL1	up	334	PKD1	0.6659	0.0815	4	chr16:2176590,chr16:2147904	0.0815	4	chr16:2176590,chr16:2147904
ASCL1	up	335	WNT10A	0.8746	0.0815	8	chr2:219751488,chr2:219744900	0.0815	8	chr2:219751488,chr2:219744900
ASCL1	up	336	LRRN2	0.7814	0.0815	8	chr1:204681600,chr1:204591389	0.0815	8	chr1:204681600,chr1:204591389
ASCL1	up	337	TRAF4	0.3312	0.0815	6	chr17:27074000	0.0815	6	chr17:27074000
ASCL1	up	338	EPOR	0.724	0.0815	4	chr19:11495000	0.0815	4	chr19:11495000
ASCL1	up	339	BCR	0.3895	0.0816	6	chr22:23555000	0.0816	6	chr22:23555000
ASCL1	up	340	SOX1-OT	0.8968	0.0816	3	chr13:112601800	0.0816	3	chr13:112601800
ASCL1	up	341	UCP2	0.9244	0.0816	2	chr11:73691400	0.0816	2	chr11:73691400
ASCL1	up	342	COMMD9	0.3787	0.0816	4	chr11:36296100	0.0816	4	chr11:36296100
ASCL1	up	343	HM13	0.3808	0.082	8	chr20:30154813,chr20:30153600	0.082	8	chr20:30154813,chr20:30153600
ASCL1	up	344	ZNF598	0.2806	0.0823	5	chr16:2057700	0.0823	5	chr16:2057700
ASCL1	up	345	RET	0.9916	0.0824	6	chr10:43577800	0.0824	6	chr10:43577800
ASCL1	up	346	DNAI2	0.5178	0.0826	6	chr17:72271000	0.0826	6	chr17:72271000
ASCL1	up	347	MAPK4	0.5957	0.0829	3	chr18:48237700	0.0829	3	chr18:48237700
ASCL1	up	348	SHC2	0.5472	0.0829	6	chr19:456920	0.0829	6	chr19:456920
ASCL1	up	349	KSR2	0.2783	0.0833	3	chr12:118407100	0.0833	3	chr12:118407100
ASCL1	up	350	B3GNT5	0.3177	0.0834	6	chr3:182984033	0.0834	6	chr3:182984033
ASCL1	up	351	HECTD4	0.5026	0.0836	3	chr12:112610300	0.0836	3	chr12:112610300
ASCL1	up	352	TMCC2	0.6432	0.0836	6	chr1:205198800	0.0836	6	chr1:205198800
ASCL1	up	353	LYST	0.745	0.0838	3	chr1:235877600	0.0838	3	chr1:235877600
ASCL1	up	354	TGFB2-OT1	0.6765	0.084	3	chr1:218613130	0.084	3	chr1:218613130
ASCL1	up	355	BAALC	1.1817	0.0841	3	chr8:104230200	0.0841	3	chr8:104230200
ASCL1	up	356	TADA2B	0.3076	0.0843	7	chr4:6959918,chr4:7045600	0.0843	7	chr4:6959918,chr4:7045600
ASCL1	up	357	TESC	0.8542	0.0844	4	chr12:117549900	0.0844	4	chr12:117549900
ASCL1	up	358	RAB36	0.7298	0.0844	6	chr22:23453100	0.0844	6	chr22:23453100
ASCL1	up	359	MMP23B	0.8229	0.0845	4	chr1:1565800	0.0845	4	chr1:1565800
ASCL1	up	360	CHRNA4	0.7247	0.0845	4	chr20:61993300	0.0845	4	chr20:61993300
ASCL1	up	361	EMC10	0.4064	0.0848	8	chr19:51003030,chr19:50979950	0.0848	8	chr19:51003030,chr19:50979950
ASCL1	up	362	CORO7	0.2643	0.0854	6	chr16:4459516	0.0854	6	chr16:4459516
ASCL1	up	363	PITPNM2	0.4825	0.0854	6	chr12:123590200	0.0854	6	chr12:123590200
ASCL1	up	364	FOXA2	1.3971	0.0859	3	chr20:22577400	0.0859	3	chr20:22577400
ASCL1	up	365	STARD10	0.7158	0.086	6	chr11:72485400,chr11:72505000	0.086	6	chr11:72485400,chr11:72505000
ASCL1	up	366	USH1C	0.6692	0.086	3	chr11:17574100	0.086	3	chr11:17574100
ASCL1	up	367	TNK2-AS1	0.667	0.0861	6	chr3:195642000	0.0861	6	chr3:195642000
ASCL1	up	368	KALRN	0.6	0.0866	3	chr3:123814800	0.0866	3	chr3:123814800
ASCL1	up	369	RRBP1	0.2592	0.0869	6	chr20:17627900	0.0869	6	chr20:17627900
ASCL1	up	370	PLK5	0.4059	0.087	3	chr19:1528600	0.087	3	chr19:1528600
ASCL1	up	371	SLC4A11	0.4961	0.0872	3	chr20:3204100	0.0872	3	chr20:3204100
ASCL1	up	372	PHF21B	0.5299	0.0874	4	chr22:45361086	0.0874	4	chr22:45361086
ASCL1	up	373	CYB561D1	0.4024	0.0876	6	chr1:110041130	0.0876	6	chr1:110041130
ASCL1	up	374	NAXE	0.6013	0.0876	2	chr1:156563200	0.0876	2	chr1:156563200
ASCL1	up	375	SYNE3	0.5469	0.0879	6	chr14:95930000	0.0879	6	chr14:95930000
ASCL1	up	376	YWHAZ	0.2943	0.0879	9	chr8:101919700,chr8:101963000	0.0879	9	chr8:101919700,chr8:101963000
ASCL1	up	377	IQSEC1	0.369	0.0881	5	chr3:13113943	0.0881	5	chr3:13113943
ASCL1	up	378	FOXJ1	1.9851	0.0883	2	chr17:74141800	0.0883	2	chr17:74141800
ASCL1	up	379	TSNARE1	0.2311	0.0889	6	chr8:143424196	0.0889	6	chr8:143424196
ASCL1	up	380	PLXNA2	1.3646	0.0891	3	chr1:208196700	0.0891	3	chr1:208196700
ASCL1	up	381	HCN2	0.2612	0.0891	6	chr19:588720	0.0891	6	chr19:588720
ASCL1	up	382	SIK1	0.4854	0.0892	6	chr21:44851000	0.0892	6	chr21:44851000
ASCL1	up	383	TOR4A	0.7369	0.0898	3	chr9:140168600	0.0898	3	chr9:140168600
ASCL1	up	384	SLC45A4	0.2451	0.0902	6	chr8:142245300,chr8:142238700	0.0902	6	chr8:142245300,chr8:142238700
ASCL1	up	385	AGXT	1.0128	0.0906	9	chr2:241821600,chr2:241807823	0.0906	9	chr2:241821600,chr2:241807823
ASCL1	up	386	CALY	0.6119	0.0907	2	chr10:135149734	0.0907	2	chr10:135149734
ASCL1	up	387	EHBP1L1	0.4188	0.0909	3	chr11:65342700	0.0909	3	chr11:65342700
ASCL1	up	388	PXYLP1	0.4589	0.0909	4	chr3:140948100	0.0909	4	chr3:140948100
ASCL1	up	389	SNTA1	0.2888	0.091	5	chr20:32109200	0.091	5	chr20:32109200
ASCL1	up	390	CFAP77	0.7184	0.0911	3	chr9:135286600	0.0911	3	chr9:135286600
ASCL1	up	391	IFFO1	0.2363	0.0912	3	chr12:6660362	0.0912	3	chr12:6660362
ASCL1	up	392	MOK	1.2431	0.0912	2	chr14:102771600	0.0912	2	chr14:102771600
ASCL1	up	393	GPAA1	0.2332	0.0912	3	chr8:145135210	0.0912	3	chr8:145135210
ASCL1	up	394	THAP7	0.5164	0.0913	5	chr22:21354500	0.0913	5	chr22:21354500
ASCL1	up	395	FANCE	0.5276	0.0913	4	chr6:35426100	0.0913	4	chr6:35426100
ASCL1	up	396	SH3PXD2A	0.6299	0.0916	3	chr10:105413600	0.0916	3	chr10:105413600
ASCL1	up	397	BRICD5	0.4521	0.0921	5	chr16:2259331	0.0921	5	chr16:2259331
ASCL1	up	398	CRYBA2	0.8674	0.0925	3	chr2:219864600	0.0925	3	chr2:219864600
ASCL1	up	399	NPTX1	0.9378	0.0926	6	chr17:78466198	0.0926	6	chr17:78466198
ASCL1	up	400	ZC3HAV1L	0.5036	0.0927	3	chr7:138719719	0.0927	3	chr7:138719719
ASCL1	up	401	FOXJ3	0.3735	0.0932	3	chr1:42805900	0.0932	3	chr1:42805900
ASCL1	up	402	NAV2	0.6379	0.0933	5	chr11:20058400,chr11:19901700	0.0933	5	chr11:20058400,chr11:19901700
ASCL1	up	403	SLF2	0.3215	0.0941	6	chr10:102672399	0.0941	6	chr10:102672399
ASCL1	up	404	GMDS-AS1	0.235	0.0947	4	chr6:2246700	0.0947	4	chr6:2246700
ASCL1	up	405	TPPP3	1.0103	0.0948	6	chr16:67434000	0.0948	6	chr16:67434000
ASCL1	up	406	PHLDA3	0.3639	0.095	6	chr1:201501100	0.095	6	chr1:201501100
ASCL1	up	407	PIK3IP1	0.372	0.095	3	chr22:31685600	0.095	3	chr22:31685600
ASCL1	up	408	DLGAP1-AS1	0.4008	0.0951	6	chr18:3595900,chr18:3594200	0.0951	6	chr18:3595900,chr18:3594200
ASCL1	up	409	THBS3	0.8468	0.0952	3	chr1:155177000	0.0952	3	chr1:155177000
ASCL1	up	410	GPX2	1.6531	0.0955	3	chr14:65405700	0.0955	3	chr14:65405700
ASCL1	up	411	CCDC57	0.322	0.0962	8	chr17:80080350,chr17:80110600	0.0962	8	chr17:80080350,chr17:80110600
ASCL1	up	412	THNSL2	0.3212	0.0964	2	chr2:88476400	0.0964	2	chr2:88476400
ASCL1	up	413	CUEDC1	0.4809	0.0965	6	chr17:55940656	0.0965	6	chr17:55940656
ASCL1	up	414	FATE1	0.8665	0.0966	2	chrX:150880600	0.0966	2	chrX:150880600
ASCL1	up	415	STXBP1	0.4467	0.0968	5	chr9:130441400,chr9:130423700	0.0968	5	chr9:130441400,chr9:130423700
ASCL1	up	416	ATG4D	0.2384	0.0972	3	chr19:10654200	0.0972	3	chr19:10654200
ASCL1	up	417	YKT6	0.3549	0.0975	6	chr7:44255600	0.0975	6	chr7:44255600
ASCL1	up	418	ARRDC1	0.3851	0.0976	3	chr9:140506300	0.0976	3	chr9:140506300
ASCL1	up	419	CACNB3	1.2649	0.0977	4	chr12:49216400,chr12:49212100	0.0977	4	chr12:49216400,chr12:49212100
ASCL1	up	420	SMOC1	1.4113	0.0977	2	chr14:70447300	0.0977	2	chr14:70447300
ASCL1	up	421	MFSD9	0.5437	0.0978	2	chr2:103352800	0.0978	2	chr2:103352800
ASCL1	up	422	MMP23A	0.8377	0.0979	4	chr1:1565800	0.0979	4	chr1:1565800
ASCL1	up	423	DENND6B	1.1291	0.0979	7	chr22:50754600,chr22:50757500	0.0979	7	chr22:50754600,chr22:50757500
ASCL1	up	424	SLCO3A1	0.8735	0.0979	3	chr15:92459100	0.0979	3	chr15:92459100
ASCL1	up	425	CDKN1A	1.2867	0.0981	7	chr6:36648255,chr6:36646600	0.0981	7	chr6:36648255,chr6:36646600
ASCL1	up	426	INS-IGF2	1.4638	0.0981	6	chr11:2232500	0.0981	6	chr11:2232500
ASCL1	up	427	KCTD17	0.4534	0.0981	6	chr22:37456941	0.0981	6	chr22:37456941
ASCL1	up	428	TCHH	1.2841	0.0981	3	chr1:152084280	0.0981	3	chr1:152084280
ASCL1	up	429	DUSP8	0.5916	0.0986	6	chr11:1585368	0.0986	6	chr11:1585368
ASCL1	up	430	NADSYN1	0.2762	0.0989	3	chr11:71238714	0.0989	3	chr11:71238714
ASCL1	up	431	RFX2	0.8225	0.0991	9	chr19:6020900,chr19:6199400	0.0991	9	chr19:6020900,chr19:6199400
ASCL1	up	432	CA8	0.8625	0.0994	3	chr8:61147700	0.0994	3	chr8:61147700
ASCL1	up	433	TPRN	0.2133	0.0994	3	chr9:140090200	0.0994	3	chr9:140090200
ASCL1	up	434	GMDS	0.2443	0.0996	6	chr6:2246700	0.0996	6	chr6:2246700
ASCL1	up	435	LRRC37A3	0.4933	0.0997	5	chr17:62883243,chr17:62915030	0.0997	5	chr17:62883243,chr17:62915030
ASCL1	up	436	ESPN	0.5046	0.0997	7	chr1:6483600,chr1:6508000	0.0997	7	chr1:6483600,chr1:6508000
ASCL1	up	437	LONRF2	0.5529	0.0997	3	chr2:100939200	0.0997	3	chr2:100939200
ASCL1	up	438	IGFN1	0.6639	0.1	6	chr1:201174900,chr1:201160000	0.1	6	chr1:201174900,chr1:201160000
ASCL1	up	439	RGS12	0.5501	0.1002	6	chr4:3366355	0.1002	6	chr4:3366355
ASCL1	up	440	NPC1	0.4228	0.1008	5	chr18:21158469	0.1008	5	chr18:21158469
ASCL1	up	441	DCLK2	0.6387	0.1008	3	chr4:151000500	0.1008	3	chr4:151000500
ASCL1	up	442	UBE2QL1	0.8353	0.1009	3	chr5:6505100	0.1009	3	chr5:6505100
ASCL1	up	443	FRMD3	0.6784	0.1012	3	chr9:85927700	0.1012	3	chr9:85927700
ASCL1	up	444	ABCA3	0.7006	0.1013	4	chr16:2329579	0.1013	4	chr16:2329579
ASCL1	up	445	TTC3	0.8616	0.1021	4	chr21:38432600	0.1021	4	chr21:38432600
ASCL1	up	446	MICAL3	0.2112	0.1022	3	chr22:18291700	0.1022	3	chr22:18291700
ASCL1	up	447	NTM	0.3439	0.1022	3	chr11:132206500	0.1022	3	chr11:132206500
ASCL1	up	448	TEF	0.9725	0.1026	8	chr22:41797877,chr22:41763400	0.1026	8	chr22:41797877,chr22:41763400
ASCL1	up	449	DPYSL4	0.6104	0.1029	5	chr10:133998600	0.1029	5	chr10:133998600
ASCL1	up	450	PTP4A3	0.4556	0.103	3	chr8:142424700	0.103	3	chr8:142424700
ASCL1	up	451	FARP2	0.3877	0.1032	6	chr2:242426200,chr2:242313000	0.1032	6	chr2:242426200,chr2:242313000
ASCL1	up	452	OR7E47P	0.1896	0.1032	3	chr12:52475200	0.1032	3	chr12:52475200
ASCL1	up	453	KLK12	1.3001	0.1032	4	chr19:51550200,chr19:51538200	0.1032	4	chr19:51550200,chr19:51538200
ASCL1	up	454	PLEK2	1.3927	0.1034	2	chr14:67879100	0.1034	2	chr14:67879100
ASCL1	up	455	HS3ST6	0.6997	0.1034	3	chr16:1959800	0.1034	3	chr16:1959800
ASCL1	up	456	RAB2A	0.1838	0.1039	3	chr8:61496300	0.1039	3	chr8:61496300
ASCL1	up	457	FAM84A	0.9465	0.104	6	chr2:14774700,chr2:14775800	0.104	6	chr2:14774700,chr2:14775800
ASCL1	up	458	ASTN2	0.9221	0.104	6	chr9:120176300,chr9:119449500	0.104	6	chr9:120176300,chr9:119449500
ASCL1	up	459	SCIN	1.7041	0.1042	3	chr7:12647000	0.1042	3	chr7:12647000
ASCL1	up	460	PRODH	0.5036	0.1043	3	chr22:18917200	0.1043	3	chr22:18917200
ASCL1	up	461	HSPG2	0.356	0.1048	9	chr1:22221100,chr1:22202200	0.1048	9	chr1:22221100,chr1:22202200
ASCL1	up	462	SLC34A3	0.6018	0.1049	5	chr9:140132600	0.1049	5	chr9:140132600
ASCL1	up	463	EXOC7	0.6786	0.1049	3	chr17:74102300	0.1049	3	chr17:74102300
ASCL1	up	464	CSTB	0.243	0.105	6	chr21:45199798	0.105	6	chr21:45199798
ASCL1	up	465	ABCC8	0.2142	0.1051	9	chr11:17413600,chr11:17435400	0.1051	9	chr11:17413600,chr11:17435400
ASCL1	up	466	SSTR2	0.5613	0.1055	4	chr17:71160506	0.1055	4	chr17:71160506
ASCL1	up	467	NAPA	0.4059	0.1066	7	chr19:47998200,chr19:48000500	0.1066	7	chr19:47998200,chr19:48000500
ASCL1	up	468	IQCH	0.3293	0.1067	2	chr15:67546900	0.1067	2	chr15:67546900
ASCL1	up	469	MAPK9	0.4674	0.1069	3	chr5:179720800	0.1069	3	chr5:179720800
ASCL1	up	470	CEP170B	0.3566	0.107	6	chr14:105347924	0.107	6	chr14:105347924
ASCL1	up	471	CFAP45	1.1421	0.107	2	chr1:159837600	0.107	2	chr1:159837600
ASCL1	up	472	CADM2	0.4873	0.107	2	chr3:85007672	0.107	2	chr3:85007672
ASCL1	up	473	TBC1D1	0.4702	0.1071	6	chr4:37981300,chr4:38111900	0.1071	6	chr4:37981300,chr4:38111900
ASCL1	up	474	ELAVL4	0.5315	0.1071	3	chr1:50576600	0.1071	3	chr1:50576600
ASCL1	up	475	CD151	0.2339	0.1071	4	chr11:831648	0.1071	4	chr11:831648
ASCL1	up	476	SLC44A4	1.0549	0.1072	3	chr6:31850321	0.1072	3	chr6:31850321
ASCL1	up	477	CER1	0.7698	0.1072	3	chr9:14722700	0.1072	3	chr9:14722700
ASCL1	up	478	LANCL2	0.2539	0.1076	10	chr7:55433900,chr7:55495700	0.1076	10	chr7:55433900,chr7:55495700
ASCL1	up	479	HERPUD1	0.94	0.1079	3	chr16:56965100	0.1079	3	chr16:56965100
ASCL1	up	480	BAIAP2	0.1893	0.1082	3	chr17:79039361	0.1082	3	chr17:79039361
ASCL1	up	481	KANK2	0.6605	0.1082	7	chr19:11302038,chr19:11308400	0.1082	7	chr19:11302038,chr19:11308400
ASCL1	up	482	TPD52	0.4601	0.1082	5	chr8:81119400	0.1082	5	chr8:81119400
ASCL1	up	483	FAM167A	0.7478	0.1085	3	chr8:11319400	0.1085	3	chr8:11319400
ASCL1	up	484	LINC02308	0.3914	0.109	3	chr14:81916600	0.109	3	chr14:81916600
ASCL1	up	485	SCN3A	1.2339	0.1092	5	chr2:166072700,chr2:166060400	0.1092	5	chr2:166072700,chr2:166060400
ASCL1	up	486	EPHB2	1.2988	0.1093	3	chr1:23077800	0.1093	3	chr1:23077800
ASCL1	up	487	ELN	0.5876	0.1096	5	chr7:73453925	0.1096	5	chr7:73453925
ASCL1	up	488	SHB	0.5394	0.1098	6	chr9:38022800	0.1098	6	chr9:38022800
ASCL1	up	489	CABIN1	0.293	0.1099	5	chr22:24463500,chr22:24552900	0.1099	5	chr22:24463500,chr22:24552900
ASCL1	up	490	FLI1	0.6584	0.11	3	chr11:128634800	0.11	3	chr11:128634800
ASCL1	up	491	SLC12A4	0.2073	0.11	5	chr16:67995500	0.11	5	chr16:67995500
ASCL1	up	492	MAP2	1.3808	0.1101	3	chr2:210296793	0.1101	3	chr2:210296793
ASCL1	up	493	ADGRA1	0.5505	0.1102	3	chr10:134853850	0.1102	3	chr10:134853850
ASCL1	up	494	PLEKHG3	0.4647	0.1102	4	chr14:65189283	0.1102	4	chr14:65189283
ASCL1	up	495	FXYD6	0.5679	0.1102	6	chr11:117704300	0.1102	6	chr11:117704300
ASCL1	up	496	CKB	0.5674	0.1107	6	chr14:103986400,chr14:103986600	0.1107	6	chr14:103986400,chr14:103986600
ASCL1	up	497	SVIL	0.7379	0.1108	4	chr10:29768600	0.1108	4	chr10:29768600
ASCL1	up	498	WNT11	1.0884	0.1114	4	chr11:75928900	0.1114	4	chr11:75928900
ASCL1	up	499	MXD4	0.8122	0.1116	4	chr4:2266100	0.1116	4	chr4:2266100
ASCL1	up	500	SUN2	0.8157	0.1116	6	chr22:39141202	0.1116	6	chr22:39141202
ASCL1	up	501	COL5A1	0.463	0.1119	3	chr9:137528219	0.1119	3	chr9:137528219
ASCL1	up	502	JAM3	0.4224	0.112	5	chr11:134015800	0.112	5	chr11:134015800
ASCL1	up	503	FHAD1	0.8487	0.1121	3	chr1:15505600	0.1121	3	chr1:15505600
ASCL1	up	504	ABTB1	0.5161	0.1122	2	chr3:127390400	0.1122	2	chr3:127390400
ASCL1	up	505	KDM4B	0.4869	0.1122	8	chr19:4981800,chr19:5080600	0.1122	8	chr19:4981800,chr19:5080600
ASCL1	up	506	PHYHIP	0.4969	0.1122	2	chr8:22086300	0.1122	2	chr8:22086300
ASCL1	up	507	RNF165	0.4852	0.1122	5	chr18:43924100,chr18:43913900	0.1122	5	chr18:43924100,chr18:43913900
ASCL1	up	508	CDH23	0.7654	0.1125	5	chr10:73204617	0.1125	5	chr10:73204617
ASCL1	up	509	TCF12	0.4479	0.1125	6	chr15:57551900	0.1125	6	chr15:57551900
ASCL1	up	510	HES1	0.6168	0.1126	5	chr3:193852800	0.1126	5	chr3:193852800
ASCL1	up	511	ZNF337	0.3506	0.113	5	chr20:25667400	0.113	5	chr20:25667400
ASCL1	up	512	TNS1	0.5477	0.1131	4	chr2:218798600	0.1131	4	chr2:218798600
ASCL1	up	513	R3HCC1	0.3162	0.1134	6	chr8:23146274,chr8:23146100	0.1134	6	chr8:23146274,chr8:23146100
ASCL1	up	514	HNRNPA3P11	0.3619	0.1138	6	chr15:57537488	0.1138	6	chr15:57537488
ASCL1	up	515	AP1M1	0.3427	0.114	5	chr19:16313076	0.114	5	chr19:16313076
ASCL1	up	516	MNX1	1.5693	0.1141	2	chr7:156809300	0.1141	2	chr7:156809300
ASCL1	up	517	MAL	1.5592	0.1141	2	chr2:95714100	0.1141	2	chr2:95714100
ASCL1	up	518	DYNLT3P1	0.2833	0.1141	5	chr20:17452900	0.1141	5	chr20:17452900
ASCL1	up	519	NKAIN4	0.9881	0.1143	4	chr20:61894400	0.1143	4	chr20:61894400
ASCL1	up	520	WSCD1	0.5587	0.1143	5	chr17:5963000	0.1143	5	chr17:5963000
ASCL1	up	521	PRKCE	0.4083	0.1147	2	chr2:46206200	0.1147	2	chr2:46206200
ASCL1	up	522	PLXNA1	0.4211	0.1148	4	chr3:126752843	0.1148	4	chr3:126752843
ASCL1	up	523	STMN3	0.4103	0.1151	2	chr20:62280300	0.1151	2	chr20:62280300
ASCL1	up	524	TOX3	0.3322	0.1153	6	chr16:52473400	0.1153	6	chr16:52473400
ASCL1	up	525	GPC1	0.7475	0.1154	4	chr2:241399504	0.1154	4	chr2:241399504
ASCL1	up	526	VASP	0.392	0.1154	3	chr19:46011800	0.1154	3	chr19:46011800
ASCL1	up	527	FBXO10	0.446	0.1154	4	chr9:37576500	0.1154	4	chr9:37576500
ASCL1	up	528	MYO18A	0.4613	0.1157	4	chr17:27416900,chr17:27419100	0.1157	4	chr17:27416900,chr17:27419100
ASCL1	up	529	SULF1	0.4173	0.1157	5	chr8:70515700,chr8:70475300	0.1157	5	chr8:70515700,chr8:70475300
ASCL1	up	530	NOL3	0.4248	0.116	3	chr16:67210900	0.116	3	chr16:67210900
ASCL1	up	531	PITX1	1.0521	0.1161	6	chr5:134345200	0.1161	6	chr5:134345200
ASCL1	up	532	TMEM250	0.1801	0.1162	4	chr9:139001600	0.1162	4	chr9:139001600
ASCL1	up	533	GRB7	0.2355	0.1162	3	chr17:37895900	0.1162	3	chr17:37895900
ASCL1	up	534	CCDC146	0.4676	0.1164	4	chr7:76756558	0.1164	4	chr7:76756558
ASCL1	up	535	TMEM198	0.5899	0.1168	5	chr2:220403818,chr2:220408600	0.1168	5	chr2:220403818,chr2:220408600
ASCL1	up	536	SEMA6B	0.5268	0.1168	6	chr19:4566700	0.1168	6	chr19:4566700
ASCL1	up	537	SCGN	0.7799	0.1169	3	chr6:25660400	0.1169	3	chr6:25660400
ASCL1	up	538	ADAM15	0.4966	0.1169	3	chr1:155025300	0.1169	3	chr1:155025300
ASCL1	up	539	FNDC11	0.9866	0.1171	6	chr20:62187195	0.1171	6	chr20:62187195
ASCL1	up	540	FLNC	1.0529	0.1171	5	chr7:128454774	0.1171	5	chr7:128454774
ASCL1	up	541	ASS1	1.1154	0.1171	6	chr9:133297427	0.1171	6	chr9:133297427
ASCL1	up	542	SMOC2	1.1339	0.1174	3	chr6:169033800	0.1174	3	chr6:169033800
ASCL1	up	543	NCOA1	0.4195	0.1176	8	chr2:24944600,chr2:24714616	0.1176	8	chr2:24944600,chr2:24714616
ASCL1	up	544	CLSTN3	0.4012	0.1176	6	chr12:7312900,chr12:7283100	0.1176	6	chr12:7312900,chr12:7283100
ASCL1	up	545	MSI2	0.3304	0.1179	5	chr17:55520600	0.1179	5	chr17:55520600
ASCL1	up	546	KRTAP5-AS1	0.3917	0.1179	6	chr11:1585368	0.1179	6	chr11:1585368
ASCL1	up	547	PRR5	0.6768	0.118	8	chr22:45107767,chr22:45097900	0.118	8	chr22:45107767,chr22:45097900
ASCL1	up	548	WBP2	0.2709	0.118	2	chr17:73843200	0.118	2	chr17:73843200
ASCL1	up	549	WDR81	0.251	0.1183	3	chr17:1618488	0.1183	3	chr17:1618488
ASCL1	up	550	SP6	1.5361	0.1185	2	chr17:45921100	0.1185	2	chr17:45921100
ASCL1	up	551	KRT80	0.3877	0.1185	10	chr12:52576300,chr12:52585800	0.1185	10	chr12:52576300,chr12:52585800
ASCL1	up	552	DGKD	0.4714	0.1187	8	chr2:234369800,chr2:234317600	0.1187	8	chr2:234369800,chr2:234317600
ASCL1	up	553	GPRC5C	0.8612	0.1188	3	chr17:72427000	0.1188	3	chr17:72427000
ASCL1	up	554	SUSD6	1.1809	0.1193	6	chr14:70178000	0.1193	6	chr14:70178000
ASCL1	up	555	AGAP3	0.3062	0.1193	5	chr7:150785056	0.1193	5	chr7:150785056
ASCL1	up	556	MCF2L-AS1	0.5203	0.12	4	chr13:113645300,chr13:113622900	0.12	4	chr13:113645300,chr13:113622900
ASCL1	up	557	TACC2	0.3136	0.1202	6	chr10:123923920	0.1202	6	chr10:123923920
ASCL1	up	558	NFASC	0.7142	0.1203	6	chr1:204803639	0.1203	6	chr1:204803639
ASCL1	up	559	DYNC1I1	0.6336	0.1203	3	chr7:95428000	0.1203	3	chr7:95428000
ASCL1	up	560	C9orf3	0.1835	0.1204	3	chr9:97794600	0.1204	3	chr9:97794600
ASCL1	up	561	BMP7	1.0496	0.1206	4	chr20:55770720	0.1206	4	chr20:55770720
ASCL1	up	562	CHGA	0.7429	0.1208	6	chr14:93423800	0.1208	6	chr14:93423800
ASCL1	up	563	CHMP4C	0.5406	0.1208	2	chr8:82644200	0.1208	2	chr8:82644200
ASCL1	up	564	SUSD2	0.6576	0.1211	2	chr22:24584000	0.1211	2	chr22:24584000
ASCL1	up	565	TGFB1	0.306	0.1213	4	chr19:41860745	0.1213	4	chr19:41860745
ASCL1	up	566	MORC4	0.438	0.1213	4	chrX:106243346	0.1213	4	chrX:106243346
ASCL1	up	567	TRPA1	1.0204	0.1213	3	chr8:72987900	0.1213	3	chr8:72987900
ASCL1	up	568	FAM71E1	0.1978	0.1213	3	chr19:50979950	0.1213	3	chr19:50979950
ASCL1	up	569	SMPD3	0.5991	0.1215	7	chr16:68407200,chr16:68405000	0.1215	7	chr16:68407200,chr16:68405000
ASCL1	up	570	CANT1	0.3466	0.1216	3	chr17:77001700	0.1216	3	chr17:77001700
ASCL1	up	571	POLL	0.185	0.1217	6	chr10:103347700	0.1217	6	chr10:103347700
ASCL1	up	572	ACOXL	0.8591	0.1221	6	chr2:111506300	0.1221	6	chr2:111506300
ASCL1	up	573	MDM2	0.8666	0.1224	5	chr12:69202800,chr12:69201500	0.1224	5	chr12:69202800,chr12:69201500
ASCL1	up	574	PTH2R	0.3425	0.1225	3	chr2:209272100	0.1225	3	chr2:209272100
ASCL1	up	575	AAGAB	0.2266	0.1225	2	chr15:67546900	0.1225	2	chr15:67546900
ASCL1	up	576	MICALCL	0.4346	0.1227	3	chr11:12293000	0.1227	3	chr11:12293000
ASCL1	up	577	MACF1	0.3133	0.1228	3	chr1:39815100	0.1228	3	chr1:39815100
ASCL1	up	578	TOR2A	0.414	0.1233	4	chr9:130489300	0.1233	4	chr9:130489300
ASCL1	up	579	EPS8L2	0.5352	0.1234	2	chr11:721900	0.1234	2	chr11:721900
ASCL1	up	580	ABCA7	0.576	0.1234	3	chr19:1041100	0.1234	3	chr19:1041100
ASCL1	up	581	TPCN1	0.2603	0.1235	7	chr12:113679400,chr12:113659300	0.1235	7	chr12:113679400,chr12:113659300
ASCL1	up	582	NOS3	0.5482	0.1236	3	chr7:150671300	0.1236	3	chr7:150671300
ASCL1	up	583	UPF3A	0.1825	0.1239	2	chr13:115047585	0.1239	2	chr13:115047585
ASCL1	up	584	SLC6A3	0.3843	0.1243	2	chr5:1545300	0.1243	2	chr5:1545300
ASCL1	up	585	ZFHX3	0.6252	0.1244	3	chr16:73081600	0.1244	3	chr16:73081600
ASCL1	up	586	BAHCC1	0.5262	0.1247	6	chr17:79366293	0.1247	6	chr17:79366293
ASCL1	up	587	IGFBP5	2.6681	0.1247	2	chr2:217545300	0.1247	2	chr2:217545300
ASCL1	up	588	LRRC10B	1.0175	0.1248	5	chr11:61301100,chr11:61276600	0.1248	5	chr11:61301100,chr11:61276600
ASCL1	up	589	SHISA2	0.7937	0.1252	3	chr13:26624900	0.1252	3	chr13:26624900
ASCL1	up	590	THAP7-AS1	0.3072	0.1253	5	chr22:21354500	0.1253	5	chr22:21354500
ASCL1	up	591	HEYL	0.36	0.1255	3	chr1:40103318	0.1255	3	chr1:40103318
ASCL1	up	592	FBLN2	0.8035	0.1257	5	chr3:13604800	0.1257	5	chr3:13604800
ASCL1	up	593	ZNF385A	0.4315	0.1258	2	chr12:54787300	0.1258	2	chr12:54787300
ASCL1	up	594	ICA1	0.5845	0.126	3	chr7:8302200	0.126	3	chr7:8302200
ASCL1	up	595	DGKZ	0.3142	0.12609	7	chr11:46379400,chr11:46366800	0.12609	7	chr11:46379400,chr11:46366800
ASCL1	up	596	LOXL1	0.8044	0.12609	2	chr15:74217200	0.12609	2	chr15:74217200
ASCL1	up	597	WDR34	0.27	0.1264	6	chr9:131397417	0.1264	6	chr9:131397417
ASCL1	up	598	VEGFB	0.322	0.1265	5	chr11:64003300,chr11:64005300	0.1265	5	chr11:64003300,chr11:64005300
ASCL1	up	599	SERINC4	0.3317	0.1265	5	chr15:44089600,chr15:44091500	0.1265	5	chr15:44089600,chr15:44091500
ASCL1	up	600	PTPRN2	0.8809	0.12659	3	chr7:158378600	0.12659	3	chr7:158378600
ASCL1	up	601	ST18	0.5068	0.127	5	chr8:53315300,chr8:53167300	0.127	5	chr8:53315300,chr8:53167300
ASCL1	up	602	FAM174A	0.7155	0.1275	5	chr5:99853100,chr5:99871100	0.1275	5	chr5:99853100,chr5:99871100
ASCL1	up	603	PIFO	1.1012	0.1277	2	chr1:111889200	0.1277	2	chr1:111889200
ASCL1	up	604	SPTB	0.6147	0.1278	4	chr14:65279400	0.1278	4	chr14:65279400
ASCL1	up	605	LZTS1	0.9062	0.1282	5	chr8:20151932	0.1282	5	chr8:20151932
ASCL1	up	606	CAPS	1.0747	0.1282	4	chr19:5949900	0.1282	4	chr19:5949900
ASCL1	up	607	IMPAD1	0.4527	0.1282	4	chr8:57927336	0.1282	4	chr8:57927336
ASCL1	up	608	KLHL41	0.656	0.1285	2	chr2:170364400	0.1285	2	chr2:170364400
ASCL1	up	609	ZNF517	1.215	0.1287	3	chr8:146046700	0.1287	3	chr8:146046700
ASCL1	up	610	AHNAK	0.3902	0.12889	3	chr11:62303700	0.12889	3	chr11:62303700
ASCL1	up	611	TMEM62	0.8596	0.12889	2	chr15:43426200	0.12889	2	chr15:43426200
ASCL1	up	612	ACTG1	0.4725	0.1292	4	chr17:79485500	0.1292	4	chr17:79485500
ASCL1	up	613	CHST8	0.3946	0.1292	2	chr19:34169800	0.1292	2	chr19:34169800
ASCL1	up	614	TRIO	0.2491	0.1293	4	chr5:14439930	0.1293	4	chr5:14439930
ASCL1	up	615	ARHGEF37	0.7542	0.1293	2	chr5:148962000	0.1293	2	chr5:148962000
ASCL1	up	616	RIMS3	0.472	0.1293	5	chr1:41129200	0.1293	5	chr1:41129200
ASCL1	up	617	SMIM5	0.3783	0.1295	5	chr17:73630200	0.1295	5	chr17:73630200
ASCL1	up	618	HECTD3	0.2642	0.1295	3	chr1:45476379	0.1295	3	chr1:45476379
ASCL1	up	619	PDE9A	0.2043	0.1296	5	chr21:44176195	0.1296	5	chr21:44176195
ASCL1	up	620	MYEOV	0.3908	0.1297	6	chr11:69189258,chr11:69061903	0.1297	6	chr11:69189258,chr11:69061903
ASCL1	up	621	LINC00673	0.827	0.12989	4	chr17:70585300	0.12989	4	chr17:70585300
ASCL1	up	622	PACS2	0.4188	0.1303	4	chr14:105843838	0.1303	4	chr14:105843838
ASCL1	up	623	MIB2	0.2775	0.13039	4	chr1:1565800	0.13039	4	chr1:1565800
ASCL1	up	624	APOPT1	0.226	0.1305	6	chr14:104061900	0.1305	6	chr14:104061900
ASCL1	up	625	PISD	0.2363	0.1305	6	chr22:32020042	0.1305	6	chr22:32020042
ASCL1	up	626	RASEF	0.5145	0.1306	3	chr9:85676900	0.1306	3	chr9:85676900
ASCL1	up	627	CASD1	0.3655	0.1308	2	chr7:94140000	0.1308	2	chr7:94140000
ASCL1	up	628	MYO5B	0.3732	0.1308	3	chr18:47392000	0.1308	3	chr18:47392000
ASCL1	up	629	CFAP46	0.4247	0.13139	4	chr10:134693031	0.13139	4	chr10:134693031
ASCL1	up	630	MAPKAPK2	0.7379	0.13139	6	chr1:206874100	0.13139	6	chr1:206874100
ASCL1	up	631	ZFYVE28	0.4998	0.13139	6	chr4:2298500,chr4:2420800	0.13139	6	chr4:2298500,chr4:2420800
ASCL1	up	632	PFDN5	0.2359	0.1315	3	chr12:53686300	0.1315	3	chr12:53686300
ASCL1	up	633	FAM201A	0.2255	0.1316	3	chr9:38620900	0.1316	3	chr9:38620900
ASCL1	up	634	HRAT92	0.5227	0.1317	4	chr7:563253	0.1317	4	chr7:563253
ASCL1	up	635	FYN	0.5181	0.1317	4	chr6:112032900,chr6:112195000	0.1317	4	chr6:112032900,chr6:112195000
ASCL1	up	636	BRF1	0.1814	0.1318	3	chr14:105679700	0.1318	3	chr14:105679700
ASCL1	up	637	LURAP1L	0.641	0.1318	2	chr9:12776600	0.1318	2	chr9:12776600
ASCL1	up	638	PREX1	0.632	0.13189	6	chr20:47299576	0.13189	6	chr20:47299576
ASCL1	up	639	GRIP1	0.1898	0.13189	2	chr12:67198700	0.13189	2	chr12:67198700
ASCL1	up	640	IL10RB	0.2128	0.132	7	chr21:34641700,chr21:34681400	0.132	7	chr21:34641700,chr21:34681400
ASCL1	up	641	GPR142	0.343	0.132	6	chr17:72370300	0.132	6	chr17:72370300
ASCL1	up	642	PTPRD	0.3846	0.132	5	chr9:8733400,chr9:10613100	0.132	5	chr9:8733400,chr9:10613100
ASCL1	up	643	PAX9	0.2787	0.1321	2	chr14:37130600	0.1321	2	chr14:37130600
ASCL1	up	644	CCDC183	0.5929	0.1322	5	chr9:139694500,chr9:139693400	0.1322	5	chr9:139694500,chr9:139693400
ASCL1	up	645	FGF9	0.3736	0.13239	4	chr13:22249800,chr13:22245400	0.13239	4	chr13:22249800,chr13:22245400
ASCL1	up	646	CRISPLD2	0.4838	0.1335	5	chr16:84898363	0.1335	5	chr16:84898363
ASCL1	up	647	MTMR1	0.3732	0.1335	4	chrX:149862400	0.1335	4	chrX:149862400
ASCL1	up	648	CBX5	0.2393	0.1336	3	chr12:54653400	0.1336	3	chr12:54653400
ASCL1	up	649	C20orf204	0.3973	0.1339	2	chr20:62665460	0.1339	2	chr20:62665460
ASCL1	up	650	ATP8B1	0.3568	0.1341	3	chr18:55373850	0.1341	3	chr18:55373850
ASCL1	up	651	CCDC30	0.2857	0.1341	3	chr1:42929100	0.1341	3	chr1:42929100
ASCL1	up	652	KLHL29	0.303	0.1342	3	chr2:23758000	0.1342	3	chr2:23758000
ASCL1	up	653	ETV6	0.2553	0.1342	3	chr12:11906300	0.1342	3	chr12:11906300
ASCL1	up	654	TRAPPC9	0.3544	0.1343	10	chr8:140859956,chr8:141467600	0.1343	10	chr8:140859956,chr8:141467600
ASCL1	up	655	COL22A1	0.9703	0.1345	6	chr8:139843200	0.1345	6	chr8:139843200
ASCL1	up	656	SMIM1	0.179	0.1346	6	chr1:3683901	0.1346	6	chr1:3683901
ASCL1	up	657	CLDN4	0.5411	0.1349	8	chr7:73241100,chr7:73242400	0.1349	8	chr7:73241100,chr7:73242400
ASCL1	up	658	RBM38	0.555	0.1351	6	chr20:55968900	0.1351	6	chr20:55968900
ASCL1	up	659	SNED1	0.7417	0.13519	6	chr2:241874858	0.13519	6	chr2:241874858
ASCL1	up	660	GCNT2	0.205	0.1354	3	chr6:10583400	0.1354	3	chr6:10583400
ASCL1	up	661	NOTUM	0.6379	0.1356	3	chr17:79925580	0.1356	3	chr17:79925580
ASCL1	up	662	KIAA0895L	0.3568	0.1358	3	chr16:67210900	0.1358	3	chr16:67210900
ASCL1	up	663	PDE6B	0.6302	0.1359	8	chr4:604428,chr4:645400	0.1359	8	chr4:604428,chr4:645400
ASCL1	up	664	CELSR1	0.9031	0.136	3	chr22:46769200	0.136	3	chr22:46769200
ASCL1	up	665	PLAT	0.6893	0.136	2	chr8:42059200	0.136	2	chr8:42059200
ASCL1	up	666	IGFBP3	0.8943	0.136	2	chr7:45960300	0.136	2	chr7:45960300
ASCL1	up	667	SZT2	0.242	0.1361	3	chr1:43905800	0.1361	3	chr1:43905800
ASCL1	up	668	MAP6D1	0.5144	0.13669	4	chr3:183533600,chr3:183543800	0.13669	4	chr3:183533600,chr3:183543800
ASCL1	up	669	FAAH	0.8341	0.137	3	chr1:46866200	0.137	3	chr1:46866200
ASCL1	up	670	BIK	0.4799	0.13719	4	chr22:43525300	0.13719	4	chr22:43525300
ASCL1	up	671	ZBTB42	0.5672	0.13719	6	chr14:105264176	0.13719	6	chr14:105264176
ASCL1	up	672	TMEM131	0.4341	0.13719	5	chr2:98382600,chr2:98381300	0.13719	5	chr2:98382600,chr2:98381300
ASCL1	up	673	PDGFA	0.5354	0.1375	4	chr7:563253	0.1375	4	chr7:563253
ASCL1	up	674	DGCR2	0.3076	0.13769	6	chr22:19104600	0.13769	6	chr22:19104600
ASCL1	up	675	MLXIPL	1.2111	0.138	3	chr7:73037600	0.138	3	chr7:73037600
ASCL1	up	676	SCRIB	0.2036	0.1381	5	chr8:144888200,chr8:144897400	0.1381	5	chr8:144888200,chr8:144897400
ASCL1	up	677	GDF15	1.1562	0.13819	5	chr19:18476018,chr19:18499500	0.13819	5	chr19:18476018,chr19:18499500
ASCL1	up	678	FBRSL1	0.2551	0.1383	6	chr12:133006700	0.1383	6	chr12:133006700
ASCL1	up	679	MTUS2	0.768	0.1383	3	chr13:30081800	0.1383	3	chr13:30081800
ASCL1	up	680	KCNH8	0.7748	0.1383	2	chr3:19188800	0.1383	2	chr3:19188800
ASCL1	up	681	PHF21A	0.3769	0.1385	5	chr11:45952000	0.1385	5	chr11:45952000
ASCL1	up	682	MAP2K3	0.4655	0.1386	4	chr17:21193257	0.1386	4	chr17:21193257
ASCL1	up	683	NAV1	0.4745	0.1386	3	chr1:201618700	0.1386	3	chr1:201618700
ASCL1	up	684	BCAT2	0.2464	0.1386	3	chr19:49321900	0.1386	3	chr19:49321900
ASCL1	up	685	KCNIP2	0.4842	0.13869	3	chr10:103602900	0.13869	3	chr10:103602900
ASCL1	up	686	PNPLA2	0.5123	0.13869	2	chr11:823800	0.13869	2	chr11:823800
ASCL1	up	687	SIL1	0.4775	0.13869	3	chr5:138470400	0.13869	3	chr5:138470400
ASCL1	up	688	STIM2	0.4952	0.1391	5	chr4:26856505	0.1391	5	chr4:26856505
ASCL1	up	689	MLLT6	0.2437	0.13919	5	chr17:36881017,chr17:36881000	0.13919	5	chr17:36881017,chr17:36881000
ASCL1	up	690	RGL3	0.4733	0.13919	3	chr19:11529200	0.13919	3	chr19:11529200
ASCL1	up	691	FAM102A	0.2807	0.1393	5	chr9:130739200	0.1393	5	chr9:130739200
ASCL1	up	692	MEIS2	0.8144	0.1395	2	chr15:37327300	0.1395	2	chr15:37327300
ASCL1	up	693	SYT4	1.3115	0.1395	5	chr18:40856100,chr18:40857600	0.1395	5	chr18:40856100,chr18:40857600
ASCL1	up	694	SUPT6H	0.2514	0.1396	2	chr17:27028200	0.1396	2	chr17:27028200
ASCL1	up	695	TMEM61	0.2012	0.14	6	chr1:55455300	0.14	6	chr1:55455300
ASCL1	up	696	ZDHHC1	0.3085	0.1404	9	chr16:67434000,chr16:67429900	0.1404	9	chr16:67434000,chr16:67429900
ASCL1	up	697	ADGRB1	0.3196	0.1412	3	chr8:143545200	0.1412	3	chr8:143545200
ASCL1	up	698	PPP1R37	0.3591	0.1412	10	chr19:45617400,chr19:45603589	0.1412	10	chr19:45617400,chr19:45603589
ASCL1	up	699	IFT140	0.4054	0.1416	3	chr16:1642854	0.1416	3	chr16:1642854
ASCL1	up	700	VAV2	0.7218	0.1416	6	chr9:136798000	0.1416	6	chr9:136798000
ASCL1	up	701	FAM19A5	0.346	0.1417	3	chr22:48970816	0.1417	3	chr22:48970816
ASCL1	up	702	GET4	0.2061	0.1417	3	chr7:915000	0.1417	3	chr7:915000
ASCL1	up	703	DYRK1B	1.0129	0.1419	3	chr19:40324200	0.1419	3	chr19:40324200
ASCL1	up	704	MYLK	0.7357	0.1422	2	chr3:123599900	0.1422	2	chr3:123599900
ASCL1	up	705	SRGAP1	0.4149	0.1424	2	chr12:64492600	0.1424	2	chr12:64492600
ASCL1	up	706	CHPF	0.4072	0.14249	5	chr2:220403818,chr2:220408600	0.14249	5	chr2:220403818,chr2:220408600
ASCL1	up	707	CIRBP	0.2947	0.1427	7	chr19:1255905,chr19:1266400	0.1427	7	chr19:1255905,chr19:1266400
ASCL1	up	708	DM1-AS	0.9896	0.14299	2	chr19:46269600	0.14299	2	chr19:46269600
ASCL1	up	709	GPR39	0.8735	0.1432	6	chr2:133339800	0.1432	6	chr2:133339800
ASCL1	up	710	HMCN2	0.2118	0.1433	6	chr9:133030900	0.1433	6	chr9:133030900
ASCL1	up	711	SOX4	0.374	0.1434	3	chr6:21501000	0.1434	3	chr6:21501000
ASCL1	up	712	LOC645166	0.5739	0.1436	2	chr1:148929800	0.1436	2	chr1:148929800
ASCL1	up	713	LOC100129617	1.2191	0.1438	3	chr16:81703600	0.1438	3	chr16:81703600
ASCL1	up	714	TRIM29	1.0977	0.1438	3	chr11:120003200	0.1438	3	chr11:120003200
ASCL1	up	715	THBD	0.4649	0.1441	2	chr20:23042600	0.1441	2	chr20:23042600
ASCL1	up	716	KIAA0895	0.8594	0.1441	3	chr7:36430100	0.1441	3	chr7:36430100
ASCL1	up	717	ULK1	0.5688	0.1442	3	chr12:132381500	0.1442	3	chr12:132381500
ASCL1	up	718	TMEM51-AS1	0.6107	0.1442	5	chr1:15505600	0.1442	5	chr1:15505600
ASCL1	up	719	IRAK1BP1	0.5027	0.1442	3	chr6:79577600	0.1442	3	chr6:79577600
ASCL1	up	720	BRI3	0.3394	0.1443	3	chr7:97908600	0.1443	3	chr7:97908600
ASCL1	up	721	HIST1H2BD	0.7007	0.1443	2	chr6:26158200	0.1443	2	chr6:26158200
ASCL1	up	722	BBS9	0.3945	0.1443	4	chr7:33419696	0.1443	4	chr7:33419696
ASCL1	up	723	FBXL14	0.3208	0.1443	2	chr12:1704200	0.1443	2	chr12:1704200
ASCL1	up	724	ZMAT4	0.3296	0.1444	3	chr8:40760100	0.1444	3	chr8:40760100
ASCL1	up	725	TP53I11	0.4622	0.14449	3	chr11:44965400	0.14449	3	chr11:44965400
ASCL1	up	726	ABLIM1	0.2189	0.14449	2	chr10:116336800	0.14449	2	chr10:116336800
ASCL1	up	727	BSN	0.3324	0.1447	5	chr3:49692700	0.1447	5	chr3:49692700
ASCL1	up	728	SPIRE2	0.2416	0.1448	6	chr16:89914000	0.1448	6	chr16:89914000
ASCL1	up	729	ABHD11	0.2037	0.14549	6	chr7:73157700,chr7:73153600	0.14549	6	chr7:73157700,chr7:73153600
ASCL1	up	730	VWA5B2	0.6666	0.1457	2	chr3:183948800	0.1457	2	chr3:183948800
ASCL1	up	731	DAAM1	0.3477	0.1459	3	chr14:59828300	0.1459	3	chr14:59828300
ASCL1	up	732	SEZ6L	0.4404	0.14599	3	chr22:26727100	0.14599	3	chr22:26727100
ASCL1	up	733	PLCB4	0.3882	0.1465	3	chr20:9048400	0.1465	3	chr20:9048400
ASCL1	up	734	ISL1	0.8626	0.1466	3	chr5:50679100	0.1466	3	chr5:50679100
ASCL1	up	735	CHN2	0.3083	0.1468	3	chr7:29372000	0.1468	3	chr7:29372000
ASCL1	up	736	ABHD12	0.186	0.1469	5	chr20:25261000,chr20:25371700	0.1469	5	chr20:25261000,chr20:25371700
ASCL1	up	737	NFKB2	0.4777	0.1472	2	chr10:104155500	0.1472	2	chr10:104155500
ASCL1	up	738	GNB1	0.2852	0.1474	4	chr1:1747800	0.1474	4	chr1:1747800
ASCL1	up	739	TNFRSF25	0.6485	0.1475	2	chr1:6525600	0.1475	2	chr1:6525600
ASCL1	up	740	ZNF609	0.2246	0.1476	5	chr15:64757000	0.1476	5	chr15:64757000
ASCL1	up	741	CLUAP1	0.266	0.148	6	chr16:3541100	0.148	6	chr16:3541100
ASCL1	up	742	SORCS2	0.6638	0.14829	5	chr4:7367600	0.14829	5	chr4:7367600
ASCL1	up	743	WDR60	0.446	0.1484	5	chr7:158768800,chr7:158649200	0.1484	5	chr7:158768800,chr7:158649200
ASCL1	up	744	TGFBRAP1	0.3211	0.1486	3	chr2:105945100	0.1486	3	chr2:105945100
ASCL1	up	745	CPNE7	0.7064	0.1489	2	chr16:89649100	0.1489	2	chr16:89649100
ASCL1	up	746	TTLL7	0.6541	0.1489	3	chr1:84464800	0.1489	3	chr1:84464800
ASCL1	up	747	RNF19A	0.1928	0.1489	2	chr8:101322900	0.1489	2	chr8:101322900
ASCL1	up	748	VGF	0.1851	0.1489	3	chr7:100815500	0.1489	3	chr7:100815500
ASCL1	up	749	CACFD1	0.7098	0.1489	3	chr9:136327200	0.1489	3	chr9:136327200
ASCL1	up	750	LZTFL1	0.2682	0.149	3	chr3:45959400	0.149	3	chr3:45959400
ASCL1	up	751	PRPF40B	0.1791	0.1495	3	chr12:49943700	0.1495	3	chr12:49943700
ASCL1	up	752	RAB40C	0.4302	0.1496	2	chr16:643600	0.1496	2	chr16:643600
ASCL1	up	753	DNALI1	0.8948	0.1496	3	chr1:38022600	0.1496	3	chr1:38022600
ASCL1	up	754	INPP5A	0.2322	0.14979	3	chr10:134363100	0.14979	3	chr10:134363100
ASCL1	up	755	ENKUR	0.9137	0.14979	2	chr10:25305300	0.14979	2	chr10:25305300
ASCL1	up	756	CHD9	0.2687	0.1499	6	chr16:53133000	0.1499	6	chr16:53133000
ASCL1	up	757	CALM1	0.3174	0.1501	3	chr14:90866100	0.1501	3	chr14:90866100
ASCL1	up	758	NR2E3	0.8072	0.1502	5	chr15:72096803	0.1502	5	chr15:72096803
ASCL1	up	759	FUK	0.2889	0.1504	4	chr16:70509341	0.1504	4	chr16:70509341
ASCL1	up	760	SPON1-AS1	0.398	0.1504	4	chr11:14275146	0.1504	4	chr11:14275146
ASCL1	up	761	PTDSS2	0.2379	0.1504	4	chr11:451368	0.1504	4	chr11:451368
ASCL1	up	762	RN7SL381P	0.4416	0.1504	6	chr16:85673700	0.1504	6	chr16:85673700
ASCL1	up	763	RASSF6	1.5716	0.1505	2	chr4:74485100	0.1505	2	chr4:74485100
ASCL1	up	764	CCDC50	0.5921	0.1506	2	chr3:191047000	0.1506	2	chr3:191047000
ASCL1	up	765	ZNF213-AS1	0.2395	0.151	3	chr16:3162400	0.151	3	chr16:3162400
ASCL1	up	766	DDRGK1	0.2964	0.1511	3	chr20:3175600	0.1511	3	chr20:3175600
ASCL1	up	767	TMEM51	0.512	0.1515	5	chr1:15505600	0.1515	5	chr1:15505600
ASCL1	up	768	CLEC11A	0.2298	0.1517	3	chr19:51224544	0.1517	3	chr19:51224544
ASCL1	up	769	PIGP	0.4447	0.1519	4	chr21:38432600	0.1519	4	chr21:38432600
ASCL1	up	770	ASGR2	0.3507	0.1521	4	chr17:7010500	0.1521	4	chr17:7010500
ASCL1	up	771	EFCAB1	0.8577	0.1522	4	chr8:49609300	0.1522	4	chr8:49609300
ASCL1	up	772	LYPD1	0.8871	0.1523	6	chr2:133339800	0.1523	6	chr2:133339800
ASCL1	up	773	MAP1LC3B	0.3985	0.1523	2	chr16:87422000	0.1523	2	chr16:87422000
ASCL1	up	774	SLC17A7	0.8375	0.1523	3	chr19:49946905	0.1523	3	chr19:49946905
ASCL1	up	775	KCNH5	0.406	0.1524	4	chr14:63555700	0.1524	4	chr14:63555700
ASCL1	up	776	RNA5SP123	0.5664	0.1527	4	chr3:12549706	0.1527	4	chr3:12549706
ASCL1	up	777	PIRT	1.1556	0.153	2	chr17:10740800	0.153	2	chr17:10740800
ASCL1	up	778	ENGASE	0.2436	0.1531	5	chr17:77082040	0.1531	5	chr17:77082040
ASCL1	up	779	ARHGAP23	0.5823	0.15359	6	chr17:36571700	0.15359	6	chr17:36571700
ASCL1	up	780	KIAA0930	0.4627	0.1542	6	chr22:45659046	0.1542	6	chr22:45659046
ASCL1	up	781	ZC3H12C	0.8094	0.1542	5	chr11:110001700	0.1542	5	chr11:110001700
ASCL1	up	782	TRAPPC12	0.255	0.1547	2	chr2:3480843	0.1547	2	chr2:3480843
ASCL1	up	783	LMF1	0.3177	0.155	4	chr16:1024912	0.155	4	chr16:1024912
ASCL1	up	784	TFDP2	0.3883	0.155	3	chr3:141746800	0.155	3	chr3:141746800
ASCL1	up	785	ST6GALNAC2	0.6238	0.1554	3	chr17:74594500	0.1554	3	chr17:74594500
ASCL1	up	786	COBL	0.5742	0.1554	6	chr7:51403000	0.1554	6	chr7:51403000
ASCL1	up	787	RAB3D	0.389	0.1555	3	chr19:11449000	0.1555	3	chr19:11449000
ASCL1	up	788	DMTN	1.0734	0.15559	2	chr8:21908500	0.15559	2	chr8:21908500
ASCL1	up	789	EVI5L	0.2469	0.156	5	chr19:7915535	0.156	5	chr19:7915535
ASCL1	up	790	PDZRN3	0.9937	0.1562	2	chr3:73642000	0.1562	2	chr3:73642000
ASCL1	up	791	SEMA4C	0.3414	0.1565	3	chr2:97536600	0.1565	3	chr2:97536600
ASCL1	up	792	TGFB2	0.7137	0.1568	3	chr1:218540300	0.1568	3	chr1:218540300
ASCL1	up	793	ATP9B	0.2057	0.1572	4	chr18:76824300,chr18:76829600	0.1572	4	chr18:76824300,chr18:76829600
ASCL1	up	794	RBFA	0.2342	0.1572	4	chr18:77804700	0.1572	4	chr18:77804700
ASCL1	up	795	STX17	0.2988	0.1572	2	chr9:102730800	0.1572	2	chr9:102730800
ASCL1	up	796	THPO	0.4782	0.1574	3	chr3:184089500	0.1574	3	chr3:184089500
ASCL1	up	797	RASD1	0.966	0.1574	6	chr17:17411021	0.1574	6	chr17:17411021
ASCL1	up	798	FAAH2	0.5874	0.1575	3	chrX:57313100	0.1575	3	chrX:57313100
ASCL1	up	799	FZD3	0.2014	0.15759	3	chr8:28446700	0.15759	3	chr8:28446700
ASCL1	up	800	BTBD11	0.5941	0.1587	3	chr12:107637300	0.1587	3	chr12:107637300
ASCL1	up	801	NPTXR	0.6352	0.1588	5	chr22:39224414	0.1588	5	chr22:39224414
ASCL1	up	802	ANKRD37	0.6519	0.159	3	chr4:186318400	0.159	3	chr4:186318400
ASCL1	up	803	PC	0.3037	0.1592	8	chr11:66719600,chr11:66725800	0.1592	8	chr11:66719600,chr11:66725800
ASCL1	up	804	STX1A	0.625	0.1595	2	chr7:73135900	0.1595	2	chr7:73135900
ASCL1	up	805	TMEM120A	0.2887	0.1596	4	chr7:75620550	0.1596	4	chr7:75620550
ASCL1	up	806	ADCY5	0.5282	0.1597	3	chr3:123109800	0.1597	3	chr3:123109800
ASCL1	up	807	AKT1	0.2683	0.15989	6	chr14:105264176	0.15989	6	chr14:105264176
ASCL1	up	808	EPCAM	0.5491	0.15989	3	chr2:47597200	0.15989	3	chr2:47597200
ASCL1	up	809	PROSER1	0.2938	0.16	3	chr13:39611800	0.16	3	chr13:39611800
ASCL1	up	810	ABHD2	0.7239	0.1602	6	chr15:89632105,chr15:89631200	0.1602	6	chr15:89632105,chr15:89631200
ASCL1	up	811	WHRN	0.6775	0.1602	3	chr9:117192600	0.1602	3	chr9:117192600
ASCL1	up	812	TRIM8	0.495	0.1606	6	chr10:104420935	0.1606	6	chr10:104420935
ASCL1	up	813	NYAP1	0.8621	0.1606	2	chr7:100088500	0.1606	2	chr7:100088500
ASCL1	up	814	ONECUT2	0.6723	0.1611	2	chr18:55103700	0.1611	2	chr18:55103700
ASCL1	up	815	TMEM259	0.1771	0.1612	3	chr19:1021800	0.1612	3	chr19:1021800
ASCL1	up	816	SLC9A3	0.1875	0.1612	3	chr5:529300	0.1612	3	chr5:529300
ASCL1	up	817	KCNK9	0.1817	0.1612	4	chr8:140658000	0.1612	4	chr8:140658000
ASCL1	up	818	TMEM132C	0.2602	0.16139	2	chr12:129112200	0.16139	2	chr12:129112200
ASCL1	up	819	MARCH6	0.3566	0.16139	3	chr5:10353900	0.16139	3	chr5:10353900
ASCL1	up	820	SEMA6D	0.746	0.16139	7	chr15:47593900,chr15:47477800	0.16139	7	chr15:47593900,chr15:47477800
ASCL1	up	821	NARF	0.3172	0.1618	3	chr17:80448400	0.1618	3	chr17:80448400
ASCL1	up	822	CHST12	0.4068	0.1618	5	chr7:2448600	0.1618	5	chr7:2448600
ASCL1	up	823	TIGD3	0.6073	0.16189	2	chr11:65122900	0.16189	2	chr11:65122900
ASCL1	up	824	EFHD2	0.6631	0.16189	3	chr1:15750900	0.16189	3	chr1:15750900
ASCL1	up	825	LMNA	0.2321	0.1622	3	chr1:156093700	0.1622	3	chr1:156093700
ASCL1	up	826	PFKFB4	0.7301	0.1623	3	chr3:48590000	0.1623	3	chr3:48590000
ASCL1	up	827	ATP2B3	0.9908	0.1625	3	chrX:152803200	0.1625	3	chrX:152803200
ASCL1	up	828	TENM4	0.3041	0.1627	2	chr11:78790200	0.1627	2	chr11:78790200
ASCL1	up	829	ARHGEF7	0.2322	0.16289	5	chr13:111954900	0.16289	5	chr13:111954900
ASCL1	up	830	ADRA2C	0.2153	0.163	3	chr4:3771600	0.163	3	chr4:3771600
ASCL1	up	831	USP2	0.3232	0.1633	5	chr11:119234300,chr11:119247400	0.1633	5	chr11:119234300,chr11:119247400
ASCL1	up	832	FOXP4	0.5559	0.16339	5	chr6:41552610	0.16339	5	chr6:41552610
ASCL1	up	833	MUC1	0.8372	0.1635	2	chr1:155159000	0.1635	2	chr1:155159000
ASCL1	up	834	CBX6	0.3875	0.1639	6	chr22:39270000	0.1639	6	chr22:39270000
ASCL1	up	835	HES4	0.6167	0.164	3	chr1:940711	0.164	3	chr1:940711
ASCL1	up	836	PLD5	0.3177	0.164	3	chr1:242613600	0.164	3	chr1:242613600
ASCL1	up	837	RNF213	0.2744	0.1643	4	chr17:78259305	0.1643	4	chr17:78259305
ASCL1	up	838	CTSA	0.3196	0.1645	5	chr20:44512464	0.1645	5	chr20:44512464
ASCL1	up	839	SLC25A51	0.2636	0.1645	3	chr9:37904300	0.1645	3	chr9:37904300
ASCL1	up	840	AES	0.3873	0.1646	5	chr19:3076200	0.1646	5	chr19:3076200
ASCL1	up	841	SNX29	0.9317	0.1648	3	chr16:12423300	0.1648	3	chr16:12423300
ASCL1	up	842	PHLDA1	0.3623	0.1651	5	chr12:76420780	0.1651	5	chr12:76420780
ASCL1	up	843	PCBP3	0.2693	0.1659	4	chr21:47281202	0.1659	4	chr21:47281202
ASCL1	up	844	WLS	0.8466	0.1659	4	chr1:68663800	0.1659	4	chr1:68663800
ASCL1	up	845	DCUN1D2-AS	0.2391	0.1661	4	chr13:114151720	0.1661	4	chr13:114151720
ASCL1	up	846	MAPK8IP3	0.5515	0.1662	3	chr16:1817500	0.1662	3	chr16:1817500
ASCL1	up	847	MTSS1L	0.4603	0.1665	6	chr16:70692056	0.1665	6	chr16:70692056
ASCL1	up	848	DPP3	0.2514	0.1668	5	chr11:66257254	0.1668	5	chr11:66257254
ASCL1	up	849	EXD2	0.182	0.1672	3	chr14:69658100	0.1672	3	chr14:69658100
ASCL1	up	850	SLC9A3-AS1	0.4767	0.1673	3	chr5:491100	0.1673	3	chr5:491100
ASCL1	up	851	PDGFB	0.257	0.1675	3	chr22:39635700	0.1675	3	chr22:39635700
ASCL1	up	852	HDAC4	0.2373	0.1676	6	chr2:240149663	0.1676	6	chr2:240149663
ASCL1	up	853	EFR3B	0.3144	0.1678	4	chr2:25291000,chr2:25264500	0.1678	4	chr2:25291000,chr2:25264500
ASCL1	up	854	ADGRL3	1.0169	0.1679	2	chr4:62076000	0.1679	2	chr4:62076000
ASCL1	up	855	SPSB1	0.754	0.168	4	chr1:9370198	0.168	4	chr1:9370198
ASCL1	up	856	CDK5R2	0.59	0.1681	2	chr2:219824400	0.1681	2	chr2:219824400
ASCL1	up	857	TJP3	0.6516	0.1681	3	chr19:3721700	0.1681	3	chr19:3721700
ASCL1	up	858	LSM14B	0.1798	0.1681	3	chr20:60705300	0.1681	3	chr20:60705300
ASCL1	up	859	JUN	0.2553	0.1682	3	chr1:59251500	0.1682	3	chr1:59251500
ASCL1	up	860	LRBA	0.2913	0.1684	4	chr4:151937300	0.1684	4	chr4:151937300
ASCL1	up	861	CHD6	0.2885	0.1684	4	chr20:40279200	0.1684	4	chr20:40279200
ASCL1	up	862	MTIF3	0.2591	0.169	2	chr13:28024900	0.169	2	chr13:28024900
ASCL1	up	863	ASB8	0.4761	0.1696	3	chr12:48551000	0.1696	3	chr12:48551000
ASCL1	up	864	ADAMTS17	0.9266	0.1699	2	chr15:100869100	0.1699	2	chr15:100869100
ASCL1	up	865	PEX16	0.2098	0.1699	3	chr11:45943800	0.1699	3	chr11:45943800
ASCL1	up	866	CEP41	0.199	0.17	3	chr7:130081800	0.17	3	chr7:130081800
ASCL1	up	867	SMYD3	0.2443	0.1703	5	chr1:246383300	0.1703	5	chr1:246383300
ASCL1	up	868	CCDC114	1.0428	0.1705	5	chr19:48836400	0.1705	5	chr19:48836400
ASCL1	up	869	MYZAP	1.0695	0.1706	2	chr15:57887300	0.1706	2	chr15:57887300
ASCL1	up	870	TCFL5	0.6999	0.1707	3	chr20:61518100	0.1707	3	chr20:61518100
ASCL1	up	871	DACT1	0.6979	0.1707	4	chr14:59130400	0.1707	4	chr14:59130400
ASCL1	up	872	HIST1H2AC	0.5524	0.1707	2	chr6:26126418	0.1707	2	chr6:26126418
ASCL1	up	873	DNER	1.9432	0.171	3	chr2:230580800	0.171	3	chr2:230580800
ASCL1	up	874	PEPD	0.2311	0.1711	5	chr19:33884400,chr19:33978077	0.1711	5	chr19:33884400,chr19:33978077
ASCL1	up	875	LRRC27	0.4944	0.1713	4	chr10:134161300	0.1713	4	chr10:134161300
ASCL1	up	876	CRB2	0.4853	0.1713	3	chr9:126137400	0.1713	3	chr9:126137400
ASCL1	up	877	MEF2D	0.3517	0.1714	3	chr1:156459000	0.1714	3	chr1:156459000
ASCL1	up	878	SOX1	1.0104	0.1714	3	chr13:112718800	0.1714	3	chr13:112718800
ASCL1	up	879	ITSN2	0.3276	0.1715	2	chr2:24432500	0.1715	2	chr2:24432500
ASCL1	up	880	NEBL	0.9053	0.1715	2	chr10:21103900	0.1715	2	chr10:21103900
ASCL1	up	881	FRY	0.849	0.1715	3	chr13:32802600	0.1715	3	chr13:32802600
ASCL1	up	882	PLXNB2	0.4788	0.1717	6	chr22:50728832	0.1717	6	chr22:50728832
ASCL1	up	883	SCO2	0.2529	0.1717	4	chr22:50962439	0.1717	4	chr22:50962439
ASCL1	up	884	KAT6A	0.2503	0.1719	5	chr8:41790929	0.1719	5	chr8:41790929
ASCL1	up	885	NDUFS8	0.234	0.172	2	chr11:67805865	0.172	2	chr11:67805865
ASCL1	up	886	VMAC	1.1843	0.172	4	chr19:5949900	0.172	4	chr19:5949900
ASCL1	up	887	SMAP1	0.2855	0.172	5	chr6:71373861,chr6:71377600	0.172	5	chr6:71373861,chr6:71377600
ASCL1	up	888	PRDM2	0.4905	0.1726	2	chr1:14075900	0.1726	2	chr1:14075900
ASCL1	up	889	GOLPH3	0.1898	0.1727	3	chr5:32173700	0.1727	3	chr5:32173700
ASCL1	up	890	SIX1	1.108	0.173	3	chr14:61120200	0.173	3	chr14:61120200
ASCL1	up	891	TXNIP	0.5477	0.173	2	chr1:145435400	0.173	2	chr1:145435400
ASCL1	up	892	ENPP4	0.6185	0.1734	3	chr6:46081300	0.1734	3	chr6:46081300
ASCL1	up	893	ZFPM1	0.464	0.1739	3	chr16:88523500	0.1739	3	chr16:88523500
ASCL1	up	894	CELP	0.2795	0.1739	3	chr9:135964800	0.1739	3	chr9:135964800
ASCL1	up	895	ZBTB1	0.2227	0.174	3	chr14:64971200	0.174	3	chr14:64971200
ASCL1	up	896	RABEP2	0.5121	0.1741	6	chr16:28922200	0.1741	6	chr16:28922200
ASCL1	up	897	ELMO1	0.5131	0.1741	4	chr7:37011100	0.1741	4	chr7:37011100
ASCL1	up	898	DOPEY2	0.4656	0.1745	2	chr21:37536300	0.1745	2	chr21:37536300
ASCL1	up	899	ADA	0.8589	0.1745	3	chr20:43275065	0.1745	3	chr20:43275065
ASCL1	up	900	TNFAIP8L1	0.8939	0.1745	3	chr19:4633779	0.1745	3	chr19:4633779
ASCL1	up	901	TOM1	0.3458	0.1748	4	chr22:35745982	0.1748	4	chr22:35745982
ASCL1	up	902	OGDH	0.3463	0.1752	3	chr7:44645900	0.1752	3	chr7:44645900
ASCL1	up	903	CELF3	0.6441	0.1755	2	chr1:151689400	0.1755	2	chr1:151689400
ASCL1	up	904	C5orf66	0.4369	0.1761	6	chr5:134345200	0.1761	6	chr5:134345200
ASCL1	up	905	PROM1	0.3985	0.1764	4	chr4:16125100,chr4:16085700	0.1764	4	chr4:16125100,chr4:16085700
ASCL1	up	906	SLC43A2	0.3311	0.177	2	chr17:1479000	0.177	2	chr17:1479000
ASCL1	up	907	BAIAP2-AS1	0.4062	0.1772	3	chr17:79039361	0.1772	3	chr17:79039361
ASCL1	up	908	KIF26B	0.326	0.1776	4	chr1:245306665	0.1776	4	chr1:245306665
ASCL1	up	909	LPGAT1	0.5471	0.1776	3	chr1:212005400	0.1776	3	chr1:212005400
ASCL1	up	910	CASP9	0.2215	0.1777	3	chr1:15815760	0.1777	3	chr1:15815760
ASCL1	up	911	MAMDC2	0.5161	0.1778	6	chr9:72629000	0.1778	6	chr9:72629000
ASCL1	up	912	SGSH	0.1931	0.178	5	chr17:78169400	0.178	5	chr17:78169400
ASCL1	up	913	IQCE	0.5403	0.1781	4	chr7:2644100	0.1781	4	chr7:2644100
ASCL1	up	914	CD46	0.2686	0.1784	3	chr1:207922300	0.1784	3	chr1:207922300
ASCL1	up	915	FXYD6-FXYD2	0.4888	0.1785	5	chr11:117741149	0.1785	5	chr11:117741149
ASCL1	up	916	DRC3	0.2295	0.1785	5	chr17:17907800	0.1785	5	chr17:17907800
ASCL1	up	917	ADAM8	0.4314	0.1788	5	chr10:135094759	0.1788	5	chr10:135094759
ASCL1	up	918	CHRNA3	0.3707	0.179	3	chr15:78918400	0.179	3	chr15:78918400
ASCL1	up	919	EP400NL	0.2259	0.1791	2	chr12:132562000	0.1791	2	chr12:132562000
ASCL1	up	920	SLC44A2	0.2125	0.1792	2	chr19:10736450	0.1792	2	chr19:10736450
ASCL1	up	921	SOX13	0.2588	0.1794	3	chr1:204044480	0.1794	3	chr1:204044480
ASCL1	up	922	C1QL1	1.3992	0.1794	2	chr17:43091000	0.1794	2	chr17:43091000
ASCL1	up	923	ARHGAP39	0.3012	0.1796	4	chr8:145899242	0.1796	4	chr8:145899242
ASCL1	up	924	SOX5	0.8421	0.18	2	chr12:23907968	0.18	2	chr12:23907968
ASCL1	up	925	PLEKHG5	0.6106	0.1802	6	chr1:6562078	0.1802	6	chr1:6562078
ASCL1	up	926	PKD1P6-NPIPP1	0.535	0.1808	2	chr16:15219630	0.1808	2	chr16:15219630
ASCL1	up	927	SRRM2	0.2047	0.1809	2	chr16:2799100	0.1809	2	chr16:2799100
ASCL1	up	928	H3F3B	0.2763	0.1811	3	chr17:73769433	0.1811	3	chr17:73769433
ASCL1	up	929	NES	0.4334	0.1814	3	chr1:156633154	0.1814	3	chr1:156633154
ASCL1	up	930	LHX1	1.0279	0.1815	5	chr17:35245996	0.1815	5	chr17:35245996
ASCL1	up	931	CALCB	1.2022	0.1815	6	chr11:15057171	0.1815	6	chr11:15057171
ASCL1	up	932	C2orf50	0.2182	0.1816	2	chr2:11268100	0.1816	2	chr2:11268100
ASCL1	up	933	IRGQ	0.2648	0.1818	3	chr19:44074500	0.1818	3	chr19:44074500
ASCL1	up	934	CCDC92	0.8382	0.1819	3	chr12:124413000	0.1819	3	chr12:124413000
ASCL1	up	935	APOLD1	0.4022	0.182	2	chr12:12929500	0.182	2	chr12:12929500
ASCL1	up	936	RTN4RL2	0.493	0.1822	2	chr11:57228700	0.1822	2	chr11:57228700
ASCL1	up	937	KLHL21	0.176	0.1825	2	chr1:6662353	0.1825	2	chr1:6662353
ASCL1	up	938	CALM3	0.2883	0.1825	4	chr19:47110641,chr19:47104700	0.1825	4	chr19:47110641,chr19:47104700
ASCL1	up	939	CEP19	0.3739	0.1827	2	chr3:196387700	0.1827	2	chr3:196387700
ASCL1	up	940	LOC100130899	0.6527	0.1827	2	chr22:40417700	0.1827	2	chr22:40417700
ASCL1	up	941	KMT5C	0.3587	0.1828	5	chr19:55850200,chr19:55852600	0.1828	5	chr19:55850200,chr19:55852600
ASCL1	up	942	SLC16A6	1.2668	0.183	3	chr17:66297700	0.183	3	chr17:66297700
ASCL1	up	943	SH3GLB1	0.4559	0.183	3	chr1:87222000	0.183	3	chr1:87222000
ASCL1	up	944	BOC	0.4471	0.1831	3	chr3:112985900	0.1831	3	chr3:112985900
ASCL1	up	945	FLNB-AS1	0.2133	0.1832	2	chr3:58150100	0.1832	2	chr3:58150100
ASCL1	up	946	CCDC96	0.7526	0.1833	4	chr4:6959918	0.1833	4	chr4:6959918
ASCL1	up	947	HINT3	0.1982	0.1833	3	chr6:126274800	0.1833	3	chr6:126274800
ASCL1	up	948	RNF187	0.2468	0.1834	3	chr1:228678200	0.1834	3	chr1:228678200
ASCL1	up	949	IQCD	0.4638	0.1835	6	chr12:113670900,chr12:113659300	0.1835	6	chr12:113670900,chr12:113659300
ASCL1	up	950	PKD1P6	0.5159	0.1838	2	chr16:15219630	0.1838	2	chr16:15219630
ASCL1	up	951	FANK1	0.5649	0.1839	2	chr10:127702300	0.1839	2	chr10:127702300
ASCL1	up	952	SLC27A2	0.4565	0.1839	2	chr15:50474400	0.1839	2	chr15:50474400
ASCL1	up	953	ACSS3	0.254	0.1841	3	chr12:81544500	0.1841	3	chr12:81544500
ASCL1	up	954	SYK	0.6587	0.1841	2	chr9:93593600	0.1841	2	chr9:93593600
ASCL1	up	955	TMEM171	0.5045	0.1841	3	chr5:72414300	0.1841	3	chr5:72414300
ASCL1	up	956	PAEP	0.7544	0.1844	2	chr9:138455200	0.1844	2	chr9:138455200
ASCL1	up	957	TPM1	0.3873	0.185	2	chr15:63341100	0.185	2	chr15:63341100
ASCL1	up	958	TM7SF2	0.4226	0.185	3	chr11:64879400	0.185	3	chr11:64879400
ASCL1	up	959	DSTN	0.3898	0.185	2	chr20:17550400	0.185	2	chr20:17550400
ASCL1	up	960	MADD	0.4066	0.185	2	chr11:47290868	0.185	2	chr11:47290868
ASCL1	up	961	WDR26	0.3283	0.185	3	chr1:224622500	0.185	3	chr1:224622500
ASCL1	up	962	LRRC8B	0.359	0.185	3	chr1:89990100	0.185	3	chr1:89990100
ASCL1	up	963	LRRC43	0.3454	0.185	2	chr12:122667600	0.185	2	chr12:122667600
ASCL1	up	964	ME3	0.4467	0.185	3	chr11:86383200	0.185	3	chr11:86383200
ASCL1	up	965	RFX1	0.3377	0.185	3	chr19:14117400	0.185	3	chr19:14117400
ASCL1	up	966	YPEL5	0.4795	0.185	2	chr2:30369400	0.185	2	chr2:30369400
ASCL1	up	967	TOGARAM1	0.3203	0.185	3	chr14:45431400	0.185	3	chr14:45431400
ASCL1	up	968	TMEM63A	0.3365	0.185	5	chr1:226088500,chr1:226035500	0.185	5	chr1:226088500,chr1:226035500
ASCL1	up	969	PPFIBP1	0.4423	0.185	2	chr12:27677400	0.185	2	chr12:27677400
ASCL1	up	970	FOLR1	0.4167	0.185	2	chr11:71900800	0.185	2	chr11:71900800
ASCL1	up	971	ZNF396	0.3328	0.185	2	chr18:32957300	0.185	2	chr18:32957300
ASCL1	up	972	ARHGEF3	0.5141	0.1855	3	chr3:56953600	0.1855	3	chr3:56953600
ASCL1	up	973	ARL4A	0.2219	0.1855	3	chr7:12727000	0.1855	3	chr7:12727000
ASCL1	up	974	MARCH9	0.8366	0.1856	2	chr12:58148600	0.1856	2	chr12:58148600
ASCL1	up	975	NAPRT	0.2561	0.1857	2	chr8:144659800	0.1857	2	chr8:144659800
ASCL1	up	976	TMEM132A	0.2924	0.1858	2	chr11:60693300	0.1858	2	chr11:60693300
ASCL1	up	977	RRAGA	0.3399	0.1858	3	chr9:19049200	0.1858	3	chr9:19049200
ASCL1	up	978	ARFGAP3	0.4757	0.1859	5	chr22:43265113	0.1859	5	chr22:43265113
ASCL1	up	979	SPAG6	1.0085	0.1862	2	chr10:22680400	0.1862	2	chr10:22680400
ASCL1	up	980	RAPGEF4	0.3978	0.1863	2	chr2:173608000	0.1863	2	chr2:173608000
ASCL1	up	981	PTPN6	0.2895	0.1871	5	chr12:7071600,chr12:7055700	0.1871	5	chr12:7071600,chr12:7055700
ASCL1	up	982	MNX1-AS1	0.7676	0.1875	2	chr7:156809300	0.1875	2	chr7:156809300
ASCL1	up	983	SGPP1	0.3526	0.1876	3	chr14:64255036	0.1876	3	chr14:64255036
ASCL1	up	984	ANO1	0.6424	0.1877	2	chr11:69938000	0.1877	2	chr11:69938000
ASCL1	up	985	SQSTM1	0.4376	0.1878	2	chr5:179230400	0.1878	2	chr5:179230400
ASCL1	up	986	PTTG1IP	0.4519	0.1878	4	chr21:46286800	0.1878	4	chr21:46286800
ASCL1	up	987	SSBP3	0.2014	0.1879	4	chr1:54775900	0.1879	4	chr1:54775900
ASCL1	up	988	DCAF5	0.4445	0.1879	4	chr14:69620800,chr14:69619800	0.1879	4	chr14:69620800,chr14:69619800
ASCL1	up	989	ADAMTS2	0.8252	0.188	3	chr5:178582214	0.188	3	chr5:178582214
ASCL1	up	990	RERE	0.186	0.188	2	chr1:8762105	0.188	2	chr1:8762105
ASCL1	up	991	ZNF580	0.1845	0.188	3	chr19:56151600	0.188	3	chr19:56151600
ASCL1	up	992	ZBTB7B	0.4457	0.1886	5	chr1:154973800	0.1886	5	chr1:154973800
ASCL1	up	993	ST14	0.3526	0.1887	6	chr11:130051400	0.1887	6	chr11:130051400
ASCL1	up	994	GHRH	0.7585	0.1887	2	chr20:35874400	0.1887	2	chr20:35874400
ASCL1	up	995	TP53BP1	0.3134	0.189	5	chr15:43806567,chr15:43803200	0.189	5	chr15:43806567,chr15:43803200
ASCL1	up	996	TTC13	0.4046	0.189	3	chr1:231114600	0.189	3	chr1:231114600
ASCL1	up	997	SGPP2	0.7613	0.189	2	chr2:223290400	0.189	2	chr2:223290400
ASCL1	up	998	SRRM4	1.083	0.1893	3	chr12:119444800	0.1893	3	chr12:119444800
ASCL1	up	999	ADPRHL1	0.4167	0.1893	2	chr13:114109800	0.1893	2	chr13:114109800
ASCL1	up	1000	MGST3	0.2252	0.1893	3	chr1:165600600	0.1893	3	chr1:165600600
ASCL1	up	1001	MYL5	0.2031	0.1895	4	chr4:676600	0.1895	4	chr4:676600
ASCL1	up	1002	CADM1	0.9313	0.1896	5	chr11:115291300,chr11:115375100	0.1896	5	chr11:115291300,chr11:115375100
ASCL1	up	1003	DUSP6	0.3684	0.1897	4	chr12:89739600	0.1897	4	chr12:89739600
ASCL1	up	1004	SCG5	0.7009	0.1898	2	chr15:32933800	0.1898	2	chr15:32933800
ASCL1	up	1005	LEFTY1	0.1806	0.1899	3	chr1:226096500	0.1899	3	chr1:226096500
ASCL1	up	1006	ATP6V0D1	0.4737	0.1899	3	chr16:67475200	0.1899	3	chr16:67475200
ASCL1	up	1007	MBD3	0.1781	0.19	2	chr19:1582400	0.19	2	chr19:1582400
ASCL1	up	1008	CRYM	0.3069	0.1901	2	chr16:21289300	0.1901	2	chr16:21289300
ASCL1	up	1009	PTPN23	0.2182	0.1901	2	chr3:47422600	0.1901	2	chr3:47422600
ASCL1	up	1010	SCRN3	0.3067	0.1901	3	chr2:175260400	0.1901	3	chr2:175260400
ASCL1	up	1011	TMED4	0.3061	0.1901	3	chr7:44621800	0.1901	3	chr7:44621800
ASCL1	up	1012	KIAA0319L	0.1768	0.1903	3	chr1:36021700	0.1903	3	chr1:36021700
ASCL1	up	1013	ADAM12	1.1811	0.1905	3	chr10:128039180	0.1905	3	chr10:128039180
ASCL1	up	1014	HIPK3	0.4089	0.1907	4	chr11:33346112,chr11:33279000	0.1907	4	chr11:33346112,chr11:33279000
ASCL1	up	1015	LRPAP1	0.5683	0.1907	4	chr4:3522279	0.1907	4	chr4:3522279
ASCL1	up	1016	TRPT1	0.1966	0.1908	2	chr11:63994338	0.1908	2	chr11:63994338
ASCL1	up	1017	AMACR	0.4303	0.1909	2	chr5:34001700	0.1909	2	chr5:34001700
ASCL1	up	1018	FNIP2	0.3081	0.1911	2	chr4:159791800	0.1911	2	chr4:159791800
ASCL1	up	1019	PLEKHJ1	0.1881	0.1911	3	chr19:2235500	0.1911	3	chr19:2235500
ASCL1	up	1020	CCDC40	0.7433	0.1916	4	chr17:77997073	0.1916	4	chr17:77997073
ASCL1	up	1021	AK9	0.6913	0.1918	3	chr6:110011800	0.1918	3	chr6:110011800
ASCL1	up	1022	IDH2	0.6195	0.192	2	chr15:90638900	0.192	2	chr15:90638900
ASCL1	up	1023	BRSK1	0.28	0.1922	3	chr19:55785700	0.1922	3	chr19:55785700
ASCL1	up	1024	MAFA	0.2571	0.1923	8	chr8:144487509,chr8:144513000	0.1923	8	chr8:144487509,chr8:144513000
ASCL1	up	1025	PICK1	0.4504	0.1924	2	chr22:38469600	0.1924	2	chr22:38469600
ASCL1	up	1026	KLF6	0.4849	0.1925	5	chr10:3848305	0.1925	5	chr10:3848305
ASCL1	up	1027	PSMG3-AS1	0.4721	0.1925	2	chr7:1602414	0.1925	2	chr7:1602414
ASCL1	up	1028	SCN7A	0.5329	0.1928	3	chr2:167350944	0.1928	3	chr2:167350944
ASCL1	up	1029	IL23A	0.3834	0.1928	2	chr12:56732600	0.1928	2	chr12:56732600
ASCL1	up	1030	TFCP2L1	0.6415	0.1929	3	chr2:122012500	0.1929	3	chr2:122012500
ASCL1	up	1031	ERICH1	0.2243	0.193	3	chr8:563800	0.193	3	chr8:563800
ASCL1	up	1032	RPTOR	0.227	0.1932	6	chr17:78933100	0.1932	6	chr17:78933100
ASCL1	up	1033	TEKT2	1.3863	0.1933	2	chr1:36550600	0.1933	2	chr1:36550600
ASCL1	up	1034	DLX2	1.303	0.1934	2	chr2:172967600	0.1934	2	chr2:172967600
ASCL1	up	1035	WDR5B	0.3799	0.1934	3	chr3:122135200	0.1934	3	chr3:122135200
ASCL1	up	1036	CRMP1	0.552	0.1939	5	chr4:5933900	0.1939	5	chr4:5933900
ASCL1	up	1037	ATP2C2	0.9935	0.194	3	chr16:84554700	0.194	3	chr16:84554700
ASCL1	up	1038	AHDC1	0.3537	0.1944	2	chr1:27918800	0.1944	2	chr1:27918800
ASCL1	up	1039	GAS6	1.0537	0.1946	5	chr13:114611300	0.1946	5	chr13:114611300
ASCL1	up	1040	STMN1	0.3606	0.1946	3	chr1:26216300	0.1946	3	chr1:26216300
ASCL1	up	1041	EYA2	0.9328	0.1946	6	chr20:45557530	0.1946	6	chr20:45557530
ASCL1	up	1042	STK32C	0.6172	0.1948	5	chr10:134045600	0.1948	5	chr10:134045600
ASCL1	up	1043	SBNO2	0.2815	0.1953	6	chr19:1136890,chr19:1174200	0.1953	6	chr19:1136890,chr19:1174200
ASCL1	up	1044	SYNE2	0.3493	0.1954	6	chr14:64255036	0.1954	6	chr14:64255036
ASCL1	up	1045	CD9	0.3003	0.1956	3	chr12:6375800	0.1956	3	chr12:6375800
ASCL1	up	1046	LOC642852	0.1837	0.1956	3	chr21:46701432	0.1956	3	chr21:46701432
ASCL1	up	1047	SND1	0.3431	0.1959	2	chr7:127471600	0.1959	2	chr7:127471600
ASCL1	up	1048	VAX2	0.5823	0.196	5	chr2:71149900	0.196	5	chr2:71149900
ASCL1	up	1049	UBA6-AS1	0.355	0.196	2	chr4:68567000	0.196	2	chr4:68567000
ASCL1	up	1050	AKAP13	0.3614	0.196	2	chr15:86226600	0.196	2	chr15:86226600
ASCL1	up	1051	RPS19BP1	0.2582	0.1964	3	chr22:39925000	0.1964	3	chr22:39925000
ASCL1	up	1052	CPEB3	0.2848	0.1965	2	chr10:94050200	0.1965	2	chr10:94050200
ASCL1	up	1053	POMT1	0.3131	0.1965	3	chr9:134378200	0.1965	3	chr9:134378200
ASCL1	up	1054	PLIN4	0.4472	0.1967	3	chr19:4503708	0.1967	3	chr19:4503708
ASCL1	up	1055	RTL10	0.2208	0.197	3	chr22:19836000	0.197	3	chr22:19836000
ASCL1	up	1056	TSSK2	0.2373	0.197	4	chr22:19104600	0.197	4	chr22:19104600
ASCL1	up	1057	CTDSP2	0.3685	0.1972	2	chr12:58289000	0.1972	2	chr12:58289000
ASCL1	up	1058	OBSL1	0.2939	0.1973	2	chr2:220436400	0.1973	2	chr2:220436400
ASCL1	up	1059	HMGN3	0.2735	0.1973	2	chr6:79944400	0.1973	2	chr6:79944400
ASCL1	up	1060	ZC3H18	0.2269	0.1974	3	chr16:88668600	0.1974	3	chr16:88668600
ASCL1	up	1061	TMEM87B	0.2018	0.1974	2	chr2:112813200	0.1974	2	chr2:112813200
ASCL1	up	1062	MBP	0.3006	0.1986	4	chr18:74809800,chr18:74844300	0.1986	4	chr18:74809800,chr18:74844300
ASCL1	up	1063	AFF4	0.331	0.1988	3	chr5:132299200	0.1988	3	chr5:132299200
ASCL1	up	1064	KIAA0232	0.335	0.1992	5	chr4:6781400	0.1992	5	chr4:6781400
ASCL1	up	1065	ACOX3	0.2386	0.1992	3	chr4:8442600	0.1992	3	chr4:8442600
ASCL1	up	1066	PLEKHA6	0.2324	0.1993	2	chr1:204338100	0.1993	2	chr1:204338100
ASCL1	up	1067	SOX8	0.3031	0.1994	3	chr16:1024912	0.1994	3	chr16:1024912
ASCL1	up	1068	CLIC6	0.4393	0.1994	2	chr21:36063100	0.1994	2	chr21:36063100
ASCL1	up	1069	HCFC2	0.5097	0.1998	2	chr12:104449900	0.1998	2	chr12:104449900
ASCL1	up	1070	ATRN	0.1781	0.1999	2	chr20:3454700	0.1999	2	chr20:3454700
ASCL1	up	1071	FBXL16	0.504	0.2	3	chr16:746000	0.2	3	chr16:746000
ASCL1	up	1072	PRKAG2	0.2685	0.2001	3	chr7:151525300	0.2001	3	chr7:151525300
ASCL1	up	1073	CYB5R3	0.5991	0.2002	3	chr22:43042200	0.2002	3	chr22:43042200
ASCL1	up	1074	UBE2G2	0.1779	0.2004	2	chr21:46193600	0.2004	2	chr21:46193600
ASCL1	up	1075	CLTC	0.2069	0.2005	2	chr17:57696600	0.2005	2	chr17:57696600
ASCL1	up	1076	C11orf52	0.2233	0.2006	2	chr11:111789500	0.2006	2	chr11:111789500
ASCL1	up	1077	NTNG2	0.3184	0.2008	3	chr9:135117300	0.2008	3	chr9:135117300
ASCL1	up	1078	NAV2-AS2	0.2402	0.2009	2	chr11:20058400	0.2009	2	chr11:20058400
ASCL1	up	1079	TSPAN15	0.206	0.2009	4	chr10:71239031	0.2009	4	chr10:71239031
ASCL1	up	1080	RIMBP2	1.1842	0.201	2	chr12:131034700	0.201	2	chr12:131034700
ASCL1	up	1081	CELF2	0.4668	0.2013	3	chr10:11255324	0.2013	3	chr10:11255324
ASCL1	up	1082	PRRC2B	0.3328	0.2014	5	chr9:134361600	0.2014	5	chr9:134361600
ASCL1	up	1083	KIF3B	0.2143	0.2015	2	chr20:30870300	0.2015	2	chr20:30870300
ASCL1	up	1084	LRIG3	0.4443	0.2017	2	chr12:59271200	0.2017	2	chr12:59271200
ASCL1	up	1085	KLHL42	0.4297	0.2021	4	chr12:27971396,chr12:27933600	0.2021	4	chr12:27971396,chr12:27933600
ASCL1	up	1086	RPS6KA2	0.2621	0.2022	3	chr6:167164864	0.2022	3	chr6:167164864
ASCL1	up	1087	ITGA6	0.4105	0.2027	2	chr2:173353600	0.2027	2	chr2:173353600
ASCL1	up	1088	VASN	0.554	0.2027	3	chr16:4425100	0.2027	3	chr16:4425100
ASCL1	up	1089	CEND1	0.6549	0.2029	2	chr11:789600	0.2029	2	chr11:789600
ASCL1	up	1090	PRELID3A	0.2049	0.203	6	chr18:12396700	0.203	6	chr18:12396700
ASCL1	up	1091	DNAJC5	0.4906	0.203	3	chr20:62528000	0.203	3	chr20:62528000
ASCL1	up	1092	EIF4E3	0.381	0.203	2	chr3:71775118	0.203	2	chr3:71775118
ASCL1	up	1093	SDK2	0.3753	0.2031	2	chr17:71504800	0.2031	2	chr17:71504800
ASCL1	up	1094	CREB3L1	0.553	0.2031	3	chr11:46301400	0.2031	3	chr11:46301400
ASCL1	up	1095	FBXO32	0.2341	0.2031	2	chr8:124547468	0.2031	2	chr8:124547468
ASCL1	up	1096	ZBTB40	0.2129	0.2031	3	chr1:22777100	0.2031	3	chr1:22777100
ASCL1	up	1097	TECPR1	0.4593	0.2032	2	chr7:97880900	0.2032	2	chr7:97880900
ASCL1	up	1098	TPRG1L	0.383	0.2033	4	chr1:3542200	0.2033	4	chr1:3542200
ASCL1	up	1099	NAB1	0.1952	0.2033	2	chr2:191513200	0.2033	2	chr2:191513200
ASCL1	up	1100	BABAM1	0.2085	0.2033	2	chr19:17362600	0.2033	2	chr19:17362600
ASCL1	up	1101	FBXL20	0.3702	0.2033	2	chr17:37404800	0.2033	2	chr17:37404800
ASCL1	up	1102	ABCG1	0.8072	0.2034	3	chr21:43727300	0.2034	3	chr21:43727300
ASCL1	up	1103	TOLLIP	0.2385	0.2036	2	chr11:1316962	0.2036	2	chr11:1316962
ASCL1	up	1104	OSBPL5	0.252	0.2036	6	chr11:3152081	0.2036	6	chr11:3152081
ASCL1	up	1105	TCP11L1	0.2975	0.2038	3	chr11:33082100	0.2038	3	chr11:33082100
ASCL1	up	1106	SCRN2	0.2361	0.2039	2	chr17:45921100	0.2039	2	chr17:45921100
ASCL1	up	1107	ACKR3	0.8742	0.2044	2	chr2:237488400	0.2044	2	chr2:237488400
ASCL1	up	1108	FMN2	0.5432	0.2045	2	chr1:240254500	0.2045	2	chr1:240254500
ASCL1	up	1109	SNAI1	0.2643	0.2049	3	chr20:48599400	0.2049	3	chr20:48599400
ASCL1	up	1110	LGR5	0.4673	0.2049	2	chr12:71850300	0.2049	2	chr12:71850300
ASCL1	up	1111	KLHDC10	0.3379	0.2055	8	chr7:129794300,chr7:129710600	0.2055	8	chr7:129794300,chr7:129710600
ASCL1	up	1112	BAZ2A	0.2934	0.2057	3	chr12:57022900	0.2057	3	chr12:57022900
ASCL1	up	1113	RAB3B	0.7781	0.2057	5	chr1:52440000,chr1:52456500	0.2057	5	chr1:52440000,chr1:52456500
ASCL1	up	1114	ID2	1.0774	0.2059	2	chr2:8825300	0.2059	2	chr2:8825300
ASCL1	up	1115	WDR66	0.5316	0.2061	3	chr12:122439500	0.2061	3	chr12:122439500
ASCL1	up	1116	EEPD1	0.2689	0.2064	2	chr7:36187600	0.2064	2	chr7:36187600
ASCL1	up	1117	GPRC5B	0.1965	0.2065	3	chr16:19890900	0.2065	3	chr16:19890900
ASCL1	up	1118	RANBP3	0.2303	0.2069	3	chr19:5949900	0.2069	3	chr19:5949900
ASCL1	up	1119	ETS2	0.6305	0.207	3	chr21:40225500	0.207	3	chr21:40225500
ASCL1	up	1120	C11orf49	0.4074	0.2075	4	chr11:47152200	0.2075	4	chr11:47152200
ASCL1	up	1121	FBXO31	0.1997	0.2077	2	chr16:87421800	0.2077	2	chr16:87421800
ASCL1	up	1122	GDPD5	0.2339	0.2077	3	chr11:75188200	0.2077	3	chr11:75188200
ASCL1	up	1123	PTPRM	0.2192	0.2083	2	chr18:8348400	0.2083	2	chr18:8348400
ASCL1	up	1124	PCGF5	0.3683	0.2085	3	chr10:92970300	0.2085	3	chr10:92970300
ASCL1	up	1125	FBXW7	0.4131	0.2087	6	chr4:153289380	0.2087	6	chr4:153289380
ASCL1	up	1126	MFNG	1.2243	0.2088	2	chr22:37862100	0.2088	2	chr22:37862100
ASCL1	up	1127	CACNA1E	0.6776	0.209	2	chr1:181483700	0.209	2	chr1:181483700
ASCL1	up	1128	VEZF1	0.3391	0.209	4	chr17:56070800,chr17:56065900	0.209	4	chr17:56070800,chr17:56065900
ASCL1	up	1129	NNAT	0.7224	0.209	2	chr20:36129000	0.209	2	chr20:36129000
ASCL1	up	1130	CAMK1D	0.7706	0.2091	2	chr10:12849000	0.2091	2	chr10:12849000
ASCL1	up	1131	ID4	0.8914	0.2091	2	chr6:19892700	0.2091	2	chr6:19892700
ASCL1	up	1132	GAB1	0.3913	0.2091	4	chr4:144284118	0.2091	4	chr4:144284118
ASCL1	up	1133	TMEM9	0.1846	0.2092	2	chr1:201140800	0.2092	2	chr1:201140800
ASCL1	up	1134	LRP5	0.1986	0.2092	5	chr11:68179400	0.2092	5	chr11:68179400
ASCL1	up	1135	SH3BGRL3	0.5244	0.2094	2	chr1:26606600	0.2094	2	chr1:26606600
ASCL1	up	1136	NCS1	0.2066	0.2095	4	chr9:132982287	0.2095	4	chr9:132982287
ASCL1	up	1137	ST3GAL5	0.2899	0.2098	4	chr2:86116922	0.2098	4	chr2:86116922
ASCL1	up	1138	SEC61B	0.3755	0.2098	3	chr9:101984500	0.2098	3	chr9:101984500
ASCL1	up	1139	SHD	1.7098	0.2098	2	chr19:4296700	0.2098	2	chr19:4296700
ASCL1	up	1140	MAPK8IP1	0.3586	0.2099	4	chr11:45918200	0.2099	4	chr11:45918200
ASCL1	up	1141	RSPH3	0.5507	0.21	3	chr6:159421400	0.21	3	chr6:159421400
ASCL1	up	1142	NDEL1	0.1929	0.2101	2	chr17:8362700	0.2101	2	chr17:8362700
ASCL1	up	1143	RALGAPA2	0.3361	0.2101	3	chr20:20605700	0.2101	3	chr20:20605700
ASCL1	up	1144	DNAJC4	0.3348	0.2102	4	chr11:63994338	0.2102	4	chr11:63994338
ASCL1	up	1145	GRASP	0.4378	0.2102	2	chr12:52412600	0.2102	2	chr12:52412600
ASCL1	up	1146	TFG	0.2385	0.2102	2	chr3:100428400	0.2102	2	chr3:100428400
ASCL1	up	1147	HIST1H2BC	0.3655	0.2103	2	chr6:26126418	0.2103	2	chr6:26126418
ASCL1	up	1148	B9D2	0.3703	0.2105	3	chr19:41880000	0.2105	3	chr19:41880000
ASCL1	up	1149	PCM1	0.2399	0.2105	3	chr8:17781800	0.2105	3	chr8:17781800
ASCL1	up	1150	UTS2R	0.661	0.2106	5	chr17:80311400	0.2106	5	chr17:80311400
ASCL1	up	1151	MGRN1	0.1866	0.2106	4	chr16:4712000	0.2106	4	chr16:4712000
ASCL1	up	1152	MCAT	0.1879	0.2106	2	chr22:43525300	0.2106	2	chr22:43525300
ASCL1	up	1153	SPINT1	0.4503	0.2108	2	chr15:41138300	0.2108	2	chr15:41138300
ASCL1	up	1154	LRRC75A	0.3596	0.2111	2	chr17:16415500	0.2111	2	chr17:16415500
ASCL1	up	1155	NKX2-2	0.5423	0.2112	2	chr20:21515400	0.2112	2	chr20:21515400
ASCL1	up	1156	OCIAD2	0.329	0.212	2	chr4:48908700	0.212	2	chr4:48908700
ASCL1	up	1157	RAB30	0.3388	0.212	6	chr11:82766200,chr11:82708500	0.212	6	chr11:82766200,chr11:82708500
ASCL1	up	1158	MINDY4	0.2874	0.2121	2	chr7:30812300	0.2121	2	chr7:30812300
ASCL1	up	1159	GNS	0.4868	0.2125	3	chr12:65124400	0.2125	3	chr12:65124400
ASCL1	up	1160	SS18L1	0.195	0.2131	3	chr20:60705300	0.2131	3	chr20:60705300
ASCL1	up	1161	SAMD11	0.6594	0.2134	2	chr1:851020	0.2134	2	chr1:851020
ASCL1	up	1162	KAT6B	0.266	0.2135	3	chr10:76742100	0.2135	3	chr10:76742100
ASCL1	up	1163	TTC30B	0.5229	0.214	2	chr2:178417100	0.214	2	chr2:178417100
ASCL1	up	1164	TSPAN8	0.2862	0.2141	3	chr12:71552500	0.2141	3	chr12:71552500
ASCL1	up	1165	CLBA1	0.4933	0.2144	2	chr14:105465100	0.2144	2	chr14:105465100
ASCL1	up	1166	TMEM191A	0.5059	0.2144	2	chr22:21057200	0.2144	2	chr22:21057200
ASCL1	up	1167	SDHAP1	0.6392	0.2145	3	chr3:195666866	0.2145	3	chr3:195666866
ASCL1	up	1168	TMEM163	0.8751	0.2145	3	chr2:135169743	0.2145	3	chr2:135169743
ASCL1	up	1169	DRC7	0.5069	0.2147	2	chr16:57762300	0.2147	2	chr16:57762300
ASCL1	up	1170	EXOC4	0.2571	0.2151	5	chr7:133671543,chr7:132937900	0.2151	5	chr7:133671543,chr7:132937900
ASCL1	up	1171	HGSNAT	0.2057	0.2153	2	chr8:43093000	0.2153	2	chr8:43093000
ASCL1	up	1172	AHCY	0.2077	0.2153	4	chr20:32900600,chr20:32890800	0.2153	4	chr20:32900600,chr20:32890800
ASCL1	up	1173	CASC4	0.2727	0.2154	3	chr15:44581000	0.2154	3	chr15:44581000
ASCL1	up	1174	PLCB2	0.2765	0.2154	2	chr15:40582000	0.2154	2	chr15:40582000
ASCL1	up	1175	MFSD6	0.6324	0.2158	2	chr2:191273700	0.2158	2	chr2:191273700
ASCL1	up	1176	COMMD5	0.2659	0.2159	2	chr8:146113000	0.2159	2	chr8:146113000
ASCL1	up	1177	ARHGEF16	0.2305	0.2162	2	chr1:3392527	0.2162	2	chr1:3392527
ASCL1	up	1178	CLK1	0.461	0.2164	3	chr2:201729400	0.2164	3	chr2:201729400
ASCL1	up	1179	EPHA4	0.4478	0.2166	2	chr2:222455700	0.2166	2	chr2:222455700
ASCL1	up	1180	TM7SF3	0.3416	0.2166	3	chr12:27167100	0.2166	3	chr12:27167100
ASCL1	up	1181	STMP1	0.211	0.2168	2	chr7:135338400	0.2168	2	chr7:135338400
ASCL1	up	1182	SLC36A4	0.338	0.2168	2	chr11:92950000	0.2168	2	chr11:92950000
ASCL1	up	1183	MAF	0.8796	0.2168	2	chr16:79633000	0.2168	2	chr16:79633000
ASCL1	up	1184	JUP	0.5048	0.2169	3	chr17:39957868	0.2169	3	chr17:39957868
ASCL1	up	1185	SGSM3	0.2648	0.2171	3	chr22:40811045	0.2171	3	chr22:40811045
ASCL1	up	1186	KCNMA1	0.6796	0.2171	2	chr10:79398200	0.2171	2	chr10:79398200
ASCL1	up	1187	NPTN	0.3287	0.2171	2	chr15:73863900	0.2171	2	chr15:73863900
ASCL1	up	1188	SOX11	0.2663	0.2172	3	chr2:5813694	0.2172	3	chr2:5813694
ASCL1	up	1189	APMAP	0.5512	0.2176	3	chr20:24949110	0.2176	3	chr20:24949110
ASCL1	up	1190	PLEC	0.3289	0.2177	2	chr8:145047000	0.2177	2	chr8:145047000
ASCL1	up	1191	ELFN1	0.2832	0.2179	3	chr7:1765100	0.2179	3	chr7:1765100
ASCL1	up	1192	FGF14	0.5231	0.2179	2	chr13:102986100	0.2179	2	chr13:102986100
ASCL1	up	1193	DDIT4	0.3287	0.2179	2	chr10:74034700	0.2179	2	chr10:74034700
ASCL1	up	1194	FAM83F	0.5674	0.2179	3	chr22:40394094	0.2179	3	chr22:40394094
ASCL1	up	1195	UNKL	0.5055	0.2182	3	chr16:1429900	0.2182	3	chr16:1429900
ASCL1	up	1196	VSIR	0.4037	0.2183	2	chr10:73533800	0.2183	2	chr10:73533800
ASCL1	up	1197	TULP4	0.4912	0.2184	3	chr6:158797894	0.2184	3	chr6:158797894
ASCL1	up	1198	GRK5	0.8307	0.2184	7	chr10:121146900,chr10:121137600	0.2184	7	chr10:121146900,chr10:121137600
ASCL1	up	1199	NCKAP5	0.7148	0.2184	2	chr2:134339100	0.2184	2	chr2:134339100
ASCL1	up	1200	MAK	0.7323	0.2185	3	chr6:10855626	0.2185	3	chr6:10855626
ASCL1	up	1201	EPG5	0.1945	0.2185	2	chr18:43500400	0.2185	2	chr18:43500400
ASCL1	up	1202	ERG	0.438	0.2186	2	chr21:40060200	0.2186	2	chr21:40060200
ASCL1	up	1203	SYNJ2	0.1982	0.2195	5	chr6:158430430	0.2195	5	chr6:158430430
ASCL1	up	1204	UQCR10	0.2025	0.2195	4	chr22:30150247	0.2195	4	chr22:30150247
ASCL1	up	1205	PRR36	0.181	0.2196	3	chr19:7939700	0.2196	3	chr19:7939700
ASCL1	up	1206	NDUFB10	0.2419	0.2199	2	chr16:2010700	0.2199	2	chr16:2010700
ASCL1	up	1207	EIF4G2	0.3165	0.2202	2	chr11:10830300	0.2202	2	chr11:10830300
ASCL1	up	1208	ZMIZ1	0.3987	0.2202	4	chr10:80819780	0.2202	4	chr10:80819780
ASCL1	up	1209	CNIH2	0.1814	0.2202	3	chr11:66043032	0.2202	3	chr11:66043032
ASCL1	up	1210	HYOU1	0.3511	0.2203	2	chr11:118927300	0.2203	2	chr11:118927300
ASCL1	up	1211	TOB1	0.6957	0.2205	3	chr17:49029540	0.2205	3	chr17:49029540
ASCL1	up	1212	TMEM132E	0.856	0.2206	2	chr17:32960600	0.2206	2	chr17:32960600
ASCL1	up	1213	PEX5L-AS1	0.6996	0.2206	2	chr3:179667400	0.2206	2	chr3:179667400
ASCL1	up	1214	PODN	0.3583	0.2208	4	chr1:53587800	0.2208	4	chr1:53587800
ASCL1	up	1215	KREMEN1	0.4031	0.2208	2	chr22:29475500	0.2208	2	chr22:29475500
ASCL1	up	1216	KIAA0556	0.2436	0.2209	2	chr16:27558576	0.2209	2	chr16:27558576
ASCL1	up	1217	PCDHGC5	0.5353	0.2211	2	chr5:140885993	0.2211	2	chr5:140885993
ASCL1	up	1218	TRIM9	0.7885	0.2215	3	chr14:51487283	0.2215	3	chr14:51487283
ASCL1	up	1219	SH3GLB2	0.2565	0.2215	3	chr9:131786100	0.2215	3	chr9:131786100
ASCL1	up	1220	NDP	0.1801	0.2216	3	chrX:43835132	0.2216	3	chrX:43835132
ASCL1	up	1221	LOC100130417	0.273	0.2218	3	chr1:851020	0.2218	3	chr1:851020
ASCL1	up	1222	UBALD2	0.5057	0.2218	2	chr17:74266957	0.2218	2	chr17:74266957
ASCL1	up	1223	PLD1	0.4025	0.2218	4	chr3:171547906	0.2218	4	chr3:171547906
ASCL1	up	1224	DUSP26	0.303	0.2218	3	chr8:33455300	0.2218	3	chr8:33455300
ASCL1	up	1225	HS6ST1P1	0.5649	0.2223	2	chr1:21760945	0.2223	2	chr1:21760945
ASCL1	up	1226	ADCY6	0.2809	0.2225	2	chr12:49167800	0.2225	2	chr12:49167800
ASCL1	up	1227	DGCR6	0.2562	0.2228	2	chr22:18906200	0.2228	2	chr22:18906200
ASCL1	up	1228	PPM1H	0.3827	0.223	2	chr12:63311000	0.223	2	chr12:63311000
ASCL1	up	1229	RHBDD2	0.4297	0.2231	3	chr7:75561400	0.2231	3	chr7:75561400
ASCL1	up	1230	LTBP2	0.2887	0.2233	2	chr14:74975400	0.2233	2	chr14:74975400
ASCL1	up	1231	TIMP2	0.2222	0.2233	3	chr17:76869800	0.2233	3	chr17:76869800
ASCL1	up	1232	IMMP1L	0.3927	0.2235	2	chr11:31464100	0.2235	2	chr11:31464100
ASCL1	up	1233	GGT7	0.3172	0.2242	2	chr20:33460800	0.2242	2	chr20:33460800
ASCL1	up	1234	TRAM1	0.2046	0.2243	3	chr8:71520500	0.2243	3	chr8:71520500
ASCL1	up	1235	DLGAP4	0.2098	0.2244	2	chr20:35099500	0.2244	2	chr20:35099500
ASCL1	up	1236	SRSF5	0.2435	0.2245	3	chr14:70178000	0.2245	3	chr14:70178000
ASCL1	up	1237	ZNF737	0.4312	0.2246	2	chr19:20748800	0.2246	2	chr19:20748800
ASCL1	up	1238	DNAI1	0.4225	0.2246	2	chr9:34458700	0.2246	2	chr9:34458700
ASCL1	up	1239	NR1D2	0.1815	0.2247	3	chr3:24022904	0.2247	3	chr3:24022904
ASCL1	up	1240	ANKRD6	0.852	0.2248	3	chr6:90200300	0.2248	3	chr6:90200300
ASCL1	up	1241	TEAD1	0.2823	0.2249	2	chr11:12787000	0.2249	2	chr11:12787000
ASCL1	up	1242	MSMP	0.2824	0.2249	2	chr9:35757200	0.2249	2	chr9:35757200
ASCL1	up	1243	TSC22D1	0.3615	0.225	3	chr13:44997539	0.225	3	chr13:44997539
ASCL1	up	1244	WNT7B	0.1851	0.2253	3	chr22:46394300	0.2253	3	chr22:46394300
ASCL1	up	1245	ARHGAP32	0.1778	0.2254	2	chr11:129156800	0.2254	2	chr11:129156800
ASCL1	up	1246	PRICKLE2	0.5748	0.2255	2	chr3:64427600	0.2255	2	chr3:64427600
ASCL1	up	1247	NCK2	0.2801	0.2258	5	chr2:106342500	0.2258	5	chr2:106342500
ASCL1	up	1248	SMARCB1	0.2433	0.226	4	chr22:24132200	0.226	4	chr22:24132200
ASCL1	up	1249	PAM	0.6494	0.226	2	chr5:102091900	0.226	2	chr5:102091900
ASCL1	up	1250	LRRC24	0.3264	0.2261	2	chr8:145745200	0.2261	2	chr8:145745200
ASCL1	up	1251	PCDHGC4	0.5239	0.2265	2	chr5:140885993	0.2265	2	chr5:140885993
ASCL1	up	1252	ATP5E	0.3769	0.2267	2	chr20:57609000	0.2267	2	chr20:57609000
ASCL1	up	1253	TTC21A	0.3715	0.227	3	chr3:39183700	0.227	3	chr3:39183700
ASCL1	up	1254	SPHK2	0.449	0.2272	2	chr19:49128200	0.2272	2	chr19:49128200
ASCL1	up	1255	NEB	0.4142	0.2272	2	chr2:152590400	0.2272	2	chr2:152590400
ASCL1	up	1256	C10orf10	0.4351	0.2273	2	chr10:45474200	0.2273	2	chr10:45474200
ASCL1	up	1257	CORO7-PAM16	0.1866	0.2274	3	chr16:4461857	0.2274	3	chr16:4461857
ASCL1	up	1258	KLHL24	0.4038	0.2275	2	chr3:183354600	0.2275	2	chr3:183354600
ASCL1	up	1259	SNCB	0.2352	0.2275	3	chr5:176081108	0.2275	3	chr5:176081108
ASCL1	up	1260	ECM1	0.5612	0.2277	2	chr1:150484200	0.2277	2	chr1:150484200
ASCL1	up	1261	CCDC149	0.1857	0.2277	2	chr4:24914100	0.2277	2	chr4:24914100
ASCL1	up	1262	DUSP22	0.2985	0.228	2	chr6:297800	0.228	2	chr6:297800
ASCL1	up	1263	ENO4	0.4444	0.2281	3	chr10:118628407	0.2281	3	chr10:118628407
ASCL1	up	1264	ZSCAN18	0.3691	0.2283	2	chr19:58609800	0.2283	2	chr19:58609800
ASCL1	up	1265	RGS9	0.7714	0.2292	2	chr17:63133400	0.2292	2	chr17:63133400
ASCL1	up	1266	DUSP4	1.1958	0.2293	2	chr8:29207400	0.2293	2	chr8:29207400
ASCL1	up	1267	BCL2L11	0.4923	0.2297	3	chr2:111975002	0.2297	3	chr2:111975002
ASCL1	up	1268	P4HTM	0.3678	0.2298	2	chr3:49036500	0.2298	2	chr3:49036500
ASCL1	up	1269	ASXL3	0.5787	0.2299	3	chr18:31160100	0.2299	3	chr18:31160100
ASCL1	up	1270	SETBP1	0.238	0.23	2	chr18:42205600	0.23	2	chr18:42205600
ASCL1	up	1271	GAS6-AS2	0.7037	0.23	4	chr13:114611300	0.23	4	chr13:114611300
ASCL1	up	1272	MAN2B2	0.5564	0.2301	4	chr4:6593400	0.2301	4	chr4:6593400
ASCL1	up	1273	SYT17	0.2655	0.2305	2	chr16:19180400	0.2305	2	chr16:19180400
ASCL1	up	1274	FAM212B	0.677	0.2306	2	chr1:112281100	0.2306	2	chr1:112281100
ASCL1	up	1275	SSBP4	0.3919	0.2308	5	chr19:18526000	0.2308	5	chr19:18526000
ASCL1	up	1276	EPHB1	0.729	0.2309	2	chr3:134351418	0.2309	2	chr3:134351418
ASCL1	up	1277	NFATC4	0.2403	0.231	2	chr14:24836300	0.231	2	chr14:24836300
ASCL1	up	1278	UFD1	0.2252	0.231	3	chr22:19502433	0.231	3	chr22:19502433
ASCL1	up	1279	RSG1	0.178	0.231	2	chr1:16575800	0.231	2	chr1:16575800
ASCL1	up	1280	BIN1	0.486	0.2315	3	chr2:127822635	0.2315	3	chr2:127822635
ASCL1	up	1281	TSPYL4	0.4783	0.2315	5	chr6:116586300	0.2315	5	chr6:116586300
ASCL1	up	1282	MDGA1	0.2959	0.2324	4	chr6:37656040	0.2324	4	chr6:37656040
ASCL1	up	1283	LRRC75B	0.1807	0.2327	3	chr22:24985255	0.2327	3	chr22:24985255
ASCL1	up	1284	MYH9	0.1876	0.233	3	chr22:36723646	0.233	3	chr22:36723646
ASCL1	up	1285	ENDOV	0.2255	0.2333	4	chr17:78466198	0.2333	4	chr17:78466198
ASCL1	up	1286	VIPR2	0.4496	0.2333	3	chr7:158900009	0.2333	3	chr7:158900009
ASCL1	up	1287	AKAP9	0.3703	0.2334	2	chr7:91570000	0.2334	2	chr7:91570000
ASCL1	up	1288	MARCH8	0.2007	0.2336	3	chr10:46009934	0.2336	3	chr10:46009934
ASCL1	up	1289	TAPT1	0.601	0.2336	2	chr4:16125100	0.2336	2	chr4:16125100
ASCL1	up	1290	TMEM178B	0.4109	0.2336	2	chr7:140823300	0.2336	2	chr7:140823300
ASCL1	up	1291	TMEM123	0.2667	0.2337	3	chr11:102322600	0.2337	3	chr11:102322600
ASCL1	up	1292	CDH6	0.9766	0.2338	2	chr5:31373735	0.2338	2	chr5:31373735
ASCL1	up	1293	MKRN1	0.2526	0.235	3	chr7:140206800	0.235	3	chr7:140206800
ASCL1	up	1294	RTN4RL1	0.8261	0.2356	2	chr17:1903316	0.2356	2	chr17:1903316
ASCL1	up	1295	ARV1	0.1931	0.2357	2	chr1:231114600	0.2357	2	chr1:231114600
ASCL1	up	1296	FLJ20021	0.19	0.2357	2	chr4:102269400	0.2357	2	chr4:102269400
ASCL1	up	1297	DMAP1	0.1833	0.2357	2	chr1:44679200	0.2357	2	chr1:44679200
ASCL1	up	1298	RAB5B	0.1848	0.2357	2	chr12:56367700	0.2357	2	chr12:56367700
ASCL1	up	1299	DGKH	0.2166	0.2358	6	chr13:42676464	0.2358	6	chr13:42676464
ASCL1	up	1300	RASGEF1B	0.5209	0.2359	2	chr4:82386800	0.2359	2	chr4:82386800
ASCL1	up	1301	CCDC88A	0.1912	0.2363	2	chr2:55647200	0.2363	2	chr2:55647200
ASCL1	up	1302	SRRM3	0.3747	0.2364	5	chr7:75924100	0.2364	5	chr7:75924100
ASCL1	up	1303	FIBCD1	0.2731	0.2365	3	chr9:133816600	0.2365	3	chr9:133816600
ASCL1	up	1304	DNAL4	0.3666	0.2365	3	chr22:39224414	0.2365	3	chr22:39224414
ASCL1	up	1305	FAAP100	0.2175	0.2366	2	chr17:79523900	0.2366	2	chr17:79523900
ASCL1	up	1306	AKT2	0.194	0.2366	3	chr19:40772200	0.2366	3	chr19:40772200
ASCL1	up	1307	GALNT7	0.2578	0.2368	3	chr4:174099755	0.2368	3	chr4:174099755
ASCL1	up	1308	PFKFB2	0.2617	0.2368	2	chr1:207232500	0.2368	2	chr1:207232500
ASCL1	up	1309	GRAMD1B	0.2424	0.2369	2	chr11:123297700	0.2369	2	chr11:123297700
ASCL1	up	1310	PCSK7	0.2977	0.237	2	chr11:117091900	0.237	2	chr11:117091900
ASCL1	up	1311	NTF3	0.7265	0.2371	2	chr12:5504800	0.2371	2	chr12:5504800
ASCL1	up	1312	AGAP1	0.3838	0.2375	4	chr2:236330435	0.2375	4	chr2:236330435
ASCL1	up	1313	SUSD3	0.2932	0.2376	4	chr9:95824446	0.2376	4	chr9:95824446
ASCL1	up	1314	CCBE1	0.5044	0.2376	2	chr18:57364700	0.2376	2	chr18:57364700
ASCL1	up	1315	LINGO1	0.2389	0.2377	5	chr15:78031451	0.2377	5	chr15:78031451
ASCL1	up	1316	ARHGAP24	0.6649	0.2378	3	chr4:86529100	0.2378	3	chr4:86529100
ASCL1	up	1317	RHPN1	0.2118	0.2381	3	chr8:144487509	0.2381	3	chr8:144487509
ASCL1	up	1318	IZUMO4	0.2241	0.2381	2	chr19:2097400	0.2381	2	chr19:2097400
ASCL1	up	1319	RUNDC1	0.3057	0.2385	2	chr17:41132200	0.2385	2	chr17:41132200
ASCL1	up	1320	PRDX5	0.253	0.2386	2	chr11:64084400	0.2386	2	chr11:64084400
ASCL1	up	1321	GAB2	0.3663	0.2388	3	chr11:78127955	0.2388	3	chr11:78127955
ASCL1	up	1322	FUT2	0.2418	0.2391	2	chr19:49199200	0.2391	2	chr19:49199200
ASCL1	up	1323	PCDHGC3	0.5822	0.2392	2	chr5:140885993	0.2392	2	chr5:140885993
ASCL1	up	1324	RIIAD1	0.3229	0.2395	2	chr1:151684600	0.2395	2	chr1:151684600
ASCL1	up	1325	PTGES3L	0.3241	0.2396	2	chr17:41132200	0.2396	2	chr17:41132200
ASCL1	up	1326	IL15RA	0.3526	0.2399	2	chr10:6041600	0.2399	2	chr10:6041600
ASCL1	up	1327	KIFAP3	0.567	0.2403	3	chr1:169914615	0.2403	3	chr1:169914615
ASCL1	up	1328	ARSA	0.2678	0.2405	2	chr22:51061400	0.2405	2	chr22:51061400
ASCL1	up	1329	KLHL28	0.1949	0.2408	3	chr14:45431400	0.2408	3	chr14:45431400
ASCL1	up	1330	KIF16B	0.1947	0.2408	2	chr20:16554100	0.2408	2	chr20:16554100
ASCL1	up	1331	RASA3	0.2775	0.2413	3	chr13:114908700	0.2413	3	chr13:114908700
ASCL1	up	1332	MOB2	0.2792	0.2416	2	chr11:1563700	0.2416	2	chr11:1563700
ASCL1	up	1333	FPGT	0.1775	0.2419	2	chr1:74663900	0.2419	2	chr1:74663900
ASCL1	up	1334	OS9	0.6307	0.242	2	chr12:58087600	0.242	2	chr12:58087600
ASCL1	up	1335	EFNA5	0.3543	0.2422	4	chr5:107007700	0.2422	4	chr5:107007700
ASCL1	up	1336	CHRNA1	0.4491	0.2422	3	chr2:175629300	0.2422	3	chr2:175629300
ASCL1	up	1337	LDB3	0.2696	0.2423	2	chr10:88428900	0.2423	2	chr10:88428900
ASCL1	up	1338	EFCAB7	0.4028	0.2424	2	chr1:63989000	0.2424	2	chr1:63989000
ASCL1	up	1339	TSC22D4	0.4067	0.243	2	chr7:100063693	0.243	2	chr7:100063693
ASCL1	up	1340	PBRM1	0.2821	0.243	3	chr3:52719600	0.243	3	chr3:52719600
ASCL1	up	1341	CCDC130	0.3661	0.2431	5	chr19:13803190	0.2431	5	chr19:13803190
ASCL1	up	1342	NUDT16L1	0.4274	0.2432	2	chr16:4744200	0.2432	2	chr16:4744200
ASCL1	up	1343	UST	0.2661	0.2433	3	chr6:149293800	0.2433	3	chr6:149293800
ASCL1	up	1344	DCDC2C	0.2561	0.2433	2	chr2:3905800	0.2433	2	chr2:3905800
ASCL1	up	1345	SFXN5	0.1909	0.2433	2	chr2:73298800	0.2433	2	chr2:73298800
ASCL1	up	1346	PTOV1	0.1846	0.2433	2	chr19:50354000	0.2433	2	chr19:50354000
ASCL1	up	1347	KCNH7	0.4207	0.2433	2	chr2:163693600	0.2433	2	chr2:163693600
ASCL1	up	1348	ALG2	0.219	0.2437	3	chr9:101984500	0.2437	3	chr9:101984500
ASCL1	up	1349	HBP1	0.2994	0.2439	2	chr7:106842500	0.2439	2	chr7:106842500
ASCL1	up	1350	GNPTG	0.2417	0.244	3	chr16:1392819	0.244	3	chr16:1392819
ASCL1	up	1351	SLC38A6	0.6345	0.2443	4	chr14:61398149	0.2443	4	chr14:61398149
ASCL1	up	1352	TMTC4	0.205	0.2444	2	chr13:101298100	0.2444	2	chr13:101298100
ASCL1	up	1353	CLCN5	0.3457	0.2448	3	chrX:49742472	0.2448	3	chrX:49742472
ASCL1	up	1354	RTL6	0.3423	0.2452	3	chr22:44928700	0.2452	3	chr22:44928700
ASCL1	up	1355	ABHD14A	0.3938	0.2452	4	chr3:52004800	0.2452	4	chr3:52004800
ASCL1	up	1356	PPP1R3E	0.2513	0.2453	2	chr14:23771200	0.2453	2	chr14:23771200
ASCL1	up	1357	UBE3B	0.2568	0.2453	2	chr12:109969600	0.2453	2	chr12:109969600
ASCL1	up	1358	ARL3	0.314	0.2454	3	chr10:104420935	0.2454	3	chr10:104420935
ASCL1	up	1359	CHST1	0.7584	0.2455	2	chr11:45613900	0.2455	2	chr11:45613900
ASCL1	up	1360	EEF2	0.3107	0.2456	2	chr19:3986800	0.2456	2	chr19:3986800
ASCL1	up	1361	SH3BP5	0.4457	0.246	3	chr3:15386800	0.246	3	chr3:15386800
ASCL1	up	1362	SPSB3	0.3177	0.2468	3	chr16:1841275	0.2468	3	chr16:1841275
ASCL1	up	1363	SYNRG	0.343	0.2474	2	chr17:35969500	0.2474	2	chr17:35969500
ASCL1	up	1364	RAC2	0.7589	0.2476	3	chr22:37727267	0.2476	3	chr22:37727267
ASCL1	up	1365	BHLHA15	0.9279	0.2487	2	chr7:97844900	0.2487	2	chr7:97844900
ASCL1	up	1366	IER5	0.2158	0.2488	4	chr1:181066516	0.2488	4	chr1:181066516
ASCL1	up	1367	APC2	0.5148	0.2488	2	chr19:1452400	0.2488	2	chr19:1452400
ASCL1	up	1368	PDPK1	0.221	0.249	3	chr16:2635100	0.249	3	chr16:2635100
ASCL1	up	1369	VPS29	0.2287	0.249	2	chr12:110939300	0.249	2	chr12:110939300
ASCL1	up	1370	IRF2BP2	0.2523	0.2491	2	chr1:234748500	0.2491	2	chr1:234748500
ASCL1	up	1371	SNX15	0.2561	0.2491	2	chr11:64790600	0.2491	2	chr11:64790600
ASCL1	up	1372	ISYNA1	0.305	0.2496	5	chr19:18587023	0.2496	5	chr19:18587023
ASCL1	up	1373	ASAP2	0.3013	0.2501	2	chr2:9306005	0.2501	2	chr2:9306005
ASCL1	up	1374	SCN8A	0.4036	0.2501	5	chr12:51943600	0.2501	5	chr12:51943600
ASCL1	up	1375	TMEM8A	0.181	0.2506	2	chr16:422200	0.2506	2	chr16:422200
ASCL1	up	1376	NEAT1	1.1743	0.25069	2	chr11:65166108	0.25069	2	chr11:65166108
ASCL1	up	1377	CEL	0.3165	0.2508	3	chr9:135964800	0.2508	3	chr9:135964800
ASCL1	up	1378	EN2	0.3403	0.2509	3	chr7:155276767	0.2509	3	chr7:155276767
ASCL1	up	1379	DAGLA	0.1953	0.2516	3	chr11:61458900	0.2516	3	chr11:61458900
ASCL1	up	1380	FAM228B	0.2649	0.2519	2	chr2:24303800	0.2519	2	chr2:24303800
ASCL1	up	1381	MBD5	0.2943	0.2519	3	chr2:148778300	0.2519	3	chr2:148778300
ASCL1	up	1382	SHANK3	0.5063	0.2524	2	chr22:51163550	0.2524	2	chr22:51163550
ASCL1	up	1383	ZFYVE27	0.2088	0.25319	2	chr10:99525200	0.25319	2	chr10:99525200
ASCL1	up	1384	CDK20	0.5997	0.2536	2	chr9:90589800	0.2536	2	chr9:90589800
ASCL1	up	1385	IFT22	0.4442	0.2539	3	chr7:101030229	0.2539	3	chr7:101030229
ASCL1	up	1386	KAZN	0.4071	0.254	2	chr1:14926500	0.254	2	chr1:14926500
ASCL1	up	1387	PQLC2	0.3016	0.254	2	chr1:19683000	0.254	2	chr1:19683000
ASCL1	up	1388	IFT27	0.3448	0.2543	2	chr22:37204900	0.2543	2	chr22:37204900
ASCL1	up	1389	KCNH6	0.3113	0.2545	4	chr17:61598000	0.2545	4	chr17:61598000
ASCL1	up	1390	UBC	0.3257	0.2546	2	chr12:125402000	0.2546	2	chr12:125402000
ASCL1	up	1391	GGNBP2	0.2514	0.2548	2	chr17:34901600	0.2548	2	chr17:34901600
ASCL1	up	1392	GRN	0.3934	0.2551	3	chr17:42422400	0.2551	3	chr17:42422400
ASCL1	up	1393	KRT15	0.3917	0.2554	2	chr17:39675550	0.2554	2	chr17:39675550
ASCL1	up	1394	SPINT2	0.4096	0.2554	3	chr19:38755200	0.2554	3	chr19:38755200
ASCL1	up	1395	CLPTM1L	0.2204	0.2555	2	chr5:1316500	0.2555	2	chr5:1316500
ASCL1	up	1396	CAPNS1	0.3481	0.2557	2	chr19:36631800	0.2557	2	chr19:36631800
ASCL1	up	1397	KDM1B	0.1962	0.2559	3	chr6:18156400	0.2559	3	chr6:18156400
ASCL1	up	1398	PLPP5	0.22	0.2562	2	chr8:38125300	0.2562	2	chr8:38125300
ASCL1	up	1399	WDFY1	0.1868	0.25629	3	chr2:224732959	0.25629	3	chr2:224732959
ASCL1	up	1400	ASLP1	0.2674	0.2564	3	chr22:24020088	0.2564	3	chr22:24020088
ASCL1	up	1401	SECISBP2L	0.3154	0.2572	2	chr15:49338900	0.2572	2	chr15:49338900
ASCL1	up	1402	ATP6V1F	0.3054	0.25729	2	chr7:128509300	0.25729	2	chr7:128509300
ASCL1	up	1403	CD99L2	0.5498	0.25779	4	chrX:150076100	0.25779	4	chrX:150076100
ASCL1	up	1404	BCDIN3D	0.3436	0.25779	2	chr12:50229600	0.25779	2	chr12:50229600
ASCL1	up	1405	AHNAK2	0.7282	0.2579	2	chr14:105465100	0.2579	2	chr14:105465100
ASCL1	up	1406	DNAJC24	0.1939	0.2581	2	chr11:31444400	0.2581	2	chr11:31444400
ASCL1	up	1407	RABL6	0.2606	0.25829	2	chr9:139735817	0.25829	2	chr9:139735817
ASCL1	up	1408	GNA11	0.2988	0.25829	2	chr19:3076200	0.25829	2	chr19:3076200
ASCL1	up	1409	TIAF1	0.4333	0.2584	2	chr17:27375722	0.2584	2	chr17:27375722
ASCL1	up	1410	ZNF91	0.3101	0.2584	2	chr19:23592379	0.2584	2	chr19:23592379
ASCL1	up	1411	UBXN11	0.3783	0.259	2	chr1:26654700	0.259	2	chr1:26654700
ASCL1	up	1412	ANXA11	0.2132	0.25929	3	chr10:81965218	0.25929	3	chr10:81965218
ASCL1	up	1413	TMEM94	0.3124	0.2599	3	chr17:73476599	0.2599	3	chr17:73476599
ASCL1	up	1414	SERP2	0.4376	0.26029	2	chr13:44878180	0.26029	2	chr13:44878180
ASCL1	up	1415	PCLO	0.3723	0.2605	2	chr7:82792300	0.2605	2	chr7:82792300
ASCL1	up	1416	RAPGEF1	0.2558	0.2607	4	chr9:134506826	0.2607	4	chr9:134506826
ASCL1	up	1417	JUNB	0.3853	0.2614	2	chr19:12903500	0.2614	2	chr19:12903500
ASCL1	up	1418	PCNX2	0.2064	0.2624	2	chr1:233141000	0.2624	2	chr1:233141000
ASCL1	up	1419	TMEM57	0.3486	0.2624	4	chr1:25799300	0.2624	4	chr1:25799300
ASCL1	up	1420	SURF4	0.2217	0.2626	2	chr9:136235700	0.2626	2	chr9:136235700
ASCL1	up	1421	RAB11FIP3	0.2081	0.2627	2	chr16:565400	0.2627	2	chr16:565400
ASCL1	up	1422	CCND3	0.267	0.263	3	chr6:41998435	0.263	3	chr6:41998435
ASCL1	up	1423	FGF5	0.3824	0.2634	3	chr4:81180300	0.2634	3	chr4:81180300
ASCL1	up	1424	RUNX1T1	0.3714	0.2636	2	chr8:93111000	0.2636	2	chr8:93111000
ASCL1	up	1425	DENND4A	0.6153	0.2636	2	chr15:66084100	0.2636	2	chr15:66084100
ASCL1	up	1426	VPS26B	0.1986	0.26379	2	chr11:134094400	0.26379	2	chr11:134094400
ASCL1	up	1427	PSMB7	0.1897	0.2639	2	chr9:127183600	0.2639	2	chr9:127183600
ASCL1	up	1428	RGMB	0.3328	0.264	2	chr5:98106100	0.264	2	chr5:98106100
ASCL1	up	1429	USP3	0.4105	0.2641	2	chr15:63801800	0.2641	2	chr15:63801800
ASCL1	up	1430	PAK3	0.2885	0.2647	3	chrX:110208228	0.2647	3	chrX:110208228
ASCL1	up	1431	ATP6V0C	0.2801	0.26479	2	chr16:2563400	0.26479	2	chr16:2563400
ASCL1	up	1432	TAGLN3	0.694	0.26479	4	chr3:111643300	0.26479	4	chr3:111643300
ASCL1	up	1433	LMO3	0.2997	0.2649	2	chr12:16684900	0.2649	2	chr12:16684900
ASCL1	up	1434	TMEM121B	0.4129	0.2652	2	chr22:17612800	0.2652	2	chr22:17612800
ASCL1	up	1435	BRINP2	0.7776	0.2652	2	chr1:177140200	0.2652	2	chr1:177140200
ASCL1	up	1436	ABCB6	0.4537	0.2655	2	chr2:220083200	0.2655	2	chr2:220083200
ASCL1	up	1437	COTL1	0.2954	0.2661	3	chr16:84554700	0.2661	3	chr16:84554700
ASCL1	up	1438	DCTN3	0.459	0.2665	2	chr9:34614800	0.2665	2	chr9:34614800
ASCL1	up	1439	C18orf32	0.4019	0.2666	2	chr18:47013700	0.2666	2	chr18:47013700
ASCL1	up	1440	MBD1	0.1881	0.2669	2	chr18:47808000	0.2669	2	chr18:47808000
ASCL1	up	1441	PRADC1	0.4746	0.2676	2	chr2:73460600	0.2676	2	chr2:73460600
ASCL1	up	1442	MKL2	0.2914	0.2677	3	chr16:14287500	0.2677	3	chr16:14287500
ASCL1	up	1443	JMY	0.258	0.268	2	chr5:78531700	0.268	2	chr5:78531700
ASCL1	up	1444	PIK3R2	0.204	0.2682	2	chr19:18268350	0.2682	2	chr19:18268350
ASCL1	up	1445	CAPN7	0.3133	0.2683	2	chr3:15247600	0.2683	2	chr3:15247600
ASCL1	up	1446	MPP1	0.552	0.26889	3	chrX:154028600	0.26889	3	chrX:154028600
ASCL1	up	1447	NBEA	0.2149	0.269	2	chr13:36250000	0.269	2	chr13:36250000
ASCL1	up	1448	COX17	0.2527	0.2702	2	chr3:119396300	0.2702	2	chr3:119396300
ASCL1	up	1449	ACAA2	0.3704	0.2703	3	chr18:47339500	0.2703	3	chr18:47339500
ASCL1	up	1450	NKD1	0.2513	0.27039	2	chr16:50554930	0.27039	2	chr16:50554930
ASCL1	up	1451	TMIGD2	0.3482	0.2708	2	chr19:4296700	0.2708	2	chr19:4296700
ASCL1	up	1452	CRELD2	0.1781	0.271	2	chr22:50317800	0.271	2	chr22:50317800
ASCL1	up	1453	SETD5	0.185	0.2717	2	chr3:9441600	0.2717	2	chr3:9441600
ASCL1	up	1454	REV3L	0.4713	0.2722	2	chr6:111800618	0.2722	2	chr6:111800618
ASCL1	up	1455	LINGO2	0.1793	0.2722	2	chr9:29214200	0.2722	2	chr9:29214200
ASCL1	up	1456	ATP6V1B2	0.1945	0.2727	3	chr8:20151932	0.2727	3	chr8:20151932
ASCL1	up	1457	HDAC11	0.2174	0.27289	3	chr3:13550500	0.27289	3	chr3:13550500
ASCL1	up	1458	AUTS2	0.2463	0.273	3	chr7:69302500	0.273	3	chr7:69302500
ASCL1	up	1459	EVC	0.2264	0.2731	2	chr4:5784800	0.2731	2	chr4:5784800
ASCL1	up	1460	SRP14	0.2671	0.2736	3	chr15:40347800	0.2736	3	chr15:40347800
ASCL1	up	1461	GNG13	0.3159	0.27489	2	chr16:893180	0.27489	2	chr16:893180
ASCL1	up	1462	H2AFV	0.2601	0.2755	3	chr7:44934748	0.2755	3	chr7:44934748
ASCL1	up	1463	CD27-AS1	0.2617	0.2762	2	chr12:6560600	0.2762	2	chr12:6560600
ASCL1	up	1464	HECW2	0.3478	0.277	2	chr2:197379942	0.277	2	chr2:197379942
ASCL1	up	1465	CBLB	0.3359	0.2781	2	chr3:105588200	0.2781	2	chr3:105588200
ASCL1	up	1466	MHENCR	0.2378	0.2785	2	chr20:62259700	0.2785	2	chr20:62259700
ASCL1	up	1467	SCARNA17	0.1843	0.27939	2	chr18:47392000	0.27939	2	chr18:47392000
ASCL1	up	1468	MRFAP1L1	0.2214	0.2796	2	chr4:6711900	0.2796	2	chr4:6711900
ASCL1	up	1469	CTDSP1	0.2881	0.2799	2	chr2:219261600	0.2799	2	chr2:219261600
ASCL1	up	1470	BCL6	0.3131	0.2803	3	chr3:187467600	0.2803	3	chr3:187467600
ASCL1	up	1471	DCLK1	0.308	0.2806	3	chr13:36766452	0.2806	3	chr13:36766452
ASCL1	up	1472	FOSL2	0.585	0.2807	2	chr2:28636400	0.2807	2	chr2:28636400
ASCL1	up	1473	PITRM1	0.2239	0.2811	4	chr10:3088700	0.2811	4	chr10:3088700
ASCL1	up	1474	ARSG	0.3543	0.2814	2	chr17:66297700	0.2814	2	chr17:66297700
ASCL1	up	1475	WSB2	0.2583	0.28149	2	chr12:118495800	0.28149	2	chr12:118495800
ASCL1	up	1476	CTBP1	0.2401	0.2822	2	chr4:1200800	0.2822	2	chr4:1200800
ASCL1	up	1477	CES4A	0.2545	0.2831	2	chr16:67047189	0.2831	2	chr16:67047189
ASCL1	up	1478	MBD2	0.3408	0.2837	2	chr18:51749900	0.2837	2	chr18:51749900
ASCL1	up	1479	FER1L6	0.3021	0.2837	2	chr8:124934447	0.2837	2	chr8:124934447
ASCL1	up	1480	MNS1	0.2432	0.2842	2	chr15:56757300	0.2842	2	chr15:56757300
ASCL1	up	1481	BAG3	0.1775	0.2858	2	chr10:121454346	0.2858	2	chr10:121454346
ASCL1	up	1482	GLB1L	0.3168	0.2864	2	chr2:220114000	0.2864	2	chr2:220114000
ASCL1	up	1483	MIR3125	0.2113	0.2867	2	chr2:12872853	0.2867	2	chr2:12872853
ASCL1	up	1484	HERC2	0.215	0.2884	2	chr15:28453967	0.2884	2	chr15:28453967
ASCL1	up	1485	DYNLT1	0.2327	0.2886	2	chr6:159012393	0.2886	2	chr6:159012393
ASCL1	up	1486	SNTB1	0.4881	0.2912	2	chr8:121764055	0.2912	2	chr8:121764055
ASCL1	up	1487	SENP7	0.2856	0.2919	2	chr3:101062100	0.2919	2	chr3:101062100
ASCL1	up	1488	SLC4A8	0.197	0.294	2	chr12:51943600	0.294	2	chr12:51943600
ASCL1	up	1489	SLC2A1	0.2107	0.29559	2	chr1:43429100	0.29559	2	chr1:43429100
ASCL1	up	1490	UPF1	0.2146	0.2968	2	chr19:18876258	0.2968	2	chr19:18876258
ASCL1	up	1491	PIP5K1C	0.2219	0.2987	2	chr19:3656123	0.2987	2	chr19:3656123
ASCL1	down	1	PCDH1	-0.6053	0.0263	2	chr5:141244581	0.0263	2	chr5:141244581
ASCL1	down	2	B3GNTL1	-0.5356	0.044	2	chr17:81009000	0.044	2	chr17:81009000
ASCL1	down	3	CARD11	-0.9995	0.0777	2	chr7:2968610	0.0777	2	chr7:2968610
ASCL1	down	4	VRTN	-1.3295	0.091	2	chr14:74869339	0.091	2	chr14:74869339
ASCL1	down	5	LCK	-0.8328	0.13719	2	chr1:32714100	0.13719	2	chr1:32714100
ASCL1	down	6	NMRK2	-1.2411	0.2147	2	chr19:3951500	0.2147	2	chr19:3951500
ASCL2	up	1	TFF3	2.2987	0.0017	7	chr21:43737600,chr21:43735500	N/A	0	N/A
ASCL2	up	2	MIAT	1.2776	0.0035	6	chr22:27044100	N/A	0	N/A
ASCL2	up	3	KCNH3	0.8719	0.0118	3	chr12:49943700	N/A	0	N/A
ASCL2	up	4	TP73	0.3873	0.0145	11	chr1:3608200,chr1:3615000	N/A	0	N/A
ASCL2	up	5	CRIP2	0.9369	0.0177	8	chr14:105944100,chr14:105944000	N/A	0	N/A
ASCL2	up	6	TMEM80	0.3656	0.0194	3	chr11:694600	N/A	0	N/A
ASCL2	up	7	KIF19	1.0777	0.0207	6	chr17:72329300	N/A	0	N/A
ASCL2	up	8	DLL1	0.488	0.0214	6	chr6:170601200	N/A	0	N/A
ASCL2	up	9	FAM167B	0.3775	0.0248	6	chr1:32714100	N/A	0	N/A
ASCL2	up	10	DBH	0.8861	0.0262	6	chr9:136498600	N/A	0	N/A
ASCL2	up	11	ATOH8	0.6187	0.0287	7	chr2:85985900	N/A	0	N/A
ASCL2	up	12	OR7E47P	0.5938	0.0303	4	chr12:52475200	N/A	0	N/A
ASCL2	up	13	ID3	1.1012	0.0311	2	chr1:23883594	0.0311	2	chr1:23883594
ASCL2	up	14	RNF183	0.6658	0.03139	3	chr9:116061500	N/A	0	N/A
ASCL2	up	15	KCNJ11	0.6702	0.0315	6	chr11:17413289	N/A	0	N/A
ASCL2	up	16	CBFA2T3	0.4336	0.03549	6	chr16:88950550	N/A	0	N/A
ASCL2	up	17	CALCA	1.6075	0.03658	7	chr11:14994800	N/A	0	N/A
ASCL2	up	18	CLDN5	1.1628	0.03719	6	chr22:19502433	N/A	0	N/A
ASCL2	up	19	KIFC3	0.5155	0.0373	10	chr16:57804500,chr16:57795500	N/A	0	N/A
ASCL2	up	20	UNC5A	0.6618	0.03769	6	chr5:176243300	N/A	0	N/A
ASCL2	up	21	CBFA2T2	0.3875	0.0409	6	chr20:32109200	N/A	0	N/A
ASCL2	up	22	CUZD1	1.013	0.0412	2	chr10:124605770	N/A	0	N/A
ASCL2	up	23	ID1	0.8406	0.0417	7	chr20:30192100	N/A	0	N/A
ASCL2	up	24	LZTS3	0.3242	0.0422	5	chr20:3146000	N/A	0	N/A
ASCL2	up	25	CD82	0.7844	0.0424	6	chr11:44614952	N/A	0	N/A
ASCL2	up	26	GFI1	1.1251	0.0441	7	chr1:92941900,chr1:92951383	N/A	0	N/A
ASCL2	up	27	LRRN2	0.9787	0.0441	9	chr1:204681600,chr1:204591389	N/A	0	N/A
ASCL2	up	28	FRMPD1	0.668	0.0449	6	chr9:37675800,chr9:37650860	N/A	0	N/A
ASCL2	up	29	BAIAP3	0.5617	0.0468	6	chr16:1385567	N/A	0	N/A
ASCL2	up	30	SEPT9	0.1897	0.0521	3	chr17:75485864	N/A	0	N/A
ASCL2	up	31	CA7	1.0133	0.0536	3	chr16:66879990	N/A	0	N/A
ASCL2	up	32	MMP11	0.468	0.054	3	chr22:24115600	N/A	0	N/A
ASCL2	up	33	NAALADL1	0.7205	0.0545	2	chr11:64825800	N/A	0	N/A
ASCL2	up	34	IER5L	0.5251	0.0555	7	chr9:131936493,chr9:131940900	N/A	0	N/A
ASCL2	up	35	ABCC8	0.4861	0.0569	8	chr11:17413600,chr11:17435400	N/A	0	N/A
ASCL2	up	36	SHISA2	1.1815	0.0573	3	chr13:26624900	N/A	0	N/A
ASCL2	up	37	GPR39	1.6008	0.0579	6	chr2:133339800	N/A	0	N/A
ASCL2	up	38	LYPD1	1.5788	0.0591	6	chr2:133339800	N/A	0	N/A
ASCL2	up	39	LMO2	0.2049	0.0613	2	chr11:33913300	N/A	0	N/A
ASCL2	up	40	NCAM1	0.6261	0.062	6	chr11:112844168,chr11:113111300	N/A	0	N/A
ASCL2	up	41	CLTCL1	0.2626	0.0641	3	chr22:19280300	N/A	0	N/A
ASCL2	up	42	PVALB	0.4681	0.0674	6	chr22:37214566	N/A	0	N/A
ASCL2	up	43	BTG2	0.9433	0.0693	7	chr1:203276438	N/A	0	N/A
ASCL2	up	44	SH3BP4	0.1995	0.0716	3	chr2:235891600	N/A	0	N/A
ASCL2	up	45	NPTX1	0.998	0.0723	7	chr17:78466198	N/A	0	N/A
ASCL2	up	46	DGKB	0.367	0.0734	5	chr7:14943100	N/A	0	N/A
ASCL2	up	47	RAB20	0.5864	0.07439	5	chr13:111177700	N/A	0	N/A
ASCL2	up	48	ADGRE5	0.3057	0.07489	3	chr19:14515300	N/A	0	N/A
ASCL2	up	49	RGS16	0.5481	0.07539	6	chr1:182581100	N/A	0	N/A
ASCL2	up	50	C2orf54	1.2772	0.0774	6	chr2:241836400,chr2:241835400	N/A	0	N/A
ASCL2	up	51	FAM163B	0.9851	0.0774	6	chr9:136456300	N/A	0	N/A
ASCL2	up	52	MUC20	0.8407	0.0777	8	chr3:195443988	N/A	0	N/A
ASCL2	up	53	PHC2	0.633	0.0781	6	chr1:33808100	N/A	0	N/A
ASCL2	up	54	MADCAM1	0.2161	0.079	6	chr19:511500	N/A	0	N/A
ASCL2	up	55	LRRN4	0.6826	0.0801	3	chr20:6039500	N/A	0	N/A
ASCL2	up	56	HEYL	0.5747	0.0811	4	chr1:40103318	N/A	0	N/A
ASCL2	up	57	HES5	0.5385	0.0841	3	chr1:2466400	N/A	0	N/A
ASCL2	up	58	SHANK2	0.2829	0.0857	9	chr11:70369200,chr11:70348900	N/A	0	N/A
ASCL2	up	59	UBE2QL1	1.4181	0.086	3	chr5:6505100	N/A	0	N/A
ASCL2	up	60	SEPT4	0.4294	0.087	3	chr17:56614095	N/A	0	N/A
ASCL2	up	61	MYO7A	0.7507	0.0875	3	chr11:76900100	N/A	0	N/A
ASCL2	up	62	KLK1	0.4671	0.0877	2	chr19:51322300	N/A	0	N/A
ASCL2	up	63	TNFRSF11A	0.4509	0.0885	3	chr18:59996500	N/A	0	N/A
ASCL2	up	64	NR2F6	0.3026	0.0896	3	chr19:17359400	N/A	0	N/A
ASCL2	up	65	LOC155060	0.2231	0.0931	5	chr7:148982300	N/A	0	N/A
ASCL2	up	66	ANXA9	1.0076	0.0945	8	chr1:150953955,chr1:150954000	N/A	0	N/A
ASCL2	up	67	TGFB2-OT1	0.7024	0.0947	4	chr1:218613130	N/A	0	N/A
ASCL2	up	68	GRAMD2A	1.0008	0.0951	3	chr15:72491400	N/A	0	N/A
ASCL2	up	69	FAM3B	0.5568	0.0953	7	chr21:42693150,chr21:42688600	N/A	0	N/A
ASCL2	up	70	DAPK2	0.4604	0.0958	6	chr15:64232172	N/A	0	N/A
ASCL2	up	71	ATXN7L1	0.2678	0.0958	6	chr7:105313800	N/A	0	N/A
ASCL2	up	72	LFNG	0.8117	0.0962	7	chr7:2564000	N/A	0	N/A
ASCL2	up	73	EGFR	0.2582	0.0962	4	chr7:55259715	N/A	0	N/A
ASCL2	up	74	ADORA2A	0.1876	0.0965	5	chr22:24812400	N/A	0	N/A
ASCL2	up	75	PTRH1	0.1852	0.0965	5	chr9:130489300	N/A	0	N/A
ASCL2	up	76	CADM2	0.6418	0.0967	2	chr3:85007672	N/A	0	N/A
ASCL2	up	77	LINC01686	0.2236	0.0973	6	chr1:182581100	N/A	0	N/A
ASCL2	up	78	C1RL	0.2105	0.0977	3	chr12:7252400	N/A	0	N/A
ASCL2	up	79	ELFN2	0.4964	0.0995	4	chr22:37822113	N/A	0	N/A
ASCL2	up	80	FOXO6	0.6034	0.1004	6	chr1:41837800	N/A	0	N/A
ASCL2	up	81	RBM24	0.4695	0.1011	4	chr6:17292202	N/A	0	N/A
ASCL2	up	82	WNT4	0.6566	0.1012	6	chr1:22466534	N/A	0	N/A
ASCL2	up	83	SYNDIG1	0.6472	0.1012	5	chr20:24568183	N/A	0	N/A
ASCL2	up	84	NBAT1	0.472	0.1018	3	chr6:22148600	N/A	0	N/A
ASCL2	up	85	DOK6	0.2967	0.1025	3	chr18:67302200	N/A	0	N/A
ASCL2	up	86	INPPL1	0.3413	0.1027	5	chr11:71938700	N/A	0	N/A
ASCL2	up	87	MAP1LC3A	0.461	0.1029	7	chr20:33125656,chr20:33134800	N/A	0	N/A
ASCL2	up	88	ATP2A3	0.6673	0.1037	3	chr17:3860300	N/A	0	N/A
ASCL2	up	89	TESC	0.7713	0.1037	4	chr12:117549900	N/A	0	N/A
ASCL2	up	90	CSRP1	0.2112	0.1041	6	chr1:201501060	N/A	0	N/A
ASCL2	up	91	MYLPF	1.1594	0.1047	3	chr16:30381905	N/A	0	N/A
ASCL2	up	92	NOTUM	1.063	0.1057	4	chr17:79925580	N/A	0	N/A
ASCL2	up	93	ZNF491	0.6914	0.106	7	chr19:11908850	N/A	0	N/A
ASCL2	up	94	SERPINI1	0.737	0.1087	6	chr3:167453300	N/A	0	N/A
ASCL2	up	95	ADGRG1	1.027	0.1092	9	chr16:57666193,chr16:57653600	N/A	0	N/A
ASCL2	up	96	GRIK3	0.55	0.1093	3	chr1:37317300	N/A	0	N/A
ASCL2	up	97	DLL3	1.3227	0.1105	5	chr19:39988600	N/A	0	N/A
ASCL2	up	98	BICDL2	0.2125	0.1106	4	chr16:3078300,chr16:3085600	N/A	0	N/A
ASCL2	up	99	NUMBL	0.189	0.1115	6	chr19:41197300	N/A	0	N/A
ASCL2	up	100	MAN2A2	0.2061	0.1132	3	chr15:91458621	N/A	0	N/A
ASCL2	up	101	BRINP1	0.3641	0.1134	3	chr9:121967200	N/A	0	N/A
ASCL2	up	102	SBK2	0.4228	0.1136	5	chr19:56052200	N/A	0	N/A
ASCL2	up	103	CNPY1	0.4114	0.1136	4	chr7:155387172	N/A	0	N/A
ASCL2	up	104	LARGE2	0.2675	0.1145	4	chr11:45943800	N/A	0	N/A
ASCL2	up	105	MAP2	1.0028	0.1157	3	chr2:210296793	N/A	0	N/A
ASCL2	up	106	MAP1A	0.6084	0.1159	5	chr15:43810800	N/A	0	N/A
ASCL2	up	107	CASZ1	0.1836	0.117	3	chr1:10728100	N/A	0	N/A
ASCL2	up	108	MTMR9LP	0.264	0.1173	6	chr1:32714100	N/A	0	N/A
ASCL2	up	109	PLXNA2	1.1151	0.1187	4	chr1:208196700	N/A	0	N/A
ASCL2	up	110	HSPG2	0.4028	0.1194	9	chr1:22221100,chr1:22202200	N/A	0	N/A
ASCL2	up	111	FBLN7	0.5125	0.1197	4	chr2:112919500	N/A	0	N/A
ASCL2	up	112	C21orf59	0.3198	0.1223	2	chr21:33977000	N/A	0	N/A
ASCL2	up	113	MCF2L	0.3134	0.1229	7	chr13:113733311	N/A	0	N/A
ASCL2	up	114	AGT	0.4875	0.1236	5	chr1:230848000	N/A	0	N/A
ASCL2	up	115	CRISPLD2	0.579	0.1248	6	chr16:84898363	N/A	0	N/A
ASCL2	up	116	EXD3	0.294	0.1254	5	chr9:140260900	N/A	0	N/A
ASCL2	up	117	CYBA	0.2993	0.1259	4	chr16:88715956	N/A	0	N/A
ASCL2	up	118	SNTA1	0.2455	0.1276	2	chr20:32109200	N/A	0	N/A
ASCL2	up	119	OVOL2	0.4683	0.1278	3	chr20:18039700	N/A	0	N/A
ASCL2	up	120	ACOXL	0.9978	0.1278	6	chr2:111506300	N/A	0	N/A
ASCL2	up	121	NTNG2	0.8903	0.1278	5	chr9:135117300	N/A	0	N/A
ASCL2	up	122	MAPK4	0.5086	0.1279	4	chr18:48237700	N/A	0	N/A
ASCL2	up	123	MUC4	0.3217	0.1287	6	chr3:195542398	N/A	0	N/A
ASCL2	up	124	GCNT2	0.253	0.13189	3	chr6:10583400	N/A	0	N/A
ASCL2	up	125	ELN	0.622	0.13189	5	chr7:73453925	N/A	0	N/A
ASCL2	up	126	MRGPRF	0.5453	0.1335	5	chr11:68775500	N/A	0	N/A
ASCL2	up	127	ENTPD8	0.3696	0.1336	6	chr9:140328300,chr9:140335800	N/A	0	N/A
ASCL2	up	128	FXYD6	0.4689	0.13619	6	chr11:117704300	N/A	0	N/A
ASCL2	up	129	WSCD1	0.5221	0.13619	5	chr17:5963000	N/A	0	N/A
ASCL2	up	130	ERFE	0.6197	0.137	6	chr2:239066400	N/A	0	N/A
ASCL2	up	131	SHB	0.4582	0.137	6	chr9:38022800	N/A	0	N/A
ASCL2	up	132	NFASC	0.5182	0.1375	5	chr1:204803639	N/A	0	N/A
ASCL2	up	133	TXNRD2	0.3274	0.13919	5	chr22:19941400	N/A	0	N/A
ASCL2	up	134	FRMD3	0.5917	0.1403	3	chr9:85927700	N/A	0	N/A
ASCL2	up	135	BARX1	0.5214	0.1404	6	chr9:96671100	N/A	0	N/A
ASCL2	up	136	SVIL	0.4998	0.1408	3	chr10:29768600	N/A	0	N/A
ASCL2	up	137	RNF165	0.4462	0.1412	3	chr18:43924100	N/A	0	N/A
ASCL2	up	138	DPP6	0.42	0.1426	3	chr7:153748693	N/A	0	N/A
ASCL2	up	139	JOSD2	0.4513	0.1426	5	chr19:51003675	N/A	0	N/A
ASCL2	up	140	NPPB	0.9174	0.14449	2	chr1:11919500	N/A	0	N/A
ASCL2	up	141	ANK1	0.5599	0.14499	6	chr8:41790929	N/A	0	N/A
ASCL2	up	142	KIF1A	0.2968	0.1458	5	chr2:241736400	N/A	0	N/A
ASCL2	up	143	ZNF488	0.4687	0.14829	7	chr10:48355900	N/A	0	N/A
ASCL2	up	144	CDH23	0.4142	0.1485	5	chr10:73204617	N/A	0	N/A
ASCL2	up	145	PREX1	0.4178	0.15	4	chr20:47299576	N/A	0	N/A
ASCL2	up	146	KANK2	0.4219	0.15	6	chr19:11302038,chr19:11308400	N/A	0	N/A
ASCL2	up	147	FAM189A2	0.492	0.1507	2	chr9:72000700	N/A	0	N/A
ASCL2	up	148	XRCC1	0.1807	0.1507	3	chr19:44074500	N/A	0	N/A
ASCL2	up	149	SLC25A48	0.6347	0.1523	2	chr5:135157500	N/A	0	N/A
ASCL2	up	150	RAB26	0.322	0.1534	5	chr16:2197900	N/A	0	N/A
ASCL2	up	151	DDR1	0.3665	0.154	4	chr6:30849872	N/A	0	N/A
ASCL2	up	152	FATE1	0.6541	0.1548	2	chrX:150880600	N/A	0	N/A
ASCL2	up	153	KCNH2	0.2507	0.1559	4	chr7:150675918	N/A	0	N/A
ASCL2	up	154	ZBTB18	0.3631	0.1569	9	chr1:244215400,chr1:244214500	N/A	0	N/A
ASCL2	up	155	FLNC	0.4674	0.1569	4	chr7:128454774	N/A	0	N/A
ASCL2	up	156	SLC22A31	0.3681	0.157	6	chr16:89296900	N/A	0	N/A
ASCL2	up	157	FOXJ1	0.9573	0.1584	2	chr17:74141800	N/A	0	N/A
ASCL2	up	158	SCNN1A	0.3558	0.1592	6	chr12:6482800,chr12:6484600	N/A	0	N/A
ASCL2	up	159	TGFB2	0.6277	0.1592	3	chr1:218540300	N/A	0	N/A
ASCL2	up	160	MMP23B	0.4014	0.1598	3	chr1:1565800	N/A	0	N/A
ASCL2	up	161	LINC00261	0.6651	0.1607	3	chr20:22480500	N/A	0	N/A
ASCL2	up	162	IGFBP3	1.6173	0.16089	3	chr7:45960300	N/A	0	N/A
ASCL2	up	163	RIMS3	0.444	0.1613	5	chr1:41129200	N/A	0	N/A
ASCL2	up	164	PLEKHG3	0.3038	0.1623	3	chr14:65189283	N/A	0	N/A
ASCL2	up	165	ASS1	0.4315	0.1625	5	chr9:133297427	N/A	0	N/A
ASCL2	up	166	EPHB2	0.5914	0.1627	2	chr1:23077800	N/A	0	N/A
ASCL2	up	167	HES6	0.8037	0.1656	5	chr2:239149800	N/A	0	N/A
ASCL2	up	168	CHRD	0.5766	0.1673	3	chr3:184089500	N/A	0	N/A
ASCL2	up	169	HES1	0.6593	0.1682	5	chr3:193852800	N/A	0	N/A
ASCL2	up	170	FOLR1	0.8773	0.169	2	chr11:71900800	N/A	0	N/A
ASCL2	up	171	LTBP2	0.7544	0.1709	2	chr14:74975400	N/A	0	N/A
ASCL2	up	172	SYTL1	0.2226	0.1711	3	chr1:27668600	N/A	0	N/A
ASCL2	up	173	FAM201A	0.3193	0.1711	2	chr9:38620900	N/A	0	N/A
ASCL2	up	174	DUSP10	0.2152	0.1711	3	chr1:221915800	N/A	0	N/A
ASCL2	up	175	BAALC	0.7181	0.1712	3	chr8:104230200	N/A	0	N/A
ASCL2	up	176	PRKAG2	0.4062	0.1714	4	chr7:151525300	N/A	0	N/A
ASCL2	up	177	INS-IGF2	0.5543	0.1724	5	chr11:2232500	N/A	0	N/A
ASCL2	up	178	EMILIN3	0.3282	0.1724	5	chr20:39988422	N/A	0	N/A
ASCL2	up	179	TCF12	0.2846	0.1726	6	chr15:57551900	N/A	0	N/A
ASCL2	up	180	SERPINF1	0.5071	0.1727	4	chr17:1666000	N/A	0	N/A
ASCL2	up	181	E2F2	0.3936	0.1738	3	chr1:23851600	N/A	0	N/A
ASCL2	up	182	CHMP4C	0.4229	0.1742	2	chr8:82644200	N/A	0	N/A
ASCL2	up	183	DUSP8	0.2621	0.1743	6	chr11:1585368	N/A	0	N/A
ASCL2	up	184	TP53I11	0.4861	0.1763	3	chr11:44965400	N/A	0	N/A
ASCL2	up	185	MMP23A	0.4591	0.1766	3	chr1:1565800	N/A	0	N/A
ASCL2	up	186	MICALCL	0.3887	0.1777	3	chr11:12293000	N/A	0	N/A
ASCL2	up	187	ANO1	0.6518	0.1794	2	chr11:69938000	N/A	0	N/A
ASCL2	up	188	ERG	0.6506	0.1798	3	chr21:40060200	N/A	0	N/A
ASCL2	up	189	TOX3	0.2364	0.1818	5	chr16:52473400	N/A	0	N/A
ASCL2	up	190	RCAN1	0.459	0.1819	3	chr21:35965800	N/A	0	N/A
ASCL2	up	191	FOXA2	1.2597	0.1826	4	chr20:22577400	N/A	0	N/A
ASCL2	up	192	TSNARE1	0.179	0.18369	7	chr8:143424196	N/A	0	N/A
ASCL2	up	193	MPRIP	0.2098	0.1839	5	chr17:17068105	N/A	0	N/A
ASCL2	up	194	BCL7A	0.22	0.1839	5	chr12:122461914	N/A	0	N/A
ASCL2	up	195	CYB561D1	0.1787	0.1839	5	chr1:110041130	N/A	0	N/A
ASCL2	up	196	VASP	0.2095	0.1843	3	chr19:46011800	N/A	0	N/A
ASCL2	up	197	UNC93A	0.4833	0.1855	4	chr6:167663830	N/A	0	N/A
ASCL2	up	198	LBH	0.3548	0.1859	3	chr2:30441000	N/A	0	N/A
ASCL2	up	199	GINS2	0.3091	0.1861	6	chr16:85723400	N/A	0	N/A
ASCL2	up	200	DMPK	0.6534	0.1866	4	chr19:46284800,chr19:46274200	0.1866	2	chr19:46284800
ASCL2	up	201	BTBD11	0.4726	0.1869	2	chr12:107637300	N/A	0	N/A
ASCL2	up	202	MACC1	0.3237	0.1876	2	chr7:20259600	N/A	0	N/A
ASCL2	up	203	TPCN1	0.1831	0.1888	3	chr12:113679400	N/A	0	N/A
ASCL2	up	204	LURAP1L	0.4513	0.1899	2	chr9:12776600	N/A	0	N/A
ASCL2	up	205	PDLIM3	0.3861	0.1908	2	chr4:186446237	N/A	0	N/A
ASCL2	up	206	PLCG2	0.3783	0.191	2	chr16:81771600	N/A	0	N/A
ASCL2	up	207	SYTL5	0.4962	0.1921	2	chrX:37858000	N/A	0	N/A
ASCL2	up	208	NES	0.436	0.1924	3	chr1:156633154	N/A	0	N/A
ASCL2	up	209	FBXO10	0.3003	0.1925	3	chr9:37576500	N/A	0	N/A
ASCL2	up	210	SUN2	0.2861	0.193	5	chr22:39141202	N/A	0	N/A
ASCL2	up	211	SEMA6D	0.4684	0.1931	5	chr15:47593900	N/A	0	N/A
ASCL2	up	212	LOXL1	0.3947	0.1933	2	chr15:74217200	N/A	0	N/A
ASCL2	up	213	HPCAL1	0.3522	0.1939	7	chr2:10465900	N/A	0	N/A
ASCL2	up	214	CACNB3	0.5407	0.1946	2	chr12:49216400	N/A	0	N/A
ASCL2	up	215	HES4	0.4006	0.1948	3	chr1:940711	N/A	0	N/A
ASCL2	up	216	NRTN	0.2169	0.195	3	chr19:5826600	N/A	0	N/A
ASCL2	up	217	GHRH	0.9157	0.1952	2	chr20:35874400	N/A	0	N/A
ASCL2	up	218	NDRG1	0.2403	0.1956	3	chr8:134262700	N/A	0	N/A
ASCL2	up	219	PTPRN2	0.5064	0.1966	3	chr7:158378600	N/A	0	N/A
ASCL2	up	220	FAM20A	0.9821	0.1992	2	chr17:66597500	N/A	0	N/A
ASCL2	up	221	TFDP2	0.3289	0.1998	2	chr3:141746800	N/A	0	N/A
ASCL2	up	222	TOR4A	0.2904	0.201	3	chr9:140168600	N/A	0	N/A
ASCL2	up	223	SUSD6	0.6905	0.2011	5	chr14:70178000	N/A	0	N/A
ASCL2	up	224	GADD45G	0.3251	0.2012	7	chr9:92219230,chr9:92219900	N/A	0	N/A
ASCL2	up	225	FXYD6-FXYD2	0.3696	0.2021	5	chr11:117741149	N/A	0	N/A
ASCL2	up	226	NIPAL3	0.1942	0.2036	3	chr1:24741900	N/A	0	N/A
ASCL2	up	227	IGSF21	0.3631	0.2043	3	chr1:18404700	N/A	0	N/A
ASCL2	up	228	NAB1	0.2955	0.2057	3	chr2:191513200	N/A	0	N/A
ASCL2	up	229	LIMD1-AS1	0.4382	0.2068	2	chr3:45726300	N/A	0	N/A
ASCL2	up	230	KLF13	0.2066	0.2069	2	chr15:31653500	N/A	0	N/A
ASCL2	up	231	CABP7	0.3288	0.2075	6	chr22:30097400	N/A	0	N/A
ASCL2	up	232	MIR200CHG	0.5585	0.2086	3	chr12:7071600	N/A	0	N/A
ASCL2	up	233	SLCO3A1	0.2904	0.209	3	chr15:92459100	N/A	0	N/A
ASCL2	up	234	NKAIN4	0.351	0.2092	3	chr20:61894400	N/A	0	N/A
ASCL2	up	235	SPSB1	0.3742	0.2105	4	chr1:9370198	N/A	0	N/A
ASCL2	up	236	EPS8L2	0.2768	0.2106	2	chr11:721900	N/A	0	N/A
ASCL2	up	237	DLGAP1-AS1	0.2028	0.2115	2	chr18:3594200	N/A	0	N/A
ASCL2	up	238	PACSIN1	0.3184	0.2116	3	chr6:34428831	N/A	0	N/A
ASCL2	up	239	LOC100130417	0.3842	0.2122	3	chr1:851020	N/A	0	N/A
ASCL2	up	240	RASD1	0.4119	0.2122	3	chr17:17411021	N/A	0	N/A
ASCL2	up	241	STIM2	0.2679	0.2125	4	chr4:26856505	N/A	0	N/A
ASCL2	up	242	TENM4	0.2904	0.2134	2	chr11:78790200	N/A	0	N/A
ASCL2	up	243	TEF	0.3671	0.2136	6	chr22:41797877,chr22:41763400	N/A	0	N/A
ASCL2	up	244	SNAI1	0.3959	0.2137	4	chr20:48602300,chr20:48599400	N/A	0	N/A
ASCL2	up	245	DCUN1D2-AS	0.2555	0.2137	4	chr13:114151720	N/A	0	N/A
ASCL2	up	246	KCNN3	0.2643	0.2138	6	chr1:154810300	N/A	0	N/A
ASCL2	up	247	C5orf66	0.3505	0.2142	6	chr5:134345200	N/A	0	N/A
ASCL2	up	248	PLEKHB1	0.4487	0.2142	2	chr11:73358800	N/A	0	N/A
ASCL2	up	249	ADA	0.6405	0.2146	3	chr20:43275065	N/A	0	N/A
ASCL2	up	250	LOXL2	0.2382	0.2148	2	chr8:23160400	N/A	0	N/A
ASCL2	up	251	ACKR3	0.7344	0.2148	2	chr2:237488400	N/A	0	N/A
ASCL2	up	252	MBP	0.3353	0.2152	2	chr18:74809800	N/A	0	N/A
ASCL2	up	253	CFAP45	0.3273	0.2154	2	chr1:159837600	N/A	0	N/A
ASCL2	up	254	TNFAIP8L1	0.4066	0.2154	3	chr19:4633779	N/A	0	N/A
ASCL2	up	255	SNED1	0.3377	0.2156	6	chr2:241874858	N/A	0	N/A
ASCL2	up	256	TMEM132E	1.1134	0.2157	2	chr17:32960600	N/A	0	N/A
ASCL2	up	257	LRRC10B	0.4225	0.2171	3	chr11:61301100	N/A	0	N/A
ASCL2	up	258	MFNG	0.7478	0.2188	2	chr22:37862100	N/A	0	N/A
ASCL2	up	259	ESPN	0.288	0.2192	7	chr1:6483600,chr1:6508000	N/A	0	N/A
ASCL2	up	260	SCIN	0.4158	0.2195	3	chr7:12647000	N/A	0	N/A
ASCL2	up	261	ABHD11	0.2667	0.2198	5	chr7:73157700,chr7:73153600	N/A	0	N/A
ASCL2	up	262	SPPL2B	0.3388	0.2205	7	chr19:2333100	N/A	0	N/A
ASCL2	up	263	GPRC5C	0.3059	0.2206	3	chr17:72427000	N/A	0	N/A
ASCL2	up	264	SORCS2	0.3601	0.222	5	chr4:7367600	N/A	0	N/A
ASCL2	up	265	IQCE	0.3859	0.2225	4	chr7:2644100	N/A	0	N/A
ASCL2	up	266	SEMA6B	0.2516	0.2234	6	chr19:4566700	N/A	0	N/A
ASCL2	up	267	ANKRD65	0.3379	0.2235	2	chr1:1356450	N/A	0	N/A
ASCL2	up	268	STARD10	0.1926	0.2236	2	chr11:72485400	N/A	0	N/A
ASCL2	up	269	PRELID3A	0.2704	0.2245	6	chr18:12396700	N/A	0	N/A
ASCL2	up	270	ZDHHC22	0.2784	0.2263	6	chr14:77615400,chr14:77608100	N/A	0	N/A
ASCL2	up	271	SNTG2	0.2274	0.2269	3	chr2:1230900	N/A	0	N/A
ASCL2	up	272	PLD5	0.2551	0.2271	2	chr1:242613600	N/A	0	N/A
ASCL2	up	273	TYRO3P	0.2721	0.2273	2	chr15:76553904	N/A	0	N/A
ASCL2	up	274	LINGO2	0.3393	0.2276	2	chr9:29214200	N/A	0	N/A
ASCL2	up	275	TTC3	0.257	0.231	2	chr21:38432600	N/A	0	N/A
ASCL2	up	276	MIR219A2	0.5858	0.2322	2	chr9:131152200	N/A	0	N/A
ASCL2	up	277	BAHCC1	0.2413	0.2323	5	chr17:79366293	N/A	0	N/A
ASCL2	up	278	NAV2	0.2317	0.2331	3	chr11:20058400	N/A	0	N/A
ASCL2	up	279	CALCB	0.4574	0.2332	3	chr11:15057171	N/A	0	N/A
ASCL2	up	280	SHC2	0.4484	0.2334	7	chr19:456920	N/A	0	N/A
ASCL2	up	281	UTS2R	0.5578	0.2337	5	chr17:80311400	N/A	0	N/A
ASCL2	up	282	SYNJ2	0.2602	0.2337	5	chr6:158430430	N/A	0	N/A
ASCL2	up	283	EMID1	0.2734	0.2342	2	chr22:29621700	N/A	0	N/A
ASCL2	up	284	GAS6	0.5846	0.2343	4	chr13:114611300	N/A	0	N/A
ASCL2	up	285	GRAMD1B	0.3046	0.2344	2	chr11:123297700	N/A	0	N/A
ASCL2	up	286	GRASP	0.4188	0.2347	2	chr12:52412600	N/A	0	N/A
ASCL2	up	287	SPHK1	0.2133	0.2354	2	chr17:74378543	N/A	0	N/A
ASCL2	up	288	MN1	0.3357	0.2363	3	chr22:28206729	N/A	0	N/A
ASCL2	up	289	ZSCAN5A	0.2313	0.2365	2	chr19:56805500	N/A	0	N/A
ASCL2	up	290	PPFIBP1	0.5275	0.2365	2	chr12:27677400	N/A	0	N/A
ASCL2	up	291	ANGPTL2	0.2949	0.2378	2	chr9:129885700	N/A	0	N/A
ASCL2	up	292	PLD1	0.3323	0.2381	3	chr3:171547906	N/A	0	N/A
ASCL2	up	293	SETBP1	0.273	0.2384	2	chr18:42205600	N/A	0	N/A
ASCL2	up	294	BCL6	0.5727	0.2386	4	chr3:187467600	N/A	0	N/A
ASCL2	up	295	TP53BP1	0.2721	0.2388	3	chr15:43806567	N/A	0	N/A
ASCL2	up	296	KMT5C	0.2633	0.2395	3	chr19:55850200	N/A	0	N/A
ASCL2	up	297	SHD	1.2187	0.2398	2	chr19:4296700	N/A	0	N/A
ASCL2	up	298	CHRNA3	0.3479	0.2405	2	chr15:78918400	N/A	0	N/A
ASCL2	up	299	TMEM163	0.5693	0.2414	3	chr2:135169743	N/A	0	N/A
ASCL2	up	300	HHEX	0.5807	0.2419	3	chr10:94482748	N/A	0	N/A
ASCL2	up	301	MICAL2	0.6621	0.2419	5	chr11:12263700	N/A	0	N/A
ASCL2	up	302	TPPP3	0.2315	0.2421	3	chr16:67434000	N/A	0	N/A
ASCL2	up	303	CORO2B	0.3046	0.2429	2	chr15:68870300	N/A	0	N/A
ASCL2	up	304	ADRA2C	0.209	0.243	2	chr4:3771600	N/A	0	N/A
ASCL2	up	305	IQCD	0.3996	0.2432	6	chr12:113670900,chr12:113659300	N/A	0	N/A
ASCL2	up	306	ITPR3	0.1811	0.2435	3	chr6:33596400	N/A	0	N/A
ASCL2	up	307	WNT10A	0.2423	0.2443	6	chr2:219751488,chr2:219744900	N/A	0	N/A
ASCL2	up	308	EPOR	0.25	0.2443	3	chr19:11495000	N/A	0	N/A
ASCL2	up	309	TSPAN15	0.2268	0.2449	3	chr10:71239031	N/A	0	N/A
ASCL2	up	310	TMEM51	0.2677	0.2456	4	chr1:15505600	N/A	0	N/A
ASCL2	up	311	ARHGAP24	0.6465	0.2464	3	chr4:86529100	N/A	0	N/A
ASCL2	up	312	CAMK2N1	1.0263	0.2467	6	chr1:20813700	N/A	0	N/A
ASCL2	up	313	COL22A1	0.3358	0.2476	5	chr8:139843200	N/A	0	N/A
ASCL2	up	314	CCDC114	0.4589	0.2476	4	chr19:48836400	N/A	0	N/A
ASCL2	up	315	SLC37A1	0.1856	0.2489	2	chr21:43987400	N/A	0	N/A
ASCL2	up	316	TNFRSF25	0.2579	0.2491	2	chr1:6525600	N/A	0	N/A
ASCL2	up	317	TMEM51-AS1	0.2512	0.2503	4	chr1:15505600	N/A	0	N/A
ASCL2	up	318	PITX1	0.2448	0.25169	5	chr5:134345200	N/A	0	N/A
ASCL2	up	319	DENND6B	0.2268	0.2533	2	chr22:50754600	N/A	0	N/A
ASCL2	up	320	FYN	0.2329	0.2533	2	chr6:112032900	N/A	0	N/A
ASCL2	up	321	ASTN2	0.3413	0.2534	3	chr9:119449500	N/A	0	N/A
ASCL2	up	322	ABCG1	0.502	0.254	3	chr21:43727300	N/A	0	N/A
ASCL2	up	323	CALB2	1.1706	0.2541	2	chr16:71398000	N/A	0	N/A
ASCL2	up	324	BUB1	0.3579	0.2549	3	chr2:111506300	N/A	0	N/A
ASCL2	up	325	WNT11	0.3209	0.2566	2	chr11:75928900	N/A	0	N/A
ASCL2	up	326	LMO3	0.3674	0.2566	2	chr12:16684900	N/A	0	N/A
ASCL2	up	327	PLPP5	0.3231	0.2566	3	chr8:38125300	N/A	0	N/A
ASCL2	up	328	PDZRN3	0.3165	0.2567	2	chr3:73642000	N/A	0	N/A
ASCL2	up	329	VASN	0.3985	0.2569	2	chr16:4425100	N/A	0	N/A
ASCL2	up	330	DYRK1B	0.2628	0.2571	2	chr19:40324200	N/A	0	N/A
ASCL2	up	331	CACFD1	0.2696	0.2571	2	chr9:136327200	N/A	0	N/A
ASCL2	up	332	CDK18	0.204	0.2577	2	chr1:205505700	N/A	0	N/A
ASCL2	up	333	TOR2A	0.1816	0.2577	4	chr9:130489300	N/A	0	N/A
ASCL2	up	334	PHLDA1	0.2381	0.2579	3	chr12:76420780	N/A	0	N/A
ASCL2	up	335	CDC25B	0.4808	0.2582	5	chr20:3780200	N/A	0	N/A
ASCL2	up	336	EFNA1	0.4409	0.2582	2	chr1:155090200	N/A	0	N/A
ASCL2	up	337	KRT19	0.6946	0.25829	2	chr17:39685600	N/A	0	N/A
ASCL2	up	338	ATP2C2	0.487	0.259	2	chr16:84554700	N/A	0	N/A
ASCL2	up	339	GRK5	0.4866	0.2611	2	chr10:121146900	N/A	0	N/A
ASCL2	up	340	ABHD2	0.2724	0.2612	3	chr15:89632105	N/A	0	N/A
ASCL2	up	341	NTF3	0.7039	0.26279	2	chr12:5504800	N/A	0	N/A
ASCL2	up	342	FLJ20021	0.2675	0.26329	2	chr4:102269400	N/A	0	N/A
ASCL2	up	343	AMPD3	0.2002	0.26339	7	chr11:10340100	N/A	0	N/A
ASCL2	up	344	TJP3	0.3863	0.2634	3	chr19:3721700	N/A	0	N/A
ASCL2	up	345	BMP7	0.2284	0.2639	3	chr20:55770720	N/A	0	N/A
ASCL2	up	346	RGL3	0.2045	0.26529	2	chr19:11529200	N/A	0	N/A
ASCL2	up	347	SMOC2	0.8073	0.2657	3	chr6:169033800	N/A	0	N/A
ASCL2	up	348	B3GNT8	0.6189	0.2659	5	chr19:41927400	N/A	0	N/A
ASCL2	up	349	BAIAP2-AS1	0.2318	0.26679	3	chr17:79039361	N/A	0	N/A
ASCL2	up	350	PRR5	0.1946	0.267	4	chr22:45107767	N/A	0	N/A
ASCL2	up	351	DDC	0.195	0.2675	2	chr7:50626200	N/A	0	N/A
ASCL2	up	352	DM1-AS	0.351	0.2677	2	chr19:46269600	N/A	0	N/A
ASCL2	up	353	SRRM3	0.3364	0.268	4	chr7:75924100	N/A	0	N/A
ASCL2	up	354	EN2	0.2935	0.2688	3	chr7:155276767	N/A	0	N/A
ASCL2	up	355	GAS6-AS2	0.453	0.2697	4	chr13:114611300	N/A	0	N/A
ASCL2	up	356	MNX1	0.4168	0.2705	2	chr7:156809300	N/A	0	N/A
ASCL2	up	357	SCLY	0.2562	0.2727	4	chr2:239005225	N/A	0	N/A
ASCL2	up	358	MXD4	0.2236	0.2733	2	chr4:2266100	N/A	0	N/A
ASCL2	up	359	SOX9-AS1	0.5603	0.2735	2	chr17:70173300	N/A	0	N/A
ASCL2	up	360	TIMP2	0.2391	0.2773	2	chr17:76869800	N/A	0	N/A
ASCL2	up	361	REXO5	0.228	0.2773	2	chr16:20817900	N/A	0	N/A
ASCL2	up	362	ACOX3	0.227	0.2773	2	chr4:8442600	N/A	0	N/A
ASCL2	up	363	ID2	1.1034	0.27889	3	chr2:8825300	N/A	0	N/A
ASCL2	up	364	JUN	0.1871	0.27939	2	chr1:59251500	N/A	0	N/A
ASCL2	up	365	SLC2A1-AS1	0.3253	0.2814	2	chr1:43429100	N/A	0	N/A
ASCL2	up	366	CLDN4	0.3237	0.2814	7	chr7:73241100,chr7:73242400	N/A	0	N/A
ASCL2	up	367	BLCAP	0.2385	0.2814	2	chr20:36129000	N/A	0	N/A
ASCL2	up	368	GRB7	0.3237	0.28249	4	chr17:37895900	N/A	0	N/A
ASCL2	up	369	DUSP6	0.2507	0.2833	2	chr12:89739600	N/A	0	N/A
ASCL2	up	370	TSPAN11	0.2578	0.2851	2	chr12:31087200	N/A	0	N/A
ASCL2	up	371	ID4	1.1662	0.2861	3	chr6:19892700	N/A	0	N/A
ASCL2	up	372	CAPS	0.2731	0.2911	2	chr19:5949900	N/A	0	N/A
ASCL2	up	373	NELL1	1.1274	0.2943	4	chr11:20679900	N/A	0	N/A
ASCL2	up	374	MEGF6	0.1866	0.2999	4	chr1:3411300	N/A	0	N/A
ASCL2	up	375	ERO1B	0.4817	0.3103	4	chr1:236444200	N/A	0	N/A
ASCL2	up	376	SLC38A8	0.6482	0.32	3	chr16:84077000	N/A	0	N/A
ASCL2	up	377	MARVELD3	0.4187	0.32129	7	chr16:71663700	N/A	0	N/A
ASCL2	up	378	PDGFB	0.4629	0.3291	5	chr22:39635700	N/A	0	N/A
ASCL2	up	379	SMOC1	1.3361	0.3308	3	chr14:70447300	N/A	0	N/A
ASCL2	up	380	TNS1	0.271	0.3469	5	chr2:218798600	N/A	0	N/A
ASCL2	up	381	ZC3H12C	0.5004	0.3622	5	chr11:110001700	N/A	0	N/A
ASCL2	up	382	SAMD11	0.6658	0.37	3	chr1:851020	N/A	0	N/A
ASCL2	up	383	PLEKHD1	0.2936	0.3743	7	chr14:69950546	N/A	0	N/A
ASCL2	up	384	MLXIPL	0.7983	0.3809	3	chr7:73037600	N/A	0	N/A
ASCL2	up	385	RGS3	0.2806	0.3914	7	chr9:116341906	N/A	0	N/A
ASCL2	up	386	PROX1	0.3213	0.3931	4	chr1:214163800	N/A	0	N/A
ASCL2	up	387	NACC2	0.2982	0.3942	7	chr9:139001600	N/A	0	N/A
ASCL2	up	388	BCL2L1	0.315	0.3994	7	chr20:30282000	N/A	0	N/A
ASCL2	up	389	KRT7	0.441	0.4001	8	chr12:52630000,chr12:52641400	N/A	0	N/A
ASCL2	up	390	TFEB	0.9967	0.4016	4	chr6:41696400	N/A	0	N/A
ASCL2	up	391	MYO5B	0.415	0.4106	4	chr18:47392000	N/A	0	N/A
ASCL2	up	392	TMC4	0.2664	0.42279	2	chr19:54676800	N/A	0	N/A
ASCL2	up	393	ADM	0.5189	0.4288	2	chr11:10310060	N/A	0	N/A
ASCL2	up	394	TSPAN9	0.2858	0.4303	7	chr12:3176700	N/A	0	N/A
ASCL2	up	395	LHX1	1.0425	0.4305	6	chr17:35245996	N/A	0	N/A
ASCL2	up	396	NECAB2	0.8139	0.4388	2	chr16:84008600	N/A	0	N/A
ASCL2	up	397	ZNF517	0.336	0.4516	2	chr8:146046700	N/A	0	N/A
ASCL2	up	398	NNAT	1.1106	0.45199	3	chr20:36129000	N/A	0	N/A
ASCL2	up	399	CREB3L1	0.4315	0.4648	3	chr11:46301400	N/A	0	N/A
ASCL2	up	400	MAPK15	0.2036	0.4695	3	chr8:144784100	N/A	0	N/A
ASCL2	up	401	NGF	0.6153	0.477	2	chr1:115870400	N/A	0	N/A
ASCL2	up	402	INSIG1	0.222	0.50259	2	chr7:155090800	N/A	0	N/A
ASCL2	up	403	PLEKHG5	0.2643	0.5103	6	chr1:6562078	N/A	0	N/A
ASCL2	up	404	ST14	0.3249	0.5114	7	chr11:130051400	N/A	0	N/A
ASCL2	up	405	CRB2	0.3481	0.5128	4	chr9:126137400	N/A	0	N/A
ASCL2	up	406	RTN4RL1	0.5542	0.5154	3	chr17:1903316	N/A	0	N/A
ASCL2	up	407	SLC9A3-AS1	0.1989	0.5184	2	chr5:491100	N/A	0	N/A
ASCL2	up	408	COBL	0.3743	0.51859	7	chr7:51403000	N/A	0	N/A
ASCL2	up	409	HES2	0.2729	0.5259	2	chr1:6483600	N/A	0	N/A
ASCL2	down	1	PCDH1	-0.2336	0.0748	2	chr5:141244581	N/A	0	N/A
ASCL2	down	2	NODAL	-0.6281	0.1096	2	chr10:72268855	N/A	0	N/A
ASCL2	down	3	FBP1	-0.25	0.126	3	chr9:97401652	N/A	0	N/A
ASCL2	down	4	CBR3	-0.6214	0.2741	3	chr21:37514000	N/A	0	N/A
ASCL2	down	5	FAM129A	-0.5063	0.4486	2	chr1:184874800	N/A	0	N/A
ASH2L	down	1	LOC100289361	-0.3722	0.0123	1	chr3:142720457	0.0123	1	chr3:142720457
ATF1	up	1	HIST1H4H	0.3617	0.0063	2	chr6:26286776	N/A	0	N/A
ATF1	up	2	SNORD12	0.3618	0.0063	2	chr20:47897955	N/A	0	N/A
ATF1	up	3	SNORD83B	0.3039	0.019	2	chr22:39708847	N/A	0	N/A
ATF1	up	4	SNORD55	0.5019	0.0217	2	chr1:45241168	0.0217	2	chr1:45241168
ATF1	up	5	LOXL3	0.453	0.0333	2	chr2:74781559	0.0333	2	chr2:74781559
ATF1	up	6	SNORA33	0.3322	0.0558	2	chr6:133139814	N/A	0	N/A
ATF1	up	7	SNORD99	0.5799	0.1572	2	chr1:28904593	N/A	0	N/A
ATF1	up	8	SNORD68	0.3029	0.2327	2	chr16:89631238	N/A	0	N/A
ATF1	up	9	SNORD4B	0.3424	0.2363	2	chr17:27052185	N/A	0	N/A
ATF1	up	10	LINC01816	0.3516	0.2386	2	chr2:70351509	N/A	0	N/A
ATF1	down	1	HIST1H2BG	-0.2224	0	2	chr6:26216808	N/A	0	N/A
ATF1	down	2	CREM	-0.5397	0.0005	4	chr10:35484086,chr10:35484621	0.0005	4	chr10:35484086,chr10:35484621
ATF1	down	3	SNHG25	-0.45	0.0032	5	chr17:62224619,chr17:62223142	0.2261	2	chr17:62223142
ATF1	down	4	ASNS	-0.3657	0.0034	3	chr7:97501772	N/A	0	N/A
ATF1	down	5	HIST1H2BD	-0.3048	0.0089	3	chr6:26158485	N/A	0	N/A
ATF1	down	6	SNORD22	-0.1904	0.0109	2	chr11:62621338	N/A	0	N/A
ATF1	down	7	HIST1H4I	-0.1838	0.0147	2	chr6:27107506	N/A	0	N/A
ATF1	down	8	CLGN	-0.2586	0.0166	2	chr4:141349399	N/A	0	N/A
ATF1	down	9	HIST1H2AE	-0.2759	0.0183	2	chr6:26216808	N/A	0	N/A
ATF1	down	10	C11orf1	-0.4139	0.0209	2	chr11:111750118	0.0209	2	chr11:111750118
ATF1	down	11	NEAT1	-0.3629	0.0223	12	chr11:65189708	N/A	0	N/A
ATF1	down	12	HIST1H3H	-0.1934	0.0386	2	chr6:27777908	N/A	0	N/A
ATF1	down	13	MIR4435-2HG	-0.3444	0.0387	7	chr2:111997619,chr2:112252669	N/A	0	N/A
ATF1	down	14	NARFL	-0.3038	0.0405	2	chr16:791021	N/A	0	N/A
ATF1	down	15	GARS	-0.2025	0.0435	5	chr7:30635768,chr7:30634452	N/A	0	N/A
ATF1	down	16	SNORA20	-0.4022	0.044	2	chrX:5327333	N/A	0	N/A
ATF1	down	17	SLC7A7	-0.2712	0.0474	5	chr14:23292118	N/A	0	N/A
ATF1	down	18	CREB5	-0.2108	0.0548	7	chr7:28450412,chr7:28725928	N/A	0	N/A
ATF1	down	19	FN1	-0.2289	0.06	3	chr2:216299864	N/A	0	N/A
ATF1	down	20	BRINP1	-0.5387	0.0713	2	chr9:121946429	N/A	0	N/A
ATF1	down	21	PAMR1	-0.1852	0.0718	3	chr11:35548127	N/A	0	N/A
ATF1	down	22	CDC42EP1	-0.3061	0.0751	11	chr22:37957886	N/A	0	N/A
ATF1	down	23	CEBPB	-0.1896	0.0757	3	chr20:48808441	N/A	0	N/A
ATF1	down	24	PLAT	-0.4024	0.0786	7	chr8:42067422,chr8:42065297	N/A	0	N/A
ATF1	down	25	ZBTB21	-0.3811	0.0798	2	chr21:43430320	0.0798	2	chr21:43430320
ATF1	down	26	SHC2	-0.3122	0.0851	3	chr19:460261	N/A	0	N/A
ATF1	down	27	SNORA64	-0.3832	0.0866	3	chr16:2013882	N/A	0	N/A
ATF1	down	28	CREB1	-0.6059	0.0876	5	chr2:208416115,chr2:208394762	N/A	0	N/A
ATF1	down	29	KDM6B	-0.1982	0.088	4	chr17:7742253	N/A	0	N/A
ATF1	down	30	SECISBP2	-0.1815	0.1039	5	chr9:91933941,chr9:91933478	N/A	0	N/A
ATF1	down	31	DUSP8	-0.2929	0.1042	4	chr11:1593567	N/A	0	N/A
ATF1	down	32	SNAPC5	-0.1828	0.1151	2	chr15:66790614	N/A	0	N/A
ATF1	down	33	MXD1	-0.2179	0.1154	6	chr2:70141853	N/A	0	N/A
ATF1	down	34	SNORD74	-0.2182	0.1154	5	chr1:173837191	N/A	0	N/A
ATF1	down	35	CNN1	-0.3017	0.1163	2	chr19:11646990	0.1163	2	chr19:11646990
ATF1	down	36	SNORD47	-0.3854	0.1163	5	chr1:173833793	N/A	0	N/A
ATF1	down	37	DLGAP1-AS2	-0.2119	0.1173	3	chr18:3604053	N/A	0	N/A
ATF1	down	38	CCDC80	-0.4119	0.1286	2	chr3:112372634	N/A	0	N/A
ATF1	down	39	SNORA31	-0.466	0.12919	14	chr17:19563969,chr13:45911394	N/A	0	N/A
ATF1	down	40	IFT172	-0.3016	0.13	5	chr2:27715608,chr2:27712628	N/A	0	N/A
ATF1	down	41	FTLP2	-0.228	0.13	2	chrX:30646020	N/A	0	N/A
ATF1	down	42	IFT20	-0.1938	0.1302	6	chr17:26662529	N/A	0	N/A
ATF1	down	43	SULT1C4	-0.4158	0.148	5	chr2:108996594,chr2:108994383	N/A	0	N/A
ATF1	down	44	TMEM179B	-0.3851	0.1481	10	chr11:62554183,chr11:62554879	N/A	0	N/A
ATF1	down	45	CHGA	-0.4272	0.15659	2	chr14:93389888	N/A	0	N/A
ATF1	down	46	SNORD139	-0.2187	0.15939	2	chr22:39712969	N/A	0	N/A
ATF1	down	47	MAP1B	-0.2086	0.1644	2	chr5:71402958	N/A	0	N/A
ATF1	down	48	TTYH1	-0.3695	0.1682	3	chr19:54925523	N/A	0	N/A
ATF1	down	49	HNMT	-0.3247	0.1741	2	chr2:138714867	N/A	0	N/A
ATF1	down	50	MTMR11	-0.2993	0.1744	2	chr1:149911233	N/A	0	N/A
ATF1	down	51	IL23A	-0.2914	0.1826	2	chr12:56730627	0.1826	2	chr12:56730627
ATF1	down	52	ZNF789	-0.2916	0.1826	2	chr7:99069342	0.1826	2	chr7:99069342
ATF1	down	53	VIM	-0.283	0.1907	2	chr10:17272542	0.1907	2	chr10:17272542
ATF1	down	54	CRADD	-0.3775	0.207	4	chr12:94071858,chr12:94071593	N/A	0	N/A
ATF1	down	55	CDKL3	-0.1857	0.2086	2	chr5:133706601	N/A	0	N/A
ATF1	down	56	CBX4	-0.1985	0.2225	2	chr17:77813708	N/A	0	N/A
ATF1	down	57	CCDC167	-0.3607	0.2299	2	chr6:37467071	N/A	0	N/A
ATF1	down	58	TTC39A	-0.257	0.2307	2	chr1:51797186	N/A	0	N/A
ATF1	down	59	ZNF547	-0.193	0.2329	2	chr19:57874841	N/A	0	N/A
ATF1	down	60	CDADC1	-0.2502	0.2354	2	chr13:49822007	N/A	0	N/A
ATF1	down	61	ARTN	-0.257	0.2438	2	chr1:44395397	N/A	0	N/A
ATF1	down	62	CYTOR	-0.3738	0.2501	4	chr2:87766511,chr2:87754925	N/A	0	N/A
ATF1	down	63	KLHL4	-0.3975	0.2636	2	chrX:86772665	N/A	0	N/A
ATF1	down	64	FAM184A	-0.4094	0.2637	10	chr6:119468739	N/A	0	N/A
ATF1	down	65	MIAT	-0.3013	0.2645	2	chr22:27054982	N/A	0	N/A
ATF1	down	66	TRAPPC2B	-0.2038	0.2678	2	chr19:57874841	N/A	0	N/A
ATF1	down	67	LIMCH1	-0.3081	0.26939	2	chr4:41694813	N/A	0	N/A
ATF1	down	68	FBLL1	-0.3967	0.2807	2	chr5:167955702	N/A	0	N/A
ATF1	down	69	PPP1R15A	-0.1985	0.4534	3	chr19:49378597	N/A	0	N/A
ATF1	down	70	TXNRD2	-0.2235	0.52559	2	chr22:19930855	N/A	0	N/A
ATF1	down	71	TUBB3P1	-0.3658	0.5265	2	chr6:90007886	N/A	0	N/A
ATF2	up	1	RPPH1	0.4551	0.0033	3	chr14:20811767	0.0033	3	chr14:20811767
ATF2	up	2	SNORD83B	0.4016	0.006	2	chr22:39708847	0.006	2	chr22:39708847
ATF2	up	3	MIR25	0.4675	0.0076	2	chr7:99689954	0.0076	2	chr7:99689954
ATF2	up	4	SNORD68	0.6178	0.0108	2	chr16:89631238	0.0108	2	chr16:89631238
ATF2	up	5	LIMD1-AS1	0.3432	0.0125	3	chr3:45730424	N/A	0	N/A
ATF2	up	6	MIR663AHG	0.2596	0.0275	2	chr20:26189692	N/A	0	N/A
ATF2	up	7	HIST1H4K	0.2206	0.0291	2	chr6:27798137	0.0291	2	chr6:27798137
ATF2	up	8	HIST1H4J	0.1997	0.0419	2	chr6:27792880	0.0419	2	chr6:27792880
ATF2	up	9	SNORD100	0.2789	0.0565	2	chr6:133139814	0.0565	2	chr6:133139814
ATF2	up	10	SNORA10	0.2686	0.0611	2	chr16:2011188	0.0611	2	chr16:2011188
ATF2	up	11	SNORA33	0.2227	0.0825	2	chr6:133139814	0.0825	2	chr6:133139814
ATF2	up	12	HIST1H2AK	0.2229	0.0826	2	chr6:27805521	0.0826	2	chr6:27805521
ATF2	up	13	GLYCTK	0.227	0.0855	3	chr3:52322013	0.0855	3	chr3:52322013
ATF2	up	14	NFE2L3	0.1896	0.2148	2	chr7:26193364	0.2148	2	chr7:26193364
ATF2	up	15	RNU1-59P	0.265	0.2445	3	chr1:144533878	N/A	0	N/A
ATF2	up	16	SNORD60	0.3447	0.3384	2	chr16:2205077	N/A	0	N/A
ATF2	down	1	JUN	-0.5516	0.0002	13	chr1:59248967,chr1:59250082	0.0002	8	chr1:59250082
ATF2	down	2	SYT11	-0.5385	0.004	8	chr1:155830428	0.004	8	chr1:155830428
ATF2	down	3	NDRG4	-0.5623	0.0094	14	chr16:58545888,chr16:58535445	0.0094	8	chr16:58535445
ATF2	down	4	CREB5	-0.3077	0.0106	16	chr7:28450412,chr7:28725928	0.0106	16	chr7:28450412,chr7:28725928
ATF2	down	5	JUND	-0.1824	0.0108	10	chr19:18390569,chr19:18392478	0.0108	10	chr19:18390569,chr19:18392478
ATF2	down	6	SNORA48	-0.3997	0.0124	3	chr17:7476720	0.0124	3	chr17:7476720
ATF2	down	7	ATF3	-0.3672	0.0128	14	chr1:212732443,chr1:212781899	0.0128	14	chr1:212732443,chr1:212781899
ATF2	down	8	ANXA1	-1.0871	0.0142	5	chr9:75785290	0.0142	5	chr9:75785290
ATF2	down	9	CNTROB	-0.2244	0.0154	7	chr17:7835492	0.0154	7	chr17:7835492
ATF2	down	10	HIST1H2BK	-0.1896	0.0158	9	chr6:27113576,chr6:27114736	0.0158	9	chr6:27113576,chr6:27114736
ATF2	down	11	DUSP10	-0.2893	0.0184	10	chr1:221885779,chr1:221915620	0.0184	8	chr1:221915620
ATF2	down	12	DUSP8	-0.4955	0.0187	13	chr11:1585963,chr11:1593582	0.0187	13	chr11:1585963,chr11:1593582
ATF2	down	13	FN1	-0.3349	0.0263	14	chr2:216285491,chr2:216285497	0.0263	14	chr2:216285491,chr2:216285497
ATF2	down	14	TNFAIP1	-0.3001	0.0329	15	chr17:26663454,chr17:26662529	0.0329	15	chr17:26663454,chr17:26662529
ATF2	down	15	MIR4435-2HG	-0.3573	0.03649	9	chr2:111997619,chr2:112125591	0.03649	9	chr2:111997619,chr2:112125591
ATF2	down	16	TP53INP2	-0.5051	0.0374	14	chr20:33292653,chr20:33292484	0.0374	7	chr20:33292484
ATF2	down	17	RNA5-8SP6	-0.2363	0.0399	2	chrY:10037842	N/A	0	N/A
ATF2	down	18	ARG2	-0.2136	0.0409	8	chr14:68086469	0.0409	8	chr14:68086469
ATF2	down	19	HLA-DMA	-0.2546	0.0428	7	chr6:32939758	0.0428	7	chr6:32939758
ATF2	down	20	DTNA	-0.4903	0.0434	9	chr18:32451626,chr18:32073074	0.0434	9	chr18:32451626,chr18:32073074
ATF2	down	21	MIR4647	-0.2557	0.0434	2	chr6:44222170	0.0434	2	chr6:44222170
ATF2	down	22	SNORD74	-0.2045	0.0454	7	chr1:173837191	0.0454	7	chr1:173837191
ATF2	down	23	CLSTN3	-0.3521	0.046	11	chr12:7278410,chr12:7282959	0.046	11	chr12:7278410,chr12:7282959
ATF2	down	24	CNN1	-0.5326	0.0463	11	chr19:11647000,chr19:11649515	0.0463	11	chr19:11647000,chr19:11649515
ATF2	down	25	MXD1	-0.2518	0.0495	8	chr2:70141853	0.0495	8	chr2:70141853
ATF2	down	26	LINC02253	-0.1855	0.05	2	chr15:97953997	N/A	0	N/A
ATF2	down	27	PPFIBP1	-0.3451	0.0538	8	chr12:27677580,chr12:27676997	0.0538	5	chr12:27676997
ATF2	down	28	CYTOR	-0.3849	0.0556	6	chr2:87766511,chr2:87754967	0.1894	2	chr2:87754967
ATF2	down	29	ZNF385D	-0.1762	0.0613	2	chr3:21919629	N/A	0	N/A
ATF2	down	30	SERTAD4-AS1	-0.2811	0.0613	6	chr1:210410069	0.0613	6	chr1:210410069
ATF2	down	31	HIST1H2BJ	-0.1842	0.0627	2	chr6:27100919	0.0627	2	chr6:27100919
ATF2	down	32	LPAR6	-0.4461	0.06279	6	chr13:49000394	0.06279	6	chr13:49000394
ATF2	down	33	CDC42EP1	-0.2534	0.0639	8	chr22:37959406	0.0639	8	chr22:37959406
ATF2	down	34	MIR3198-2	-0.3122	0.0639	6	chr12:54623655	0.0639	6	chr12:54623655
ATF2	down	35	ACHE	-0.3417	0.0641	7	chr7:100494319	0.0641	7	chr7:100494319
ATF2	down	36	NES	-0.3223	0.0643	6	chr1:156643724	0.0643	6	chr1:156643724
ATF2	down	37	MAFF	-0.3302	0.0803	11	chr22:38593217,chr22:38597967	0.0803	11	chr22:38593217,chr22:38597967
ATF2	down	38	GPR3	-0.263	0.0804	14	chr1:27718244,chr1:27718853	0.0804	14	chr1:27718244,chr1:27718853
ATF2	down	39	DDIT3	-0.2811	0.0804	8	chr12:57913476,chr12:57914259	0.0804	4	chr12:57914259
ATF2	down	40	GDF15	-0.2824	0.084	9	chr19:18491352,chr19:18485380	0.084	6	chr19:18491352
ATF2	down	41	CYR61	-0.2148	0.0846	4	chr1:86047588,chr1:86046307	0.0846	4	chr1:86047588,chr1:86046307
ATF2	down	42	DAPK3	-0.2044	0.0846	4	chr19:3968828	0.0846	4	chr19:3968828
ATF2	down	43	FAHD2CP	-0.3474	0.0877	10	chr2:96676950,chr2:96676264	0.0877	10	chr2:96676950,chr2:96676264
ATF2	down	44	SLC1A4	-0.2963	0.0889	8	chr2:65227510,chr2:65216514	N/A	0	N/A
ATF2	down	45	INPP5J	-0.3352	0.0895	6	chr22:31518946	0.0895	6	chr22:31518946
ATF2	down	46	HSPB8	-0.2219	0.0901	2	chr12:119614366	0.0901	2	chr12:119614366
ATF2	down	47	PDLIM3	-0.3869	0.092	12	chr4:186425757,chr4:186456687	0.0983	6	chr4:186456687
ATF2	down	48	CYB5D2	-0.1983	0.0932	9	chr17:4046971,chr17:4046686	0.0932	9	chr17:4046971,chr17:4046686
ATF2	down	49	SERTAD4	-0.1902	0.0932	4	chr1:210410069	0.0932	4	chr1:210410069
ATF2	down	50	FAM122C	-0.1845	0.0934	6	chrX:133941163	0.0934	6	chrX:133941163
ATF2	down	51	PTPRS	-0.2262	0.0966	6	chr19:5339781	0.0966	6	chr19:5339781
ATF2	down	52	ADM	-0.282	0.0969	2	chr11:10328945	0.0969	2	chr11:10328945
ATF2	down	53	MIR1248	-0.258	0.0969	2	chr3:186503089	0.0969	2	chr3:186503089
ATF2	down	54	HIST1H3G	-0.2497	0.0969	2	chr6:26270847	0.0969	2	chr6:26270847
ATF2	down	55	HSD17B14	-0.267	0.098	4	chr19:49339161	N/A	0	N/A
ATF2	down	56	TAGLN2	-0.3681	0.0991	7	chr1:159894479,chr1:159894862	0.0991	5	chr1:159894479
ATF2	down	57	ZNF438	-0.2981	0.0994	15	chr10:31289169,chr10:31320739	0.0994	15	chr10:31289169,chr10:31320739
ATF2	down	58	LIMCH1	-0.2981	0.0994	8	chr4:41408392,chr4:41694813	0.0994	8	chr4:41408392,chr4:41694813
ATF2	down	59	CCDC169-SOHLH2	-0.2322	0.1017	8	chr13:36872397	0.1017	8	chr13:36872397
ATF2	down	60	EPAS1	-0.5224	0.1045	5	chr2:46497655	0.1045	5	chr2:46497655
ATF2	down	61	TSPAN7	-0.2828	0.1079	5	chrX:38421689	0.1079	5	chrX:38421689
ATF2	down	62	DLC1	-0.2282	0.1096	2	chr8:12987695	0.1096	2	chr8:12987695
ATF2	down	63	SIDT2	-0.2011	0.1101	5	chr11:117049412	0.1101	5	chr11:117049412
ATF2	down	64	COTL1	-0.2017	0.1101	8	chr16:84652496	0.1101	8	chr16:84652496
ATF2	down	65	ZFP36	-0.1973	0.1117	8	chr19:39900176	0.1117	8	chr19:39900176
ATF2	down	66	ASGR1	-0.375	0.1135	4	chr17:7081531	0.1135	4	chr17:7081531
ATF2	down	67	SHISA5	-0.2028	0.1136	8	chr3:48514585	0.1136	8	chr3:48514585
ATF2	down	68	PTPRG-AS1	-0.1891	0.116	5	chr3:62304602	0.116	5	chr3:62304602
ATF2	down	69	ZNF529-AS1	-0.2158	0.116	5	chr19:37063952	0.116	5	chr19:37063952
ATF2	down	70	FOSL2	-0.2567	0.1195	4	chr2:28582282,chr2:28615722	0.244	2	chr2:28582282
ATF2	down	71	SNORA63	-0.1946	0.1203	3	chr3:186506348	0.1203	3	chr3:186506348
ATF2	down	72	SNORA81	-0.1908	0.1203	2	chr3:186503089	0.1203	2	chr3:186503089
ATF2	down	73	FTL	-0.1777	0.1203	3	chr19:49467139	0.1203	3	chr19:49467139
ATF2	down	74	SULT1C4	-0.2978	0.1223	5	chr2:108994383	0.1223	5	chr2:108994383
ATF2	down	75	CYGB	-0.1792	0.1224	6	chr17:74537100	0.1224	6	chr17:74537100
ATF2	down	76	IL32	-0.267	0.1234	8	chr16:3120194,chr16:3115287	0.1234	6	chr16:3115287
ATF2	down	77	COL1A1	-0.3051	0.1235	7	chr17:48278103,chr17:48277217	0.1235	4	chr17:48277217
ATF2	down	78	RBMS2	-0.2997	0.1235	6	chr12:56915597	0.1235	6	chr12:56915597
ATF2	down	79	SYN1	-0.2886	0.1235	6	chrX:47479348	0.1235	6	chrX:47479348
ATF2	down	80	VIM	-0.219	0.1254	5	chr10:17262874,chr10:17270418	0.2361	3	chr10:17262874
ATF2	down	81	MIR3661	-0.1838	0.1267	12	chr5:133559768,chr5:133561596	0.1267	12	chr5:133559768,chr5:133561596
ATF2	down	82	SHC2	-0.2633	0.1269	2	chr19:434338	0.1269	2	chr19:434338
ATF2	down	83	ANXA3	-0.2991	0.1286	8	chr4:79473700	0.1286	8	chr4:79473700
ATF2	down	84	ATP6V1E2	-0.1804	0.1295	7	chr2:46771360,chr2:46769443	0.1295	7	chr2:46771360,chr2:46769443
ATF2	down	85	CACNB3	-0.3963	0.1308	2	chr12:49212851	0.1308	2	chr12:49212851
ATF2	down	86	CCDC92	-0.3719	0.13339	8	chr12:124433469	0.13339	8	chr12:124433469
ATF2	down	87	TUBB3	-0.2784	0.13339	4	chr16:89989102	N/A	0	N/A
ATF2	down	88	MCAM	-0.3497	0.13339	4	chr11:119186540	0.13339	4	chr11:119186540
ATF2	down	89	NABP1	-0.2983	0.134	4	chr2:192542194	0.134	4	chr2:192542194
ATF2	down	90	HHLA3	-0.216	0.1375	6	chr1:70820524	0.1375	6	chr1:70820524
ATF2	down	91	GPR137C	-0.1815	0.13819	7	chr14:53020733	0.13819	7	chr14:53020733
ATF2	down	92	KDM6B	-0.1848	0.1403	7	chr17:7740228,chr17:7747302	0.1403	7	chr17:7740228,chr17:7747302
ATF2	down	93	KLHL4	-0.3041	0.1458	2	chrX:86772665	0.1458	2	chrX:86772665
ATF2	down	94	SAMD4A	-0.2735	0.148	8	chr14:55032730,chr14:55119061	0.148	8	chr14:55032730,chr14:55119061
ATF2	down	95	RPL21P11	-0.3505	0.15029	3	chr14:90832733	0.15029	3	chr14:90832733
ATF2	down	96	TAGLN	-0.3241	0.1512	2	chr11:117069416	0.1512	2	chr11:117069416
ATF2	down	97	MIR22HG	-0.3023	0.1512	4	chr17:1620717,chr17:1619878	0.1512	2	chr17:1620717
ATF2	down	98	VGF	-0.2912	0.1514	11	chr7:100807921,chr7:100808865	0.1514	6	chr7:100808865
ATF2	down	99	CRELD1	-0.1804	0.1517	8	chr3:9974706,chr3:9975437	0.1517	6	chr3:9975437
ATF2	down	100	CD44	-0.2415	0.1547	2	chr11:35236470	N/A	0	N/A
ATF2	down	101	EMILIN2	-0.4224	0.1565	2	chr18:2875705	0.1565	2	chr18:2875705
ATF2	down	102	SERPINE1	-0.6625	0.1623	14	chr7:100769770	N/A	0	N/A
ATF2	down	103	ELF3	-0.2421	0.1632	4	chr1:201978824	0.1632	4	chr1:201978824
ATF2	down	104	FAM129A	-0.2551	0.1641	3	chr1:184942886	0.1641	3	chr1:184942886
ATF2	down	105	MYH14	-0.2097	0.1641	5	chr19:50703418	0.1641	5	chr19:50703418
ATF2	down	106	LOC101929767	-0.2117	0.1646	6	chr17:41322485	0.1646	6	chr17:41322485
ATF2	down	107	EMP3	-0.5534	0.1663	3	chr19:48829323	0.1663	3	chr19:48829323
ATF2	down	108	PNMA2	-0.3248	0.1663	4	chr8:26369789	0.1663	4	chr8:26369789
ATF2	down	109	C19orf73	-0.193	0.1701	8	chr19:49622197	0.1701	8	chr19:49622197
ATF2	down	110	FLNC	-0.2567	0.1709	3	chr7:128467590	N/A	0	N/A
ATF2	down	111	FAM110C	-0.2575	0.171	3	chr2:46964	0.171	3	chr2:46964
ATF2	down	112	SIPA1L2	-0.2338	0.1712	2	chr1:232646345	0.1712	2	chr1:232646345
ATF2	down	113	SLC16A3	-0.2479	0.1737	3	chr17:80187471	N/A	0	N/A
ATF2	down	114	FOSL1	-0.2061	0.1738	2	chr11:65670812	N/A	0	N/A
ATF2	down	115	CASP3	-0.1866	0.174	2	chr4:185565832	0.174	2	chr4:185565832
ATF2	down	116	SYNGR3	-0.2316	0.1747	6	chr16:2040420	0.1747	6	chr16:2040420
ATF2	down	117	GABARAPL1	-0.1969	0.1767	10	chr12:10364860,chr12:10365168	0.1767	10	chr12:10364860,chr12:10365168
ATF2	down	118	SYTL2	-0.339	0.1779	2	chr11:85434096	N/A	0	N/A
ATF2	down	119	PLPPR4	-0.2607	0.1794	6	chr1:99730882	0.1794	6	chr1:99730882
ATF2	down	120	GDPD5	-0.3086	0.1823	2	chr11:75179970	0.1823	2	chr11:75179970
ATF2	down	121	NACAD	-0.3458	0.1825	2	chr7:45128765	0.1825	2	chr7:45128765
ATF2	down	122	NR4A1	-0.2132	0.1834	3	chr12:52426859	0.1834	3	chr12:52426859
ATF2	down	123	SHISA4	-0.2164	0.184	5	chr1:201865270	0.184	5	chr1:201865270
ATF2	down	124	LARP6	-0.1931	0.1895	2	chr15:71149365	0.1895	2	chr15:71149365
ATF2	down	125	CASZ1	-0.1769	0.1915	3	chr1:10706582	N/A	0	N/A
ATF2	down	126	ARL4D	-0.2046	0.1933	6	chr17:41476326	0.1933	6	chr17:41476326
ATF2	down	127	PPP1R15A	-0.1841	0.1942	8	chr19:49378460,chr19:49375622	0.1942	8	chr19:49378460,chr19:49375622
ATF2	down	128	LMNA	-0.1822	0.1952	5	chr1:156093627,chr1:156084270	N/A	0	N/A
ATF2	down	129	GADD45A	-0.1881	0.1953	3	chr1:68166655	0.1953	3	chr1:68166655
ATF2	down	130	CBX8	-0.2334	0.1958	9	chr17:77774826,chr17:77770876	0.1958	6	chr17:77770876
ATF2	down	131	PLAT	-0.232	0.1958	6	chr8:42067422,chr8:42065322	0.1958	4	chr8:42065322
ATF2	down	132	ARMCX3	-0.2311	0.1958	4	chrX:100878092	0.1958	4	chrX:100878092
ATF2	down	133	TMEM59L	-0.228	0.1958	2	chr19:18723660	0.1958	2	chr19:18723660
ATF2	down	134	FANK1	-0.2156	0.1968	7	chr10:127661149,chr10:127661996	0.1968	7	chr10:127661149,chr10:127661996
ATF2	down	135	SIRT2	-0.1981	0.1968	2	chr19:39390564	0.1968	2	chr19:39390564
ATF2	down	136	DM1-AS	-0.2085	0.1973	2	chr19:46273230	0.1973	2	chr19:46273230
ATF2	down	137	SNORD35B	-0.2187	0.1973	2	chr19:50003528	0.1973	2	chr19:50003528
ATF2	down	138	SLFN12	-0.2244	0.1973	2	chr17:33760540	0.1973	2	chr17:33760540
ATF2	down	139	TTLL7	-0.2466	0.1987	5	chr1:84461529	0.1987	5	chr1:84461529
ATF2	down	140	CBARP	-0.1819	0.2017	3	chr19:1240250	0.2017	3	chr19:1240250
ATF2	down	141	DCLK1	-0.234	0.2055	2	chr13:36429899	0.2055	2	chr13:36429899
ATF2	down	142	HRK	-0.2887	0.2073	3	chr12:117257392	0.2073	3	chr12:117257392
ATF2	down	143	REM2	-0.2397	0.2119	4	chr14:23352273	0.2119	4	chr14:23352273
ATF2	down	144	CCDC84	-0.1803	0.2161	2	chr11:118885974	0.2161	2	chr11:118885974
ATF2	down	145	CRABP2	-0.1854	0.2161	2	chr1:156676210	0.2161	2	chr1:156676210
ATF2	down	146	DENND4A	-0.1788	0.2166	2	chr15:66084809	0.2166	2	chr15:66084809
ATF2	down	147	TOM1L2	-0.2651	0.2209	4	chr17:17752571	N/A	0	N/A
ATF2	down	148	LNCPRESS1	-0.1977	0.2249	2	chr7:100937742	0.2249	2	chr7:100937742
ATF2	down	149	PLAU	-0.2511	0.2293	4	chr10:75668931	0.2293	4	chr10:75668931
ATF2	down	150	RIPOR1	-0.2158	0.2311	2	chr16:67564305	0.2311	2	chr16:67564305
ATF2	down	151	RHOB	-0.2042	0.2323	3	chr2:20646652	0.2323	3	chr2:20646652
ATF2	down	152	MIR600	-0.4087	0.2324	2	chr9:125865075	0.2324	2	chr9:125865075
ATF2	down	153	LOC148709	-0.1858	0.2385	2	chr1:202830088	0.2385	2	chr1:202830088
ATF2	down	154	SNORA27	-0.1823	0.2403	2	chr13:27831860	0.2403	2	chr13:27831860
ATF2	down	155	APLP1	-0.2551	0.245	2	chr19:36361091	0.245	2	chr19:36361091
ATF2	down	156	SCG5	-0.2867	0.2472	2	chr15:32933900	0.2472	2	chr15:32933900
ATF2	down	157	SPP1	-0.3962	0.2518	2	chr4:88854306	0.2518	2	chr4:88854306
ATF2	down	158	TTC39A	-0.3328	0.2541	9	chr1:51797186	N/A	0	N/A
ATF2	down	159	ANXA2	-0.1859	0.2609	4	chr15:60688817,chr15:60683543	N/A	0	N/A
ATF2	down	160	STX5	-0.1794	0.2647	2	chr11:62599486	0.2647	2	chr11:62599486
ATF2	down	161	LMCD1	-0.2299	0.2673	2	chr3:8543386	0.2673	2	chr3:8543386
ATF2	down	162	C14orf37	-0.1876	0.2697	2	chr14:58764990	0.2697	2	chr14:58764990
ATF2	down	163	YPEL2	-0.2017	0.2942	2	chr17:57408230	N/A	0	N/A
ATF2	down	164	ITGA5	-0.2804	0.3138	3	chr12:54811214	N/A	0	N/A
ATF2	down	165	PTPRN	-0.2647	0.3768	7	chr2:220159698	N/A	0	N/A
ATF2	down	166	MYOF	-0.3294	0.4074	3	chr10:95242863	N/A	0	N/A
ATF2	down	167	HELZ2	-0.2485	0.4233	3	chr20:62206871	N/A	0	N/A
ATF2	down	168	TNC	-0.2044	0.465	2	chr9:117881305	N/A	0	N/A
ATF2	down	169	SYTL1	-0.2181	0.4776	2	chr1:27669570	N/A	0	N/A
ATF2	down	170	MAP2	-0.1844	0.5294	2	chr2:210576412	N/A	0	N/A
ATF3	up	1	SNORD48	0.6657	0.0152	2	chr6:31802631	N/A	0	N/A
ATF3	up	2	SNORD83B	0.3787	0.0166	2	chr22:39708847	N/A	0	N/A
ATF3	up	3	SNORD74	0.4798	0.0179	6	chr1:173837191	N/A	0	N/A
ATF3	up	4	RPPH1	0.4964	0.0204	7	chr14:20811767	N/A	0	N/A
ATF3	up	5	MIR25	0.3296	0.0431	2	chr7:99689954	N/A	0	N/A
ATF3	up	6	MIR3687-1	0.3668	0.0708	4	chr21:9829469,chr21:9826529	0.0805	2	chr21:9829469
ATF3	up	7	SNORD33	0.2274	0.0856	2	chr19:49995154	N/A	0	N/A
ATF3	up	8	NTNG1	0.5418	0.098	2	chr1:107690614	N/A	0	N/A
ATF3	up	9	GLYCTK	0.2339	0.1128	5	chr3:52322013	N/A	0	N/A
ATF3	up	10	MIR181A2HG	0.5439	0.113	2	chr9:127421295	0.113	2	chr9:127421295
ATF3	up	11	IFI16	0.5745	0.1192	3	chr1:158980391	N/A	0	N/A
ATF3	up	12	EDN1	0.5133	0.1815	2	chr6:12289753	0.1815	2	chr6:12289753
ATF3	up	13	TBX3	0.6577	0.26639	5	chr12:115122044	N/A	0	N/A
ATF3	up	14	SNORD68	0.3982	0.4373	3	chr16:89631238	N/A	0	N/A
ATF3	down	1	STK40	-0.2476	0	6	chr1:36852235	0	6	chr1:36852235
ATF3	down	2	SLC7A11	-0.7987	0.0034	7	chr4:139162918,chr4:139163559	0.0034	4	chr4:139163559
ATF3	down	3	SCGB3A2	-1.1248	0.0042	4	chr5:147249103	N/A	0	N/A
ATF3	down	4	EMP3	-0.5223	0.0055	5	chr19:48829338	0.0055	5	chr19:48829338
ATF3	down	5	DLGAP1-AS2	-0.7565	0.006	6	chr18:3603216,chr18:3603512	0.006	6	chr18:3603216,chr18:3603512
ATF3	down	6	VLDLR	-0.403	0.0065	3	chr9:2621345	N/A	0	N/A
ATF3	down	7	HERPUD1	-0.3116	0.0068	2	chr16:56965878	0.0068	2	chr16:56965878
ATF3	down	8	PYCR1	-0.4083	0.0074	2	chr17:79895260	0.0074	2	chr17:79895260
ATF3	down	9	INHBE	-0.3629	0.0161	6	chr12:57848443,chr12:57848864	0.0161	2	chr12:57848443
ATF3	down	10	MIR4647	-0.4641	0.022	4	chr6:44219782,chr6:44222170	N/A	0	N/A
ATF3	down	11	DUSP8	-0.4706	0.0294	4	chr11:1585963,chr11:1593567	0.0294	2	chr11:1593567
ATF3	down	12	TRBC2	-0.9435	0.0316	4	chr7:142491259	0.0316	4	chr7:142491259
ATF3	down	13	CREB5	-0.3338	0.0328	10	chr7:28450412,chr7:28448683	0.0328	4	chr7:28448683
ATF3	down	14	ARG2	-0.3481	0.0382	2	chr14:68086484	0.0382	2	chr14:68086484
ATF3	down	15	VPS37B	-0.3921	0.0446	5	chr12:123356826,chr12:123380737	0.0446	2	chr12:123380737
ATF3	down	16	ADM	-0.6346	0.0504	4	chr11:10325438	0.0504	4	chr11:10325438
ATF3	down	17	ELFN1	-0.3832	0.0708	2	chr7:1753624	0.0708	2	chr7:1753624
ATF3	down	18	WNT5B	-0.5893	0.08019	2	chr12:1723171	0.08019	2	chr12:1723171
ATF3	down	19	VEGFA	-0.2317	0.0856	2	chr6:43739742	N/A	0	N/A
ATF3	down	20	CBX4	-0.2417	0.0983	2	chr17:77813650	0.0983	2	chr17:77813650
ATF3	down	21	EGR1	-0.6084	0.1028	8	chr5:137803095,chr5:137800983	N/A	0	N/A
ATF3	down	22	MXD1	-0.3814	0.1037	2	chr2:70141827	0.1037	2	chr2:70141827
ATF3	down	23	YTHDC2	-0.4263	0.1037	2	chr5:112849374	0.1037	2	chr5:112849374
ATF3	down	24	VIM	-0.2824	0.1098	2	chr10:17270418	0.1098	2	chr10:17270418
ATF3	down	25	DUSP1	-0.2794	0.114	4	chr5:172196480,chr5:172198333	0.114	4	chr5:172196480,chr5:172198333
ATF3	down	26	EFEMP2	-0.428	0.1204	3	chr11:65641274	0.1204	3	chr11:65641274
ATF3	down	27	SEPHS1	-0.3068	0.1212	2	chr10:13391309	N/A	0	N/A
ATF3	down	28	PDE4A	-0.4289	0.127	4	chr19:10530111,chr19:10527438	0.127	4	chr19:10530111,chr19:10527438
ATF3	down	29	ZBTB38	-0.1795	0.1276	2	chr3:141150476	N/A	0	N/A
ATF3	down	30	CD44	-0.4785	0.1293	2	chr11:35236470	0.1293	2	chr11:35236470
ATF3	down	31	SCG5	-0.2449	0.1302	2	chr15:32969557	N/A	0	N/A
ATF3	down	32	GADD45G	-0.3458	0.1305	2	chr9:92219350	N/A	0	N/A
ATF3	down	33	SERPINE1	-0.4612	0.1339	6	chr7:100769770	0.1339	6	chr7:100769770
ATF3	down	34	SNORD139	-0.4517	0.1368	6	chr22:39704965,chr22:39712517	0.1368	6	chr22:39704965,chr22:39712517
ATF3	down	35	KIF1A	-0.323	0.1412	2	chr2:241760245	0.1412	2	chr2:241760245
ATF3	down	36	CCDC169	-0.2621	0.1449	2	chr13:36872397	N/A	0	N/A
ATF3	down	37	LOC101927668	-0.8293	0.1453	2	chr7:20160509	N/A	0	N/A
ATF3	down	38	MIR4435-2HG	-0.4282	0.1495	2	chr2:112251326	0.1495	2	chr2:112251326
ATF3	down	39	MIAT	-0.411	0.1535	3	chr22:27054982	0.1535	3	chr22:27054982
ATF3	down	40	BTG2	-0.3429	0.154	4	chr1:203269767,chr1:203274423	0.154	2	chr1:203274423
ATF3	down	41	CCDC169-SOHLH2	-0.2557	0.1545	2	chr13:36872397	N/A	0	N/A
ATF3	down	42	DCLK1	-0.5719	0.1716	6	chr13:36369284,chr13:36429899	N/A	0	N/A
ATF3	down	43	HAPLN3	-0.3498	0.1767	2	chr15:89439876	N/A	0	N/A
ATF3	down	44	RASEF	-0.2885	0.1927	2	chr9:85677010	N/A	0	N/A
ATF3	down	45	SH2D3C	-0.2821	0.1941	2	chr9:130541614	N/A	0	N/A
ATF3	down	46	NXPH4	-0.4298	0.1975	2	chr12:57608165	N/A	0	N/A
ATF3	down	47	RIPOR1	-0.4146	0.2008	3	chr16:67564283	N/A	0	N/A
ATF3	down	48	GPRASP1	-0.2713	0.2068	2	chrX:101914846	0.2068	2	chrX:101914846
ATF3	down	49	KLHDC7A	-0.3646	0.2084	3	chr1:18779276	0.2084	3	chr1:18779276
ATF3	down	50	ZFP36	-0.2998	0.2084	5	chr19:39900176	N/A	0	N/A
ATF3	down	51	SNCG	-0.3424	0.2132	3	chr10:88719071	0.2132	3	chr10:88719071
ATF3	down	52	DLGAP3	-0.1865	0.2134	2	chr1:35390606	N/A	0	N/A
ATF3	down	53	CHGB	-0.1778	0.2134	2	chr20:5892325	N/A	0	N/A
ATF3	down	54	NBEAL1	-0.2282	0.2138	2	chr2:203879305	0.2138	2	chr2:203879305
ATF3	down	55	NID1	-0.4223	0.2169	2	chr1:236260584	0.2169	2	chr1:236260584
ATF3	down	56	BATF3	-0.34	0.2203	2	chr1:212872729	0.2203	2	chr1:212872729
ATF3	down	57	HOMER3	-0.3739	0.2232	2	chr19:19050863	N/A	0	N/A
ATF3	down	58	JMJD1C	-0.1872	0.2281	2	chr10:65028876	0.2281	2	chr10:65028876
ATF3	down	59	MAPK11	-0.3464	0.2392	3	chr22:50714802	0.2392	3	chr22:50714802
ATF3	down	60	SHISA4	-0.334	0.2392	2	chr1:201865242	0.2392	2	chr1:201865242
ATF3	down	61	GABRP	-0.3857	0.2471	2	chr5:170188563	N/A	0	N/A
ATF3	down	62	GPR3	-0.2026	0.2788	2	chr1:27718853	N/A	0	N/A
ATF3	down	63	SLC1A4	-0.3094	0.2977	4	chr2:65216514	N/A	0	N/A
ATF3	down	64	NUDT18	-0.2071	0.316	3	chr8:21967255	N/A	0	N/A
ATF3	down	65	FKBP9	-0.3748	0.3393	2	chr7:33019081	N/A	0	N/A
ATF3	down	66	LNCPRESS1	-0.4388	0.3669	3	chr7:100937742	N/A	0	N/A
ATF3	down	67	IL20RB	-0.1979	0.3896	2	chr3:136676756	N/A	0	N/A
ATF3	down	68	CRIP1	-0.5084	0.4211	2	chr14:105952318	N/A	0	N/A
ATF3	down	69	MAFF	-0.2408	0.4219	2	chr22:38597967	N/A	0	N/A
ATF3	down	70	KDELC2	-0.2822	0.4292	2	chr11:108368507	N/A	0	N/A
ATF3	down	71	CLSTN3	-0.2713	0.4464	2	chr12:7282959	N/A	0	N/A
ATF3	down	72	CRNDE	-0.2759	0.4608	2	chr16:54963145	N/A	0	N/A
ATF3	down	73	IL23A	-0.3297	0.4655	4	chr12:56731651	N/A	0	N/A
ATF3	down	74	GCNT4	-0.5734	0.483	2	chr5:74345846	N/A	0	N/A
ATF3	down	75	CPNE7	-0.3381	0.4893	3	chr16:89641155	N/A	0	N/A
ATF3	down	76	EHBP1L1	-0.4078	0.511	2	chr11:65342946	N/A	0	N/A
ATF3	down	77	NUBPL	-0.2363	0.51969	2	chr14:32030600	N/A	0	N/A
ATF3	down	78	PTPN3	-0.3357	0.5729	2	chr9:112203261	N/A	0	N/A
ATF4	up	1	RNASE4	0.3731	0	4	chr14:21151762	N/A	0	N/A
ATF4	up	2	DDIT4	0.5858	0	4	chr10:74032688	0	4	chr10:74032688
ATF4	up	3	ZNF367	0.2061	0	4	chr9:99179742	N/A	0	N/A
ATF4	up	4	MTHFD2	0.2687	0	3	chr2:74426330	0	3	chr2:74426330
ATF4	up	5	CDK8	0.2649	0	4	chr13:26828135	N/A	0	N/A
ATF4	up	6	G0S2	0.9168	0.00119	3	chr1:209847417	0.00119	3	chr1:209847417
ATF4	up	7	NUPR1	0.5457	0.004	2	chr16:28550490	0.004	2	chr16:28550490
ATF4	up	8	PPEF1	0.4602	0.0042	4	chrX:18693052	N/A	0	N/A
ATF4	up	9	LOC100506022	0.6467	0.0059	4	chr1:9489064	N/A	0	N/A
ATF4	up	10	ASNS	0.3971	0.0066	2	chr7:97501772	0.0066	2	chr7:97501772
ATF4	up	11	LINC01556	0.3806	0.008	4	chr6:28912373	N/A	0	N/A
ATF4	up	12	CSTA	0.9139	0.00869	2	chr3:122043824	0.00869	2	chr3:122043824
ATF4	up	13	XPOT	0.291	0.01	3	chr12:64798830	0.01	3	chr12:64798830
ATF4	up	14	CLGN	0.2901	0.01	2	chr4:141349399	0.01	2	chr4:141349399
ATF4	up	15	ULBP1	0.4741	0.0133	2	chr6:150284990	0.0133	2	chr6:150284990
ATF4	up	16	PSAT1	0.2582	0.0206	2	chr9:80911843	0.0206	2	chr9:80911843
ATF4	up	17	ENTPD3-AS1	0.5012	0.0278	3	chr3:40494690	N/A	0	N/A
ATF4	up	18	SESN2	0.1967	0.0418	2	chr1:28585829	0.0418	2	chr1:28585829
ATF4	up	19	TMEM114	0.183	0.0553	2	chr16:8623097	0.0553	2	chr16:8623097
ATF4	up	20	STC2	0.2184	0.0571	2	chr5:172756847	0.0571	2	chr5:172756847
ATF4	up	21	SLC7A11	0.1855	0.0589	2	chr4:139163599	0.0589	2	chr4:139163599
ATF4	up	22	SLC30A10	0.4121	0.0592	2	chr1:220100063	0.0592	2	chr1:220100063
ATF4	up	23	USP9X	0.2575	0.062	3	chrX:40944000	N/A	0	N/A
ATF4	up	24	CADM2	0.4701	0.06469	2	chr3:85777172	0.06469	2	chr3:85777172
ATF4	up	25	KLF3-AS1	0.3654	0.0655	2	chr4:38668929	N/A	0	N/A
ATF4	up	26	STXBP5-AS1	0.4804	0.07249	2	chr6:147524555	0.07249	2	chr6:147524555
ATF4	up	27	POT1-AS1	0.5714	0.0734	3	chr7:124569941	N/A	0	N/A
ATF4	up	28	PTPRH	0.3519	0.07829	2	chr19:55721579	N/A	0	N/A
ATF4	up	29	SULT2B1	0.3292	0.0844	3	chr19:49078105	N/A	0	N/A
ATF4	up	30	NR1D2	0.2068	0.0865	2	chr3:23987484	N/A	0	N/A
ATF4	up	31	INHBE	0.2735	0.0924	2	chr12:57848864	0.0924	2	chr12:57848864
ATF4	up	32	LINC00654	0.9166	0.1014	2	chr20:5491161	0.1014	2	chr20:5491161
ATF4	up	33	S100P	0.806	0.1095	2	chr4:6697657	0.1095	2	chr4:6697657
ATF4	up	34	MTTP	0.5279	0.1181	3	chr4:100485112	N/A	0	N/A
ATF4	up	35	CAMTA1	0.3026	0.1186	4	chr1:6844792	N/A	0	N/A
ATF4	up	36	JDP2	0.2204	0.1221	2	chr14:75894681	0.1221	2	chr14:75894681
ATF4	up	37	UNC93A	0.2827	0.1225	2	chr6:167682350	0.1225	2	chr6:167682350
ATF4	up	38	GPX6	0.3043	0.1345	2	chr6:28505551	N/A	0	N/A
ATF4	up	39	APOA2	0.3266	0.14299	2	chr1:161194177	0.14299	2	chr1:161194177
ATF4	up	40	RAPGEF4	0.4655	0.1431	2	chr2:173913760	0.1431	2	chr2:173913760
ATF4	up	41	C9orf3	0.391	0.15459	5	chr9:97545615,chr9:97488943	N/A	0	N/A
ATF4	up	42	ZNF503-AS2	0.2971	0.1672	2	chr10:77162166	N/A	0	N/A
ATF4	up	43	ZNF385D	0.3462	0.1795	2	chr3:21551394	0.1795	2	chr3:21551394
ATF4	up	44	LARS	0.2542	0.184	2	chr5:145562209	0.184	2	chr5:145562209
ATF4	up	45	MIR7-3HG	0.247	0.2026	2	chr19:4769703	0.2026	2	chr19:4769703
ATF4	up	46	BEST1	0.2347	0.2261	2	chr11:61717274	0.2261	2	chr11:61717274
ATF4	up	47	C16orf72	0.2426	0.2368	2	chr16:9185021	N/A	0	N/A
ATF4	up	48	UCP1	0.541	0.2404	2	chr4:141487835	0.2404	2	chr4:141487835
ATF4	up	49	DCK	0.1769	0.2465	2	chr4:71859226	N/A	0	N/A
ATF4	up	50	HSD17B3	0.7011	0.3573	3	chr9:99019248	N/A	0	N/A
ATF4	up	51	CFAP52	0.7885	0.3883	2	chr17:9509963	N/A	0	N/A
ATF4	down	1	PRRC2A	-0.2511	0	2	chr6:31587865	N/A	0	N/A
ATF4	down	2	CDC42	-0.3494	0.03309	2	chr1:22380122	N/A	0	N/A
ATF4	down	3	XPO6	-0.6052	0.16039	2	chr16:28224054	N/A	0	N/A
ATF4	down	4	C12orf76	-0.1774	0.2379	2	chr12:110481151	N/A	0	N/A
ATOH1	up	1	PPP1R37	0.2679	0	1	chr19:45595569	0	1	chr19:45595569
ATOH1	up	2	DLL4	0.8692	0.03939	1	chr15:41222483	0.03939	1	chr15:41222483
ATOH1	up	3	WNT10A	1.5076	0.0779	1	chr2:219759072	0.0779	1	chr2:219759072
ATOH1	up	4	DUSP4	1.2535	0.0855	1	chr8:29207548	0.0855	1	chr8:29207548
ATOH1	up	5	GALNT18	1.3706	0.1103	1	chr11:11642758	0.1103	1	chr11:11642758
ATOH1	up	6	VPS9D1	0.4434	0.12609	1	chr16:89788153	0.12609	1	chr16:89788153
ATOH1	up	7	ZSWIM6	0.3203	0.13039	1	chr5:60627246	0.13039	1	chr5:60627246
ATOH1	up	8	LENG9	0.3745	0.13039	1	chr19:54974020	0.13039	1	chr19:54974020
ATOH1	up	9	HES4	0.7133	0.1337	1	chr1:936057	0.1337	1	chr1:936057
ATOH1	up	10	E2F2	0.8071	0.1337	1	chr1:23857144	0.1337	1	chr1:23857144
ATOH1	up	11	FAM222A	1.0413	0.1442	1	chr12:110151663	0.1442	1	chr12:110151663
ATOH1	up	12	HRK	0.9642	0.1468	1	chr12:117318013	0.1468	1	chr12:117318013
ATOH1	up	13	MICAL3	0.482	0.187	1	chr22:18506735	0.187	1	chr22:18506735
ATOH1	up	14	SPRED2	0.3834	0.187	1	chr2:65658873	0.187	1	chr2:65658873
ATOH1	up	15	HP1BP3	0.3721	0.187	1	chr1:21113728	0.187	1	chr1:21113728
ATOH1	up	16	AGAP3	0.5846	0.187	1	chr7:150785276	0.187	1	chr7:150785276
ATOH1	up	17	KIAA0895L	0.3298	0.1982	1	chr16:67218507	0.1982	1	chr16:67218507
ATOH1	up	18	PYGB	0.2956	0.1982	1	chr20:25228097	0.1982	1	chr20:25228097
ATOH1	up	19	KLF13	0.5334	0.2048	1	chr15:31620195	0.2048	1	chr15:31620195
ATOH1	up	20	DLEU2	0.3477	0.2048	1	chr13:50700279	0.2048	1	chr13:50700279
ATOH1	up	21	GPRC5C	0.5047	0.2089	1	chr17:72427101	0.2089	1	chr17:72427101
ATOH1	up	22	PKM	0.4327	0.209	1	chr15:72523037	0.209	1	chr15:72523037
ATOH1	up	23	GADD45A	0.6316	0.2186	1	chr1:68151401	0.2186	1	chr1:68151401
ATOH1	up	24	PPM1L	0.4531	0.2186	1	chr3:160473238	0.2186	1	chr3:160473238
ATOH1	up	25	DDIT4	0.5124	0.2186	1	chr10:74034720	0.2186	1	chr10:74034720
ATOH1	up	26	C21orf2	0.3028	0.2211	1	chr21:45758895	0.2211	1	chr21:45758895
ATOH1	up	27	RGS12	0.2803	0.2214	1	chr4:3294085	0.2214	1	chr4:3294085
ATOH1	up	28	VASP	0.3325	0.2214	1	chr19:46010182	0.2214	1	chr19:46010182
ATOH1	up	29	MLXIPL	0.346	0.2214	1	chr7:73038079	0.2214	1	chr7:73038079
ATOH1	up	30	EFNA1	0.3096	0.2214	1	chr1:155099400	0.2214	1	chr1:155099400
ATOH1	up	31	ANXA2R	0.2884	0.2214	1	chr5:43041548	0.2214	1	chr5:43041548
ATOH1	up	32	GFI1	1.2229	0.2224	1	chr1:92950809	0.2224	1	chr1:92950809
ATOH1	up	33	PLXNA2	1.5605	0.2224	1	chr1:208416933	0.2224	1	chr1:208416933
ATOH1	up	34	SLC16A6	1.5314	0.2224	1	chr17:66288720	0.2224	1	chr17:66288720
ATOH1	up	35	ISLR2	1.2271	0.2224	1	chr15:74420132	0.2224	1	chr15:74420132
ATOH1	up	36	LOC283731	1.2195	0.2224	1	chr15:74420132	0.2224	1	chr15:74420132
ATOH1	up	37	CDC25B	1.3024	0.2224	1	chr20:3777389	0.2224	1	chr20:3777389
ATOH1	up	38	MYCL	1.1953	0.2224	1	chr1:40366965	0.2224	1	chr1:40366965
ATOH1	up	39	LRRC10B	1.375	0.2224	1	chr11:61275664	0.2224	1	chr11:61275664
ATOH1	up	40	MYO7A	1.1823	0.2224	1	chr11:76838222	0.2224	1	chr11:76838222
ATOH1	up	41	MICAL2	1.2007	0.2224	1	chr11:12184971	0.2224	1	chr11:12184971
ATOH1	up	42	RASD2	1.3613	0.2224	1	chr22:35936521	0.2224	1	chr22:35936521
ATOH1	up	43	PRTG	1.2898	0.2224	1	chr15:56034639	0.2224	1	chr15:56034639
ATOH1	up	44	HDAC4	0.2704	0.2253	1	chr2:240323527	0.2253	1	chr2:240323527
ATOH1	up	45	TSC22D1	0.3175	0.2287	1	chr13:45151715	0.2287	1	chr13:45151715
ATOH1	up	46	SOCS2-AS1	0.6573	0.2322	1	chr12:93964347	0.2322	1	chr12:93964347
ATOH1	up	47	GATM	0.6989	0.2322	1	chr15:45695190	0.2322	1	chr15:45695190
ATOH1	up	48	CTIF	0.6551	0.2322	1	chr18:46067386	0.2322	1	chr18:46067386
ATOH1	up	49	RALGDS	0.6184	0.2322	1	chr9:136023441	0.2322	1	chr9:136023441
ATOH1	up	50	COL13A1	0.9262	0.2322	1	chr10:71561077	0.2322	1	chr10:71561077
ATOH1	up	51	TGFB1	0.719	0.2322	1	chr19:41859255	0.2322	1	chr19:41859255
ATOH1	up	52	ID3	0.8079	0.2322	1	chr1:23885477	0.2322	1	chr1:23885477
ATOH1	up	53	IGDCC3	0.6113	0.2322	1	chr15:65669519	0.2322	1	chr15:65669519
ATOH1	up	54	ADARB1	0.67	0.2322	1	chr21:46495203	0.2322	1	chr21:46495203
ATOH1	up	55	CCND3	0.6746	0.2322	1	chr6:41908952	0.2322	1	chr6:41908952
ATOH1	up	56	TRIM62	0.6862	0.2322	1	chr1:33646875	0.2322	1	chr1:33646875
ATOH1	up	57	PITX1	0.9364	0.2322	1	chr5:134366617	0.2322	1	chr5:134366617
ATOH1	up	58	ASIC1	0.722	0.2322	1	chr12:50450460	0.2322	1	chr12:50450460
ATOH1	up	59	SLCO3A1	0.6568	0.2322	1	chr15:92396019	0.2322	1	chr15:92396019
ATOH1	up	60	CORO2B	1.1812	0.2322	1	chr15:68870786	0.2322	1	chr15:68870786
ATOH1	up	61	SHC2	1.0162	0.2322	1	chr19:461967	0.2322	1	chr19:461967
ATOH1	up	62	NKX6-1	0.8682	0.2322	1	chr4:85420076	0.2322	1	chr4:85420076
ATOH1	up	63	FOXP2	1.115	0.2341	1	chr7:113725716	0.2341	1	chr7:113725716
ATOH1	up	64	BAIAP3	1.1138	0.2376	1	chr16:1393104	0.2376	1	chr16:1393104
ATOH1	up	65	PPARGC1B	0.2185	0.2378	1	chr5:149110682	0.2378	1	chr5:149110682
ATOH1	up	66	SKI	0.1911	0.2407	1	chr1:2158792	0.2407	1	chr1:2158792
ATOH1	up	67	ZNF276	0.192	0.2407	1	chr16:89788153	0.2407	1	chr16:89788153
ATOH1	up	68	EHD1	0.2143	0.2407	1	chr11:64645533	0.2407	1	chr11:64645533
ATOH1	up	69	NAAA	0.1954	0.2407	1	chr4:76861541	0.2407	1	chr4:76861541
ATOH1	up	70	SEPT9	0.3655	0.241	1	chr17:75278375	0.241	1	chr17:75278375
ATOH1	up	71	CROCCP2	0.2084	0.241	1	chr1:16958622	0.241	1	chr1:16958622
ATOH1	up	72	RAI1	0.4479	0.241	1	chr17:17585462	0.241	1	chr17:17585462
ATOH1	up	73	CCDC57	0.2367	0.241	1	chr17:80171200	0.241	1	chr17:80171200
ATOH1	up	74	LANCL2	0.2225	0.241	1	chr7:55433782	0.241	1	chr7:55433782
ATOH1	up	75	DGKZ	0.2065	0.241	1	chr11:46369833	0.241	1	chr11:46369833
ATOH1	up	76	RXRA	0.1808	0.241	1	chr9:137217497	0.241	1	chr9:137217497
ATOH1	up	77	MGAT1	0.19	0.241	1	chr5:180237572	0.241	1	chr5:180237572
ATOH1	up	78	CERK	0.2301	0.241	1	chr22:47135098	0.241	1	chr22:47135098
ATOH1	up	79	PURA	0.2354	0.241	1	chr5:139493406	0.241	1	chr5:139493406
ATOH1	up	80	ARSG	0.466	0.241	1	chr17:66288720	0.241	1	chr17:66288720
ATOH1	up	81	NISCH	0.1955	0.241	1	chr3:52488796	0.241	1	chr3:52488796
ATOH1	up	82	RTKN	0.183	0.241	1	chr2:74668564	0.241	1	chr2:74668564
ATOH1	up	83	CRACR2B	0.2478	0.241	1	chr11:827726	0.241	1	chr11:827726
ATOH1	up	84	NRSN2	0.2872	0.241	1	chr20:329157	0.241	1	chr20:329157
ATOH1	up	85	GNAI2	0.1829	0.241	1	chr3:50265008	0.241	1	chr3:50265008
ATOH1	up	86	MAN2A2	0.2886	0.241	1	chr15:91446239	0.241	1	chr15:91446239
ATOH1	up	87	ARHGEF12	0.1897	0.241	1	chr11:120206908	0.241	1	chr11:120206908
ATOH1	up	88	MDK	0.2657	0.241	1	chr11:46404065	0.241	1	chr11:46404065
ATOH1	up	89	LZTS2	0.1866	0.241	1	chr10:102757826	0.241	1	chr10:102757826
ATOH1	up	90	STMN3	0.196	0.241	1	chr20:62284420	0.241	1	chr20:62284420
ATOH1	up	91	TLN2	0.2056	0.241	1	chr15:62683539	0.241	1	chr15:62683539
ATOH1	up	92	PDK2	0.2571	0.241	1	chr17:48172876	0.241	1	chr17:48172876
ATOH1	up	93	LMNA	0.5335	0.241	1	chr1:156085016	0.241	1	chr1:156085016
ATOH1	up	94	ST6GAL2	0.3692	0.241	1	chr2:107503175	0.241	1	chr2:107503175
ATOH1	up	95	TLE3	0.2806	0.241	1	chr15:70391126	0.241	1	chr15:70391126
ATOH1	up	96	RHBDF1	0.4177	0.241	1	chr16:123574	0.241	1	chr16:123574
ATOH1	up	97	MNX1	0.3809	0.241	1	chr7:156804256	0.241	1	chr7:156804256
ATOH1	up	98	BDH1	0.1861	0.241	1	chr3:197282076	0.241	1	chr3:197282076
ATOH1	up	99	BRAT1	0.1833	0.241	1	chr7:2594600	0.241	1	chr7:2594600
ATOH1	up	100	VAV2	0.2041	0.241	1	chr9:136858528	0.241	1	chr9:136858528
ATOH1	up	101	TEX2	0.1956	0.241	1	chr17:62340133	0.241	1	chr17:62340133
ATOH1	up	102	CCNF	0.2178	0.241	1	chr16:2478716	0.241	1	chr16:2478716
ATOH1	up	103	ROR2	0.4987	0.241	1	chr9:94711527	0.241	1	chr9:94711527
ATOH1	up	104	FKBP9	0.2353	0.241	1	chr7:32997577	0.241	1	chr7:32997577
ATOH1	up	105	ZNF580	0.183	0.241	1	chr19:56154457	0.241	1	chr19:56154457
ATOH1	up	106	PARP6	0.3373	0.241	1	chr15:72564491	0.241	1	chr15:72564491
ATOH1	up	107	TACC2	0.2197	0.241	1	chr10:123873123	0.241	1	chr10:123873123
ATOH1	up	108	FGF9	0.3102	0.241	1	chr13:22244330	0.241	1	chr13:22244330
ATOH1	up	109	SMARCD3	0.3206	0.241	1	chr7:150946531	0.241	1	chr7:150946531
ATOH1	up	110	BAZ1B	0.1997	0.241	1	chr7:72935937	0.241	1	chr7:72935937
ATOH1	up	111	HSD11B2	0.2207	0.241	1	chr16:67464008	0.241	1	chr16:67464008
ATOH1	up	112	JMJD7-PLA2G4B	0.2266	0.241	1	chr15:42120866	0.241	1	chr15:42120866
ATOH1	up	113	KDM6B	0.9097	0.2414	1	chr17:7746620	0.2414	1	chr17:7746620
ATOH1	up	114	CCDC88B	0.7549	0.2414	1	chr11:64127160	0.2414	1	chr11:64127160
ATOH1	up	115	AHDC1	0.6317	0.2414	1	chr1:27930661	0.2414	1	chr1:27930661
ATOH1	up	116	YPEL2	0.7937	0.2414	1	chr17:57408368	0.2414	1	chr17:57408368
ATOH1	up	117	SYT7	0.6122	0.2414	1	chr11:61348966	0.2414	1	chr11:61348966
ATOH1	up	118	KCNH2	0.7499	0.2414	1	chr7:150672542	0.2414	1	chr7:150672542
ATOH1	up	119	BAHCC1	0.7494	0.2457	1	chr17:79392347	0.2457	1	chr17:79392347
ATOH1	up	120	WNT11	0.6652	0.2457	1	chr11:75919700	0.2457	1	chr11:75919700
ATOH1	up	121	SP6	0.8424	0.2457	1	chr17:45927857	0.2457	1	chr17:45927857
ATOH1	up	122	KIAA1456	0.6413	0.2457	1	chr8:12809395	0.2457	1	chr8:12809395
ATOH1	up	123	RCOR2	0.6315	0.2457	1	chr11:63685081	0.2457	1	chr11:63685081
ATOH1	up	124	ASS1	0.942	0.2457	1	chr9:133320702	0.2457	1	chr9:133320702
ATOH1	up	125	RAB11FIP3	0.18	0.2464	1	chr16:475065	0.2464	1	chr16:475065
ATOH1	up	126	CNTFR	0.5821	0.2477	1	chr9:34590573	0.2477	1	chr9:34590573
ATOH1	up	127	PHPT1	0.179	0.2484	1	chr9:139742474	0.2484	1	chr9:139742474
ATOH1	up	128	SOCS2	0.4962	0.2494	1	chr12:93964347	0.2494	1	chr12:93964347
ATOH1	up	129	ULK1	0.4819	0.2494	1	chr12:132380575	0.2494	1	chr12:132380575
ATOH1	up	130	SLC25A29	0.5009	0.2494	1	chr14:100773785	0.2494	1	chr14:100773785
ATOH1	up	131	MARCKS	0.5184	0.2494	1	chr6:114177218	0.2494	1	chr6:114177218
ATOH1	up	132	DBN1	0.4826	0.2494	1	chr5:176882244	0.2494	1	chr5:176882244
ATOH1	up	133	CEMIP	0.5303	0.2494	1	chr15:81070816	0.2494	1	chr15:81070816
ATOH1	up	134	ZFHX3	0.5186	0.2494	1	chr16:73081404	0.2494	1	chr16:73081404
ATOH1	up	135	DENND2A	0.5748	0.2494	1	chr7:140341311	0.2494	1	chr7:140341311
ATOH1	up	136	TRIM8	0.4271	0.2496	1	chr10:104405231	0.2496	1	chr10:104405231
ATOH1	up	137	MPRIP	0.443	0.2496	1	chr17:16945091	0.2496	1	chr17:16945091
ATOH1	up	138	FOXF1	0.4506	0.2496	1	chr16:86543198	0.2496	1	chr16:86543198
ATOH1	up	139	TP53I3	0.4126	0.2497	1	chr2:24307316	0.2497	1	chr2:24307316
ATOH1	up	140	ZFPM1	0.38	0.2497	1	chr16:88519059	0.2497	1	chr16:88519059
ATOH1	up	141	PLA2G6	0.3685	0.2497	1	chr22:38598463	0.2497	1	chr22:38598463
ATOH1	up	142	TMEM51	0.3533	0.2497	1	chr1:15479859	0.2497	1	chr1:15479859
ATOH1	up	143	DAB2IP	0.416	0.2497	1	chr9:124361225	0.2497	1	chr9:124361225
ATOH1	up	144	INAFM2	0.4004	0.2497	1	chr15:40615270	0.2497	1	chr15:40615270
ATOH1	up	145	GPC1	0.4322	0.25219	1	chr2:241376729	0.25219	1	chr2:241376729
ATOH1	up	146	KCNAB2	0.7041	0.2526	1	chr1:6051513	0.2526	1	chr1:6051513
ATOH1	up	147	WNT9A	0.7283	0.2526	1	chr1:228134218	0.2526	1	chr1:228134218
ATOH1	up	148	ATP9A	0.7433	0.2526	1	chr20:50384094	0.2526	1	chr20:50384094
ATOH1	up	149	UBE2QL1	0.7217	0.2526	1	chr5:6447860	0.2526	1	chr5:6447860
ATOH1	up	150	HOXA11	0.6088	0.2526	1	chr7:27228368	0.2526	1	chr7:27228368
ATOH1	up	151	GAS1	0.7726	0.2526	1	chr9:89561465	0.2526	1	chr9:89561465
ATOH1	up	152	ARHGEF4	0.4054	0.25319	1	chr2:131594385	0.25319	1	chr2:131594385
ATOH1	up	153	RELA	0.1794	0.2538	1	chr11:65429467	0.2538	1	chr11:65429467
ATOH1	up	154	UBE2G2	0.3076	0.2547	1	chr21:46221142	0.2547	1	chr21:46221142
ATOH1	up	155	USP47	0.3046	0.2561	1	chr11:11863528	0.2561	1	chr11:11863528
ATOH1	up	156	FRYL	0.3544	0.2561	1	chr4:48781686	0.2561	1	chr4:48781686
ATOH1	up	157	PQLC1	0.3767	0.2561	1	chr18:77712343	0.2561	1	chr18:77712343
ATOH1	up	158	CYP26B1	0.3409	0.2561	1	chr2:72372191	0.2561	1	chr2:72372191
ATOH1	up	159	NDRG2	0.4488	0.2561	1	chr14:21493154	0.2561	1	chr14:21493154
ATOH1	up	160	CCDC85C	0.3114	0.2561	1	chr14:100071499	0.2561	1	chr14:100071499
ATOH1	up	161	MARF1	0.2765	0.2561	1	chr16:15736506	0.2561	1	chr16:15736506
ATOH1	up	162	VAT1	0.2816	0.2561	1	chr17:41173775	0.2561	1	chr17:41173775
ATOH1	up	163	KCTD15	0.3359	0.2561	1	chr19:34286868	0.2561	1	chr19:34286868
ATOH1	up	164	FAM167A	0.3207	0.2561	1	chr8:11324998	0.2561	1	chr8:11324998
ATOH1	up	165	NPHP4	0.528	0.26	1	chr1:6051513	0.26	1	chr1:6051513
ATOH1	up	166	ONECUT2	0.5549	0.26	1	chr18:55102240	0.26	1	chr18:55102240
ATOH1	up	167	FAM83F	0.5681	0.26	1	chr22:40391801	0.26	1	chr22:40391801
ATOH1	up	168	HES1	0.371	0.2601	1	chr3:193852683	0.2601	1	chr3:193852683
ATOH1	up	169	ZXDC	0.3553	0.2601	1	chr3:126193801	0.2601	1	chr3:126193801
ATOH1	up	170	KCNJ11	0.3759	0.2601	1	chr11:17411633	0.2601	1	chr11:17411633
ATOH1	up	171	THBS3	0.2337	0.2609	1	chr1:155164842	0.2609	1	chr1:155164842
ATOH1	up	172	ACTG1	0.1888	0.2609	1	chr17:79479384	0.2609	1	chr17:79479384
ATOH1	up	173	CSK	0.1884	0.2609	1	chr15:75092137	0.2609	1	chr15:75092137
ATOH1	up	174	LOC100130417	0.2233	0.2609	1	chr1:855685	0.2609	1	chr1:855685
ATOH1	up	175	NSD2	0.2724	0.2609	1	chr4:1872339	0.2609	1	chr4:1872339
ATOH1	up	176	DLGAP4	0.2595	0.2609	1	chr20:35089353	0.2609	1	chr20:35089353
ATOH1	up	177	TTYH3	0.2256	0.2609	1	chr7:2669869	0.2609	1	chr7:2669869
ATOH1	up	178	TEAD3	0.2733	0.2609	1	chr6:35465688	0.2609	1	chr6:35465688
ATOH1	up	179	ABL1	0.185	0.2609	1	chr9:133588347	0.2609	1	chr9:133588347
ATOH1	up	180	VASH1	0.2553	0.2609	1	chr14:77227726	0.2609	1	chr14:77227726
ATOH1	up	181	DCAF12	0.1881	0.2609	1	chr9:34126634	0.2609	1	chr9:34126634
ATOH1	up	182	ITPK1	0.2016	0.2609	1	chr14:93580889	0.2609	1	chr14:93580889
ATOH1	up	183	CTDSP1	0.1791	0.2609	1	chr2:219260957	0.2609	1	chr2:219260957
ATOH1	up	184	NRL	0.2514	0.2609	1	chr14:24550559	0.2609	1	chr14:24550559
ATOH1	up	185	RIN3	0.2133	0.2609	1	chr14:92980880	0.2609	1	chr14:92980880
ATOH1	up	186	SEMA7A	0.234	0.2609	1	chr15:74726573	0.2609	1	chr15:74726573
ATOH1	up	187	NDST2	0.2125	0.2609	1	chr10:75571078	0.2609	1	chr10:75571078
ATOH1	up	188	SERTAD3	0.2255	0.2609	1	chr19:40949659	0.2609	1	chr19:40949659
ATOH1	up	189	MXI1	0.2251	0.2609	1	chr10:111968865	0.2609	1	chr10:111968865
ATOH1	up	190	MBD3	0.1868	0.2609	1	chr19:1591712	0.2609	1	chr19:1591712
ATOH1	up	191	USF2	0.2549	0.2609	1	chr19:35760605	0.2609	1	chr19:35760605
ATOH1	up	192	KIAA1549	0.1881	0.2609	1	chr7:138667017	0.2609	1	chr7:138667017
ATOH1	up	193	RCBTB2	0.2332	0.2609	1	chr13:49106851	0.2609	1	chr13:49106851
ATOH1	up	194	CIZ1	0.2553	0.2609	1	chr9:130955363	0.2609	1	chr9:130955363
ATOH1	up	195	RAP1GDS1	0.2431	0.2609	1	chr4:99181917	0.2609	1	chr4:99181917
ATOH1	up	196	HGSNAT	0.4559	0.2631	1	chr8:42996482	0.2631	1	chr8:42996482
ATOH1	up	197	TIMM50	0.4392	0.2631	1	chr19:39971795	0.2631	1	chr19:39971795
ATOH1	up	198	CCND2	0.2986	0.2671	1	chr12:4383462	0.2671	1	chr12:4383462
ATOH1	up	199	HMGN2	0.2951	0.26889	1	chr1:26798316	0.26889	1	chr1:26798316
ATOH1	up	200	INPP5A	0.3499	0.26939	1	chr10:134350570	0.26939	1	chr10:134350570
ATOH1	up	201	KCNK13	0.3858	0.2696	1	chr14:90526937	0.2696	1	chr14:90526937
ATOH1	up	202	DHRS3	0.4037	0.2696	1	chr1:12679147	0.2696	1	chr1:12679147
ATOH1	up	203	PHF2	0.3268	0.2696	1	chr9:96338002	0.2696	1	chr9:96338002
ATOH1	up	204	BMF	0.3474	0.2696	1	chr15:40401686	0.2696	1	chr15:40401686
ATOH1	up	205	DAPK2	0.3267	0.2696	1	chr15:64339611	0.2696	1	chr15:64339611
ATOH1	up	206	DLG5	0.4725	0.2696	1	chr10:79685523	0.2696	1	chr10:79685523
ATOH1	up	207	NTNG2	0.3981	0.2696	1	chr9:135116953	0.2696	1	chr9:135116953
ATOH1	up	208	SBF1	0.32	0.27	1	chr22:50914014	0.27	1	chr22:50914014
ATOH1	up	209	NBPF1	0.3306	0.27	1	chr1:16942091	0.27	1	chr1:16942091
ATOH1	up	210	NCOR2	0.3016	0.2705	1	chr12:125052673	0.2705	1	chr12:125052673
ATOH1	up	211	SOS2	0.3135	0.2705	1	chr14:50698829	0.2705	1	chr14:50698829
ATOH1	up	212	BAIAP2	0.4075	0.2713	1	chr17:79009874	0.2713	1	chr17:79009874
ATOH1	up	213	CXXC5	0.458	0.2713	1	chr5:139048256	0.2713	1	chr5:139048256
ATOH1	up	214	CEP104	0.2671	0.27139	1	chr1:3774377	0.27139	1	chr1:3774377
ATOH1	up	215	SLF2	0.3286	0.2727	1	chr10:102672878	0.2727	1	chr10:102672878
ATOH1	up	216	UST	0.2942	0.2732	1	chr6:149069088	0.2732	1	chr6:149069088
ATOH1	up	217	TRAF3IP2-AS1	0.2824	0.2732	1	chr6:111804044	0.2732	1	chr6:111804044
ATOH1	up	218	WNK2	0.2831	0.2732	1	chr9:95946165	0.2732	1	chr9:95946165
ATOH1	up	219	ASPHD2	0.2729	0.2732	1	chr22:26824394	0.2732	1	chr22:26824394
ATOH1	up	220	HIC1	1.0734	0.2746	1	chr17:1958423	0.2746	1	chr17:1958423
ATOH1	up	221	ME3	1.3563	0.2746	1	chr11:86383135	0.2746	1	chr11:86383135
ATOH1	up	222	YPEL3	0.2725	0.2756	1	chr16:30108193	0.2756	1	chr16:30108193
ATOH1	up	223	RTN4RL2	0.1764	0.2763	1	chr11:57226724	0.2763	1	chr11:57226724
ATOH1	up	224	MTURN	0.3356	0.2773	1	chr7:30175391	0.2773	1	chr7:30175391
ATOH1	up	225	MGAT5	0.27	0.2781	1	chr2:135010128	0.2781	1	chr2:135010128
ATOH1	up	226	SLC35D1	0.1783	0.279	1	chr1:67519705	0.279	1	chr1:67519705
ATOH1	up	227	FOXA2	0.2692	0.2809	1	chr20:22564993	0.2809	1	chr20:22564993
ATOH1	up	228	GRN	0.2433	0.2817	1	chr17:42423069	0.2817	1	chr17:42423069
ATOH1	up	229	CDC34	0.2545	0.2817	1	chr19:531125	0.2817	1	chr19:531125
ATOH1	up	230	BLMH	0.2518	0.2817	1	chr17:28618537	0.2817	1	chr17:28618537
ATOH1	up	231	CCDC88C	0.2265	0.2823	1	chr14:91885008	0.2823	1	chr14:91885008
ATOH1	up	232	RAB40C	0.2129	0.2823	1	chr16:636600	0.2823	1	chr16:636600
ATOH1	up	233	IQSEC1	0.2189	0.2823	1	chr3:13008507	0.2823	1	chr3:13008507
ATOH1	up	234	ST3GAL2	0.2163	0.2823	1	chr16:70471737	0.2823	1	chr16:70471737
ATOH1	up	235	SCAF4	0.22	0.2823	1	chr21:33103738	0.2823	1	chr21:33103738
ATOH1	up	236	JUND	0.2335	0.2823	1	chr19:18390602	0.2823	1	chr19:18390602
ATOH1	up	237	TP53BP2	0.2135	0.2823	1	chr1:224034259	0.2823	1	chr1:224034259
ATOH1	up	238	SERF2	0.2369	0.2823	1	chr15:44068721	0.2823	1	chr15:44068721
ATOH1	up	239	SUN2	1.1151	0.2833	1	chr22:39152196	0.2833	1	chr22:39152196
ATOH1	up	240	UNC5A	1.2004	0.2833	1	chr5:176249623	0.2833	1	chr5:176249623
ATOH1	up	241	UNC5B	0.4243	0.2837	1	chr10:72974121	0.2837	1	chr10:72974121
ATOH1	up	242	TMEM198	0.2711	0.28399	1	chr2:220406333	0.28399	1	chr2:220406333
ATOH1	up	243	NTRK1	1.3832	0.28449	1	chr1:156783738	0.28449	1	chr1:156783738
ATOH1	up	244	ID2	1.0852	0.28449	1	chr2:8825408	0.28449	1	chr2:8825408
ATOH1	up	245	RAB26	1.6011	0.28449	1	chr16:2204217	0.28449	1	chr16:2204217
ATOH1	up	246	GRK5	1.5577	0.28449	1	chr10:120966084	0.28449	1	chr10:120966084
ATOH1	up	247	S100A1	1.2925	0.28449	1	chr1:153599621	0.28449	1	chr1:153599621
ATOH1	up	248	HIPK2	0.2125	0.2848	1	chr7:139478863	0.2848	1	chr7:139478863
ATOH1	up	249	ZFP69B	0.1972	0.2853	1	chr1:40915599	0.2853	1	chr1:40915599
ATOH1	up	250	SLC35B2	0.1789	0.2853	1	chr6:44225047	0.2853	1	chr6:44225047
ATOH1	up	251	ZNF768	0.1835	0.2853	1	chr16:30538660	0.2853	1	chr16:30538660
ATOH1	up	252	DLK2	0.179	0.2853	1	chr6:43422495	0.2853	1	chr6:43422495
ATOH1	up	253	LINC01578	0.1855	0.2853	1	chr15:93425140	0.2853	1	chr15:93425140
ATOH1	up	254	CREBBP	0.1931	0.2853	1	chr16:3931396	0.2853	1	chr16:3931396
ATOH1	up	255	JAG2	0.2032	0.2883	1	chr14:105633996	0.2883	1	chr14:105633996
ATOH1	up	256	ZNF592	0.1994	0.2884	1	chr15:85291094	0.2884	1	chr15:85291094
ATOH1	up	257	MAP3K10	0.1956	0.28849	1	chr19:40696943	0.28849	1	chr19:40696943
ATOH1	up	258	TBC1D16	0.2118	0.2891	1	chr17:77965189	0.2891	1	chr17:77965189
ATOH1	up	259	UBE2J2	0.1795	0.2893	1	chr1:1208110	0.2893	1	chr1:1208110
ATOH1	up	260	DCLK2	0.1891	0.2893	1	chr4:151000008	0.2893	1	chr4:151000008
ATOH1	up	261	PDZD8	0.1927	0.2893	1	chr10:119134015	0.2893	1	chr10:119134015
ATOH1	up	262	CHD9	0.1868	0.2893	1	chr16:53164473	0.2893	1	chr16:53164473
ATOH1	up	263	CHST12	0.2564	0.2893	1	chr7:2444275	0.2893	1	chr7:2444275
ATOH1	up	264	NAPEPLD	0.1974	0.2893	1	chr7:102790138	0.2893	1	chr7:102790138
ATOH1	up	265	UHRF1	0.1794	0.2893	1	chr19:4910557	0.2893	1	chr19:4910557
ATOH1	up	266	CCNG2	0.4202	0.2897	1	chr4:78079155	0.2897	1	chr4:78079155
ATOH1	up	267	B4GALNT3	0.576	0.28999	1	chr12:568798	0.28999	1	chr12:568798
ATOH1	up	268	NEO1	0.1852	0.2906	1	chr15:73344082	0.2906	1	chr15:73344082
ATOH1	up	269	PPP1R3E	0.6844	0.2938	1	chr14:23771470	0.2938	1	chr14:23771470
ATOH1	up	270	ID4	0.8775	0.2938	1	chr6:19838997	0.2938	1	chr6:19838997
ATOH1	up	271	LURAP1L	0.886	0.2938	1	chr9:12775877	0.2938	1	chr9:12775877
ATOH1	up	272	KCNIP2	0.3917	0.2942	1	chr10:103590381	0.2942	1	chr10:103590381
ATOH1	up	273	A4GALT	0.4843	0.2942	1	chr22:43115695	0.2942	1	chr22:43115695
ATOH1	up	274	HECTD4	0.3168	0.2954	1	chr12:112820503	0.2954	1	chr12:112820503
ATOH1	up	275	FAM53B	0.3761	0.29659	1	chr10:126431774	0.29659	1	chr10:126431774
ATOH1	up	276	SHB	0.4004	0.29659	1	chr9:38069763	0.29659	1	chr9:38069763
ATOH1	up	277	MAML3	0.5798	0.2967	1	chr4:141072742	0.2967	1	chr4:141072742
ATOH1	up	278	IGDCC4	1.0106	0.2978	1	chr15:65677840	0.2978	1	chr15:65677840
ATOH1	up	279	TMCC3	0.5556	0.29859	1	chr12:95043823	0.29859	1	chr12:95043823
ATOH1	down	1	HES3	-1.592	0.0207	1	chr1:6305265	0.0207	1	chr1:6305265
ATOH1	down	2	CAV1	-1.4755	0.0316	1	chr7:116165749	0.0316	1	chr7:116165749
ATOH1	down	3	DNMT3B	-0.6629	0.058	1	chr20:31350820	0.058	1	chr20:31350820
ATOH1	down	4	FZD5	-0.8644	0.0839	1	chr2:208633412	0.0839	1	chr2:208633412
ATOH1	down	5	JADE2	-0.8362	0.0839	1	chr5:133862877	0.0839	1	chr5:133862877
ATOH1	down	6	COMMD7	-0.2669	0.0892	1	chr20:31331124	0.0892	1	chr20:31331124
ATOH1	down	7	ADAP1	-0.5793	0.0931	1	chr7:966350	0.0931	1	chr7:966350
ATOH1	down	8	PAK6	-0.7661	0.0968	1	chr15:40544314	0.0968	1	chr15:40544314
ATOH1	down	9	KHK	-0.6807	0.0968	1	chr2:27308771	0.0968	1	chr2:27308771
ATOH1	down	10	RILP	-0.6516	0.0968	1	chr17:1552468	0.0968	1	chr17:1552468
ATOH1	down	11	PODXL	-1.248	0.0968	1	chr7:131240569	0.0968	1	chr7:131240569
ATOH1	down	12	ADM	-0.597	0.1073	1	chr11:10325952	0.1073	1	chr11:10325952
ATOH1	down	13	PCSK9	-1.1651	0.1227	1	chr1:55505899	0.1227	1	chr1:55505899
ATOH1	down	14	CRYBG1	-0.7086	0.1274	1	chr6:106960281	0.1274	1	chr6:106960281
ATOH1	down	15	EGR1	-0.5355	0.1274	1	chr5:137800508	0.1274	1	chr5:137800508
ATOH1	down	16	ARHGAP45	-0.7872	0.1274	1	chr19:1065023	0.1274	1	chr19:1065023
ATOH1	down	17	TGFBR3	-0.5135	0.1274	1	chr1:92351174	0.1274	1	chr1:92351174
ATOH1	down	18	TMEM200B	-1.2978	0.1451	1	chr1:29451056	0.1451	1	chr1:29451056
ATOH1	down	19	PLPP2	-1.2284	0.1451	1	chr19:290210	0.1451	1	chr19:290210
ATOH1	down	20	DNAJA4	-0.4168	0.14599	1	chr15:78557387	0.14599	1	chr15:78557387
ATOH1	down	21	PCOLCE	-0.4696	0.14599	1	chr7:100202276	0.14599	1	chr7:100202276
ATOH1	down	22	CNN1	-1.4074	0.1582	1	chr19:11646960	0.1582	1	chr19:11646960
ATOH1	down	23	MAFF	-0.3878	0.1645	1	chr22:38598463	0.1645	1	chr22:38598463
ATOH1	down	24	SLCO4A1	-0.4749	0.1677	1	chr20:61274881	0.1677	1	chr20:61274881
ATOH1	down	25	SIGIRR	-0.5664	0.1701	1	chr11:416768	0.1701	1	chr11:416768
ATOH1	down	26	FGFBP3	-0.7528	0.1701	1	chr10:93668631	0.1701	1	chr10:93668631
ATOH1	down	27	PDLIM2	-0.6056	0.1701	1	chr8:22437045	0.1701	1	chr8:22437045
ATOH1	down	28	PCDH1	-0.8466	0.1701	1	chr5:141257225	0.1701	1	chr5:141257225
ATOH1	down	29	CLDN4	-0.8266	0.1701	1	chr7:73245787	0.1701	1	chr7:73245787
ATOH1	down	30	RHOF	-0.7985	0.1701	1	chr12:122232642	0.1701	1	chr12:122232642
ATOH1	down	31	HAGHL	-0.5913	0.1701	1	chr16:777974	0.1701	1	chr16:777974
ATOH1	down	32	UPP1	-0.6628	0.1701	1	chr7:48128927	0.1701	1	chr7:48128927
ATOH1	down	33	IQGAP2	-0.6834	0.1701	1	chr5:75699817	0.1701	1	chr5:75699817
ATOH1	down	34	SMIM3	-0.5733	0.1701	1	chr5:150158511	0.1701	1	chr5:150158511
ATOH1	down	35	S100A10	-0.768	0.1701	1	chr1:151965861	0.1701	1	chr1:151965861
ATOH1	down	36	PARP12	-0.789	0.1701	1	chr7:139761831	0.1701	1	chr7:139761831
ATOH1	down	37	TGFBI	-0.6744	0.1701	1	chr5:135365540	0.1701	1	chr5:135365540
ATOH1	down	38	CCND1	-0.8743	0.1701	1	chr11:69452704	0.1701	1	chr11:69452704
ATOH1	down	39	SLC16A3	-0.9228	0.1887	1	chr17:80187553	0.1887	1	chr17:80187553
ATOH1	down	40	EPAS1	-0.6797	0.1887	1	chr2:46525154	0.1887	1	chr2:46525154
ATOH1	down	41	C6orf132	-0.9068	0.1887	1	chr6:42109872	0.1887	1	chr6:42109872
ATOH1	down	42	PDGFB	-0.5584	0.1897	1	chr22:39639227	0.1897	1	chr22:39639227
ATOH1	down	43	SPON1	-0.5829	0.1897	1	chr11:13985663	0.1897	1	chr11:13985663
ATOH1	down	44	PDGFA	-0.5423	0.19	1	chr7:558967	0.19	1	chr7:558967
ATOH1	down	45	EPN3	-0.5319	0.1959	1	chr17:48611074	0.1959	1	chr17:48611074
ATOH1	down	46	FOXH1	-0.9153	0.1976	1	chr8:145704062	0.1976	1	chr8:145704062
ATOH1	down	47	FOS	-0.8392	0.1976	1	chr14:75744821	0.1976	1	chr14:75744821
ATOH1	down	48	LOXL3	-0.8683	0.1976	1	chr2:74782132	0.1976	1	chr2:74782132
ATOH1	down	49	ALDH1A3	-1.0651	0.1976	1	chr15:101420437	0.1976	1	chr15:101420437
ATOH1	down	50	NFE2L3	-0.8351	0.1976	1	chr7:26191293	0.1976	1	chr7:26191293
ATOH1	down	51	WIPF3	-0.9243	0.1976	1	chr7:29846867	0.1976	1	chr7:29846867
ATOH1	down	52	POLR3G	-0.9532	0.1976	1	chr5:89770044	0.1976	1	chr5:89770044
ATOH1	down	53	MYO1C	-0.4462	0.2027	1	chr17:1395673	0.2027	1	chr17:1395673
ATOH1	down	54	RGS14	-0.4542	0.2027	1	chr5:176797009	0.2027	1	chr5:176797009
ATOH1	down	55	FBXO41	-0.4734	0.2027	1	chr2:73496147	0.2027	1	chr2:73496147
ATOH1	down	56	SLC29A2	-0.5302	0.2027	1	chr11:66138935	0.2027	1	chr11:66138935
ATOH1	down	57	TNNC1	-0.4321	0.2027	1	chr3:52488796	0.2027	1	chr3:52488796
ATOH1	down	58	SOCS1	-0.4263	0.2027	1	chr16:11350543	0.2027	1	chr16:11350543
ATOH1	down	59	PDLIM1	-0.7563	0.2044	1	chr10:97050278	0.2044	1	chr10:97050278
ATOH1	down	60	TMC6	-0.9313	0.208	1	chr17:76108895	0.208	1	chr17:76108895
ATOH1	down	61	LHX4	-0.8098	0.208	1	chr1:180200651	0.208	1	chr1:180200651
ATOH1	down	62	FGF2	-0.9039	0.208	1	chr4:123748775	0.208	1	chr4:123748775
ATOH1	down	63	PPM1J	-0.7613	0.208	1	chr1:113258800	0.208	1	chr1:113258800
ATOH1	down	64	MYC	-0.7816	0.208	1	chr8:128749516	0.208	1	chr8:128749516
ATOH1	down	65	CHAC1	-0.9893	0.208	1	chr15:41249369	0.208	1	chr15:41249369
ATOH1	down	66	LAD1	-1.0723	0.208	1	chr1:201367531	0.208	1	chr1:201367531
ATOH1	down	67	FOSL1	-0.7518	0.208	1	chr11:65666615	0.208	1	chr11:65666615
ATOH1	down	68	PRAC1	-1.0216	0.208	1	chr17:46796921	0.208	1	chr17:46796921
ATOH1	down	69	ARHGAP27	-0.5261	0.2083	1	chr17:43509244	0.2083	1	chr17:43509244
ATOH1	down	70	PRKG1	-1.0157	0.2108	1	chr10:52752468	0.2108	1	chr10:52752468
ATOH1	down	71	PRSS8	-1.001	0.2108	1	chr16:31150127	0.2108	1	chr16:31150127
ATOH1	down	72	RASL11A	-0.4416	0.2128	1	chr13:27845098	0.2128	1	chr13:27845098
ATOH1	down	73	RASGRP2	-0.76	0.2136	1	chr11:64510415	0.2136	1	chr11:64510415
ATOH1	down	74	SLC43A1	-0.7745	0.2136	1	chr11:57261340	0.2136	1	chr11:57261340
ATOH1	down	75	NPW	-0.7531	0.2136	1	chr16:2058946	0.2136	1	chr16:2058946
ATOH1	down	76	KRT18P34	-0.7517	0.2136	1	chr3:156877887	0.2136	1	chr3:156877887
ATOH1	down	77	TNFRSF12A	-0.8059	0.2136	1	chr16:3071546	0.2136	1	chr16:3071546
ATOH1	down	78	GAL	-0.8553	0.2136	1	chr11:68452515	0.2136	1	chr11:68452515
ATOH1	down	79	GADD45B	-0.7516	0.214	1	chr19:2474806	0.214	1	chr19:2474806
ATOH1	down	80	FUT4	-0.4821	0.2159	1	chr11:94277938	0.2159	1	chr11:94277938
ATOH1	down	81	HOOK2	-0.4166	0.2163	1	chr19:12886055	0.2163	1	chr19:12886055
ATOH1	down	82	LINC01356	-0.7393	0.2179	1	chr1:113392394	0.2179	1	chr1:113392394
ATOH1	down	83	MMP25	-0.7262	0.2179	1	chr16:3095915	0.2179	1	chr16:3095915
ATOH1	down	84	FCHSD1	-0.4066	0.2179	1	chr5:141030403	0.2179	1	chr5:141030403
ATOH1	down	85	TRIB3	-0.7293	0.2179	1	chr20:362567	0.2179	1	chr20:362567
ATOH1	down	86	MAL2	-0.7367	0.2179	1	chr8:120221622	0.2179	1	chr8:120221622
ATOH1	down	87	S100A4	-0.4122	0.2179	1	chr1:153517598	0.2179	1	chr1:153517598
ATOH1	down	88	CASC10	-0.3048	0.2206	1	chr10:21785139	0.2206	1	chr10:21785139
ATOH1	down	89	RHOD	-0.2801	0.2206	1	chr11:66823387	0.2206	1	chr11:66823387
ATOH1	down	90	TNS3	-0.2834	0.2206	1	chr7:47620266	0.2206	1	chr7:47620266
ATOH1	down	91	SRCIN1	-0.4024	0.2225	1	chr17:36714838	0.2225	1	chr17:36714838
ATOH1	down	92	ZFP36	-0.3968	0.2225	1	chr19:39899500	0.2225	1	chr19:39899500
ATOH1	down	93	CABP1	-0.6375	0.2243	1	chr12:121079339	0.2243	1	chr12:121079339
ATOH1	down	94	CDH3	-0.6957	0.2243	1	chr16:68679612	0.2243	1	chr16:68679612
ATOH1	down	95	TRIM14	-0.6632	0.2243	1	chr9:100881064	0.2243	1	chr9:100881064
ATOH1	down	96	C5orf30	-0.2684	0.225	1	chr5:102594976	0.225	1	chr5:102594976
ATOH1	down	97	SEMA4B	-0.3966	0.2268	1	chr15:90745347	0.2268	1	chr15:90745347
ATOH1	down	98	SNORD60	-0.3769	0.2268	1	chr16:2204217	0.2268	1	chr16:2204217
ATOH1	down	99	SLC1A5	-0.3925	0.2306	1	chr19:47291346	0.2306	1	chr19:47291346
ATOH1	down	100	LPCAT1	-0.4157	0.2319	1	chr5:1524810	0.2319	1	chr5:1524810
ATOH1	down	101	TRIM56	-0.465	0.232	1	chr7:100730989	0.232	1	chr7:100730989
ATOH1	down	102	NKD2	-0.5894	0.2328	1	chr5:1004897	0.2328	1	chr5:1004897
ATOH1	down	103	TNFAIP2	-0.5758	0.2424	1	chr14:103593504	0.2424	1	chr14:103593504
ATOH1	down	104	CCDC78	-0.5375	0.2433	1	chr16:777974	0.2433	1	chr16:777974
ATOH1	down	105	TMBIM1	-0.5332	0.2433	1	chr2:219156299	0.2433	1	chr2:219156299
ATOH1	down	106	FGFR3	-0.7988	0.2464	1	chr4:1796258	0.2464	1	chr4:1796258
ATOH1	down	107	RARG	-0.9665	0.2464	1	chr12:53615237	0.2464	1	chr12:53615237
ATOH1	down	108	OVOL1	-0.9747	0.2464	1	chr11:65555845	0.2464	1	chr11:65555845
ATOH1	down	109	CDC42EP1	-0.9542	0.2464	1	chr22:37957932	0.2464	1	chr22:37957932
ATOH1	down	110	DDAH1	-0.8411	0.2464	1	chr1:86042539	0.2464	1	chr1:86042539
ATOH1	down	111	ZSCAN10	-0.8129	0.2464	1	chr16:3151052	0.2464	1	chr16:3151052
ATOH1	down	112	SLC7A5	-0.8692	0.2464	1	chr16:87904739	0.2464	1	chr16:87904739
ATOH1	down	113	CD74	-0.798	0.2464	1	chr5:149789980	0.2464	1	chr5:149789980
ATOH1	down	114	FBP1	-0.8652	0.2464	1	chr9:97401151	0.2464	1	chr9:97401151
ATOH1	down	115	ESRP1	-0.5015	0.247	1	chr8:95652588	0.247	1	chr8:95652588
ATOH1	down	116	HDDC3	-0.2615	0.2487	1	chr15:91476566	0.2487	1	chr15:91476566
ATOH1	down	117	AGPAT3	-0.3746	0.25219	1	chr21:45284057	0.25219	1	chr21:45284057
ATOH1	down	118	RASAL1	-0.3602	0.25219	1	chr12:113573250	0.25219	1	chr12:113573250
ATOH1	down	119	SLC35F2	-0.3431	0.2529	1	chr11:107729298	0.2529	1	chr11:107729298
ATOH1	down	120	TLE2	-1.2191	0.2545	1	chr19:3035773	0.2545	1	chr19:3035773
ATOH1	down	121	DGKE	-0.5612	0.2553	1	chr17:54912140	0.2553	1	chr17:54912140
ATOH1	down	122	TBC1D4	-0.5367	0.2566	1	chr13:76055296	0.2566	1	chr13:76055296
ATOH1	down	123	PRKAR1B	-0.5298	0.2566	1	chr7:767843	0.2566	1	chr7:767843
ATOH1	down	124	ART5	-0.6736	0.2577	1	chr11:3664135	0.2577	1	chr11:3664135
ATOH1	down	125	PFKP	-0.4488	0.2581	1	chr10:3110347	0.2581	1	chr10:3110347
ATOH1	down	126	EIF2AK4	-0.5171	0.2596	1	chr15:40226981	0.2596	1	chr15:40226981
ATOH1	down	127	ATF3	-0.7605	0.26	1	chr1:212780170	0.26	1	chr1:212780170
ATOH1	down	128	SLC25A1	-0.2159	0.2602	1	chr22:19166642	0.2602	1	chr22:19166642
ATOH1	down	129	OVOL2	-0.2061	0.2602	1	chr20:18037565	0.2602	1	chr20:18037565
ATOH1	down	130	CELF5	-0.3786	0.2602	1	chr19:3275510	0.2602	1	chr19:3275510
ATOH1	down	131	GLS2	-0.6482	0.2612	1	chr12:56881638	0.2612	1	chr12:56881638
ATOH1	down	132	KIT	-0.6822	0.2612	1	chr4:55525019	0.2612	1	chr4:55525019
ATOH1	down	133	LOC100132111	-0.6731	0.2615	1	chr1:151812347	0.2615	1	chr1:151812347
ATOH1	down	134	TRDMT1	-0.3944	0.26179	1	chr10:17243488	0.26179	1	chr10:17243488
ATOH1	down	135	PDGFRL	-0.5517	0.2642	1	chr8:17435023	0.2642	1	chr8:17435023
ATOH1	down	136	FKBP11	-0.5261	0.2642	1	chr12:49318695	0.2642	1	chr12:49318695
ATOH1	down	137	COMTD1	-0.3169	0.2651	1	chr10:76994344	0.2651	1	chr10:76994344
ATOH1	down	138	F2RL1	-0.3133	0.2651	1	chr5:76115549	0.2651	1	chr5:76115549
ATOH1	down	139	ESPN	-0.2939	0.2659	1	chr1:6483904	0.2659	1	chr1:6483904
ATOH1	down	140	TRIM47	-0.2576	0.2659	1	chr17:73873998	0.2659	1	chr17:73873998
ATOH1	down	141	PRRT2	-0.4868	0.2683	1	chr16:29822891	0.2683	1	chr16:29822891
ATOH1	down	142	TOX2	-0.5266	0.26939	1	chr20:42544079	0.26939	1	chr20:42544079
ATOH1	down	143	PKIB	-0.5384	0.26939	1	chr6:122931888	0.26939	1	chr6:122931888
ATOH1	down	144	PKP2	-0.5625	0.26989	1	chr12:33050649	0.26989	1	chr12:33050649
ATOH1	down	145	SLC27A5	-0.482	0.2703	1	chr19:59025290	0.2703	1	chr19:59025290
ATOH1	down	146	INF2	-0.3152	0.2721	1	chr14:105155166	0.2721	1	chr14:105155166
ATOH1	down	147	BCL11A	-0.335	0.2721	1	chr2:60781962	0.2721	1	chr2:60781962
ATOH1	down	148	PRR7	-0.4079	0.2741	1	chr5:176882244	0.2741	1	chr5:176882244
ATOH1	down	149	TTC39B	-0.5358	0.2773	1	chr9:15306285	0.2773	1	chr9:15306285
ATOH1	down	150	CEBPA	-0.4766	0.27739	1	chr19:33791858	0.27739	1	chr19:33791858
ATOH1	down	151	PLEKHG6	-0.9255	0.28	1	chr12:6422378	0.28	1	chr12:6422378
ATOH1	down	152	YBX2	-0.6594	0.28	1	chr17:7199671	0.28	1	chr17:7199671
ATOH1	down	153	PKP3	-0.2829	0.2809	1	chr11:394765	0.2809	1	chr11:394765
ATOH1	down	154	HEXB	-0.2674	0.2809	1	chr5:73981489	0.2809	1	chr5:73981489
ATOH1	down	155	FAM189A1	-0.2942	0.2809	1	chr15:29864073	0.2809	1	chr15:29864073
ATOH1	down	156	DRAM1	-0.3063	0.2809	1	chr12:102271758	0.2809	1	chr12:102271758
ATOH1	down	157	TUBA4A	-0.2828	0.2809	1	chr2:220118632	0.2809	1	chr2:220118632
ATOH1	down	158	SPR	-0.5653	0.2812	1	chr2:73115218	0.2812	1	chr2:73115218
ATOH1	down	159	SH3BP1	-0.3741	0.2833	1	chr22:38039572	0.2833	1	chr22:38039572
ATOH1	down	160	MAFA	-0.3758	0.2833	1	chr8:144513139	0.2833	1	chr8:144513139
ATOH1	down	161	OLFML2B	-0.3829	0.2833	1	chr1:161993550	0.2833	1	chr1:161993550
ATOH1	down	162	SP8	-0.4025	0.2833	1	chr7:20824849	0.2833	1	chr7:20824849
ATOH1	down	163	PACSIN3	-0.3797	0.2833	1	chr11:47207260	0.2833	1	chr11:47207260
ATOH1	down	164	C2CD2	-0.3785	0.2833	1	chr21:43374501	0.2833	1	chr21:43374501
ATOH1	down	165	KRT8	-0.3819	0.2833	1	chr12:53298282	0.2833	1	chr12:53298282
ATOH1	down	166	FABP6	-0.4161	0.2833	1	chr5:159615505	0.2833	1	chr5:159615505
ATOH1	down	167	MYOZ3	-0.4443	0.2852	1	chr5:150036532	0.2852	1	chr5:150036532
ATOH1	down	168	AMD1	-0.3443	0.2857	1	chr6:111196596	0.2857	1	chr6:111196596
ATOH1	down	169	EML2	-0.5428	0.28899	1	chr19:46142135	0.28899	1	chr19:46142135
ATOH1	down	170	SLC37A1	-0.5083	0.2896	1	chr21:43934726	0.2896	1	chr21:43934726
ATOH1	down	171	FAM84B	-0.3438	0.2896	1	chr8:127570167	0.2896	1	chr8:127570167
ATOH1	down	172	CBS	-0.3651	0.2928	1	chr21:44483675	0.2928	1	chr21:44483675
ATOH1	down	173	OSBP2	-0.372	0.2928	1	chr22:31091359	0.2928	1	chr22:31091359
ATOH1	down	174	RBPMS2	-0.3712	0.2928	1	chr15:65066567	0.2928	1	chr15:65066567
ATOH1	down	175	WWC1	-0.3601	0.2928	1	chr5:167718541	0.2928	1	chr5:167718541
ATOH1	down	176	LIN28A	-0.6508	0.2933	1	chr1:26735211	0.2933	1	chr1:26735211
ATOH1	down	177	TKT	-0.247	0.2937	1	chr3:53289309	0.2937	1	chr3:53289309
ATOH1	down	178	RPS6KA4	-0.2408	0.2937	1	chr11:64127160	0.2937	1	chr11:64127160
ATOH1	down	179	TM7SF2	-0.225	0.2937	1	chr11:64880084	0.2937	1	chr11:64880084
ATOH1	down	180	PRKCD	-0.2257	0.2937	1	chr3:53194576	0.2937	1	chr3:53194576
ATOH1	down	181	SLCO2A1	-0.3599	0.2937	1	chr3:133748283	0.2937	1	chr3:133748283
ATOH1	down	182	ZNF414	-0.2217	0.2937	1	chr19:8578212	0.2937	1	chr19:8578212
ATOH1	down	183	ADORA2B	-0.5363	0.2952	1	chr17:15849776	0.2952	1	chr17:15849776
ATOH1	down	184	BACE2	-0.5123	0.2952	1	chr21:42540338	0.2952	1	chr21:42540338
ATOH1	down	185	LITAF	-0.6073	0.2958	1	chr16:11679725	0.2958	1	chr16:11679725
ATOH1	down	186	EEF1A2	-0.871	0.29759	1	chr20:62131229	0.29759	1	chr20:62131229
ATOH1	down	187	RND3	-0.7574	0.29759	1	chr2:151342190	0.29759	1	chr2:151342190
ATOH1	down	188	ANG	-0.3431	0.2979	1	chr14:21151309	0.2979	1	chr14:21151309
ATOH1	down	189	RGL3	-0.3512	0.2979	1	chr19:11529434	0.2979	1	chr19:11529434
ATOH1	down	190	MYH14	-0.4049	0.2979	1	chr19:50709003	0.2979	1	chr19:50709003
ATOH1	down	191	PGGHG	-0.3454	0.2979	1	chr11:288375	0.2979	1	chr11:288375
BACH1	down	1	SQSTM1	-0.1972	0	12	chr5:179246607,chr5:179246363	0	12	chr5:179246607,chr5:179246363
BACH1	down	2	GCLM	-0.3667	0	7	chr1:94375027	0	7	chr1:94375027
BACH1	down	3	HMOX1	-0.2432	0	5	chr22:35773101	0	5	chr22:35773101
BACH1	down	4	NQO1	-0.5608	0.00029	6	chr16:69761014	0.00029	6	chr16:69761014
BACH1	down	5	SLC7A11	-0.3596	0.0004	7	chr4:139163602	0.0004	7	chr4:139163602
BACH1	down	6	ME1	-0.3367	0.0008	7	chr6:84140887	0.0008	7	chr6:84140887
BACH1	down	7	FTL	-0.2551	0.001	7	chr19:49467208,chr19:49468597	0.001	7	chr19:49467208,chr19:49468597
BACH1	down	8	PIR	-0.568	0.0013	6	chrX:15511417	0.0013	6	chrX:15511417
BACH1	down	9	MIR22HG	-0.4792	0.0038	7	chr17:1620528,chr17:1619903	0.0038	7	chr17:1620528,chr17:1619903
BACH1	down	10	UNKL	-0.1787	0.0047	4	chr16:1429354	0.0047	4	chr16:1429354
BACH1	down	11	PLA2G6	-0.195	0.0095	7	chr22:38576252,chr22:38577849	0.0095	7	chr22:38576252,chr22:38577849
BACH1	down	12	GDF15	-0.2614	0.0127	6	chr19:18491210,chr19:18485633	0.0127	6	chr19:18491210,chr19:18485633
BACH1	down	13	NEAT1	-0.181	0.0129	6	chr11:65186724,chr11:65190518	0.0129	6	chr11:65186724,chr11:65190518
BACH1	down	14	BEND6	-0.1999	0.0236	4	chr6:56819599	0.0236	4	chr6:56819599
BACH1	down	15	BTG2	-0.332	0.024	8	chr1:203276018,chr1:203274467	0.024	8	chr1:203276018,chr1:203274467
BACH1	down	16	MALAT1	-0.1819	0.024	6	chr11:65266768,chr11:65265035	0.024	6	chr11:65266768,chr11:65265035
BACH1	down	17	CDKN1A	-0.209	0.0276	4	chr6:36648375,chr6:36646641	0.0276	4	chr6:36648375,chr6:36646641
BACH1	down	18	FOSL1	-0.2936	0.0291	4	chr11:65666857	0.0291	4	chr11:65666857
BACH1	down	19	SERPINE1	-0.3198	0.0367	2	chr7:100743602	0.0367	2	chr7:100743602
BACH1	down	20	MIR4435-2HG	-0.229	0.0426	2	chr2:111976987	0.0426	2	chr2:111976987
BACH1	down	21	FECH	-0.1977	0.0529	5	chr18:55254320	0.0529	5	chr18:55254320
BACH1	down	22	TFEB	-0.2011	0.058	4	chr6:41702108,chr6:41674108	0.058	4	chr6:41702108,chr6:41674108
BACH1	down	23	RMRP	-0.4048	0.0637	4	chr9:35657795	0.0637	4	chr9:35657795
BACH1	down	24	CCDC163	-0.1815	0.066	2	chr1:45965982	0.066	2	chr1:45965982
BACH1	down	25	GPNMB	-0.2306	0.0855	3	chr7:23313034	0.0855	3	chr7:23313034
BACH1	down	26	MIAT	-0.2271	0.088	2	chr22:27055039	0.088	2	chr22:27055039
BACH1	down	27	PPP1R15A	-0.1919	0.1036	4	chr19:49378596,chr19:49375727	0.1036	4	chr19:49378596,chr19:49375727
BACH1	down	28	NRN1L	-0.447	0.1047	2	chr16:67918090	0.1047	2	chr16:67918090
BACH1	down	29	SNORA48	-0.1974	0.1055	2	chr2:149017507	0.1055	2	chr2:149017507
BACH1	down	30	LINC01003	-0.2161	0.1172	2	chr7:152161556	0.1172	2	chr7:152161556
BACH1	down	31	KDM6B	-0.24	0.1249	4	chr17:7745876	0.1249	4	chr17:7745876
BACH1	down	32	BLVRB	-0.2148	0.1336	2	chr19:40972289	0.1336	2	chr19:40972289
BACH1	down	33	SNORD104	-0.3756	0.1559	2	chr17:62223134	0.1559	2	chr17:62223134
BACH1	down	34	FTLP3	-0.2463	0.2041	2	chr20:4006427	0.2041	2	chr20:4006427
BANP	up	1	GPR87	2.1028	0.0306	1	chr3:151037265	0.0306	1	chr3:151037265
BANP	up	2	GDF15	2.5954	0.0568	1	chr19:18458246	0.0568	1	chr19:18458246
BANP	up	3	HSBP1L1	1.492	0.1252	1	chr18:77729248	0.1252	1	chr18:77729248
BANP	up	4	FAM198B	1.5088	0.1252	1	chr4:159093341	0.1252	1	chr4:159093341
BANP	up	5	NPTX2	1.4373	0.1778	1	chr7:98247882	0.1778	1	chr7:98247882
BANP	up	6	SCIN	1.832	0.1822	1	chr7:12667692	0.1822	1	chr7:12667692
BANP	up	7	PLXNA2	1.4442	0.255	1	chr1:208388306	0.255	1	chr1:208388306
BANP	up	8	MAP6	1.4041	0.26129	1	chr11:75306900	0.26129	1	chr11:75306900
BANP	up	9	COBL	1.0261	0.26939	1	chr7:51104759	0.26939	1	chr7:51104759
BANP	down	1	TMEM209	-0.9044	0.0267	1	chr7:129845343	0.0267	1	chr7:129845343
BANP	down	2	PTRH2	-0.7555	0.1806	1	chr17:57784898	0.1806	1	chr17:57784898
BANP	down	3	PSMD5	-0.3935	0.2164	1	chr9:123605311	0.2164	1	chr9:123605311
BANP	down	4	SNHG16	-0.6309	0.2329	1	chr17:74553822	0.2329	1	chr17:74553822
BANP	down	5	TMX1	-0.8904	0.2435	1	chr14:51707041	0.2435	1	chr14:51707041
BANP	down	6	PPCDC	-0.5905	0.27	1	chr15:75315867	0.27	1	chr15:75315867
BATF	down	1	CYTOR	-0.2049	0	2	chr2:87770453	0	2	chr2:87770453
BATF	down	2	SH2D3C	-0.2588	0.0172	2	chr9:130541589	0.0172	2	chr9:130541589
BATF	down	3	ANXA1	-0.9899	0.0218	2	chr9:75764598	0.0218	2	chr9:75764598
BATF	down	4	EMP3	-0.3159	0.0465	4	chr19:48829403	0.0465	4	chr19:48829403
BATF	down	5	PLAT	-0.2279	0.0547	2	chr8:42046618	0.0547	2	chr8:42046618
BATF	down	6	ANXA3	-0.3719	0.0577	3	chr4:79522338	0.0577	3	chr4:79522338
BATF	down	7	MIR492	-0.2911	0.0801	4	chr12:95226078	0.0801	4	chr12:95226078
BATF	down	8	RPL12P10	-0.2252	0.0934	2	chr7:22925454	0.0934	2	chr7:22925454
BATF	down	9	SLC1A4	-0.2339	0.1336	4	chr2:65214585	0.1336	4	chr2:65214585
BATF	down	10	TRBC2	-0.3495	0.14199	2	chr7:142506693	0.14199	2	chr7:142506693
BATF	down	11	CREB5	-0.2844	0.183	2	chr7:28482597	0.183	2	chr7:28482597
BATF	down	12	SNORA20	-0.3345	0.1857	3	chr8:81235191	0.1857	3	chr8:81235191
BATF	down	13	SERPINE1	-0.6556	0.1876	2	chr7:100781802	0.1876	2	chr7:100781802
BATF	down	14	CDC42EP1	-0.2098	0.1969	2	chr22:37957944	0.1969	2	chr22:37957944
BATF	down	15	RIPOR2	-0.1936	0.2051	4	chr6:24937036	0.2051	4	chr6:24937036
BCL6	up	1	FOXP1	0.2685	0	4	chr3:71592025,chr3:71631382	0	4	chr3:71592025,chr3:71631382
BCL6	up	2	ZNF608	0.2094	0	3	chr5:124079252	0	3	chr5:124079252
BCL6	up	3	TRIM38	1.1982	0.0095	5	chr6:25992853,chr6:25962854	0.0095	5	chr6:25992853,chr6:25962854
BCL6	up	4	ARID5B	0.2599	0.0132	3	chr10:63660310	0.0132	3	chr10:63660310
BCL6	up	5	ST8SIA4	0.3768	0.045	3	chr5:100237947	0.045	3	chr5:100237947
BCL6	up	6	HIST1H4D	0.6886	0.0791	2	chr6:26189254	0.0791	2	chr6:26189254
BCL6	up	7	SPRED2	0.2791	0.101	2	chr2:65592505	0.101	2	chr2:65592505
BCL6	up	8	BACH2	0.2754	0.101	2	chr6:91004736	0.101	2	chr6:91004736
BCL6	up	9	KDM6B	0.4726	0.1575	2	chr17:7746127	0.1575	2	chr17:7746127
BCL6	up	10	PHACTR1	0.4234	0.1616	2	chr6:13274286	0.1616	2	chr6:13274286
BCL6	up	11	MBNL3	0.3226	0.1851	2	chrX:131623177	0.1851	2	chrX:131623177
BCL6	up	12	LOC100288798	0.5738	0.1938	2	chr12:46777850	0.1938	2	chr12:46777850
BCL6	down	1	SOCS2-AS1	-0.3599	0.008	4	chr12:93964481,chr12:93964823	0.008	4	chr12:93964481,chr12:93964823
BCL6	down	2	LPP	-0.3739	0.01739	4	chr3:187871020,chr3:187871649	0.01739	4	chr3:187871020,chr3:187871649
BCL6	down	3	CISH	-0.3728	0.0466	2	chr3:50649468	0.0466	2	chr3:50649468
BCL6	down	4	DENND3	-0.1927	0.0578	2	chr8:142139339	0.0578	2	chr8:142139339
BCL6	down	5	NUDT8	-0.5703	0.1019	2	chr11:67398107	0.1019	2	chr11:67398107
BCL6	down	6	DUSP5	-0.2703	0.1512	2	chr10:112258547	0.1512	2	chr10:112258547
BCL6	down	7	ICOSLG	-0.191	0.2325	2	chr21:45662487	0.2325	2	chr21:45662487
BCL6	down	8	ACSS1	-0.294	0.2382	2	chr20:25038608	0.2382	2	chr20:25038608
BCL6	down	9	A4GALT	-0.2022	0.25119	2	chr22:43116181	0.25119	2	chr22:43116181
BHLHE40	up	1	PPP1R15A	0.2602	0	2	chr19:49378886	0	2	chr19:49378886
BHLHE40	up	2	GDF15	0.6925	0.0071	4	chr19:18491002	0.0071	4	chr19:18491002
BHLHE40	up	3	HIST1H2BD	1.2481	0.0251	2	chr6:26157504	0.0251	2	chr6:26157504
BHLHE40	up	4	ZCWPW1	0.2992	0.0267	2	chr7:100026954	0.0267	2	chr7:100026954
BHLHE40	up	5	ELAVL3	0.5043	0.0467	5	chr19:11593513	0.0467	5	chr19:11593513
BHLHE40	up	6	SNORD83B	0.6324	0.0481	4	chr22:39707070	0.0481	4	chr22:39707070
BHLHE40	up	7	HIST1H4H	1.1116	0.0957	3	chr6:26286738	0.0957	3	chr6:26286738
BHLHE40	up	8	CHRNA4	0.4506	0.1009	2	chr20:62008939	0.1009	2	chr20:62008939
BHLHE40	up	9	DAAM2	0.4772	0.107	2	chr6:39817653	0.107	2	chr6:39817653
BHLHE40	up	10	ARID5B	0.6489	0.1127	3	chr10:63662975	0.1127	3	chr10:63662975
BHLHE40	up	11	BCAM	0.2908	0.1885	2	chr19:45310515	0.1885	2	chr19:45310515
BHLHE40	up	12	INHBE	0.514	0.1997	2	chr12:57845365	0.1997	2	chr12:57845365
BHLHE40	up	13	ELFN1	0.4394	0.2144	2	chr7:1753538	0.2144	2	chr7:1753538
BHLHE40	up	14	DPEP1	0.6724	0.2584	2	chr16:89691611	0.2584	2	chr16:89691611
BHLHE40	down	1	SCAP	-0.1873	0	6	chr3:47517486	0	6	chr3:47517486
BHLHE40	down	2	SNX8	-0.2757	0	5	chr7:2394012	0	5	chr7:2394012
BHLHE40	down	3	NR1D1	-0.5285	0	12	chr17:38255121,chr17:38257136	0	12	chr17:38255121,chr17:38257136
BHLHE40	down	4	GET4	-0.4243	0	6	chr7:916031	0	6	chr7:916031
BHLHE40	down	5	LAMP1	-0.3683	0	6	chr13:113951513	0	6	chr13:113951513
BHLHE40	down	6	BNIP3	-0.9962	0	8	chr10:133791460,chr10:133795588	0	8	chr10:133791460,chr10:133795588
BHLHE40	down	7	MYO9A	-0.4636	0	6	chr15:72410426	0	6	chr15:72410426
BHLHE40	down	8	GTF2H1	-0.2478	0	5	chr11:18344228	0	5	chr11:18344228
BHLHE40	down	9	CD164	-0.3087	0	6	chr6:109704453,chr6:109703576	0	6	chr6:109704453,chr6:109703576
BHLHE40	down	10	NEMP1	-0.2203	0	6	chr12:57472641	0	6	chr12:57472641
BHLHE40	down	11	ABCF1	-0.2902	0	6	chr6:30539297	0	6	chr6:30539297
BHLHE40	down	12	SNRPE	-0.1969	0	6	chr1:203830699	0	6	chr1:203830699
BHLHE40	down	13	SAE1	-0.2198	0	6	chr19:47633962	0	6	chr19:47633962
BHLHE40	down	14	THAP8	-0.7775	0	6	chr19:36545202	0	6	chr19:36545202
BHLHE40	down	15	CLUAP1	-0.3759	0	6	chr16:3550922	0	6	chr16:3550922
BHLHE40	down	16	HES1	-1.0865	0.0001	8	chr3:193852686,chr3:193853954	0.0001	8	chr3:193852686,chr3:193853954
BHLHE40	down	17	ANKRD12	-0.7921	0.0026	6	chr18:9136909	0.0026	6	chr18:9136909
BHLHE40	down	18	UBE2S	-0.4261	0.0027	4	chr19:55919579	0.0027	4	chr19:55919579
BHLHE40	down	19	ARHGAP12	-0.6794	0.0046	8	chr10:32218999,chr10:32217721	0.0046	8	chr10:32218999,chr10:32217721
BHLHE40	down	20	FABP3	-1.0162	0.00479	5	chr1:31846617	0.00479	5	chr1:31846617
BHLHE40	down	21	FOXRED2	-0.6863	0.00479	6	chr22:36903174	0.00479	6	chr22:36903174
BHLHE40	down	22	HES4	-0.3962	0.005	5	chr1:936269,chr1:936000	0.005	5	chr1:936269,chr1:936000
BHLHE40	down	23	STAT6	-0.3709	0.005	7	chr12:57506005,chr12:57505315	0.005	7	chr12:57506005,chr12:57505315
BHLHE40	down	24	ANAPC13	-0.6727	0.0052	5	chr3:134204586	0.0052	5	chr3:134204586
BHLHE40	down	25	HSF2	-0.7492	0.0059	6	chr6:122720851	0.0059	6	chr6:122720851
BHLHE40	down	26	CAMK2D	-0.6076	0.006	7	chr4:114684035,chr4:114683423	0.006	7	chr4:114684035,chr4:114683423
BHLHE40	down	27	CIART	-0.6824	0.0071	4	chr1:150254787	0.0071	4	chr1:150254787
BHLHE40	down	28	LDAH	-0.223	0.0073	6	chr2:21022715	0.0073	6	chr2:21022715
BHLHE40	down	29	SLC35A5	-0.6088	0.0073	6	chr3:112280712	0.0073	6	chr3:112280712
BHLHE40	down	30	KLF10	-0.4342	0.0077	6	chr8:103666418	0.0077	6	chr8:103666418
BHLHE40	down	31	RHOBTB3	-0.6767	0.0083	6	chr5:95067057	0.0083	6	chr5:95067057
BHLHE40	down	32	ATG3	-0.5398	0.0089	6	chr3:112280712	0.0089	6	chr3:112280712
BHLHE40	down	33	CDK4	-0.5368	0.0095	6	chr12:58146124	0.0095	6	chr12:58146124
BHLHE40	down	34	C1orf43	-0.5021	0.0095	6	chr1:154193471	0.0095	6	chr1:154193471
BHLHE40	down	35	ZNF292	-0.2847	0.0098	6	chr6:87865214	0.0098	6	chr6:87865214
BHLHE40	down	36	ERP29	-0.6483	0.0103	6	chr12:112451435	0.0103	6	chr12:112451435
BHLHE40	down	37	NAMPT	-0.5117	0.0113	5	chr7:105926096	0.0113	5	chr7:105926096
BHLHE40	down	38	REV3L	-0.5028	0.0113	6	chr6:111804712	0.0113	6	chr6:111804712
BHLHE40	down	39	IGF2R	-0.5089	0.0114	6	chr6:160390354	0.0114	6	chr6:160390354
BHLHE40	down	40	USP3	-0.4482	0.0123	5	chr15:63796665	0.0123	5	chr15:63796665
BHLHE40	down	41	TBCEL	-0.4609	0.0126	6	chr11:120894962	0.0126	6	chr11:120894962
BHLHE40	down	42	ZNF296	-0.6658	0.0131	6	chr19:45579454	0.0131	6	chr19:45579454
BHLHE40	down	43	AGFG2	-0.5144	0.0132	4	chr7:100136646	0.0132	4	chr7:100136646
BHLHE40	down	44	LRRC58	-0.6622	0.0137	6	chr3:120068012	0.0137	6	chr3:120068012
BHLHE40	down	45	KLF11	-0.5256	0.0143	6	chr2:10183804	0.0143	6	chr2:10183804
BHLHE40	down	46	ATXN2	-0.2386	0.0149	5	chr12:112037426	0.0149	5	chr12:112037426
BHLHE40	down	47	LARP1	-0.2593	0.0168	5	chr5:154134609	0.0168	5	chr5:154134609
BHLHE40	down	48	LOC100289361	-0.4124	0.017	6	chr3:142720286	0.017	6	chr3:142720286
BHLHE40	down	49	YTHDF1	-0.3343	0.017	6	chr20:61847653	0.017	6	chr20:61847653
BHLHE40	down	50	GMFB	-0.3677	0.017	6	chr14:54955777	0.017	6	chr14:54955777
BHLHE40	down	51	WDR62	-0.3388	0.01739	4	chr19:36545312	0.01739	4	chr19:36545312
BHLHE40	down	52	MCRIP1	-0.3359	0.0175	6	chr17:79791321	0.0175	6	chr17:79791321
BHLHE40	down	53	FAM173A	-0.3487	0.0183	4	chr16:770958	0.0183	4	chr16:770958
BHLHE40	down	54	RAD9A	-0.4837	0.0189	6	chr11:67159378	0.0189	6	chr11:67159378
BHLHE40	down	55	CTSA	-0.4596	0.0189	6	chr20:44519770	0.0189	6	chr20:44519770
BHLHE40	down	56	ARHGDIA	-0.4555	0.019	5	chr17:79829279	0.019	5	chr17:79829279
BHLHE40	down	57	DBP	-0.5205	0.02	8	chr19:49137933,chr19:49141244	0.02	8	chr19:49137933,chr19:49141244
BHLHE40	down	58	TEDC1	-0.4339	0.0204	5	chr14:105957490	0.0204	5	chr14:105957490
BHLHE40	down	59	ADM	-1.0901	0.0207	2	chr11:10326186	0.0207	2	chr11:10326186
BHLHE40	down	60	CENPP	-0.3245	0.0212	4	chr9:95087990	0.0212	4	chr9:95087990
BHLHE40	down	61	INSIG1	-0.4003	0.0218	5	chr7:155092751,chr7:155089779	0.0218	5	chr7:155092751,chr7:155089779
BHLHE40	down	62	PAFAH1B3	-0.3364	0.0232	4	chr19:42806748	0.0232	4	chr19:42806748
BHLHE40	down	63	BLOC1S3	-0.2868	0.0233	4	chr19:45682039	0.0233	4	chr19:45682039
BHLHE40	down	64	DSCR3	-0.2635	0.0233	4	chr21:38639815	0.0233	4	chr21:38639815
BHLHE40	down	65	NAPA	-0.2263	0.0233	6	chr19:48018595	0.0233	6	chr19:48018595
BHLHE40	down	66	WDSUB1	-0.4239	0.0233	6	chr2:160142991	0.0233	6	chr2:160142991
BHLHE40	down	67	HSPBAP1	-0.6105	0.0235	5	chr3:122512843	0.0235	5	chr3:122512843
BHLHE40	down	68	TNFAIP3	-0.2317	0.0237	6	chr6:138188120	0.0237	6	chr6:138188120
BHLHE40	down	69	HPS5	-0.2017	0.0237	4	chr11:18343935	0.0237	4	chr11:18343935
BHLHE40	down	70	STMN1	-0.2788	0.0238	6	chr1:26232844	0.0238	6	chr1:26232844
BHLHE40	down	71	NUP50-AS1	-0.2903	0.0238	5	chr22:45559521	0.0238	5	chr22:45559521
BHLHE40	down	72	RRAGC	-0.2851	0.0238	6	chr1:39325390	0.0238	6	chr1:39325390
BHLHE40	down	73	UBAP2L	-0.2763	0.0239	6	chr1:154193471	0.0239	6	chr1:154193471
BHLHE40	down	74	CLCN6	-0.2827	0.0243	6	chr1:11865817	0.0243	6	chr1:11865817
BHLHE40	down	75	SLBP	-0.2607	0.0243	4	chr4:1714260	0.0243	4	chr4:1714260
BHLHE40	down	76	ASPSCR1	-0.1926	0.0265	8	chr17:79958425,chr17:79935152	0.0265	8	chr17:79958425,chr17:79935152
BHLHE40	down	77	GGA2	-0.4829	0.0274	7	chr16:23521312,chr16:23521743	0.0274	7	chr16:23521312,chr16:23521743
BHLHE40	down	78	FAM46B	-0.2064	0.028	6	chr1:27339433	0.028	6	chr1:27339433
BHLHE40	down	79	ACBD5	-0.4148	0.0281	4	chr10:27529638	0.0281	4	chr10:27529638
BHLHE40	down	80	DHODH	-0.2119	0.0284	6	chr16:72042614	0.0284	6	chr16:72042614
BHLHE40	down	81	WASHC2C	-0.5846	0.0287	6	chr10:46222591	0.0287	6	chr10:46222591
BHLHE40	down	82	AMDHD2	-0.5344	0.0288	10	chr16:2582384,chr16:2570280	0.0288	10	chr16:2582384,chr16:2570280
BHLHE40	down	83	FAM21FP	-0.5134	0.0295	6	chr10:46222591	0.0295	6	chr10:46222591
BHLHE40	down	84	LSS	-0.5124	0.0298	6	chr21:47648813	0.0298	6	chr21:47648813
BHLHE40	down	85	JMY	-0.238	0.03	5	chr5:78532223	0.03	5	chr5:78532223
BHLHE40	down	86	USP36	-0.2078	0.0303	6	chr17:76836827	0.0303	6	chr17:76836827
BHLHE40	down	87	TRPM3	-0.3518	0.0303	6	chr9:74061511	0.0303	6	chr9:74061511
BHLHE40	down	88	BAX	-0.3463	0.0313	6	chr19:49458184	0.0313	6	chr19:49458184
BHLHE40	down	89	WASHC2A	-0.5821	0.03209	5	chr10:51827621	0.03209	5	chr10:51827621
BHLHE40	down	90	TBC1D15	-0.1899	0.0323	5	chr12:72233524	0.0323	5	chr12:72233524
BHLHE40	down	91	FAM53B	-0.3989	0.0329	5	chr10:126433128	0.0329	5	chr10:126433128
BHLHE40	down	92	ZNF526	-0.204	0.0334	5	chr19:42724306	0.0334	5	chr19:42724306
BHLHE40	down	93	TRPM7	-0.4941	0.0334	6	chr15:50978901	0.0334	6	chr15:50978901
BHLHE40	down	94	PPIA	-0.2369	0.0342	5	chr7:44836495	0.0342	5	chr7:44836495
BHLHE40	down	95	LIMD1	-0.2539	0.03479	4	chr3:45635375	0.03479	4	chr3:45635375
BHLHE40	down	96	HDHD5	-0.3149	0.0351	3	chr22:17640146	0.0351	3	chr22:17640146
BHLHE40	down	97	DNAJC16	-0.2842	0.0354	4	chr1:15853321	0.0354	4	chr1:15853321
BHLHE40	down	98	PLIN2	-0.356	0.0357	6	chr9:19127520	0.0357	6	chr9:19127520
BHLHE40	down	99	CYB561	-0.2145	0.0358	3	chr17:61523788	0.0358	3	chr17:61523788
BHLHE40	down	100	CABLES1	-0.6683	0.0358	5	chr18:20716631,chr18:20714757	0.0358	5	chr18:20716631,chr18:20714757
BHLHE40	down	101	EIF5A2	-0.2573	0.0366	6	chr3:170626609	0.0366	6	chr3:170626609
BHLHE40	down	102	ZNF263	-0.1965	0.0371	6	chr16:3333368	0.0371	6	chr16:3333368
BHLHE40	down	103	LONP1	-0.2047	0.0371	6	chr19:5720369	0.0371	6	chr19:5720369
BHLHE40	down	104	MIEN1	-0.2724	0.0386	6	chr17:37886679	0.0386	6	chr17:37886679
BHLHE40	down	105	FOSL2	-0.6401	0.0398	4	chr2:28615503	0.0398	4	chr2:28615503
BHLHE40	down	106	C15orf39	-0.2592	0.0398	3	chr15:75495165	0.0398	3	chr15:75495165
BHLHE40	down	107	MTCH2	-0.3944	0.04009	6	chr11:47664095	0.04009	6	chr11:47664095
BHLHE40	down	108	ACBD6	-0.3463	0.0405	4	chr1:180471762	0.0405	4	chr1:180471762
BHLHE40	down	109	KAT14	-0.2248	0.0419	6	chr20:18118729	0.0419	6	chr20:18118729
BHLHE40	down	110	SLC43A1	-0.4975	0.042	6	chr11:57282455,chr11:57283341	0.042	6	chr11:57282455,chr11:57283341
BHLHE40	down	111	LPIN2	-0.465	0.042	5	chr18:3013039	0.042	5	chr18:3013039
BHLHE40	down	112	MAPRE2	-0.5665	0.042	4	chr18:32621739	0.042	4	chr18:32621739
BHLHE40	down	113	AGTPBP1	-0.6239	0.0422	5	chr9:88356790	0.0422	5	chr9:88356790
BHLHE40	down	114	EPB41L4B	-0.2358	0.0432	6	chr9:112083437	0.0432	6	chr9:112083437
BHLHE40	down	115	RCCD1	-0.4872	0.0435	4	chr15:91498240	0.0435	4	chr15:91498240
BHLHE40	down	116	PICALM	-0.2657	0.044	5	chr11:85780544	0.044	5	chr11:85780544
BHLHE40	down	117	PUM2	-0.1926	0.0462	6	chr2:20550765	0.0462	6	chr2:20550765
BHLHE40	down	118	C4orf47	-0.1978	0.0462	4	chr4:186347199	0.0462	4	chr4:186347199
BHLHE40	down	119	GNG4	-0.2891	0.0471	2	chr1:235814324	0.0471	2	chr1:235814324
BHLHE40	down	120	ARL2	-0.3209	0.0472	6	chr11:64781584	0.0472	6	chr11:64781584
BHLHE40	down	121	PET117	-0.1878	0.0473	6	chr20:18118729	0.0473	6	chr20:18118729
BHLHE40	down	122	STOM	-0.195	0.0477	4	chr9:124132308	0.0477	4	chr9:124132308
BHLHE40	down	123	MET	-0.1887	0.0478	2	chr7:116312072	0.0478	2	chr7:116312072
BHLHE40	down	124	CDCA7L	-0.4264	0.0483	2	chr7:21985101	0.0483	2	chr7:21985101
BHLHE40	down	125	PER3	-0.3834	0.0488	5	chr1:7844276	0.0488	5	chr1:7844276
BHLHE40	down	126	AP5Z1	-0.1992	0.0492	6	chr7:4815150	0.0492	6	chr7:4815150
BHLHE40	down	127	PTPN23	-0.275	0.0496	5	chr3:47422510	0.0496	5	chr3:47422510
BHLHE40	down	128	RAB7A	-0.242	0.0502	5	chr3:128445328	0.0502	5	chr3:128445328
BHLHE40	down	129	RNASEK	-0.2361	0.0504	3	chr17:6915774	0.0504	3	chr17:6915774
BHLHE40	down	130	ATP2B1	-0.3379	0.0516	5	chr12:90102886	0.0516	5	chr12:90102886
BHLHE40	down	131	LAMTOR1	-0.2787	0.0517	6	chr11:71814427	0.0517	6	chr11:71814427
BHLHE40	down	132	FKBP9	-0.5911	0.052	3	chr7:32997374	0.052	3	chr7:32997374
BHLHE40	down	133	ABLIM1	-0.2747	0.0527	3	chr10:116286215	0.0527	3	chr10:116286215
BHLHE40	down	134	GADD45A	-0.3927	0.0535	3	chr1:68151919	0.0535	3	chr1:68151919
BHLHE40	down	135	DCK	-0.3811	0.0537	4	chr4:71859202	0.0537	4	chr4:71859202
BHLHE40	down	136	TNPO2	-0.2501	0.0538	4	chr19:12834243,chr19:12833351	0.0538	4	chr19:12834243,chr19:12833351
BHLHE40	down	137	FAM46A	-0.2791	0.0539	7	chr6:82462968,chr6:82462846	0.0539	7	chr6:82462968,chr6:82462846
BHLHE40	down	138	SERTAD2	-0.305	0.0543	7	chr2:64957849,chr2:64880891	0.0543	7	chr2:64957849,chr2:64880891
BHLHE40	down	139	TXN	-0.2865	0.0552	4	chr9:113019065	0.0552	4	chr9:113019065
BHLHE40	down	140	RAB17	-0.9663	0.0557	2	chr2:238498962	0.0557	2	chr2:238498962
BHLHE40	down	141	SNX30	-0.3585	0.0558	4	chr9:115512673	0.0558	4	chr9:115512673
BHLHE40	down	142	RAD23A	-0.3152	0.0562	5	chr19:13056776	0.0562	5	chr19:13056776
BHLHE40	down	143	LRIG3	-0.6263	0.0565	2	chr12:59314332	0.0565	2	chr12:59314332
BHLHE40	down	144	NRSN2	-0.2375	0.0568	4	chr20:328384	0.0568	4	chr20:328384
BHLHE40	down	145	DYNC1LI1	-0.4675	0.0568	5	chr3:32612149	0.0568	5	chr3:32612149
BHLHE40	down	146	ZBTB21	-0.2582	0.0569	4	chr21:43430280	0.0569	4	chr21:43430280
BHLHE40	down	147	ZNRF2	-0.2638	0.0569	5	chr7:30324194	0.0569	5	chr7:30324194
BHLHE40	down	148	TBC1D5	-0.2812	0.0574	8	chr3:17681416,chr3:17784106	0.0574	8	chr3:17681416,chr3:17784106
BHLHE40	down	149	CACYBP	-0.2604	0.0574	5	chr1:174968945	0.0574	5	chr1:174968945
BHLHE40	down	150	CNIH3	-0.4616	0.0574	5	chr1:224622843	0.0574	5	chr1:224622843
BHLHE40	down	151	ATP6V1H	-0.2216	0.0576	5	chr8:54755598	0.0576	5	chr8:54755598
BHLHE40	down	152	MFSD1	-0.4945	0.0576	4	chr3:158519789	0.0576	4	chr3:158519789
BHLHE40	down	153	CNKSR3	-0.6452	0.0582	7	chr6:154761316,chr6:154831538	0.0582	7	chr6:154761316,chr6:154831538
BHLHE40	down	154	SNX2	-0.3232	0.0585	6	chr5:122110848	0.0585	6	chr5:122110848
BHLHE40	down	155	TAGLN2	-0.4435	0.059	2	chr1:159894189	0.059	2	chr1:159894189
BHLHE40	down	156	MXI1	-0.5428	0.059	8	chr10:111986466,chr10:111970176	0.059	8	chr10:111986466,chr10:111970176
BHLHE40	down	157	RAB21	-0.2196	0.0602	6	chr12:72148896	0.0602	6	chr12:72148896
BHLHE40	down	158	USP32	-0.2312	0.0613	6	chr17:58469559	0.0613	6	chr17:58469559
BHLHE40	down	159	MIR4435-2HG	-0.5242	0.0618	2	chr2:111966713	0.0618	2	chr2:111966713
BHLHE40	down	160	DVL2	-0.2637	0.0618	6	chr17:7137860	0.0618	6	chr17:7137860
BHLHE40	down	161	VPS26A	-0.2415	0.062	6	chr10:70883987	0.062	6	chr10:70883987
BHLHE40	down	162	CDV3	-0.2169	0.0621	5	chr3:133292544	0.0621	5	chr3:133292544
BHLHE40	down	163	ZNRF3	-0.2539	0.0621	5	chr22:29279145,chr22:29279525	0.0621	5	chr22:29279145,chr22:29279525
BHLHE40	down	164	ESYT3	-0.3167	0.0635	3	chr3:138153348	0.0635	3	chr3:138153348
BHLHE40	down	165	SLC36A1	-0.3001	0.0646	5	chr5:150827283	0.0646	5	chr5:150827283
BHLHE40	down	166	RABEP1	-0.1885	0.06519	6	chr17:5185380	0.06519	6	chr17:5185380
BHLHE40	down	167	SLC16A1-AS1	-0.3834	0.0658	5	chr1:113498562	0.0658	5	chr1:113498562
BHLHE40	down	168	KLF13	-0.2467	0.066	5	chr15:31619816,chr15:31618879	0.066	5	chr15:31619816,chr15:31618879
BHLHE40	down	169	ZFP36L2	-0.3465	0.066	3	chr2:43453191	0.066	3	chr2:43453191
BHLHE40	down	170	HSDL1	-0.2655	0.066	7	chr16:84178297,chr16:84178521	0.066	7	chr16:84178297,chr16:84178521
BHLHE40	down	171	TMEM87B	-0.2223	0.066	4	chr2:112813506	0.066	4	chr2:112813506
BHLHE40	down	172	UCP2	-0.2737	0.066	4	chr11:73694557	0.066	4	chr11:73694557
BHLHE40	down	173	PKN1	-0.4548	0.0664	4	chr19:14544920	0.0664	4	chr19:14544920
BHLHE40	down	174	SLC6A6	-0.4406	0.0664	5	chr3:14444590,chr3:14444374	0.0664	5	chr3:14444590,chr3:14444374
BHLHE40	down	175	TMEM123	-0.343	0.0679	5	chr11:102323202,chr11:102323506	0.0679	5	chr11:102323202,chr11:102323506
BHLHE40	down	176	HMGCS1	-0.3202	0.068	4	chr5:43313628	0.068	4	chr5:43313628
BHLHE40	down	177	REPIN1	-0.3209	0.06809	3	chr7:150065943	0.06809	3	chr7:150065943
BHLHE40	down	178	RAB29	-0.2096	0.06809	5	chr1:205744474	0.06809	5	chr1:205744474
BHLHE40	down	179	IFI30	-0.1853	0.0687	5	chr19:18284502	0.0687	5	chr19:18284502
BHLHE40	down	180	USP49	-0.4731	0.0689	5	chr6:41863435	0.0689	5	chr6:41863435
BHLHE40	down	181	PRODH	-0.8576	0.069	2	chr22:18883874	0.069	2	chr22:18883874
BHLHE40	down	182	ADAT2	-0.2129	0.06909	4	chr6:143771809	0.06909	4	chr6:143771809
BHLHE40	down	183	THNSL1	-0.2757	0.06909	5	chr10:25305545	0.06909	5	chr10:25305545
BHLHE40	down	184	AP3S1	-0.2006	0.06909	5	chr5:115177742	0.06909	5	chr5:115177742
BHLHE40	down	185	PDP1	-0.4815	0.0692	4	chr8:94928822	0.0692	4	chr8:94928822
BHLHE40	down	186	HEXA	-0.3941	0.0692	5	chr15:72668388	0.0692	5	chr15:72668388
BHLHE40	down	187	OXSM	-0.544	0.0695	4	chr3:25825199	0.0695	4	chr3:25825199
BHLHE40	down	188	NOCT	-0.3287	0.06959	5	chr4:139936804	0.06959	5	chr4:139936804
BHLHE40	down	189	RETREG2	-0.1796	0.0697	4	chr2:220042446	0.0697	4	chr2:220042446
BHLHE40	down	190	PAQR5	-0.5067	0.0706	2	chr15:69591124	0.0706	2	chr15:69591124
BHLHE40	down	191	MCUR1	-0.322	0.07099	5	chr6:13814482	0.07099	5	chr6:13814482
BHLHE40	down	192	KLF15	-0.2291	0.0712	8	chr3:126075108,chr3:126076290	0.0712	8	chr3:126075108,chr3:126076290
BHLHE40	down	193	NPC2	-0.4924	0.0714	5	chr14:74960171	0.0714	5	chr14:74960171
BHLHE40	down	194	SPATS2L	-0.29	0.0719	4	chr2:201171041	0.0719	4	chr2:201171041
BHLHE40	down	195	GAA	-0.4208	0.0722	4	chr17:78075369	0.0722	4	chr17:78075369
BHLHE40	down	196	TP53BP2	-0.2908	0.0723	4	chr1:224033417	0.0723	4	chr1:224033417
BHLHE40	down	197	RHOBTB1	-0.2708	0.0723	2	chr10:62703874	0.0723	2	chr10:62703874
BHLHE40	down	198	FAM83G	-0.297	0.07249	6	chr17:18908477	0.07249	6	chr17:18908477
BHLHE40	down	199	SLC25A30	-0.428	0.07249	5	chr13:45992107	0.07249	5	chr13:45992107
BHLHE40	down	200	VGF	-0.7116	0.0727	9	chr7:100806505,chr7:100808899	0.0727	9	chr7:100806505,chr7:100808899
BHLHE40	down	201	GADD45G	-0.6571	0.0738	3	chr9:92219820	0.0738	3	chr9:92219820
BHLHE40	down	202	TGFBI	-0.357	0.07489	6	chr5:135389491,chr5:135394254	0.07489	6	chr5:135389491,chr5:135394254
BHLHE40	down	203	MFSD4B	-0.2291	0.0765	4	chr6:111580539	0.0765	4	chr6:111580539
BHLHE40	down	204	LOC101929767	-0.2378	0.0781	5	chr17:41321883,chr17:41321976	0.0781	5	chr17:41321883,chr17:41321976
BHLHE40	down	205	EEF2K	-0.6149	0.07829	3	chr16:22217772	0.07829	3	chr16:22217772
BHLHE40	down	206	ARFGEF2	-0.2344	0.0801	6	chr20:47538505	0.0801	6	chr20:47538505
BHLHE40	down	207	ZDHHC23	-0.2142	0.0808	5	chr3:113666744	0.0808	5	chr3:113666744
BHLHE40	down	208	UBAP2	-0.2892	0.0809	4	chr9:34049019	0.0809	4	chr9:34049019
BHLHE40	down	209	TEX10	-0.2436	0.08119	6	chr9:103115174	0.08119	6	chr9:103115174
BHLHE40	down	210	CHAMP1	-0.2456	0.082	2	chr13:115079791	0.082	2	chr13:115079791
BHLHE40	down	211	PDP2	-0.334	0.0825	4	chr16:66914525	0.0825	4	chr16:66914525
BHLHE40	down	212	POLE4	-0.2675	0.0827	5	chr2:75185700	0.0827	5	chr2:75185700
BHLHE40	down	213	PPCS	-0.2265	0.0832	3	chr1:42922055	0.0832	3	chr1:42922055
BHLHE40	down	214	HTATIP2	-0.3552	0.0846	3	chr11:20385541	0.0846	3	chr11:20385541
BHLHE40	down	215	CSTB	-0.3337	0.0855	3	chr21:45196146	0.0855	3	chr21:45196146
BHLHE40	down	216	EOGT	-0.2048	0.0857	5	chr3:69062907	0.0857	5	chr3:69062907
BHLHE40	down	217	AATF	-0.2257	0.086	4	chr17:35306041	0.086	4	chr17:35306041
BHLHE40	down	218	SURF6	-0.3301	0.0866	4	chr9:136203144	0.0866	4	chr9:136203144
BHLHE40	down	219	ITPK1	-0.1961	0.0867	3	chr14:93502755	0.0867	3	chr14:93502755
BHLHE40	down	220	FZD5	-0.3776	0.0872	4	chr2:208634714,chr2:208634635	0.0872	4	chr2:208634714,chr2:208634635
BHLHE40	down	221	RPP25	-0.3275	0.0877	3	chr15:75248702	0.0877	3	chr15:75248702
BHLHE40	down	222	NAPRT	-0.2779	0.0885	2	chr8:144660623	0.0885	2	chr8:144660623
BHLHE40	down	223	SLC25A13	-0.2904	0.0885	4	chr7:95951302	0.0885	4	chr7:95951302
BHLHE40	down	224	EFNA3	-0.4941	0.0886	6	chr1:155053561	0.0886	6	chr1:155053561
BHLHE40	down	225	AIFM2	-0.367	0.0887	3	chr10:71892619	0.0887	3	chr10:71892619
BHLHE40	down	226	GRSF1	-0.3169	0.0891	4	chr4:71705752	0.0891	4	chr4:71705752
BHLHE40	down	227	RAD50	-0.2641	0.0892	4	chr5:131892808	0.0892	4	chr5:131892808
BHLHE40	down	228	NUDT18	-0.2028	0.0895	5	chr8:21966974	0.0895	5	chr8:21966974
BHLHE40	down	229	PIAS2	-0.1926	0.0903	6	chr18:44497344	0.0903	6	chr18:44497344
BHLHE40	down	230	RCBTB1	-0.4375	0.0908	4	chr13:50159830	0.0908	4	chr13:50159830
BHLHE40	down	231	GNB1L	-0.2386	0.0911	2	chr22:19842594	0.0911	2	chr22:19842594
BHLHE40	down	232	FRAT2	-0.2369	0.0913	4	chr10:99094658	0.0913	4	chr10:99094658
BHLHE40	down	233	HMGA1	-0.3047	0.0916	2	chr6:34203992	0.0916	2	chr6:34203992
BHLHE40	down	234	CTIF	-0.4218	0.0918	6	chr18:46067140,chr18:46065703	0.0918	6	chr18:46067140,chr18:46065703
BHLHE40	down	235	COMMD3-BMI1	-0.7382	0.0919	4	chr10:22603991,chr10:22604910	0.0919	4	chr10:22603991,chr10:22604910
BHLHE40	down	236	COMMD3	-0.7931	0.0919	4	chr10:22603991,chr10:22604910	0.0919	4	chr10:22603991,chr10:22604910
BHLHE40	down	237	GNPDA1	-0.3476	0.0929	5	chr5:141392328	0.0929	5	chr5:141392328
BHLHE40	down	238	SLC16A1	-0.2209	0.0934	5	chr1:113498562	0.0934	5	chr1:113498562
BHLHE40	down	239	TRIB3	-0.4168	0.0936	4	chr20:362266	0.0936	4	chr20:362266
BHLHE40	down	240	DGLUCY	-0.3349	0.0943	3	chr14:91580595	0.0943	3	chr14:91580595
BHLHE40	down	241	SLC25A51	-0.3447	0.0943	4	chr9:37904381	0.0943	4	chr9:37904381
BHLHE40	down	242	COA7	-0.3655	0.0943	4	chr1:53164024	0.0943	4	chr1:53164024
BHLHE40	down	243	C15orf61	-0.3025	0.0946	4	chr15:67813633	0.0946	4	chr15:67813633
BHLHE40	down	244	GNS	-0.2044	0.0949	5	chr12:65153187	0.0949	5	chr12:65153187
BHLHE40	down	245	ACOX1	-0.1788	0.0958	5	chr17:73975581	0.0958	5	chr17:73975581
BHLHE40	down	246	MTMR12	-0.3453	0.096	5	chr5:32313191	0.096	5	chr5:32313191
BHLHE40	down	247	RAB3IL1	-0.5903	0.0963	3	chr11:61685099	0.0963	3	chr11:61685099
BHLHE40	down	248	RNF130	-0.4286	0.0975	3	chr5:179498690	0.0975	3	chr5:179498690
BHLHE40	down	249	TIPARP	-0.3422	0.0987	3	chr3:156392128	0.0987	3	chr3:156392128
BHLHE40	down	250	ENTPD6	-0.1778	0.0988	4	chr20:25176458	0.0988	4	chr20:25176458
BHLHE40	down	251	TBCA	-0.3121	0.0994	4	chr5:77072051	0.0994	4	chr5:77072051
BHLHE40	down	252	ABRACL	-0.2623	0.0995	4	chr6:139350499,chr6:139350190	0.0995	4	chr6:139350499,chr6:139350190
BHLHE40	down	253	FKBP2	-0.2068	0.1001	4	chr11:64008198	0.1001	4	chr11:64008198
BHLHE40	down	254	FAM216A	-0.2037	0.1004	4	chr12:110906632	0.1004	4	chr12:110906632
BHLHE40	down	255	LOC283922	-0.2777	0.1008	5	chr16:74402165	0.1008	5	chr16:74402165
BHLHE40	down	256	JADE1	-0.1919	0.1014	4	chr4:129732431,chr4:129732739	0.1014	4	chr4:129732431,chr4:129732739
BHLHE40	down	257	MAT2A	-0.2443	0.1019	4	chr2:85766647,chr2:85766516	0.1019	4	chr2:85766647,chr2:85766516
BHLHE40	down	258	SPRED1	-0.282	0.1019	5	chr15:38544323	0.1019	5	chr15:38544323
BHLHE40	down	259	VAT1	-0.1829	0.102	2	chr17:41173771	0.102	2	chr17:41173771
BHLHE40	down	260	TEC	-0.3313	0.102	4	chr4:48271239,chr4:48271736	0.102	4	chr4:48271239,chr4:48271736
BHLHE40	down	261	SLC29A1	-0.2717	0.1039	5	chr6:44191473	0.1039	5	chr6:44191473
BHLHE40	down	262	RAB11FIP1	-0.2882	0.1039	7	chr8:37739603,chr8:37757410	0.1039	7	chr8:37739603,chr8:37757410
BHLHE40	down	263	FAM210A	-0.2708	0.1039	4	chr18:13726595	0.1039	4	chr18:13726595
BHLHE40	down	264	SPNS1	-0.2884	0.1039	4	chr16:28985968	0.1039	4	chr16:28985968
BHLHE40	down	265	SERF2	-0.1852	0.1043	5	chr15:44084399	0.1043	5	chr15:44084399
BHLHE40	down	266	RPS6KA4	-0.2597	0.1044	5	chr11:64126177	0.1044	5	chr11:64126177
BHLHE40	down	267	TBC1D20	-0.2412	0.1047	4	chr20:443261	0.1047	4	chr20:443261
BHLHE40	down	268	PURA	-0.2854	0.1052	3	chr5:139493719	0.1052	3	chr5:139493719
BHLHE40	down	269	HPS1	-0.2535	0.1052	4	chr10:100206553	0.1052	4	chr10:100206553
BHLHE40	down	270	SLC7A5P1	-0.21	0.1056	4	chr16:29625229	0.1056	4	chr16:29625229
BHLHE40	down	271	FAM21EP	-0.2123	0.1056	5	chr10:51827621	0.1056	5	chr10:51827621
BHLHE40	down	272	PPP1R3C	-0.2034	0.1056	3	chr10:93392945	0.1056	3	chr10:93392945
BHLHE40	down	273	CISD1	-0.1761	0.106	3	chr10:60028939	0.106	3	chr10:60028939
BHLHE40	down	274	SPG21	-0.2945	0.1061	4	chr15:65282051	0.1061	4	chr15:65282051
BHLHE40	down	275	KLF6	-0.4151	0.1062	4	chr10:3825764,chr10:3827101	0.1062	4	chr10:3825764,chr10:3827101
BHLHE40	down	276	YBX1	-0.2078	0.1063	9	chr1:43149001,chr1:43147605	0.1063	9	chr1:43149001,chr1:43147605
BHLHE40	down	277	SLC35A4	-0.1936	0.1069	3	chr5:139944192	0.1069	3	chr5:139944192
BHLHE40	down	278	AP2A2	-0.1975	0.1076	5	chr11:925765	0.1076	5	chr11:925765
BHLHE40	down	279	FAXDC2	-0.3605	0.1078	5	chr5:154216732,chr5:154230125	0.1078	5	chr5:154216732,chr5:154230125
BHLHE40	down	280	STARD7-AS1	-0.2511	0.108	4	chr2:96874258	0.108	4	chr2:96874258
BHLHE40	down	281	JADE2	-0.2115	0.1085	4	chr5:133862260	0.1085	4	chr5:133862260
BHLHE40	down	282	SLC2A13	-0.2692	0.1086	5	chr12:40499413	0.1086	5	chr12:40499413
BHLHE40	down	283	FUT8	-0.1903	0.1092	3	chr14:65879276	0.1092	3	chr14:65879276
BHLHE40	down	284	ZNF706	-0.29	0.1092	4	chr8:102217147,chr8:102217698	0.1092	4	chr8:102217147,chr8:102217698
BHLHE40	down	285	GFPT1	-0.4921	0.1092	4	chr2:69614537	0.1092	4	chr2:69614537
BHLHE40	down	286	MICAL2	-0.332	0.1093	3	chr11:12132016	0.1093	3	chr11:12132016
BHLHE40	down	287	WDR54	-0.2909	0.1096	5	chr2:74648942	0.1096	5	chr2:74648942
BHLHE40	down	288	HS1BP3	-0.2259	0.1096	5	chr2:20850891	0.1096	5	chr2:20850891
BHLHE40	down	289	MFSD13A	-0.324	0.1096	5	chr10:104221253	0.1096	5	chr10:104221253
BHLHE40	down	290	H2AFY	-0.2708	0.1096	5	chr5:134735065	0.1096	5	chr5:134735065
BHLHE40	down	291	SLC22A18	-0.3396	0.1101	8	chr11:2920133,chr11:2923617	0.1101	8	chr11:2920133,chr11:2923617
BHLHE40	down	292	MAFG-AS1	-0.183	0.1102	5	chr17:79884689,chr17:79885806	0.1102	5	chr17:79884689,chr17:79885806
BHLHE40	down	293	VPS13C	-0.4084	0.1105	4	chr15:62352436	0.1105	4	chr15:62352436
BHLHE40	down	294	MYO18A	-0.2844	0.1108	4	chr17:27503912	0.1108	4	chr17:27503912
BHLHE40	down	295	ACSS1	-0.2214	0.1111	2	chr20:25038891	0.1111	2	chr20:25038891
BHLHE40	down	296	PHACTR1	-0.1866	0.1115	2	chr6:13273629	0.1115	2	chr6:13273629
BHLHE40	down	297	PPARGC1B	-0.2937	0.1118	2	chr5:149110915	0.1118	2	chr5:149110915
BHLHE40	down	298	TCN2	-0.8902	0.1129	4	chr22:31002977	0.1129	4	chr22:31002977
BHLHE40	down	299	GTF3A	-0.1881	0.1133	4	chr13:27999293,chr13:27998962	0.1133	4	chr13:27999293,chr13:27998962
BHLHE40	down	300	USP13	-0.3092	0.1137	5	chr3:179370983	0.1137	5	chr3:179370983
BHLHE40	down	301	NAA50	-0.2106	0.1138	4	chr3:113465201	0.1138	4	chr3:113465201
BHLHE40	down	302	IL17RB	-0.2944	0.1141	4	chr3:53880268	0.1141	4	chr3:53880268
BHLHE40	down	303	TCEAL4	-0.3358	0.1146	3	chrX:102840878	0.1146	3	chrX:102840878
BHLHE40	down	304	APBB3	-0.1795	0.1153	3	chr5:139944192	0.1153	3	chr5:139944192
BHLHE40	down	305	MAPK3	-0.2593	0.1154	4	chr16:30134635	0.1154	4	chr16:30134635
BHLHE40	down	306	SMG9	-0.282	0.1154	4	chr19:44259133	0.1154	4	chr19:44259133
BHLHE40	down	307	CYGB	-0.2728	0.1155	2	chr17:74529353	0.1155	2	chr17:74529353
BHLHE40	down	308	QPRT	-0.267	0.1155	4	chr16:29690968,chr16:29690870	0.1155	4	chr16:29690968,chr16:29690870
BHLHE40	down	309	MAGI2	-0.2941	0.1155	2	chr7:79081684	0.1155	2	chr7:79081684
BHLHE40	down	310	TTL	-0.1952	0.116	5	chr2:113258697	0.116	5	chr2:113258697
BHLHE40	down	311	CLN8	-0.2188	0.1166	6	chr8:1708185,chr8:1703548	0.1166	6	chr8:1708185,chr8:1703548
BHLHE40	down	312	WWP2	-0.233	0.1168	5	chr16:69796296	0.1168	5	chr16:69796296
BHLHE40	down	313	C20orf27	-0.2434	0.117	5	chr20:3748683	0.117	5	chr20:3748683
BHLHE40	down	314	PNKD	-0.2042	0.117	5	chr2:219187758	0.117	5	chr2:219187758
BHLHE40	down	315	BLOC1S1	-0.2488	0.1172	4	chr12:56109945	0.1172	4	chr12:56109945
BHLHE40	down	316	UAP1L1	-0.5052	0.1172	2	chr9:139972005	0.1172	2	chr9:139972005
BHLHE40	down	317	RNMT	-0.2169	0.1174	4	chr18:13726595	0.1174	4	chr18:13726595
BHLHE40	down	318	QDPR	-0.2833	0.1181	5	chr4:17513444	0.1181	5	chr4:17513444
BHLHE40	down	319	NAB2	-0.2079	0.1187	2	chr12:57482233	0.1187	2	chr12:57482233
BHLHE40	down	320	KHK	-0.179	0.1189	4	chr2:27309444	0.1189	4	chr2:27309444
BHLHE40	down	321	HAGHL	-0.5453	0.1196	2	chr16:778253	0.1196	2	chr16:778253
BHLHE40	down	322	CD9	-0.4668	0.1197	2	chr12:6340078	0.1197	2	chr12:6340078
BHLHE40	down	323	LATS2	-0.3288	0.1207	3	chr13:21635681	0.1207	3	chr13:21635681
BHLHE40	down	324	GCHFR	-0.3709	0.1207	2	chr15:41056683	0.1207	2	chr15:41056683
BHLHE40	down	325	TEX264	-0.3223	0.1207	3	chr3:51705536	0.1207	3	chr3:51705536
BHLHE40	down	326	HPS3	-0.2541	0.1211	5	chr3:148847327	0.1211	5	chr3:148847327
BHLHE40	down	327	C19orf24	-0.1838	0.1212	4	chr19:1275817	0.1212	4	chr19:1275817
BHLHE40	down	328	IRF2BP2	-0.2086	0.1214	3	chr1:234743697	0.1214	3	chr1:234743697
BHLHE40	down	329	ILVBL	-0.1898	0.1228	4	chr19:15236380	0.1228	4	chr19:15236380
BHLHE40	down	330	BAHCC1	-0.3197	0.1239	4	chr17:79369143	0.1239	4	chr17:79369143
BHLHE40	down	331	STARD7	-0.1896	0.1247	4	chr2:96874258	0.1247	4	chr2:96874258
BHLHE40	down	332	UBE2R2	-0.2312	0.1252	4	chr9:33816724	0.1252	4	chr9:33816724
BHLHE40	down	333	SGSH	-0.2373	0.1257	4	chr17:78193736	0.1257	4	chr17:78193736
BHLHE40	down	334	HOMEZ	-0.4584	0.127	3	chr14:23755155	0.127	3	chr14:23755155
BHLHE40	down	335	IMPA2	-0.2297	0.1272	5	chr18:11980908,chr18:11981080	0.1272	5	chr18:11980908,chr18:11981080
BHLHE40	down	336	SNHG26	-0.4251	0.1273	3	chr7:22894171	0.1273	3	chr7:22894171
BHLHE40	down	337	EEPD1	-0.2552	0.1277	4	chr7:36192705	0.1277	4	chr7:36192705
BHLHE40	down	338	CHDH	-0.2296	0.1285	4	chr3:53880268	0.1285	4	chr3:53880268
BHLHE40	down	339	NDUFA4	-0.2415	0.1285	5	chr7:10980139	0.1285	5	chr7:10980139
BHLHE40	down	340	SH2D5	-0.2447	0.1287	4	chr1:21059741,chr1:21059351	0.1287	4	chr1:21059741,chr1:21059351
BHLHE40	down	341	HPN	-0.2707	0.1287	2	chr19:35531930	0.1287	2	chr19:35531930
BHLHE40	down	342	BMI1	-0.7022	0.1291	3	chr10:22610130	0.1291	3	chr10:22610130
BHLHE40	down	343	ATRN	-0.3333	0.1293	3	chr20:3451474	0.1293	3	chr20:3451474
BHLHE40	down	344	SLC7A2	-0.2121	0.1295	2	chr8:17354541	0.1295	2	chr8:17354541
BHLHE40	down	345	PTMA	-0.3155	0.1296	6	chr2:232572394,chr2:232574775	0.1296	6	chr2:232572394,chr2:232574775
BHLHE40	down	346	RAB4A	-0.2328	0.12989	5	chr1:229406708	0.12989	5	chr1:229406708
BHLHE40	down	347	PCBP1	-0.1977	0.13	2	chr2:70314314	0.13	2	chr2:70314314
BHLHE40	down	348	SLC26A11	-0.2156	0.1305	4	chr17:78193736	0.1305	4	chr17:78193736
BHLHE40	down	349	BLOC1S1-RDH5	-0.1986	0.1306	4	chr12:56109945	0.1306	4	chr12:56109945
BHLHE40	down	350	IFNAR1	-0.4973	0.131	4	chr21:34697425	0.131	4	chr21:34697425
BHLHE40	down	351	PRSS12	-0.22	0.1315	3	chr4:119274216	0.1315	3	chr4:119274216
BHLHE40	down	352	PSEN2	-0.2827	0.1323	4	chr1:227058868,chr1:227058653	0.1323	4	chr1:227058868,chr1:227058653
BHLHE40	down	353	AVPI1	-0.2094	0.1331	5	chr10:99447227	0.1331	5	chr10:99447227
BHLHE40	down	354	PDXP	-0.2044	0.1335	5	chr22:38054868	0.1335	5	chr22:38054868
BHLHE40	down	355	NABP1	-0.3914	0.1343	4	chr2:192543005	0.1343	4	chr2:192543005
BHLHE40	down	356	ANKRD27	-0.1861	0.1346	4	chr19:33166405	0.1346	4	chr19:33166405
BHLHE40	down	357	SLC35F6	-0.3447	0.1348	4	chr2:26987365	0.1348	4	chr2:26987365
BHLHE40	down	358	RNF219	-0.3292	0.1348	4	chr13:79232831	0.1348	4	chr13:79232831
BHLHE40	down	359	TOB2	-0.1892	0.1351	5	chr22:41843766,chr22:41843065	0.1351	5	chr22:41843766,chr22:41843065
BHLHE40	down	360	AMIGO1	-0.4367	0.1356	3	chr1:110052433	0.1356	3	chr1:110052433
BHLHE40	down	361	STK17B	-0.2761	0.1361	3	chr2:197036396	0.1361	3	chr2:197036396
BHLHE40	down	362	STX6	-0.1821	0.1361	4	chr1:180991719,chr1:180991761	0.1361	4	chr1:180991719,chr1:180991761
BHLHE40	down	363	HABP4	-0.3023	0.1361	5	chr9:99212814	0.1361	5	chr9:99212814
BHLHE40	down	364	NDUFAF5	-0.2311	0.1363	5	chr20:13765784	0.1363	5	chr20:13765784
BHLHE40	down	365	MAT2B	-0.2061	0.13669	4	chr5:162930092	0.13669	4	chr5:162930092
BHLHE40	down	366	COMTD1	-0.2984	0.137	3	chr10:76995634	0.137	3	chr10:76995634
BHLHE40	down	367	SCML2	-0.1821	0.1373	5	chrX:18372771	0.1373	5	chrX:18372771
BHLHE40	down	368	SMPDL3A	-0.4414	0.13769	2	chr6:123110722	0.13769	2	chr6:123110722
BHLHE40	down	369	TRAF5	-0.2272	0.1379	4	chr1:211500433	0.1379	4	chr1:211500433
BHLHE40	down	370	SLC25A40	-0.1902	0.138	4	chr7:87505766	0.138	4	chr7:87505766
BHLHE40	down	371	ESYT1	-0.2358	0.1381	3	chr12:56522073	0.1381	3	chr12:56522073
BHLHE40	down	372	LAMB1	-0.2947	0.1388	2	chr7:107643966	0.1388	2	chr7:107643966
BHLHE40	down	373	MTFP1	-0.3039	0.1394	4	chr22:30820888	0.1394	4	chr22:30820888
BHLHE40	down	374	DSP	-0.2066	0.1398	4	chr6:7543380,chr6:7541549	0.1398	4	chr6:7543380,chr6:7541549
BHLHE40	down	375	GOLGA8A	-0.2044	0.1402	2	chr15:34730192	0.1402	2	chr15:34730192
BHLHE40	down	376	PIP4K2C	-0.2064	0.14099	5	chr12:57985119	0.14099	5	chr12:57985119
BHLHE40	down	377	PDS5A	-0.1777	0.1414	5	chr4:39979560	0.1414	5	chr4:39979560
BHLHE40	down	378	TNKS2	-0.2038	0.1417	5	chr10:93558261	0.1417	5	chr10:93558261
BHLHE40	down	379	TTLL12	-0.2808	0.14199	4	chr22:43582876	0.14199	4	chr22:43582876
BHLHE40	down	380	SCRN1	-0.442	0.1421	2	chr7:30029499	0.1421	2	chr7:30029499
BHLHE40	down	381	ZNF33B	-0.228	0.1429	4	chr10:43133952	0.1429	4	chr10:43133952
BHLHE40	down	382	EIF4B	-0.2744	0.1431	4	chr12:53400425	0.1431	4	chr12:53400425
BHLHE40	down	383	GATD1	-0.2286	0.1434	4	chr11:777528	0.1434	4	chr11:777528
BHLHE40	down	384	LOC100133091	-0.1782	0.1437	2	chr7:76178856	0.1437	2	chr7:76178856
BHLHE40	down	385	PARP3	-0.2721	0.14399	3	chr3:51976203	0.14399	3	chr3:51976203
BHLHE40	down	386	TMEM88	-0.6637	0.1441	4	chr17:7739076	0.1441	4	chr17:7739076
BHLHE40	down	387	GPRC5C	-0.2871	0.1448	4	chr17:72426835,chr17:72439062	0.1448	4	chr17:72426835,chr17:72439062
BHLHE40	down	388	EEA1	-0.336	0.1468	4	chr12:93322887	0.1468	4	chr12:93322887
BHLHE40	down	389	GYG1	-0.404	0.1475	3	chr3:148709195	0.1475	3	chr3:148709195
BHLHE40	down	390	BEX3	-0.4001	0.1475	2	chrX:102631416	0.1475	2	chrX:102631416
BHLHE40	down	391	LPP	-0.374	0.14779	2	chr3:187871406	0.14779	2	chr3:187871406
BHLHE40	down	392	PPIF	-0.3006	0.14779	3	chr10:81107487	0.14779	3	chr10:81107487
BHLHE40	down	393	MAPK12	-0.8647	0.149	5	chr22:50701209,chr22:50699903	0.149	5	chr22:50701209,chr22:50699903
BHLHE40	down	394	CCDC88C	-0.2985	0.1504	3	chr14:91884913	0.1504	3	chr14:91884913
BHLHE40	down	395	SERTAD1	-0.292	0.1506	8	chr19:40927041,chr19:40931715	0.1506	8	chr19:40927041,chr19:40931715
BHLHE40	down	396	TCEAL8	-0.4358	0.1507	3	chrX:102509819	0.1507	3	chrX:102509819
BHLHE40	down	397	STAMBPL1	-0.4341	0.1507	3	chr10:90640152	0.1507	3	chr10:90640152
BHLHE40	down	398	STX12	-0.3004	0.1507	3	chr1:28099668	0.1507	3	chr1:28099668
BHLHE40	down	399	TGFBR2	-0.3636	0.1519	2	chr3:30648001	0.1519	2	chr3:30648001
BHLHE40	down	400	SOAT1	-0.4178	0.1521	3	chr1:179262959	0.1521	3	chr1:179262959
BHLHE40	down	401	SMAD3	-0.4838	0.1526	6	chr15:67394050,chr15:67357886	0.1526	6	chr15:67394050,chr15:67357886
BHLHE40	down	402	GALNT18	-0.417	0.1526	2	chr11:11643047	0.1526	2	chr11:11643047
BHLHE40	down	403	RSG1	-0.4454	0.153	3	chr1:16563287	0.153	3	chr1:16563287
BHLHE40	down	404	USP4	-0.2171	0.1532	4	chr3:49377824	0.1532	4	chr3:49377824
BHLHE40	down	405	MALAT1	-0.1769	0.1545	8	chr11:65255268,chr11:65265043	0.1545	8	chr11:65255268,chr11:65265043
BHLHE40	down	406	AEN	-0.2158	0.1547	4	chr15:89164655	0.1547	4	chr15:89164655
BHLHE40	down	407	USP37	-0.1975	0.15559	4	chr2:219433476	0.15559	4	chr2:219433476
BHLHE40	down	408	HDGF	-0.3329	0.1562	4	chr1:156721444	0.1562	4	chr1:156721444
BHLHE40	down	409	KLF4	-0.3203	0.1562	3	chr9:110252359	0.1562	3	chr9:110252359
BHLHE40	down	410	GAB2	-0.1782	0.1565	3	chr11:78127921	0.1565	3	chr11:78127921
BHLHE40	down	411	LDHB	-0.2788	0.15659	3	chr12:21810528	0.15659	3	chr12:21810528
BHLHE40	down	412	TIGD2	-0.3325	0.1568	4	chr4:90032695	0.1568	4	chr4:90032695
BHLHE40	down	413	MAML3	-0.468	0.1574	2	chr4:141075430	0.1574	2	chr4:141075430
BHLHE40	down	414	MFSD8	-0.2914	0.158	3	chr4:128886879	0.158	3	chr4:128886879
BHLHE40	down	415	MAP7D2	-0.1868	0.15809	2	chrX:20135120	0.15809	2	chrX:20135120
BHLHE40	down	416	GCLC	-0.3569	0.1583	6	chr6:53412958,chr6:53409624	0.1583	6	chr6:53412958,chr6:53409624
BHLHE40	down	417	OGDHL	-0.3245	0.1583	2	chr10:50970438	0.1583	2	chr10:50970438
BHLHE40	down	418	SNAI1	-0.3686	0.1583	2	chr20:48599131	0.1583	2	chr20:48599131
BHLHE40	down	419	EFCAB10	-0.3847	0.1583	2	chr7:105221993	0.1583	2	chr7:105221993
BHLHE40	down	420	GPR176	-0.5831	0.15939	2	chr15:40213204	0.15939	2	chr15:40213204
BHLHE40	down	421	MCRIP2	-0.393	0.1596	3	chr16:692217	0.1596	3	chr16:692217
BHLHE40	down	422	CDK6	-0.4896	0.15989	4	chr7:92462278,chr7:92463339	0.15989	4	chr7:92462278,chr7:92463339
BHLHE40	down	423	ABHD18	-0.2284	0.16039	3	chr4:128886879	0.16039	3	chr4:128886879
BHLHE40	down	424	PHF11	-0.3216	0.1605	2	chr13:50070321	0.1605	2	chr13:50070321
BHLHE40	down	425	NPL	-0.2257	0.1606	3	chr1:182758846	0.1606	3	chr1:182758846
BHLHE40	down	426	CEMP1	-0.3358	0.1607	4	chr16:2582384	0.1607	4	chr16:2582384
BHLHE40	down	427	COMMD8	-0.207	0.1611	3	chr4:47465609	0.1611	3	chr4:47465609
BHLHE40	down	428	SLC41A1	-0.3597	0.16139	3	chr1:205782361	0.16139	3	chr1:205782361
BHLHE40	down	429	HERC3	-0.3323	0.16189	3	chr4:89513270	0.16189	3	chr4:89513270
BHLHE40	down	430	CDK20	-0.3283	0.162	2	chr9:90589578	0.162	2	chr9:90589578
BHLHE40	down	431	DNPEP	-0.3295	0.1623	2	chr2:220252314	0.1623	2	chr2:220252314
BHLHE40	down	432	CBX6	-0.2825	0.1625	2	chr22:39268328	0.1625	2	chr22:39268328
BHLHE40	down	433	STX8	-0.2871	0.163	3	chr17:9479080	0.163	3	chr17:9479080
BHLHE40	down	434	SHTN1	-0.1827	0.1631	3	chr10:118764699	0.1631	3	chr10:118764699
BHLHE40	down	435	PDPR	-0.2603	0.16339	5	chr16:70148106	0.16339	5	chr16:70148106
BHLHE40	down	436	NR4A1	-0.2885	0.1636	6	chr12:52430904,chr12:52444883	0.1636	6	chr12:52430904,chr12:52444883
BHLHE40	down	437	MYSM1	-0.2271	0.165	2	chr1:59165710	0.165	2	chr1:59165710
BHLHE40	down	438	FOXJ1	-0.7227	0.1655	2	chr17:74136107	0.1655	2	chr17:74136107
BHLHE40	down	439	JOSD1	-0.2924	0.1656	4	chr22:39097017,chr22:39096902	0.1656	4	chr22:39097017,chr22:39096902
BHLHE40	down	440	NDUFB8	-0.4056	0.1661	2	chr10:102289656	0.1661	2	chr10:102289656
BHLHE40	down	441	ZBTB25	-0.2863	0.1664	2	chr14:64971020	0.1664	2	chr14:64971020
BHLHE40	down	442	TRIM8	-0.2552	0.1669	8	chr10:104404976,chr10:104404510	0.1669	8	chr10:104404976,chr10:104404510
BHLHE40	down	443	CR2	-0.2799	0.1672	2	chr1:207628008	0.1672	2	chr1:207628008
BHLHE40	down	444	ELMSAN1	-0.294	0.1676	8	chr14:74225697,chr14:74227165	0.1676	8	chr14:74225697,chr14:74227165
BHLHE40	down	445	CCDC85B	-0.2803	0.1676	4	chr11:65658180	0.1676	4	chr11:65658180
BHLHE40	down	446	KDM6A	-0.2824	0.1676	3	chrX:44732315	0.1676	3	chrX:44732315
BHLHE40	down	447	MSL2	-0.182	0.1686	2	chr3:135914411	0.1686	2	chr3:135914411
BHLHE40	down	448	TTLL7	-0.2425	0.1691	2	chr1:84464907	0.1691	2	chr1:84464907
BHLHE40	down	449	TMEM42	-0.2486	0.1691	3	chr3:44903635	0.1691	3	chr3:44903635
BHLHE40	down	450	TET1	-0.3133	0.1693	3	chr10:70321304	0.1693	3	chr10:70321304
BHLHE40	down	451	BIK	-0.5008	0.1715	3	chr22:43500188	0.1715	3	chr22:43500188
BHLHE40	down	452	RAB35	-0.2226	0.172	3	chr12:120554722	0.172	3	chr12:120554722
BHLHE40	down	453	IMPDH1	-0.2998	0.1724	3	chr7:128049978	0.1724	3	chr7:128049978
BHLHE40	down	454	PPIC	-0.3029	0.1724	2	chr5:122372208	0.1724	2	chr5:122372208
BHLHE40	down	455	PWP2	-0.2193	0.1725	4	chr21:45527216	0.1725	4	chr21:45527216
BHLHE40	down	456	CSRP1	-0.2449	0.1726	3	chr1:201476385	0.1726	3	chr1:201476385
BHLHE40	down	457	SH2D4A	-0.2456	0.1726	2	chr8:19171630	0.1726	2	chr8:19171630
BHLHE40	down	458	ZNF248	-0.3495	0.1728	4	chr10:38146569	0.1728	4	chr10:38146569
BHLHE40	down	459	SPART	-0.1798	0.173	3	chr13:36920355	0.173	3	chr13:36920355
BHLHE40	down	460	TET3	-0.1907	0.1731	5	chr2:74212321	0.1731	5	chr2:74212321
BHLHE40	down	461	ACCS	-0.1886	0.1733	3	chr11:44087811	0.1733	3	chr11:44087811
BHLHE40	down	462	PPFIBP2	-0.2657	0.1734	4	chr11:7678701	0.1734	4	chr11:7678701
BHLHE40	down	463	ARHGEF4	-0.2476	0.1739	3	chr2:131594355	0.1739	3	chr2:131594355
BHLHE40	down	464	NQO1	-0.2641	0.1741	3	chr16:69760521	0.1741	3	chr16:69760521
BHLHE40	down	465	NOL4L	-0.1951	0.1742	3	chr20:31127696	0.1742	3	chr20:31127696
BHLHE40	down	466	RREB1	-0.2056	0.1742	4	chr6:7108595,chr6:7107607	0.1742	4	chr6:7108595,chr6:7107607
BHLHE40	down	467	POLD2	-0.2253	0.1744	4	chr7:44163138	0.1744	4	chr7:44163138
BHLHE40	down	468	FOXM1	-0.3126	0.1744	4	chr12:2986273	0.1744	4	chr12:2986273
BHLHE40	down	469	PNMA1	-0.2014	0.175	2	chr14:74181337	0.175	2	chr14:74181337
BHLHE40	down	470	SMAD7	-0.5238	0.1751	3	chr18:46478441	0.1751	3	chr18:46478441
BHLHE40	down	471	LRFN4	-0.4701	0.1751	3	chr11:66624020	0.1751	3	chr11:66624020
BHLHE40	down	472	PRR7	-0.5118	0.1751	4	chr5:176881851	0.1751	4	chr5:176881851
BHLHE40	down	473	MIR1244-1	-0.435	0.1751	2	chr2:232578925	0.1751	2	chr2:232578925
BHLHE40	down	474	MIR1244-2	-0.435	0.1751	2	chr2:232578925	0.1751	2	chr2:232578925
BHLHE40	down	475	TRIM25	-0.2142	0.1753	2	chr17:54991345	0.1753	2	chr17:54991345
BHLHE40	down	476	MYO19	-0.2789	0.1758	3	chr17:34890826	0.1758	3	chr17:34890826
BHLHE40	down	477	MAP7D1	-0.1865	0.1758	3	chr1:36621360	0.1758	3	chr1:36621360
BHLHE40	down	478	SCO2	-0.3176	0.176	2	chr22:50964384	0.176	2	chr22:50964384
BHLHE40	down	479	POLR3G	-0.3754	0.176	2	chr5:89770349	0.176	2	chr5:89770349
BHLHE40	down	480	ALDOA	-0.1768	0.1765	3	chr16:30076913	0.1765	3	chr16:30076913
BHLHE40	down	481	POLA2	-0.2174	0.1766	3	chr11:65029277	0.1766	3	chr11:65029277
BHLHE40	down	482	DMTN	-0.4453	0.1768	5	chr8:21917478,chr8:21924486	0.1768	5	chr8:21917478,chr8:21924486
BHLHE40	down	483	DPH6	-0.2118	0.177	3	chr15:35838064	0.177	3	chr15:35838064
BHLHE40	down	484	FAM201A	-0.2536	0.1771	2	chr9:38620770	0.1771	2	chr9:38620770
BHLHE40	down	485	CYB5A	-0.196	0.1775	2	chr18:71959386	0.1775	2	chr18:71959386
BHLHE40	down	486	WDPCP	-0.211	0.1775	2	chr2:63815954	0.1775	2	chr2:63815954
BHLHE40	down	487	SAMD4A	-0.5098	0.1777	2	chr14:55032427	0.1777	2	chr14:55032427
BHLHE40	down	488	LIN28B	-0.2447	0.179	2	chr6:105404862	0.179	2	chr6:105404862
BHLHE40	down	489	SGK3	-0.4196	0.1791	2	chr8:67687427	0.1791	2	chr8:67687427
BHLHE40	down	490	SLC9A3-AS1	-0.2507	0.1795	3	chr5:473041	0.1795	3	chr5:473041
BHLHE40	down	491	GHDC	-0.2205	0.1802	3	chr17:40346445	0.1802	3	chr17:40346445
BHLHE40	down	492	PPP2R5A	-0.2106	0.1802	3	chr1:212458490	0.1802	3	chr1:212458490
BHLHE40	down	493	TNFRSF8	-0.3217	0.1804	2	chr1:12123644	0.1804	2	chr1:12123644
BHLHE40	down	494	ARMCX3	-0.1909	0.1812	2	chrX:100878123	0.1812	2	chrX:100878123
BHLHE40	down	495	OSBPL1A	-0.231	0.1816	2	chr18:21977780	0.1816	2	chr18:21977780
BHLHE40	down	496	PIK3CD	-0.2502	0.1819	5	chr1:9747712,chr1:9747854	0.1819	5	chr1:9747712,chr1:9747854
BHLHE40	down	497	ZYG11A	-0.2435	0.1819	2	chr1:53308488	0.1819	2	chr1:53308488
BHLHE40	down	498	PFKFB3	-0.3004	0.1822	5	chr10:6205778,chr10:6244995	0.1822	5	chr10:6205778,chr10:6244995
BHLHE40	down	499	HEY1	-0.3292	0.1823	4	chr8:80680447	0.1823	4	chr8:80680447
BHLHE40	down	500	GYPC	-0.3016	0.1823	2	chr2:127414446	0.1823	2	chr2:127414446
BHLHE40	down	501	GPC6	-0.188	0.1826	2	chr13:93879274	0.1826	2	chr13:93879274
BHLHE40	down	502	ST6GALNAC3	-0.1883	0.1826	3	chr1:76540160	0.1826	3	chr1:76540160
BHLHE40	down	503	TIGD6	-0.2662	0.183	2	chr5:149380268	0.183	2	chr5:149380268
BHLHE40	down	504	MYO1B	-0.2273	0.1834	2	chr2:192110852	0.1834	2	chr2:192110852
BHLHE40	down	505	TFAP4	-0.1896	0.1835	3	chr16:4323034	0.1835	3	chr16:4323034
BHLHE40	down	506	SCARB2	-0.2241	0.1837	2	chr4:77134976	0.1837	2	chr4:77134976
BHLHE40	down	507	CALD1	-0.2019	0.1837	2	chr7:134576494	0.1837	2	chr7:134576494
BHLHE40	down	508	FAM111B	-0.2501	0.1838	3	chr11:58874355	0.1838	3	chr11:58874355
BHLHE40	down	509	CYTH3	-0.1829	0.1838	4	chr7:6312520	0.1838	4	chr7:6312520
BHLHE40	down	510	MVD	-0.2014	0.184	4	chr16:88729685	0.184	4	chr16:88729685
BHLHE40	down	511	CGN	-0.2144	0.184	2	chr1:151483558	0.184	2	chr1:151483558
BHLHE40	down	512	SCOC	-0.1865	0.1842	3	chr4:141294835	0.1842	3	chr4:141294835
BHLHE40	down	513	TMEM70	-0.3305	0.1846	3	chr8:74888446	0.1846	3	chr8:74888446
BHLHE40	down	514	NEK6	-0.347	0.1848	4	chr9:127048556	0.1848	4	chr9:127048556
BHLHE40	down	515	ZBTB37	-0.2065	0.1849	4	chr1:173837502	0.1849	4	chr1:173837502
BHLHE40	down	516	MCM2	-0.1818	0.1853	4	chr3:127317245	0.1853	4	chr3:127317245
BHLHE40	down	517	GRPEL1	-0.1828	0.1855	4	chr4:7069735	0.1855	4	chr4:7069735
BHLHE40	down	518	PIEZO1	-0.312	0.1862	5	chr16:88804077,chr16:88851288	0.1862	5	chr16:88804077,chr16:88851288
BHLHE40	down	519	CBARP	-0.3922	0.1865	3	chr19:1238018	0.1865	3	chr19:1238018
BHLHE40	down	520	AKAP1	-0.3554	0.1865	4	chr17:55163086	0.1865	4	chr17:55163086
BHLHE40	down	521	FANCE	-0.3217	0.187	2	chr6:35420574	0.187	2	chr6:35420574
BHLHE40	down	522	PARP16	-0.2451	0.1874	2	chr15:65579512	0.1874	2	chr15:65579512
BHLHE40	down	523	NME4	-0.1789	0.1879	3	chr16:447072	0.1879	3	chr16:447072
BHLHE40	down	524	TMEM53	-0.2769	0.1897	3	chr1:45140062	0.1897	3	chr1:45140062
BHLHE40	down	525	N6AMT1	-0.2372	0.1901	2	chr21:30257580	0.1901	2	chr21:30257580
BHLHE40	down	526	ZBTB12	-0.2195	0.1903	3	chr6:31869871	0.1903	3	chr6:31869871
BHLHE40	down	527	RHEBL1	-0.2399	0.1903	4	chr12:49463704	0.1903	4	chr12:49463704
BHLHE40	down	528	GPX1	-0.232	0.1908	2	chr3:49395940	0.1908	2	chr3:49395940
BHLHE40	down	529	PFKP	-0.3533	0.1912	2	chr10:3110897	0.1912	2	chr10:3110897
BHLHE40	down	530	IER3	-0.403	0.1928	2	chr6:30712284	0.1928	2	chr6:30712284
BHLHE40	down	531	LOC100129917	-0.1774	0.193	2	chr4:775811	0.193	2	chr4:775811
BHLHE40	down	532	MAPKAPK3	-0.2878	0.1935	3	chr3:50649655	0.1935	3	chr3:50649655
BHLHE40	down	533	ERO1A	-0.1888	0.1936	2	chr14:53162189	0.1936	2	chr14:53162189
BHLHE40	down	534	DMXL2	-0.2198	0.1937	2	chr15:51915126	0.1937	2	chr15:51915126
BHLHE40	down	535	ALDH5A1	-0.2091	0.1947	2	chr6:24495569	0.1947	2	chr6:24495569
BHLHE40	down	536	CASP8	-0.1907	0.1948	3	chr2:202098554	0.1948	3	chr2:202098554
BHLHE40	down	537	ZNF664	-0.2162	0.1961	2	chr12:124457806	0.1961	2	chr12:124457806
BHLHE40	down	538	SH3BP2	-0.2328	0.1965	3	chr4:2800468	0.1965	3	chr4:2800468
BHLHE40	down	539	RHNO1	-0.1954	0.1971	2	chr12:2986273	0.1971	2	chr12:2986273
BHLHE40	down	540	TTC21B	-0.1825	0.1972	4	chr2:166810415	0.1972	4	chr2:166810415
BHLHE40	down	541	NUAK2	-0.1971	0.1976	2	chr1:205290871	0.1976	2	chr1:205290871
BHLHE40	down	542	DAAM1	-0.2592	0.1993	2	chr14:59655087	0.1993	2	chr14:59655087
BHLHE40	down	543	SIAH2	-0.313	0.1996	2	chr3:150481397	0.1996	2	chr3:150481397
BHLHE40	down	544	LINC00265	-0.2024	0.1996	3	chr7:39772915	0.1996	3	chr7:39772915
BHLHE40	down	545	DCAF4	-0.1941	0.1997	3	chr14:73392711	0.1997	3	chr14:73392711
BHLHE40	down	546	TRIM36	-0.2633	0.2	3	chr5:114505584	0.2	3	chr5:114505584
BHLHE40	down	547	FHOD3	-0.2037	0.2002	2	chr18:33877234	0.2002	2	chr18:33877234
BHLHE40	down	548	OSGIN2	-0.1824	0.2005	4	chr8:90914796	0.2005	4	chr8:90914796
BHLHE40	down	549	EPAS1	-0.432	0.2006	4	chr2:46567255	0.2006	4	chr2:46567255
BHLHE40	down	550	FGF8	-0.2991	0.2008	3	chr10:103539671	0.2008	3	chr10:103539671
BHLHE40	down	551	VGLL4	-0.1811	0.2014	2	chr3:11646006	0.2014	2	chr3:11646006
BHLHE40	down	552	PDCL3	-0.1821	0.2019	3	chr2:101179481	0.2019	3	chr2:101179481
BHLHE40	down	553	TOR3A	-0.3556	0.2024	4	chr1:179051030	0.2024	4	chr1:179051030
BHLHE40	down	554	ISG15	-0.5812	0.2035	2	chr1:949001	0.2035	2	chr1:949001
BHLHE40	down	555	ATXN7L1	-0.5924	0.2035	2	chr7:105517104	0.2035	2	chr7:105517104
BHLHE40	down	556	DOCK5	-0.2713	0.2054	4	chr8:25166361,chr8:25042238	0.2054	4	chr8:25166361,chr8:25042238
BHLHE40	down	557	SEMA4B	-0.1846	0.2064	2	chr15:90744406	0.2064	2	chr15:90744406
BHLHE40	down	558	TTC3	-0.2313	0.2066	3	chr21:38445560	0.2066	3	chr21:38445560
BHLHE40	down	559	CABIN1	-0.2229	0.2067	4	chr22:24407668	0.2067	4	chr22:24407668
BHLHE40	down	560	XPO5	-0.2141	0.207	2	chr6:43543568	0.207	2	chr6:43543568
BHLHE40	down	561	MAP3K8	-0.2572	0.2071	4	chr10:30723090	0.2071	4	chr10:30723090
BHLHE40	down	562	PIM2	-0.1987	0.2077	3	chrX:48776172	0.2077	3	chrX:48776172
BHLHE40	down	563	EHMT2	-0.1792	0.208	3	chr6:31865736	0.208	3	chr6:31865736
BHLHE40	down	564	TMEM250	-0.2219	0.2101	3	chr9:139010762	0.2101	3	chr9:139010762
BHLHE40	down	565	GADD45B	-0.1865	0.2103	3	chr19:2475531	0.2103	3	chr19:2475531
BHLHE40	down	566	CHGA	-0.4562	0.2106	2	chr14:93372321	0.2106	2	chr14:93372321
BHLHE40	down	567	PLCG1	-0.1803	0.2115	4	chr20:39766036	0.2115	4	chr20:39766036
BHLHE40	down	568	AMER1	-0.249	0.212	2	chrX:63425613	0.212	2	chrX:63425613
BHLHE40	down	569	CRYM	-0.2628	0.2124	2	chr16:21312890	0.2124	2	chr16:21312890
BHLHE40	down	570	NEDD9	-0.3082	0.2124	2	chr6:11393429	0.2124	2	chr6:11393429
BHLHE40	down	571	ZFHX3	-0.2682	0.2124	3	chr16:72911491	0.2124	3	chr16:72911491
BHLHE40	down	572	PALD1	-0.2887	0.2124	2	chr10:72237756	0.2124	2	chr10:72237756
BHLHE40	down	573	IL6R	-0.3183	0.2131	4	chr1:154378253,chr1:154377952	0.2131	4	chr1:154378253,chr1:154377952
BHLHE40	down	574	FN3K	-0.5906	0.2136	2	chr17:80696329	0.2136	2	chr17:80696329
BHLHE40	down	575	ATG7	-0.1976	0.2138	3	chr3:11314319	0.2138	3	chr3:11314319
BHLHE40	down	576	KLF3	-0.4629	0.214	2	chr4:38665897	0.214	2	chr4:38665897
BHLHE40	down	577	MRNIP	-0.2725	0.2149	4	chr5:179285647	0.2149	4	chr5:179285647
BHLHE40	down	578	GMDS	-0.1822	0.2155	3	chr6:2245962	0.2155	3	chr6:2245962
BHLHE40	down	579	CNTNAP1	-0.3797	0.2156	4	chr17:40830415	0.2156	4	chr17:40830415
BHLHE40	down	580	CFL2	-0.2755	0.2161	2	chr14:35183861	0.2161	2	chr14:35183861
BHLHE40	down	581	HIVEP1	-0.2446	0.217	3	chr6:12011579	0.217	3	chr6:12011579
BHLHE40	down	582	NPM3	-0.1764	0.217	3	chr10:103542958	0.217	3	chr10:103542958
BHLHE40	down	583	ARMCX6	-0.1989	0.217	2	chrX:100873009	0.217	2	chrX:100873009
BHLHE40	down	584	RGS14	-0.2289	0.2189	2	chr5:176784651	0.2189	2	chr5:176784651
BHLHE40	down	585	APPL1	-0.2373	0.2207	2	chr3:57262042	0.2207	2	chr3:57262042
BHLHE40	down	586	JAKMIP1	-0.1984	0.2211	2	chr4:6202188	0.2211	2	chr4:6202188
BHLHE40	down	587	DCBLD1	-0.3191	0.2265	2	chr6:117804560	0.2265	2	chr6:117804560
BHLHE40	down	588	ZNF395	-0.3908	0.2265	3	chr8:28259436	0.2265	3	chr8:28259436
BHLHE40	down	589	NXN	-0.1889	0.227	2	chr17:833745	0.227	2	chr17:833745
BHLHE40	down	590	UBE2Q1-AS1	-0.2407	0.2281	3	chr1:154531693	0.2281	3	chr1:154531693
BHLHE40	down	591	LAMC1	-0.2424	0.2283	2	chr1:182993365	0.2283	2	chr1:182993365
BHLHE40	down	592	CORO1C	-0.1918	0.229	2	chr12:109125497	0.229	2	chr12:109125497
BHLHE40	down	593	CPT1A	-0.2088	0.2297	3	chr11:68613196	0.2297	3	chr11:68613196
BHLHE40	down	594	SLC25A39	-0.2171	0.2308	6	chr17:42404237,chr17:42402673	0.2308	6	chr17:42404237,chr17:42402673
BHLHE40	down	595	POP7	-0.2014	0.231	2	chr7:100303439	0.231	2	chr7:100303439
BHLHE40	down	596	MAP1LC3B2	-0.3138	0.2337	2	chr12:116997101	0.2337	2	chr12:116997101
BHLHE40	down	597	TOMM34	-0.2224	0.2341	3	chr20:43588908	0.2341	3	chr20:43588908
BHLHE40	down	598	JAK2	-0.3074	0.2359	2	chr9:4984952	0.2359	2	chr9:4984952
BHLHE40	down	599	CHIC2	-0.1903	0.2369	3	chr4:54930592	0.2369	3	chr4:54930592
BHLHE40	down	600	ZNF800	-0.1893	0.237	2	chr7:127032569	0.237	2	chr7:127032569
BHLHE40	down	601	TBC1D8	-0.2281	0.2374	2	chr2:101727116	0.2374	2	chr2:101727116
BHLHE40	down	602	RNF24	-0.3649	0.2378	2	chr20:3995883	0.2378	2	chr20:3995883
BHLHE40	down	603	CASC10	-0.2062	0.2386	2	chr10:21785489	0.2386	2	chr10:21785489
BHLHE40	down	604	KRBA1	-0.2524	0.2405	3	chr7:149412314	0.2405	3	chr7:149412314
BHLHE40	down	605	MGST2	-0.3576	0.2406	2	chr4:140587537	0.2406	2	chr4:140587537
BHLHE40	down	606	IRS1	-0.1918	0.2426	2	chr2:227664443	0.2426	2	chr2:227664443
BHLHE40	down	607	GSR	-0.2229	0.2426	2	chr8:30585117	0.2426	2	chr8:30585117
BHLHE40	down	608	RENBP	-0.4261	0.2426	2	chrX:153210109	0.2426	2	chrX:153210109
BHLHE40	down	609	PRKCH	-0.1872	0.247	3	chr14:61911067	0.247	3	chr14:61911067
BHLHE40	down	610	TACC2	-0.1897	0.247	2	chr10:123873185	0.247	2	chr10:123873185
BHLHE40	down	611	UPP1	-0.3686	0.2477	2	chr7:48124765	0.2477	2	chr7:48124765
BHLHE40	down	612	EZR	-0.1778	0.2477	2	chr6:159240420	0.2477	2	chr6:159240420
BHLHE40	down	613	LRRC23	-0.2348	0.2531	2	chr12:7000416	0.2531	2	chr12:7000416
BHLHE40	down	614	HILPDA	-0.1883	0.2577	2	chr7:128095836	0.2577	2	chr7:128095836
BHLHE40	down	615	MX1	-0.2037	0.258	2	chr21:42792162	0.258	2	chr21:42792162
BHLHE40	down	616	SNORD100	-0.182	0.2621	2	chr6:133134496	0.2621	2	chr6:133134496
BHLHE40	down	617	HIP1R	-0.3476	0.27089	2	chr12:123350709	0.27089	2	chr12:123350709
BHLHE40	down	618	ZNF674-AS1	-0.1895	0.2717	2	chrX:46404888	0.2717	2	chrX:46404888
BHLHE40	down	619	NOL3	-0.2612	0.2868	2	chr16:67204650	0.2868	2	chr16:67204650
BMI1	up	1	PHACTR3	1.1499	0.0216	2	chr20:58385612	0.0216	2	chr20:58385612
BMI1	down	1	CBX8	-1.0036	0.0121	9	chr17:77783261	0.0121	9	chr17:77783261
BMI1	down	2	COMMD3	-1.1813	0.0134	11	chr10:22603276	0.0134	11	chr10:22603276
BMI1	down	3	LHX8	-0.6739	0.0166	4	chr1:75599545	0.0166	4	chr1:75599545
BMI1	down	4	EBF3	-1.0911	0.0172	5	chr10:131760076	0.0172	5	chr10:131760076
BMI1	down	5	LEF1	-0.8325	0.0287	6	chr4:109092440	0.0287	6	chr4:109092440
BMI1	down	6	FANK1	-0.4456	0.0322	5	chr10:127584299	0.0322	5	chr10:127584299
BMI1	down	7	JHY	-0.585	0.0349	3	chr11:122752625	0.0349	3	chr11:122752625
BMI1	down	8	C1orf61	-0.5815	0.03599	3	chr1:156389480	0.03599	3	chr1:156389480
BMI1	down	9	ULBP1	-0.826	0.0364	5	chr6:150284607,chr6:150285463	0.0364	5	chr6:150284607,chr6:150285463
BMI1	down	10	EOMES	-0.9031	0.0403	4	chr3:27765606	0.0403	4	chr3:27765606
BMI1	down	11	BHLHE41	-0.9552	0.0414	12	chr12:26279101	0.0414	12	chr12:26279101
BMI1	down	12	NPNT	-0.56	0.0436	3	chr4:106820219	0.0436	3	chr4:106820219
BMI1	down	13	LMO2	-0.7613	0.0473	4	chr11:33888814	0.0473	4	chr11:33888814
BMI1	down	14	DLX4	-0.8314	0.0539	3	chr17:48042409	0.0539	3	chr17:48042409
BMI1	down	15	COL2A1	-0.8349	0.0539	3	chr12:48396901	0.0539	3	chr12:48396901
BMI1	down	16	NR3C2	-0.913	0.0539	2	chr4:149362480	0.0539	2	chr4:149362480
BMI1	down	17	PROK2	-0.5732	0.0554	2	chr3:71831713	0.0554	2	chr3:71831713
BMI1	down	18	ASTN1	-0.8989	0.0634	4	chr1:177134576	0.0634	4	chr1:177134576
BMI1	down	19	CBX4	-0.5643	0.06419	2	chr17:77783261	0.06419	2	chr17:77783261
BMI1	down	20	GATA3	-0.6528	0.06419	4	chr10:8087175	0.06419	4	chr10:8087175
BMI1	down	21	ZNF800	-0.6072	0.06419	3	chr7:127011681	0.06419	3	chr7:127011681
BMI1	down	22	OLIG1	-0.8143	0.0644	3	chr21:34443386	0.0644	3	chr21:34443386
BMI1	down	23	IL20RA	-0.513	0.0659	6	chr6:137365170	0.0659	6	chr6:137365170
BMI1	down	24	PRAC1	-0.3326	0.0669	2	chr17:46798930	0.0669	2	chr17:46798930
BMI1	down	25	GJA3	-0.5139	0.0692	3	chr13:20734174	0.0692	3	chr13:20734174
BMI1	down	26	LINC02381	-0.4467	0.07199	2	chr12:54519641	0.07199	2	chr12:54519641
BMI1	down	27	OTX1	-0.6115	0.0736	2	chr2:63276551	0.0736	2	chr2:63276551
BMI1	down	28	TAL1	-0.3158	0.0761	3	chr1:47697315	0.0761	3	chr1:47697315
BMI1	down	29	CNPY1	-0.7383	0.0801	5	chr7:155325601,chr7:155326130	0.0801	5	chr7:155325601,chr7:155326130
BMI1	down	30	TRIM36	-0.524	0.081	5	chr5:114517009,chr5:114516576	0.081	5	chr5:114517009,chr5:114516576
BMI1	down	31	RUNX3	-0.482	0.0852	5	chr1:25251307	0.0852	5	chr1:25251307
BMI1	down	32	MNX1	-1.088	0.0852	5	chr7:156821737	0.0852	5	chr7:156821737
BMI1	down	33	PCDH10	-0.4937	0.0852	2	chr4:134069507	0.0852	2	chr4:134069507
BMI1	down	34	EBF2	-0.4674	0.0852	2	chr8:25905771	0.0852	2	chr8:25905771
BMI1	down	35	LHX2	-0.768	0.0886	3	chr9:126781436	0.0886	3	chr9:126781436
BMI1	down	36	HOXC4	-0.6619	0.0938	9	chr12:54430876	0.0938	9	chr12:54430876
BMI1	down	37	HS6ST3	-0.9432	0.0941	2	chr13:96740619	0.0941	2	chr13:96740619
BMI1	down	38	GATA4	-0.455	0.0945	5	chr8:11559167	0.0945	5	chr8:11559167
BMI1	down	39	SOX9-AS1	-0.5907	0.1004	6	chr17:70118204,chr17:70115351	0.1004	6	chr17:70118204,chr17:70115351
BMI1	down	40	TRIM15	-0.4297	0.1014	4	chr6:30131826,chr6:30138305	0.1014	4	chr6:30131826,chr6:30138305
BMI1	down	41	SIX1	-1.0963	0.1037	6	chr14:61123151	0.1037	6	chr14:61123151
BMI1	down	42	TSPOAP1-AS1	-0.3501	0.1063	2	chr17:56491978	0.1063	2	chr17:56491978
BMI1	down	43	EYA2	-0.3515	0.1063	2	chr20:45524974	0.1063	2	chr20:45524974
BMI1	down	44	HDAC9	-0.3319	0.1063	2	chr7:18540276	0.1063	2	chr7:18540276
BMI1	down	45	SLFN13	-0.5213	0.1075	2	chr17:33774924	0.1075	2	chr17:33774924
BMI1	down	46	FAM162B	-0.3755	0.1127	2	chr6:117085665	0.1127	2	chr6:117085665
BMI1	down	47	ACSM3	-0.5899	0.1204	2	chr16:20684670	0.1204	2	chr16:20684670
BMI1	down	48	FGF20	-0.2017	0.1207	2	chr8:16860130	0.1207	2	chr8:16860130
BMI1	down	49	PAX6	-0.749	0.1213	4	chr11:31833471	0.1213	4	chr11:31833471
BMI1	down	50	HS3ST3B1	-0.443	0.1215	2	chr17:14205901	0.1215	2	chr17:14205901
BMI1	down	51	PURA	-0.4929	0.1221	3	chr5:139489934	0.1221	3	chr5:139489934
BMI1	down	52	ZBTB20	-0.4064	0.1265	5	chr3:114509886,chr3:114478610	0.1265	5	chr3:114509886,chr3:114478610
BMI1	down	53	TRIM31	-0.3994	0.13	3	chr6:30076581	0.13	3	chr6:30076581
BMI1	down	54	DACH1	-0.3256	0.1301	2	chr13:72442082	0.1301	2	chr13:72442082
BMI1	down	55	BDNF	-0.368	0.13139	5	chr11:27741926,chr11:27741302	0.13139	5	chr11:27741926,chr11:27741302
BMI1	down	56	PRDM13	-0.4435	0.1317	3	chr6:100053671	0.1317	3	chr6:100053671
BMI1	down	57	ONECUT2	-0.4631	0.13289	2	chr18:55100797	0.13289	2	chr18:55100797
BMI1	down	58	WLS	-0.5785	0.1337	3	chr1:68695690	0.1337	3	chr1:68695690
BMI1	down	59	C3orf70	-0.272	0.137	2	chr3:184869474	0.137	2	chr3:184869474
BMI1	down	60	PCDH7	-0.7188	0.1401	2	chr4:30925219	0.1401	2	chr4:30925219
BMI1	down	61	RAD21-AS1	-0.5096	0.1451	2	chr8:117891818	0.1451	2	chr8:117891818
BMI1	down	62	PNOC	-0.5138	0.1458	5	chr8:28197273	0.1458	5	chr8:28197273
BMI1	down	63	PDE10A	-0.4958	0.1458	3	chr6:166074576	0.1458	3	chr6:166074576
BMI1	down	64	CARD6	-0.4041	0.1467	2	chr5:40841901	0.1467	2	chr5:40841901
BMI1	down	65	FLI1	-0.3312	0.1525	2	chr11:128557692	0.1525	2	chr11:128557692
BMI1	down	66	EPHA3	-0.3493	0.1525	2	chr3:89157538	0.1525	2	chr3:89157538
BMI1	down	67	NR4A3	-0.5125	0.1529	6	chr9:102583319	0.1529	6	chr9:102583319
BMI1	down	68	MKX	-0.5953	0.1567	3	chr10:28033548	0.1567	3	chr10:28033548
BMI1	down	69	COL9A1	-0.3278	0.1598	2	chr6:71016945	0.1598	2	chr6:71016945
BMI1	down	70	SHOX2	-0.3994	0.15989	3	chr3:157823391	0.15989	3	chr3:157823391
BMI1	down	71	FOXQ1	-0.5	0.16039	2	chr6:1315702	0.16039	2	chr6:1315702
BMI1	down	72	TMOD1	-0.3603	0.1627	2	chr9:100262577	0.1627	2	chr9:100262577
BMI1	down	73	GRM8	-0.2478	0.16339	2	chr7:126891379	0.16339	2	chr7:126891379
BMI1	down	74	ENPP2	-0.2699	0.16339	2	chr8:120651715	0.16339	2	chr8:120651715
BMI1	down	75	POU4F1	-0.396	0.1701	3	chr13:79171117	0.1701	3	chr13:79171117
BMI1	down	76	RBM46	-0.3247	0.1713	2	chr4:155705136	0.1713	2	chr4:155705136
BMI1	down	77	SUSD5	-0.3423	0.1716	2	chr3:33258274	0.1716	2	chr3:33258274
BMI1	down	78	SYNPR	-0.3503	0.1734	2	chr3:63265404	0.1734	2	chr3:63265404
BMI1	down	79	DYNC1I1	-0.359	0.1734	2	chr7:95434126	0.1734	2	chr7:95434126
BMI1	down	80	FAM19A2	-0.2707	0.1747	2	chr12:62585141	0.1747	2	chr12:62585141
BMI1	down	81	GATA3-AS1	-0.294	0.1752	2	chr10:8087175	0.1752	2	chr10:8087175
BMI1	down	82	OTP	-0.2157	0.1783	2	chr5:76936050	0.1783	2	chr5:76936050
BMI1	down	83	H19	-1.0641	0.1806	2	chr11:2019691	0.1806	2	chr11:2019691
BMI1	down	84	NBPF25P	-0.2177	0.1811	2	chr1:145272465	0.1811	2	chr1:145272465
BMI1	down	85	MAK	-0.2288	0.1811	2	chr6:10837422	0.1811	2	chr6:10837422
BMI1	down	86	COLEC12	-0.6744	0.1862	3	chr18:497120	0.1862	3	chr18:497120
BMI1	down	87	ALDH1A1	-0.3144	0.1894	3	chr9:75567676	0.1894	3	chr9:75567676
BMI1	down	88	NFIA	-0.2349	0.1953	2	chr1:61545668	0.1953	2	chr1:61545668
BMI1	down	89	KCNK2	-0.4068	0.1957	2	chr1:215257826	0.1957	2	chr1:215257826
BMI1	down	90	DDIT4	-0.5006	0.1958	3	chr10:74034301	0.1958	3	chr10:74034301
BMI1	down	91	ALX1	-0.2228	0.1986	3	chr12:85675257	0.1986	3	chr12:85675257
BMI1	down	92	CRNDE	-0.8352	0.2037	2	chr16:54963835	0.2037	2	chr16:54963835
BMI1	down	93	GRIA3	-0.3794	0.204	3	chrX:122616001	0.204	3	chrX:122616001
BMI1	down	94	HAPLN1	-0.1909	0.2055	2	chr5:83015791	0.2055	2	chr5:83015791
BMI1	down	95	PITX2	-0.1805	0.2055	2	chr4:111559089	0.2055	2	chr4:111559089
BMI1	down	96	MPP7	-0.2783	0.2062	2	chr10:28526466	0.2062	2	chr10:28526466
BMI1	down	97	FOXN4	-0.2338	0.2088	2	chr12:109746483	0.2088	2	chr12:109746483
BMI1	down	98	GAS1	-0.4675	0.209	2	chr9:89562876	0.209	2	chr9:89562876
BMI1	down	99	SLC25A27	-0.2281	0.2109	2	chr6:46619979	0.2109	2	chr6:46619979
BMI1	down	100	FRG2C	-0.3894	0.2164	2	chr3:75712588	0.2164	2	chr3:75712588
BMI1	down	101	RSRC1	-0.2925	0.2164	2	chr3:157828531	0.2164	2	chr3:157828531
BMI1	down	102	WT1-AS	-0.2604	0.2187	2	chr11:32455961	0.2187	2	chr11:32455961
BMI1	down	103	TRADD	-0.9248	0.2278	3	chr16:67195666	0.2278	3	chr16:67195666
BMI1	down	104	HTR4	-0.3609	0.2278	2	chr5:148046607	0.2278	2	chr5:148046607
BMI1	down	105	NPL	-0.2558	0.2282	2	chr1:182757277	0.2282	2	chr1:182757277
BMI1	down	106	CFAP77	-0.3018	0.2306	2	chr9:135284328	0.2306	2	chr9:135284328
BMI1	down	107	FGF14	-0.2817	0.2322	3	chr13:102529003	0.2322	3	chr13:102529003
BMI1	down	108	MEIS1	-0.2795	0.2328	2	chr2:66735151	0.2328	2	chr2:66735151
BMI1	down	109	VIPR2	-0.3116	0.2342	2	chr7:158936951	0.2342	2	chr7:158936951
BMI1	down	110	DACH2	-0.3267	0.2376	2	chrX:85407076	0.2376	2	chrX:85407076
BMI1	down	111	LAMP5	-0.2017	0.2394	2	chr20:9494784	0.2394	2	chr20:9494784
BMI1	down	112	CFAP65	-0.2159	0.2394	2	chr2:219905812	0.2394	2	chr2:219905812
BMI1	down	113	FAM47E	-0.2401	0.2452	2	chr4:77172239	0.2452	2	chr4:77172239
BMI1	down	114	BACH2	-0.2583	0.2471	2	chr6:90928574	0.2471	2	chr6:90928574
BMI1	down	115	KLF9	-0.2577	0.2478	2	chr9:73030723	0.2478	2	chr9:73030723
BMI1	down	116	CALCR	-0.2278	0.2497	2	chr7:93203201	0.2497	2	chr7:93203201
BMI1	down	117	GKAP1	-0.3599	0.2511	2	chr9:86435432	0.2511	2	chr9:86435432
BMI1	down	118	STK3	-0.2209	0.25269	2	chr8:99670622	0.25269	2	chr8:99670622
BMI1	down	119	SPX	-0.223	0.25269	2	chr12:21680301	0.25269	2	chr12:21680301
BMI1	down	120	IFI16	-0.218	0.2557	2	chr1:158969247	0.2557	2	chr1:158969247
BMI1	down	121	BCORL1	-0.6287	0.26	2	chrX:129116106	0.26	2	chrX:129116106
BMI1	down	122	PRTG	-0.3686	0.26479	2	chr15:56033329	0.26479	2	chr15:56033329
BMI1	down	123	DLX5	-0.2078	0.2672	2	chr7:96649476	0.2672	2	chr7:96649476
BMI1	down	124	LINC01524	-0.3701	0.2839	2	chr20:50823884	0.2839	2	chr20:50823884
BRF1	up	1	HIST1H2BK	0.7852	0.0077	3	chr6:27125919	0.0077	3	chr6:27125919
BRF1	up	2	LINC00324	0.3306	0.0254	2	chr17:8125945	0.0254	2	chr17:8125945
BRF1	up	3	ANKRD30BL	0.2611	0.0513	2	chr2:133013030	0.0513	2	chr2:133013030
BRF1	up	4	ZSCAN23	0.3958	0.139	2	chr6:28442418	0.139	2	chr6:28442418
CBX2	up	1	SNORA31	0.4381	0.0224	2	chr10:16052336	0.0224	2	chr10:16052336
CBX2	up	2	GARNL3	0.1815	0.0395	4	chr9:130151435,chr9:129987067	0.0395	2	chr9:130151435
CBX2	up	3	RNU2-2P	0.2615	0.06748	3	chr11:62609087	N/A	0	N/A
CBX2	up	4	BMS1P21	0.2418	0.1515	2	chr10:81667184	N/A	0	N/A
CBX2	up	5	MTND4LP1	0.3309	0.193	3	chrX:125606717	N/A	0	N/A
CBX2	up	6	RNU1-143P	0.1805	0.1973	2	chr1:149285050	N/A	0	N/A
CBX2	up	7	PPIAP46	0.424	0.28059	2	chr15:74652651	N/A	0	N/A
CBX2	up	8	LHX4	0.1877	0.413	3	chr1:180198136	N/A	0	N/A
CBX2	down	1	BTG2	-0.4372	0.00929	6	chr1:203275261	N/A	0	N/A
CBX2	down	2	CDKN1A	-0.2468	0.017	2	chr6:36643941	0.017	2	chr6:36643941
CBX2	down	3	MIR663A	-0.2126	0.0193	2	chr20:26189173	0.0193	2	chr20:26189173
CBX2	down	4	TNFRSF10C	-0.3767	0.035	4	chr8:22965031,chr8:22941935	0.035	4	chr8:22965031,chr8:22941935
CBX2	down	5	KCNMB3P1	-0.2168	0.0412	2	chr22:17062702	0.0412	2	chr22:17062702
CBX2	down	6	RNA5-8SP6	-0.2076	0.0414	5	chrY:10031706,chrY:10037975	0.0711	2	chrY:10037975
CBX2	down	7	MIR4664	-0.3952	0.0441	2	chr8:144814200	N/A	0	N/A
CBX2	down	8	GRHL3	-0.2534	0.0919	2	chr1:24649326	N/A	0	N/A
CBX2	down	9	CXCR4	-0.2111	0.1136	3	chr2:136875189	N/A	0	N/A
CBX2	down	10	GDF15	-0.2479	0.1188	2	chr19:18497586	N/A	0	N/A
CBX2	down	11	RPPH1	-0.3055	0.14979	2	chr14:20811690	N/A	0	N/A
CBX2	down	12	SERTAD4-AS1	-0.1791	0.1855	2	chr1:210407411	0.1855	2	chr1:210407411
CBX3	up	1	ANKRD30BL	0.2148	0	3	chr2:133018898	0	3	chr2:133018898
CBX3	up	2	TEX9	0.7942	0.0011	3	chr15:56669086	0.0011	3	chr15:56669086
CBX3	up	3	ATF7IP	0.1986	0.03209	2	chr12:14533611	0.03209	2	chr12:14533611
CBX3	up	4	SNORD116-4	0.6458	0.0602	3	chr15:25303131	0.0602	3	chr15:25303131
CBX8	up	1	SNORD55	0.6294	0.0017	2	chr2:238777534,chr2:238778741	0.0017	2	chr2:238777534,chr2:238778741
CBX8	up	2	HES2	0.5598	0.0598	1	chr1:6474244	0.0598	1	chr1:6474244
CBX8	up	3	RPL35AP21	0.2096	0.0946	1	chr9:74204781	0.0946	1	chr9:74204781
CBX8	up	4	RPL34P27	0.2061	0.168	1	chr13:25563065	0.168	1	chr13:25563065
CBX8	up	5	AXL	0.3709	0.2621	1	chr19:41733119	0.2621	1	chr19:41733119
CBX8	up	6	SNORD5	0.528	0.2871	1	chr8:142457541	0.2871	1	chr8:142457541
CBX8	up	7	BHLHE23	0.5693	0.2872	1	chr20:61650034	0.2872	1	chr20:61650034
CBX8	down	1	GNAZ	-0.5477	0.0042	2	chr22:23414498,chr22:23464585	0.0042	2	chr22:23414498,chr22:23464585
CBX8	down	2	OTX2	-0.8497	0.0053	2	chr14:57272930,chr14:57277081	0.0053	2	chr14:57272930,chr14:57277081
CBX8	down	3	BMI1	-0.8089	0.0539	1	chr10:22611841	0.0539	1	chr10:22611841
CBX8	down	4	PDE9A	-0.3869	0.0548	1	chr21:44076394	0.0548	1	chr21:44076394
CBX8	down	5	PM20D2	-0.6199	0.066	1	chr6:89857074	0.066	1	chr6:89857074
CBX8	down	6	COMMD3-BMI1	-0.8438	0.0767	1	chr10:22611841	0.0767	1	chr10:22611841
CBX8	down	7	HPGD	-0.4924	0.079	1	chr4:175444106	0.079	1	chr4:175444106
CBX8	down	8	MCF2L	-0.3086	0.0825	2	chr13:113696680,chr13:113564448	0.0825	2	chr13:113696680,chr13:113564448
CBX8	down	9	SOX21	-0.3486	0.0841	2	chr13:95366472,chr13:95364607	0.0841	2	chr13:95366472,chr13:95364607
CBX8	down	10	C14orf39	-0.3469	0.0872	1	chr14:60952225	0.0872	1	chr14:60952225
CBX8	down	11	SOX21-AS1	-0.2551	0.1007	1	chr13:95364607	0.1007	1	chr13:95364607
CBX8	down	12	COMMD3	-0.7931	0.1085	1	chr10:22611841	0.1085	1	chr10:22611841
CBX8	down	13	CBX4	-0.7073	0.134	1	chr17:77838159	0.134	1	chr17:77838159
CBX8	down	14	OLIG3	-0.4829	0.1417	1	chr6:137816645	0.1417	1	chr6:137816645
CBX8	down	15	FAM129A	-0.7027	0.1516	1	chr1:184953886	0.1516	1	chr1:184953886
CBX8	down	16	SLC30A3	-0.2465	0.1545	1	chr2:27485749	0.1545	1	chr2:27485749
CBX8	down	17	TBC1D16	-0.2693	0.1637	1	chr17:77968157	0.1637	1	chr17:77968157
CBX8	down	18	CLTCL1	-0.2382	0.1637	1	chr22:19277972	0.1637	1	chr22:19277972
CBX8	down	19	LOC646903	-0.2494	0.1637	1	chr3:149690104	0.1637	1	chr3:149690104
CBX8	down	20	H2AFY2	-0.6371	0.1805	1	chr10:71821350	0.1805	1	chr10:71821350
CBX8	down	21	SFRP1	-0.6116	0.1805	1	chr8:41164052	0.1805	1	chr8:41164052
CBX8	down	22	SOBP	-0.2187	0.2023	1	chr6:107811928	0.2023	1	chr6:107811928
CBX8	down	23	NCAM1	-0.3247	0.2058	2	chr11:113146807,chr11:112832090	0.2058	2	chr11:113146807,chr11:112832090
CBX8	down	24	MCOLN3	-0.3298	0.2058	2	chr1:85515814,chr1:85514091	0.2058	2	chr1:85515814,chr1:85514091
CBX8	down	25	FRZB	-0.3266	0.2058	1	chr2:183732070	0.2058	1	chr2:183732070
CBX8	down	26	ST3GAL6	-0.4177	0.2083	1	chr3:98451940	0.2083	1	chr3:98451940
CBX8	down	27	GATM	-0.5769	0.2194	1	chr15:45687614	0.2194	1	chr15:45687614
CBX8	down	28	GNAO1	-0.3195	0.2234	1	chr16:56227947	0.2234	1	chr16:56227947
CBX8	down	29	CDH4	-0.5205	0.2246	1	chr20:60080152	0.2246	1	chr20:60080152
CBX8	down	30	H6PD	-0.5354	0.2246	1	chr1:9289741	0.2246	1	chr1:9289741
CBX8	down	31	GNG7	-0.2534	0.261	1	chr19:2701397	0.261	1	chr19:2701397
CBX8	down	32	CCDC92	-0.4983	0.2766	1	chr12:124455399	0.2766	1	chr12:124455399
CBX8	down	33	LMF1	-0.3629	0.2791	1	chr16:913076	0.2791	1	chr16:913076
CBX8	down	34	NECAB1	-0.3696	0.2791	1	chr8:91804904	0.2791	1	chr8:91804904
CBX8	down	35	SLFN13	-0.4863	0.2805	1	chr17:33775352	0.2805	1	chr17:33775352
CBX8	down	36	HTR1D	-0.336	0.2827	1	chr1:23521125	0.2827	1	chr1:23521125
CBX8	down	37	THBS4	-0.361	0.2827	1	chr5:79330720	0.2827	1	chr5:79330720
CBX8	down	38	RALGPS1	-0.3405	0.28799	1	chr9:129983744	0.28799	1	chr9:129983744
CBX8	down	39	SCD5	-0.3167	0.2892	1	chr4:83720523	0.2892	1	chr4:83720523
CDK9	down	1	ANKRD30BL	-0.1805	0	5	chr2:133026787	0	5	chr2:133026787
CDK9	down	2	FANK1	-0.5966	0.0023	3	chr10:127578694	0.0023	3	chr10:127578694
CDK9	down	3	HES4	-0.3867	0.027	2	chr1:936056	0.027	2	chr1:936056
CDK9	down	4	MSX1	-0.3905	0.0737	2	chr4:4862065	0.0737	2	chr4:4862065
CDK9	down	5	TRIM7	-0.2857	0.1078	2	chr5:180633926	0.1078	2	chr5:180633926
CDK9	down	6	LY6E	-0.4756	0.1451	2	chr8:144106374	0.1451	2	chr8:144106374
CDK9	down	7	DDIT4	-0.4057	0.1553	2	chr10:74032914	0.1553	2	chr10:74032914
CDK9	down	8	JSRP1	-0.3938	0.1605	2	chr19:2270270	0.1605	2	chr19:2270270
CDK9	down	9	MADCAM1	-0.4238	0.1717	2	chr19:489025	0.1717	2	chr19:489025
CDX2	up	1	FILIP1L	1.8358	0.0005	6	chr3:99794991	0.0005	6	chr3:99794991
CDX2	up	2	LGALS3	1.1263	0.0049	4	chr14:55594245	0.0049	4	chr14:55594245
CDX2	up	3	RAPGEF4	1.0851	0.0104	6	chr2:173913996	0.0104	6	chr2:173913996
CDX2	up	4	HOXC4	0.8198	0.0119	5	chr12:54427466	0.0119	5	chr12:54427466
CDX2	up	5	HOXA7	1.0164	0.0195	4	chr7:27201004	0.0195	4	chr7:27201004
CDX2	up	6	ARID5B	1.3706	0.0221	5	chr10:63806071	0.0221	5	chr10:63806071
CDX2	up	7	HOXB8	1.4075	0.0234	5	chr17:46689989	0.0234	5	chr17:46689989
CDX2	up	8	RHOBTB3	0.9854	0.0235	5	chr5:95048350	0.0235	5	chr5:95048350
CDX2	up	9	KLF5	0.8929	0.0274	5	chr13:73631847	0.0274	5	chr13:73631847
CDX2	up	10	HOXC6	0.8088	0.0288	5	chr12:54420646	0.0288	5	chr12:54420646
CDX2	up	11	HOXA9	0.8842	0.0288	3	chr7:27201004	0.0288	3	chr7:27201004
CDX2	up	12	GBE1	1.3762	0.0357	2	chr3:81810306	0.0357	2	chr3:81810306
CDX2	up	13	ATXN1	0.709	0.0382	4	chr6:16751870	0.0382	4	chr6:16751870
CDX2	up	14	FGFBP1	1.1411	0.0391	2	chr4:15939954	0.0391	2	chr4:15939954
CDX2	up	15	ARAP2	1.3925	0.0403	3	chr4:36049204	0.0403	3	chr4:36049204
CDX2	up	16	MEF2C	0.992	0.0415	4	chr5:88175808	0.0415	4	chr5:88175808
CDX2	up	17	SQOR	1.1981	0.0415	3	chr15:45950396	0.0415	3	chr15:45950396
CDX2	up	18	ALDH1A2	1.6761	0.0434	6	chr15:58762186	0.0434	6	chr15:58762186
CDX2	up	19	KAT2B	0.7821	0.0473	3	chr3:20188001	0.0473	3	chr3:20188001
CDX2	up	20	HPGD	1.0225	0.0509	4	chr4:175445589	0.0509	4	chr4:175445589
CDX2	up	21	PLD1	0.6576	0.0541	5	chr3:171397032	0.0541	5	chr3:171397032
CDX2	up	22	DENND1B	0.764	0.0541	2	chr1:197745148	0.0541	2	chr1:197745148
CDX2	up	23	KCNK1	0.6145	0.0674	2	chr1:233761219	0.0674	2	chr1:233761219
CDX2	up	24	STARD13	0.7165	0.0683	3	chr13:33685801	0.0683	3	chr13:33685801
CDX2	up	25	NEAT1	0.9475	0.0684	3	chr11:65186498	0.0684	3	chr11:65186498
CDX2	up	26	SEMA3C	0.5868	0.0734	4	chr7:80549590	0.0734	4	chr7:80549590
CDX2	up	27	DSC2	0.9087	0.0769	4	chr18:28677920	0.0769	4	chr18:28677920
CDX2	up	28	UNC5C	1.1602	0.082	2	chr4:96468378	0.082	2	chr4:96468378
CDX2	up	29	MICAL2	0.3214	0.0822	4	chr11:12185543	0.0822	4	chr11:12185543
CDX2	up	30	LIMA1	0.3529	0.0822	4	chr12:50596067	0.0822	4	chr12:50596067
CDX2	up	31	YAP1	0.468	0.0822	2	chr11:101981894	0.0822	2	chr11:101981894
CDX2	up	32	UTS2B	1.3437	0.0854	2	chr3:191063699	0.0854	2	chr3:191063699
CDX2	up	33	PKP2	0.6754	0.0983	5	chr12:33050415	0.0983	5	chr12:33050415
CDX2	up	34	PRTG	1.2306	0.1098	4	chr15:55974580	0.1098	4	chr15:55974580
CDX2	up	35	EPS8	0.8035	0.1113	2	chr12:15933526	0.1113	2	chr12:15933526
CDX2	up	36	MFSD6	0.9428	0.1139	3	chr2:191371728	0.1139	3	chr2:191371728
CDX2	up	37	PTPRB	0.7731	0.1145	2	chr12:71000009	0.1145	2	chr12:71000009
CDX2	up	38	WLS	0.8159	0.1188	2	chr1:68663671	0.1188	2	chr1:68663671
CDX2	up	39	NBPF1	0.41	0.1199	2	chr1:16930830	0.1199	2	chr1:16930830
CDX2	up	40	STK3	0.3211	0.1207	4	chr8:99610819	0.1207	4	chr8:99610819
CDX2	up	41	MST1L	0.4697	0.121	2	chr1:17091509	0.121	2	chr1:17091509
CDX2	up	42	PHYKPL	0.4917	0.1238	3	chr5:177653593	0.1238	3	chr5:177653593
CDX2	up	43	LRMDA	0.8911	0.1255	2	chr10:78310841	0.1255	2	chr10:78310841
CDX2	up	44	FOXP1	0.4647	0.1264	4	chr3:71632182	0.1264	4	chr3:71632182
CDX2	up	45	GPR137C	1.1939	0.1264	2	chr14:53090129	0.1264	2	chr14:53090129
CDX2	up	46	GREB1L	1.0569	0.1277	4	chr18:19021411	0.1277	4	chr18:19021411
CDX2	up	47	TBC1D9	1.2919	0.1331	3	chr4:141648221	0.1331	3	chr4:141648221
CDX2	up	48	MGAT4A	0.7104	0.14249	2	chr2:99348432	0.14249	2	chr2:99348432
CDX2	up	49	LIG4	0.7235	0.1481	2	chr13:108872668	0.1481	2	chr13:108872668
CDX2	up	50	TSHZ1	0.6558	0.15129	2	chr18:72924481	0.15129	2	chr18:72924481
CDX2	up	51	MECOM	0.6391	0.1528	4	chr3:169379949	0.1528	4	chr3:169379949
CDX2	up	52	BCAP29	0.6568	0.1528	2	chr7:107221653	0.1528	2	chr7:107221653
CDX2	up	53	PDE4D	0.4286	0.155	3	chr5:58883750	0.155	3	chr5:58883750
CDX2	up	54	HSBP1L1	0.6564	0.1552	2	chr18:77725725	0.1552	2	chr18:77725725
CDX2	up	55	ASXL3	1.0141	0.1572	2	chr18:31137701	0.1572	2	chr18:31137701
CDX2	up	56	NPNT	0.5544	0.1679	2	chr4:106831286	0.1679	2	chr4:106831286
CDX2	up	57	GCC2	0.3073	0.1781	2	chr2:109066518	0.1781	2	chr2:109066518
CDX2	up	58	MEF2C-AS2	0.6993	0.1807	2	chr5:88015441	0.1807	2	chr5:88015441
CDX2	up	59	ALS2	0.6375	0.1809	2	chr2:202642678	0.1809	2	chr2:202642678
CDX2	up	60	AK3	0.5047	0.1862	2	chr9:4740483	0.1862	2	chr9:4740483
CDX2	up	61	MLLT3	0.561	0.1892	4	chr9:20617423	0.1892	4	chr9:20617423
CDX2	up	62	ARHGEF12	0.4419	0.1903	2	chr11:120206800	0.1903	2	chr11:120206800
CDX2	up	63	IL18	1.0659	0.1905	2	chr11:111991050	0.1905	2	chr11:111991050
CDX2	up	64	ANTXR2	0.5571	0.1914	2	chr4:80999095	0.1914	2	chr4:80999095
CDX2	up	65	GSN	0.7067	0.1924	4	chr9:124044433	0.1924	4	chr9:124044433
CDX2	up	66	C3orf52	0.5623	0.194	4	chr3:111809690	0.194	4	chr3:111809690
CDX2	up	67	GPRIN3	0.7513	0.1948	3	chr4:90224586	0.1948	3	chr4:90224586
CDX2	up	68	CLGN	0.5671	0.1949	2	chr4:141346481	0.1949	2	chr4:141346481
CDX2	up	69	CDC14A	0.5095	0.1972	4	chr1:100819739	0.1972	4	chr1:100819739
CDX2	up	70	KLHL13	0.6094	0.1977	2	chrX:117103378	0.1977	2	chrX:117103378
CDX2	up	71	TP53INP2	0.9692	0.2003	2	chr20:33292693	0.2003	2	chr20:33292693
CDX2	up	72	HHEX	0.9067	0.2027	3	chr10:94451978	0.2027	3	chr10:94451978
CDX2	up	73	SCG5	0.926	0.2066	2	chr15:32993067	0.2066	2	chr15:32993067
CDX2	up	74	GSTK1	0.2995	0.2132	2	chr7:142942362	0.2132	2	chr7:142942362
CDX2	up	75	SPAG1	0.6626	0.2133	3	chr8:101172183	0.2133	3	chr8:101172183
CDX2	up	76	ATP9A	0.5425	0.2143	3	chr20:50375080	0.2143	3	chr20:50375080
CDX2	up	77	BICC1	0.875	0.2165	2	chr10:60228446	0.2165	2	chr10:60228446
CDX2	up	78	CAST	0.4988	0.2171	2	chr5:96081649	0.2171	2	chr5:96081649
CDX2	up	79	TMEM161B-AS1	0.4402	0.2171	2	chr5:87689128	0.2171	2	chr5:87689128
CDX2	up	80	SLC25A27	0.6262	0.2184	2	chr6:46617051	0.2184	2	chr6:46617051
CDX2	up	81	CYB5D2	0.4752	0.2185	3	chr17:4047865	0.2185	3	chr17:4047865
CDX2	up	82	SERPINB1	0.5036	0.2213	2	chr6:2839469	0.2213	2	chr6:2839469
CDX2	up	83	ROBO2	0.5286	0.2231	3	chr3:77655789	0.2231	3	chr3:77655789
CDX2	up	84	ATP8A1	0.8209	0.2265	3	chr4:42462169	0.2265	3	chr4:42462169
CDX2	up	85	RAMP1	0.4528	0.2269	3	chr2:238769930	0.2269	3	chr2:238769930
CDX2	up	86	RAB14	0.4552	0.2282	3	chr9:123962880	0.2282	3	chr9:123962880
CDX2	up	87	SGMS2	1.0489	0.229	2	chr4:108775384	0.229	2	chr4:108775384
CDX2	up	88	SLC12A2	0.4366	0.2297	2	chr5:127421112	0.2297	2	chr5:127421112
CDX2	up	89	SRGAP1	0.5859	0.2302	2	chr12:64240127	0.2302	2	chr12:64240127
CDX2	up	90	CHN2	0.5207	0.2334	2	chr7:29230220	0.2334	2	chr7:29230220
CDX2	up	91	PAM	0.4074	0.2346	2	chr5:102294944	0.2346	2	chr5:102294944
CDX2	up	92	DIXDC1	0.6903	0.2371	2	chr11:111884377	0.2371	2	chr11:111884377
CDX2	up	93	NR3C2	0.6027	0.2397	2	chr4:149124955	0.2397	2	chr4:149124955
CDX2	up	94	MEIS2	0.5552	0.2432	2	chr15:37327823	0.2432	2	chr15:37327823
CDX2	up	95	AK3P2	0.4929	0.2442	3	chr8:144137484	0.2442	3	chr8:144137484
CDX2	up	96	CLYBL	0.4624	0.2442	2	chr13:100510179	0.2442	2	chr13:100510179
CDX2	up	97	IGSF11	0.7113	0.2575	2	chr3:118656050	0.2575	2	chr3:118656050
CDX2	up	98	THBS4	0.6937	0.2575	2	chr5:79390035	0.2575	2	chr5:79390035
CDX2	up	99	TGFBI	0.685	0.25779	4	chr5:135389713	0.25779	4	chr5:135389713
CDX2	up	100	HOXB7	0.6423	0.2612	2	chr17:46689989	0.2612	2	chr17:46689989
CDX2	up	101	EPAS1	0.5648	0.2672	2	chr2:46533709	0.2672	2	chr2:46533709
CDX2	up	102	SOAT1	0.6212	0.2684	2	chr1:179257366	0.2684	2	chr1:179257366
CDX2	up	103	CD55	0.8982	0.2701	2	chr1:207490040	0.2701	2	chr1:207490040
CDX2	up	104	SELENOP	1.0558	0.2822	2	chr5:42855367	0.2822	2	chr5:42855367
CDX2	up	105	BMP2K	0.5585	0.2851	2	chr4:79696860	0.2851	2	chr4:79696860
CDX2	up	106	KITLG	0.7277	0.2928	2	chr12:88960479	0.2928	2	chr12:88960479
CDX2	down	1	HES1	-1.5109	0	5	chr3:193852853	0	5	chr3:193852853
CDX2	down	2	MYC	-1.7439	0.002	5	chr8:128755226	0.002	5	chr8:128755226
CDX2	down	3	NODAL	-1.875	0.0109	4	chr10:72202245	0.0109	4	chr10:72202245
CDX2	down	4	SEMA6A	-0.7656	0.021	5	chr5:115882080	0.021	5	chr5:115882080
CDX2	down	5	CLDN4	-0.8871	0.0529	2	chr7:73242673	0.0529	2	chr7:73242673
CDX2	down	6	ID1	-0.7377	0.0536	3	chr20:30196514	0.0536	3	chr20:30196514
CDX2	down	7	LRAT	-1.5044	0.0694	2	chr4:155539070	0.0694	2	chr4:155539070
CDX2	down	8	CALB1	-1.5344	0.07149	2	chr8:91098571	0.07149	2	chr8:91098571
CDX2	down	9	MACC1	-1.0086	0.0847	3	chr7:20259431	0.0847	3	chr7:20259431
CDX2	down	10	L1CAM	-0.8081	0.1856	2	chrX:153147677	0.1856	2	chrX:153147677
CDX2	down	11	RND3	-0.9799	0.1888	2	chr2:151342593	0.1888	2	chr2:151342593
CDX2	down	12	SOCS1	-1.035	0.1888	2	chr16:11351096	0.1888	2	chr16:11351096
CDX2	down	13	PKDCC	-0.6152	0.1955	4	chr2:42283264	0.1955	4	chr2:42283264
CDX2	down	14	GNA14	-0.5849	0.2213	2	chr9:80264011	0.2213	2	chr9:80264011
CDX2	down	15	RNA5-8SP6	-0.4935	0.2423	2	chrY:10036181	0.2423	2	chrY:10036181
CEBPA	up	1	PDE4DIP	0.2431	0	3	chr1:144989622	0	3	chr1:144989622
CEBPA	up	2	PPARG	1.6143	0	6	chr3:12391841,chr3:12392899	0	6	chr3:12391841,chr3:12392899
CEBPA	up	3	ELMSAN1	0.8592	0	8	chr14:74191034,chr14:74227009	0	8	chr14:74191034,chr14:74227009
CEBPA	up	4	TPT1-AS1	0.7668	0	9	chr13:45914737,chr13:45915020	0.0458	3	chr13:45914737
CEBPA	up	5	NFIL3	1.2793	0	11	chr9:94186666,chr9:94185645	0	4	chr9:94186666
CEBPA	up	6	RHBDF1	0.1966	0	19	chr16:126398	N/A	0	N/A
CEBPA	up	7	TNFRSF1A	0.2023	0	15	chr12:6450254,chr12:6451232	N/A	0	N/A
CEBPA	up	8	FSTL1	0.2537	0	3	chr3:120142935	0	3	chr3:120142935
CEBPA	up	9	RAB2A	0.4157	0	3	chr8:61496656	0	3	chr8:61496656
CEBPA	up	10	SLC38A1	0.2991	0	21	chr12:46662346,chr12:46662796	N/A	0	N/A
CEBPA	up	11	GZF1	0.5655	0	15	chr20:23342324,chr20:23342625	0.0987	3	chr20:23342625
CEBPA	up	12	KLF15	0.5487	0	4	chr3:126072047	0	4	chr3:126072047
CEBPA	up	13	EPB41L3	0.5309	0	2	chr18:5576879	0	2	chr18:5576879
CEBPA	up	14	MBNL1	0.2987	0	6	chr3:151960859,chr3:152016933	0	6	chr3:151960859,chr3:152016933
CEBPA	up	15	PCED1B	0.3203	0	8	chr12:47606437	N/A	0	N/A
CEBPA	up	16	TPT1	0.5169	0	8	chr13:45914737,chr13:45915020	0.0919	3	chr13:45914737
CEBPA	up	17	NFKBIA	1.0734	0	8	chr14:35873176,chr14:35873593	0.0567	2	chr14:35873176
CEBPA	up	18	CD44	1.1341	0	3	chr11:35232582	0	3	chr11:35232582
CEBPA	up	19	FUT3	1.0806	0	17	chr19:5850777,chr19:5851032	N/A	0	N/A
CEBPA	up	20	MMP8	2.7557	0.0007	7	chr11:102593783,chr11:102595713	0.0007	3	chr11:102595713
CEBPA	up	21	ANKRD22	2.3546	0.0013	18	chr10:90613140,chr10:90611871	0.0013	3	chr10:90613140
CEBPA	up	22	PI3	3.5357	0.0036	2	chr20:43803253	0.0036	2	chr20:43803253
CEBPA	up	23	SLPI	2.6763	0.0039	4	chr20:43883665	0.0039	4	chr20:43883665
CEBPA	up	24	PTPN22	1.5246	0.0071	3	chr1:114415415	0.0071	3	chr1:114415415
CEBPA	up	25	S100A12	3.496	0.0071	7	chr1:153341154,chr1:153348151	0.0071	3	chr1:153348151
CEBPA	up	26	TNFAIP6	2.1029	0.008	5	chr2:152220416,chr2:152213990	0.008	5	chr2:152220416,chr2:152213990
CEBPA	up	27	S100A8	3.3905	0.0084	5	chr1:153366617,chr1:153363651	0.0084	3	chr1:153363651
CEBPA	up	28	HIPK3	0.7344	0.0103	16	chr11:33279774,chr11:33279929	0.0753	3	chr11:33279774
CEBPA	up	29	HCAR2	2.9217	0.0107	3	chr12:123188286	0.0107	3	chr12:123188286
CEBPA	up	30	CCL20	2.6302	0.011	9	chr2:228683449,chr2:228678399	0.011	3	chr2:228683449
CEBPA	up	31	CAMP	2.6376	0.0126	6	chr3:48257071,chr3:48264719	0.0126	6	chr3:48257071,chr3:48264719
CEBPA	up	32	MAST4	0.7475	0.0128	3	chr5:66255233	0.0128	3	chr5:66255233
CEBPA	up	33	ADIPOR2	0.6059	0.0128	13	chr12:1801533,chr12:1869998	0.0128	3	chr12:1801533
CEBPA	up	34	SH3BP5	0.8867	0.0128	3	chr3:15384629	0.0128	3	chr3:15384629
CEBPA	up	35	TANK	0.7627	0.0128	18	chr2:162017489,chr2:162017272	0.0128	4	chr2:162017489
CEBPA	up	36	DIO2	0.63	0.0128	3	chr14:80698273	0.0128	3	chr14:80698273
CEBPA	up	37	CFLAR	1.0129	0.0135	6	chr2:201981980,chr2:201983255	0.0135	6	chr2:201981980,chr2:201983255
CEBPA	up	38	DNAH11	1.1858	0.0139	14	chr7:21657307,chr7:21657691	0.0771	4	chr7:21657691
CEBPA	up	39	MAP2K6	0.6618	0.0148	5	chr17:67497480,chr17:67498355	0.0148	5	chr17:67497480,chr17:67498355
CEBPA	up	40	CPM	1.6823	0.0151	5	chr12:69353240,chr12:69357220	0.0151	5	chr12:69353240,chr12:69357220
CEBPA	up	41	HCAR3	2.5328	0.0152	3	chr12:123201803	0.0152	3	chr12:123201803
CEBPA	up	42	HP	2.3731	0.0154	6	chr16:72086021,chr16:72088321	0.0154	6	chr16:72086021,chr16:72088321
CEBPA	up	43	CASP1	2.1008	0.0162	3	chr11:104905725	0.0162	3	chr11:104905725
CEBPA	up	44	S1PR1	1.1156	0.0172	6	chr1:101703199,chr1:101703346	0.0172	2	chr1:101703199
CEBPA	up	45	AMPD3	1.2417	0.0199	5	chr11:10376936,chr11:10339449	0.0199	5	chr11:10376936,chr11:10339449
CEBPA	up	46	ADAMTS9	1.4511	0.0199	3	chr3:64671947	0.0199	3	chr3:64671947
CEBPA	up	47	AADACL3	1.2819	0.0199	3	chr1:12774988	0.0199	3	chr1:12774988
CEBPA	up	48	ACSL1	1.2394	0.0209	6	chr4:185734693,chr4:185733006	0.0209	6	chr4:185734693,chr4:185733006
CEBPA	up	49	MITF	1.008	0.0229	3	chr3:69787582	0.0229	3	chr3:69787582
CEBPA	up	50	S100A9	3.8827	0.0234	14	chr1:153341154,chr1:153330226	N/A	0	N/A
CEBPA	up	51	GPR84	2.6825	0.0239	2	chr12:54758399	N/A	0	N/A
CEBPA	up	52	SOD2	1.1	0.0243	6	chr6:160182001,chr6:160114526	0.0784	3	chr6:160182001
CEBPA	up	53	BHLHE40	0.4455	0.0253	3	chr3:5019900	0.0253	3	chr3:5019900
CEBPA	up	54	SGPP2	1.8564	0.0253	14	chr2:223288812,chr2:223288964	N/A	0	N/A
CEBPA	up	55	SH3PXD2A	0.2946	0.0263	3	chr10:105616391	0.0263	3	chr10:105616391
CEBPA	up	56	FYN	0.3621	0.0263	13	chr6:112043636,chr6:112194556	0.0263	3	chr6:112043636
CEBPA	up	57	ROCK2	0.4692	0.0263	4	chr2:11362075	0.0263	4	chr2:11362075
CEBPA	up	58	GXYLT2	1.4673	0.0266	6	chr3:72936267,chr3:72957197	0.0266	6	chr3:72936267,chr3:72957197
CEBPA	up	59	APBB1IP	1.9027	0.0276	6	chr10:26728044,chr10:26727119	0.0276	6	chr10:26728044,chr10:26727119
CEBPA	up	60	ORM1	2.2838	0.0277	5	chr9:117080260,chr9:117085190	0.0277	5	chr9:117080260,chr9:117085190
CEBPA	up	61	ORM2	2.2028	0.0282	5	chr9:117080260,chr9:117092069	0.0282	5	chr9:117080260,chr9:117092069
CEBPA	up	62	FCRLA	2.0985	0.03	5	chr1:161678976,chr1:161676751	0.03	5	chr1:161678976,chr1:161676751
CEBPA	up	63	ANXA2R	2.6742	0.0301	4	chr5:43041668,chr5:43043318	0.0301	4	chr5:43041668,chr5:43043318
CEBPA	up	64	ATP2C1	0.2825	0.0303	7	chr3:130682981,chr3:130569172	0.0303	3	chr3:130682981
CEBPA	up	65	BCL2A1	1.9835	0.0304	12	chr15:80274220,chr15:80263550	N/A	0	N/A
CEBPA	up	66	CSTA	1.6352	0.0309	4	chr3:122043815	0.0309	4	chr3:122043815
CEBPA	up	67	FGR	1.8723	0.0318	7	chr1:27951623,chr1:27952688	0.0318	3	chr1:27952688
CEBPA	up	68	PRLR	1.6778	0.03209	6	chr5:35110875,chr5:35230648	0.03209	6	chr5:35110875,chr5:35230648
CEBPA	up	69	GDPD1	0.652	0.0337	9	chr17:57299022,chr17:57344307	0.0337	2	chr17:57344307
CEBPA	up	70	IFNGR2	0.4122	0.03379	4	chr21:34774455,chr21:34774739	0.03379	4	chr21:34774455,chr21:34774739
CEBPA	up	71	PLD1	0.7988	0.0339	6	chr3:171529281,chr3:171509732	0.0339	4	chr3:171529281
CEBPA	up	72	BRINP2	1.0631	0.0346	3	chr1:177140939	0.0346	3	chr1:177140939
CEBPA	up	73	ADGRG3	1.8153	0.0351	4	chr16:57701448,chr16:57701749	0.1882	2	chr16:57701448
CEBPA	up	74	SORT1	0.5928	0.0352	6	chr1:109939588,chr1:109936175	0.0352	4	chr1:109939588
CEBPA	up	75	AKR1C1	1.9301	0.0357	2	chr10:5005416	0.0357	2	chr10:5005416
CEBPA	up	76	AQP9	1.9946	0.0357	4	chr15:58432291,chr15:58430370	0.0357	4	chr15:58432291,chr15:58430370
CEBPA	up	77	RUNX1	0.8237	0.0368	4	chr21:36838192	0.0368	4	chr21:36838192
CEBPA	up	78	CNIH4	0.343	0.03769	2	chr1:224566413	0.03769	2	chr1:224566413
CEBPA	up	79	RBP4	2.7625	0.0383	2	chr10:95361060	0.0383	2	chr10:95361060
CEBPA	up	80	C9orf72	0.6233	0.04009	14	chr9:27572828,chr9:27574000	N/A	0	N/A
CEBPA	up	81	ZEB2	0.5124	0.041	5	chr2:145279171,chr2:145282317	0.041	5	chr2:145279171,chr2:145282317
CEBPA	up	82	POR	0.6498	0.0411	6	chr7:75575223,chr7:75550026	0.0411	6	chr7:75575223,chr7:75550026
CEBPA	up	83	AHCYL1	0.5165	0.0411	4	chr1:110526402,chr1:110546739	0.0411	4	chr1:110526402,chr1:110546739
CEBPA	up	84	LOC648987	1.2226	0.0434	8	chr5:43007853,chr5:43019369	0.2715	2	chr5:43007853
CEBPA	up	85	IL1RAP	1.5902	0.0455	8	chr3:190232846,chr3:190231400	0.0455	8	chr3:190232846,chr3:190231400
CEBPA	up	86	HIST1H2BC	0.5522	0.0456	21	chr6:26123389,chr6:26123683	N/A	0	N/A
CEBPA	up	87	SLC25A28	0.8304	0.0458	2	chr10:101381097	0.0458	2	chr10:101381097
CEBPA	up	88	PIP5K1B	1.0285	0.0458	11	chr9:71355305,chr9:71355193	N/A	0	N/A
CEBPA	up	89	NDRG1	1.1445	0.0466	5	chr8:134258420,chr8:134309730	0.0466	5	chr8:134258420,chr8:134309730
CEBPA	up	90	CD68	0.9966	0.0466	2	chr17:7482776	0.0466	2	chr17:7482776
CEBPA	up	91	ADAMTS5	1.4386	0.0466	5	chr21:28335216,chr21:28339629	0.0466	5	chr21:28335216,chr21:28339629
CEBPA	up	92	TRIB1	0.9566	0.0466	6	chr8:126446908,chr8:126442490	0.0466	6	chr8:126446908,chr8:126442490
CEBPA	up	93	MEIS1	1.0381	0.0466	5	chr2:66722062,chr2:66662196	0.0466	5	chr2:66722062,chr2:66662196
CEBPA	up	94	LONRF3	1.0501	0.0466	2	chrX:118110209	0.0466	2	chrX:118110209
CEBPA	up	95	IFRD1	1.0685	0.0467	8	chr7:112102464,chr7:112090551	0.0467	4	chr7:112102464
CEBPA	up	96	SERPINB2	3.2062	0.0468	5	chr18:61559927,chr18:61557719	0.0468	3	chr18:61559927
CEBPA	up	97	CYP24A1	0.9751	0.0473	8	chr20:52791090,chr20:52790880	0.2035	2	chr20:52790880
CEBPA	up	98	SLC7A7	1.5226	0.0475	7	chr14:23292139,chr14:23292692	0.0475	7	chr14:23292139,chr14:23292692
CEBPA	up	99	OLR1	2.0759	0.0479	4	chr12:10320345,chr12:10324834	0.15939	2	chr12:10320345
CEBPA	up	100	ARHGAP24	1.0982	0.0489	11	chr4:86744554,chr4:86396329	0.0489	4	chr4:86396329
CEBPA	up	101	HBP1	0.4659	0.0491	6	chr7:106808689,chr7:106820681	0.0491	4	chr7:106808689
CEBPA	up	102	DDIT3	1.0819	0.0493	6	chr12:57913433,chr12:57914658	0.0493	6	chr12:57913433,chr12:57914658
CEBPA	up	103	AKR1C2	1.6472	0.0494	9	chr10:5051436,chr10:5046143	0.0494	2	chr10:5046143
CEBPA	up	104	HIST2H2AA3	0.689	0.0497	4	chr1:149813640	N/A	0	N/A
CEBPA	up	105	EDEM1	0.4412	0.0514	11	chr3:5239459,chr3:5236487	0.1636	2	chr3:5239459
CEBPA	up	106	STK31	1.1407	0.0515	2	chr7:23749063	N/A	0	N/A
CEBPA	up	107	PRDM1	2.0935	0.052	6	chr6:106532866,chr6:106534060	0.0986	3	chr6:106532866
CEBPA	up	108	HIST1H2BG	1.1017	0.0524	22	chr6:26215869,chr6:27100863	N/A	0	N/A
CEBPA	up	109	ARID5B	1.1702	0.0524	14	chr10:63659985,chr10:63660602	0.0524	3	chr10:63659985
CEBPA	up	110	CYP1B1	1.3395	0.0533	7	chr2:38300560,chr2:38300601	0.0533	2	chr2:38300601
CEBPA	up	111	LOC101929076	1.731	0.0534	5	chr15:68131983,chr15:68131446	0.0534	3	chr15:68131446
CEBPA	up	112	CCDC125	1.4312	0.0542	2	chr5:68619819	0.0542	2	chr5:68619819
CEBPA	up	113	FAS	0.9197	0.0544	4	chr10:90750570	0.0544	4	chr10:90750570
CEBPA	up	114	ENTPD1	1.3152	0.0544	4	chr10:97516491,chr10:97601858	0.0544	4	chr10:97516491,chr10:97601858
CEBPA	up	115	TADA2A	1.3397	0.0544	4	chr17:35838512	0.0544	4	chr17:35838512
CEBPA	up	116	NUP98	0.8442	0.0544	4	chr11:3744572,chr11:3819011	0.0544	4	chr11:3744572,chr11:3819011
CEBPA	up	117	NCOA7	1.2604	0.055	7	chr6:126101432,chr6:126240288	0.055	7	chr6:126101432,chr6:126240288
CEBPA	up	118	NDEL1	0.862	0.055	6	chr17:8340056,chr17:8366520	0.055	4	chr17:8366520
CEBPA	up	119	FAM241A	1.9501	0.0555	20	chr4:113067545	N/A	0	N/A
CEBPA	up	120	SP5	0.7501	0.0566	3	chr2:171572218	N/A	0	N/A
CEBPA	up	121	ALPK1	1.2419	0.0572	6	chr4:113233933,chr4:113218452	0.0572	4	chr4:113218452
CEBPA	up	122	CASP4	1.1742	0.0572	4	chr11:104827461	0.0572	4	chr11:104827461
CEBPA	up	123	ST3GAL1	0.7924	0.0578	4	chr8:134585205,chr8:134584143	0.0578	4	chr8:134585205,chr8:134584143
CEBPA	up	124	FPR2	1.1476	0.0581	6	chr19:52253970,chr19:52255197	0.0906	3	chr19:52253970
CEBPA	up	125	AKAP5	1.0588	0.0585	8	chr14:64933078,chr14:64934223	0.0585	3	chr14:64934223
CEBPA	up	126	GLIPR1	1.8891	0.0589	9	chr12:75875330,chr12:75874520	0.0589	2	chr12:75874520
CEBPA	up	127	LINC00278	1.2353	0.059	2	chrY:2870781	0.059	2	chrY:2870781
CEBPA	up	128	FCN1	1.4538	0.0592	5	chr9:137814435,chr9:137809816	0.0592	2	chr9:137809816
CEBPA	up	129	GPR1	1.9644	0.0597	2	chr2:207078235	N/A	0	N/A
CEBPA	up	130	NUMB	0.6256	0.0599	4	chr14:73930359	0.0599	4	chr14:73930359
CEBPA	up	131	ABHD5	1.0808	0.0603	14	chr3:43734643,chr3:43732459	0.0603	3	chr3:43734643
CEBPA	up	132	CYP19A1	2.0928	0.0617	6	chr15:51602420,chr15:51510533	0.0617	6	chr15:51602420,chr15:51510533
CEBPA	up	133	ENPP2	2.1145	0.0617	3	chr8:120595531	0.0617	3	chr8:120595531
CEBPA	up	134	CEP78	0.5663	0.0619	5	chr9:80869019,chr9:80867773	0.0619	5	chr9:80869019,chr9:80867773
CEBPA	up	135	NFIB	0.3801	0.063	3	chr9:14400800	0.063	3	chr9:14400800
CEBPA	up	136	AGR2	1.0833	0.0635	10	chr7:16843730,chr7:16844688	N/A	0	N/A
CEBPA	up	137	LOC101926943	1.2222	0.064	2	chr7:74143334	0.064	2	chr7:74143334
CEBPA	up	138	CES1	1.499	0.0643	6	chr16:55869749,chr16:55867161	0.0643	6	chr16:55869749,chr16:55867161
CEBPA	up	139	IL6R	0.7519	0.065	9	chr1:154378275,chr1:154377751	0.065	2	chr1:154377751
CEBPA	up	140	STAT3	0.7326	0.06519	4	chr17:40539549	0.06519	4	chr17:40539549
CEBPA	up	141	TFAP2A	0.5135	0.0664	12	chr6:10404023,chr6:10404572	N/A	0	N/A
CEBPA	up	142	ACTA2	0.6495	0.0664	4	chr10:90711700,chr10:90750734	N/A	0	N/A
CEBPA	up	143	HIST1H2BJ	0.4722	0.0666	12	chr6:27101403	N/A	0	N/A
CEBPA	up	144	IL1R1	0.8415	0.0666	5	chr2:102682438,chr2:102680943	0.0666	5	chr2:102682438,chr2:102680943
CEBPA	up	145	PRR13P5	0.2633	0.0666	7	chr19:40450179	N/A	0	N/A
CEBPA	up	146	SLC40A1	1.8954	0.06669	4	chr2:190444561	0.06669	4	chr2:190444561
CEBPA	up	147	DNAJB14	0.2554	0.06859	3	chr4:100848900	0.06859	3	chr4:100848900
CEBPA	up	148	HIST2H2AC	0.2614	0.0689	2	chr1:149858699	N/A	0	N/A
CEBPA	up	149	PDE4D	0.7631	0.0693	7	chr5:58336208,chr5:58335203	0.0693	3	chr5:58336208
CEBPA	up	150	IL18	0.9032	0.0695	12	chr11:112034037	N/A	0	N/A
CEBPA	up	151	CALCOCO2	0.7161	0.0709	14	chr17:46908900,chr17:46918963	0.0709	4	chr17:46918963
CEBPA	up	152	PPARGC1A	0.6643	0.0709	6	chr4:23883262,chr4:23882899	0.0709	4	chr4:23882899
CEBPA	up	153	MGC15885	0.7691	0.0717	3	chr15:62937512	0.0717	3	chr15:62937512
CEBPA	up	154	PPP4R1L	0.7622	0.0718	15	chr20:56827345,chr20:56827266	N/A	0	N/A
CEBPA	up	155	SPINK1	1.0893	0.0721	7	chr5:147217854	N/A	0	N/A
CEBPA	up	156	TRIB2	0.3577	0.0727	3	chr2:12860161	0.0727	3	chr2:12860161
CEBPA	up	157	TXNDC11	0.649	0.0728	4	chr16:11837743	0.0728	4	chr16:11837743
CEBPA	up	158	NFE2L2	0.5621	0.0734	22	chr2:178127880,chr2:178128228	0.0734	4	chr2:178128228
CEBPA	up	159	KLF5	1.6947	0.0738	10	chr13:73635606,chr13:73632761	0.2166	2	chr13:73632761
CEBPA	up	160	NCOA4	0.8242	0.0743	9	chr10:51563762,chr10:51576204	0.0743	4	chr10:51563762
CEBPA	up	161	MED8	0.5576	0.0745	3	chr1:43853921	0.0745	3	chr1:43853921
CEBPA	up	162	CDK13	0.4478	0.0746	3	chr7:40117714	0.0746	3	chr7:40117714
CEBPA	up	163	VNN3	0.44	0.0746	6	chr6:133067368,chr6:133055997	0.0746	4	chr6:133055997
CEBPA	up	164	SHE	0.4291	0.0753	10	chr1:154457742,chr1:154474320	N/A	0	N/A
CEBPA	up	165	MAP1LC3B	0.3736	0.0757	15	chr16:87422105,chr16:87425559	0.1465	4	chr16:87422105
CEBPA	up	166	RTN4	0.2823	0.0761	3	chr2:55339083	0.0761	3	chr2:55339083
CEBPA	up	167	STXBP5-AS1	0.2339	0.0761	3	chr6:147235832	0.0761	3	chr6:147235832
CEBPA	up	168	ITGA7	0.2422	0.0761	2	chr12:56110383	0.0761	2	chr12:56110383
CEBPA	up	169	ZBED3	0.574	0.07679	3	chr5:76383394	0.07679	3	chr5:76383394
CEBPA	up	170	MEF2C	1.4365	0.0769	4	chr5:88121168,chr5:88185044	0.0769	4	chr5:88121168,chr5:88185044
CEBPA	up	171	RNF149	0.6371	0.0771	2	chr2:101925391	0.0771	2	chr2:101925391
CEBPA	up	172	ADGRG1	0.4007	0.07729	10	chr16:57657048	N/A	0	N/A
CEBPA	up	173	TMEM71	1.8367	0.07729	5	chr8:133735116,chr8:133772884	0.26179	3	chr8:133735116
CEBPA	up	174	RAPGEF4	1.2917	0.0779	5	chr2:173913830,chr2:173792915	0.0779	3	chr2:173913830
CEBPA	up	175	SYNE1	1.729	0.0779	9	chr6:152622765,chr6:152701867	0.0779	4	chr6:152622765
CEBPA	up	176	DPYD	1.7116	0.0779	3	chr1:98385295	0.0779	3	chr1:98385295
CEBPA	up	177	AKR1C3	1.1202	0.0784	6	chr10:5090102,chr10:5136789	0.0784	3	chr10:5090102
CEBPA	up	178	ABCC3	0.5384	0.0792	6	chr17:48748609,chr17:48712710	0.0792	6	chr17:48748609,chr17:48712710
CEBPA	up	179	IRF2BP1	0.3237	0.0795	11	chr19:46390163,chr19:46389817	N/A	0	N/A
CEBPA	up	180	CDH11	0.7289	0.0798	7	chr16:65159493,chr16:65159773	N/A	0	N/A
CEBPA	up	181	CDH6	0.9584	0.0798	2	chr5:31317113	0.0798	2	chr5:31317113
CEBPA	up	182	TOR1AIP2	0.4996	0.0801	21	chr1:179845559	N/A	0	N/A
CEBPA	up	183	ZNF117	1.1231	0.0813	4	chr7:64460022,chr7:64450998	0.0813	4	chr7:64460022,chr7:64450998
CEBPA	up	184	TAPT1	1.2425	0.0824	4	chr4:16224816,chr4:16198706	0.0824	4	chr4:16224816,chr4:16198706
CEBPA	up	185	C9orf3	0.3201	0.0825	9	chr9:97567944	N/A	0	N/A
CEBPA	up	186	FBXL18	0.2978	0.0825	9	chr7:5554034,chr7:5553824	N/A	0	N/A
CEBPA	up	187	AMIGO2	0.3609	0.0825	7	chr12:47474738	N/A	0	N/A
CEBPA	up	188	C4orf36	0.6324	0.0832	22	chr4:87856750,chr4:87857176	N/A	0	N/A
CEBPA	up	189	OAS1	1.1935	0.0833	5	chr12:113340580,chr12:113344692	0.0833	5	chr12:113340580,chr12:113344692
CEBPA	up	190	EIF1	0.3463	0.0836	10	chr17:39845677,chr17:39845347	0.1981	2	chr17:39845677
CEBPA	up	191	CAST	0.7675	0.0839	18	chr5:96039067,chr5:95997756	0.0839	3	chr5:95997756
CEBPA	up	192	SORBS1	0.1832	0.0841	2	chr10:97168535	0.0841	2	chr10:97168535
CEBPA	up	193	LOC101929679	0.2112	0.0841	2	chr15:86301083	0.0841	2	chr15:86301083
CEBPA	up	194	KIAA0895	1.0913	0.0848	9	chr7:36430521,chr7:36429467	N/A	0	N/A
CEBPA	up	195	SIAH1	0.5839	0.085	6	chr16:48400520,chr16:48427899	0.085	6	chr16:48400520,chr16:48427899
CEBPA	up	196	SPTBN1	0.3692	0.0859	6	chr2:54679699,chr2:54897149	0.0859	6	chr2:54679699,chr2:54897149
CEBPA	up	197	GFOD1	0.3729	0.0869	8	chr6:13404822,chr6:13408110	0.0869	4	chr6:13408110
CEBPA	up	198	CEP41	0.5034	0.0876	3	chr7:130040226	0.0876	3	chr7:130040226
CEBPA	up	199	KDM5B	0.4967	0.0883	3	chr1:202714689	0.0883	3	chr1:202714689
CEBPA	up	200	BLNK	1.3198	0.0884	3	chr10:98031379	0.0884	3	chr10:98031379
CEBPA	up	201	OR2A7	0.9701	0.0886	2	chr7:143953373	N/A	0	N/A
CEBPA	up	202	TREM1	1.145	0.0888	3	chr6:41254484	0.0888	3	chr6:41254484
CEBPA	up	203	ALOX5	1.2264	0.0892	3	chr10:45920761	N/A	0	N/A
CEBPA	up	204	APBB2	0.671	0.0895	8	chr4:41209407,chr4:40937973	0.0895	4	chr4:40937973
CEBPA	up	205	NIPAL2	0.6099	0.0895	6	chr8:99310231,chr8:99248551	0.0895	4	chr8:99248551
CEBPA	up	206	LINC01397	1.4271	0.0906	3	chr1:110626068	0.0906	3	chr1:110626068
CEBPA	up	207	KRT23	1.2588	0.0906	3	chr17:39093005	0.0906	3	chr17:39093005
CEBPA	up	208	ELOVL3	1.4169	0.0906	4	chr10:103986991	0.0906	4	chr10:103986991
CEBPA	up	209	RAB19	1.1472	0.0906	3	chr7:140102184	0.0906	3	chr7:140102184
CEBPA	up	210	OSMR	1.1531	0.0906	4	chr5:38954056,chr5:38846018	0.0906	4	chr5:38954056,chr5:38846018
CEBPA	up	211	FAM9C	1.5373	0.0906	2	chrX:13064452	0.0906	2	chrX:13064452
CEBPA	up	212	ACADL	1.6099	0.0906	2	chr2:211092251	0.0906	2	chr2:211092251
CEBPA	up	213	SERPINE2	1.1327	0.0906	2	chr2:224906059	0.0906	2	chr2:224906059
CEBPA	up	214	LINC00284	1.0527	0.0907	2	chr13:44596512	0.0907	2	chr13:44596512
CEBPA	up	215	ACYP2	1.0296	0.091	9	chr2:54308900,chr2:54198269	N/A	0	N/A
CEBPA	up	216	DRAM1	0.475	0.0919	2	chr12:102271194	0.0919	2	chr12:102271194
CEBPA	up	217	SLC16A7	0.7677	0.092	3	chr12:59991435	0.092	3	chr12:59991435
CEBPA	up	218	SLC7A11	1.1168	0.0924	4	chr4:139163704	0.0924	4	chr4:139163704
CEBPA	up	219	TXLNG	0.4479	0.0924	12	chrX:16805141,chrX:16804359	N/A	0	N/A
CEBPA	up	220	FAM107B	0.8642	0.0925	5	chr10:14596661,chr10:14614119	0.0925	5	chr10:14596661,chr10:14614119
CEBPA	up	221	GPAT3	1.1188	0.0934	5	chr4:84503855,chr4:84457351	0.0934	5	chr4:84503855,chr4:84457351
CEBPA	up	222	SLC34A2	1.5211	0.0934	11	chr4:25658731,chr4:25657432	0.0934	3	chr4:25658731
CEBPA	up	223	TSLP	1.2201	0.0934	3	chr5:110411666	0.0934	3	chr5:110411666
CEBPA	up	224	AZI2	0.7425	0.0935	8	chr3:28389244,chr3:28390222	0.0935	3	chr3:28389244
CEBPA	up	225	TGFBR3	1.2346	0.0937	5	chr1:92179149,chr1:92329812	0.0937	5	chr1:92179149,chr1:92329812
CEBPA	up	226	GLRX2	1.1495	0.0944	5	chr1:193074102,chr1:193074285	0.0944	3	chr1:193074102
CEBPA	up	227	VIM	1.4043	0.0944	10	chr10:17273156,chr10:17272422	0.0944	2	chr10:17273156
CEBPA	up	228	ART3	1.4022	0.0944	3	chr4:77029833	0.0944	3	chr4:77029833
CEBPA	up	229	TRIM55	1.1411	0.0944	3	chr8:67042318	0.0944	3	chr8:67042318
CEBPA	up	230	CTH	0.6627	0.0944	8	chr1:70877665,chr1:70876537	0.0944	2	chr1:70876537
CEBPA	up	231	ITGA1	1.3657	0.0944	7	chr5:52161532,chr5:52083955	0.0944	7	chr5:52161532,chr5:52083955
CEBPA	up	232	MCTP1	1.0953	0.0944	20	chr5:94416012,chr5:94417431	0.0944	3	chr5:94416012
CEBPA	up	233	STX11	1.8339	0.0944	3	chr6:144477692	0.0944	3	chr6:144477692
CEBPA	up	234	ZPLD1	1.9833	0.0946	3	chr3:101895313	0.0946	3	chr3:101895313
CEBPA	up	235	EFCAB2	0.5084	0.0947	6	chr1:245132863,chr1:245133202	0.0947	2	chr1:245133202
CEBPA	up	236	COL12A1	0.4797	0.0947	5	chr6:75893059,chr6:75898418	0.0947	3	chr6:75898418
CEBPA	up	237	RSU1	0.703	0.0953	5	chr10:16859972,chr10:16859774	0.0953	5	chr10:16859972,chr10:16859774
CEBPA	up	238	SLC28A3	0.7223	0.0956	7	chr9:86986799,chr9:86955419	0.2943	2	chr9:86986799
CEBPA	up	239	TSPAN8	1.0309	0.0957	19	chr12:71835054,chr12:71709595	0.0957	2	chr12:71709595
CEBPA	up	240	CBX4	0.4654	0.0964	20	chr17:77814618,chr17:77813474	0.0964	2	chr17:77814618
CEBPA	up	241	ANXA2	0.5804	0.0965	7	chr15:60691258,chr15:60689930	0.0965	3	chr15:60691258
CEBPA	up	242	MYO1H	0.9994	0.0965	3	chr12:109879029	0.0965	3	chr12:109879029
CEBPA	up	243	CCDC57	0.2383	0.0969	5	chr17:80171534,chr17:80091973	0.0969	3	chr17:80091973
CEBPA	up	244	DDI2	0.4211	0.0984	4	chr1:15945298	0.0984	4	chr1:15945298
CEBPA	up	245	SERPINB10	0.9769	0.0985	5	chr18:61559927,chr18:61564607	0.0985	5	chr18:61559927,chr18:61564607
CEBPA	up	246	NLRC4	1.6383	0.0986	2	chr2:32490901	0.0986	2	chr2:32490901
CEBPA	up	247	NRP1	0.2067	0.0987	3	chr10:33501600	0.0987	3	chr10:33501600
CEBPA	up	248	PDLIM7	0.2383	0.0992	11	chr5:176925146,chr5:176925063	N/A	0	N/A
CEBPA	up	249	PKP2	0.9753	0.1001	5	chr12:33048399,chr12:32977297	0.1001	2	chr12:32977297
CEBPA	up	250	MLKL	1.0205	0.1003	8	chr16:74714024,chr16:74735113	0.2223	2	chr16:74714024
CEBPA	up	251	LCN2	3.1551	0.1005	17	chr9:130911641	N/A	0	N/A
CEBPA	up	252	FILIP1L	1.0354	0.1007	13	chr3:99791386,chr3:99594988	0.1007	4	chr3:99791386
CEBPA	up	253	LDLR	0.8998	0.1019	14	chr19:11203410,chr19:11200100	0.1019	2	chr19:11200100
CEBPA	up	254	HAL	0.8079	0.1019	4	chr12:96390187	0.1019	4	chr12:96390187
CEBPA	up	255	SOX17	0.992	0.102	8	chr8:55371661	N/A	0	N/A
CEBPA	up	256	SAT1	1.0581	0.102	16	chrX:23799660,chrX:23801317	N/A	0	N/A
CEBPA	up	257	LOC100506639	0.5782	0.1031	2	chr5:43066235	N/A	0	N/A
CEBPA	up	258	ZNF517	0.4062	0.1032	3	chr8:146027658	0.1032	3	chr8:146027658
CEBPA	up	259	LNPEP	0.9266	0.1035	5	chr5:96270431,chr5:96294131	0.1035	5	chr5:96270431,chr5:96294131
CEBPA	up	260	RETREG1	0.9311	0.1035	4	chr5:16627145,chr5:16509425	0.1035	2	chr5:16509425
CEBPA	up	261	MAP3K20	0.7755	0.1037	6	chr2:174025944,chr2:174024687	0.1037	6	chr2:174025944,chr2:174024687
CEBPA	up	262	LTB4R	0.7515	0.1037	8	chr14:24781209,chr14:24781194	0.1037	2	chr14:24781194
CEBPA	up	263	DENND1B	1.3923	0.104	18	chr1:197706156,chr1:197745118	0.104	2	chr1:197706156
CEBPA	up	264	MAST2	0.7525	0.1041	4	chr1:46469210	0.1041	4	chr1:46469210
CEBPA	up	265	SERTAD2	0.7484	0.105	3	chr2:64879715	0.105	3	chr2:64879715
CEBPA	up	266	PLIN2	1.009	0.1055	6	chr9:19142735,chr9:19149387	0.1055	6	chr9:19142735,chr9:19149387
CEBPA	up	267	B4GALT1	0.9839	0.1055	4	chr9:33165637	0.1055	4	chr9:33165637
CEBPA	up	268	BCAR3	0.8225	0.1064	6	chr1:94050099,chr1:94313099	0.1064	6	chr1:94050099,chr1:94313099
CEBPA	up	269	SLC26A3	1.8875	0.1066	3	chr7:107420184	0.1066	3	chr7:107420184
CEBPA	up	270	PPP1R14C	2.1479	0.1066	2	chr6:150463610	0.1066	2	chr6:150463610
CEBPA	up	271	ZNF43	0.523	0.1066	2	chr19:22022714	0.1066	2	chr19:22022714
CEBPA	up	272	LRMDA	0.4405	0.1068	3	chr10:78171719	0.1068	3	chr10:78171719
CEBPA	up	273	INPP1	1.3054	0.107	11	chr2:191220680,chr2:191220988	N/A	0	N/A
CEBPA	up	274	GDF15	0.4653	0.1072	7	chr19:18490962	N/A	0	N/A
CEBPA	up	275	SLCO3A1	0.209	0.1073	15	chr15:92486357	N/A	0	N/A
CEBPA	up	276	PGM1	0.6425	0.1074	3	chr1:64060124	0.1074	3	chr1:64060124
CEBPA	up	277	IKZF1	0.9713	0.1076	2	chr7:50344255	N/A	0	N/A
CEBPA	up	278	PHACTR1	0.6223	0.1079	11	chr6:13269607,chr6:13272464	N/A	0	N/A
CEBPA	up	279	NCF2	0.9699	0.1079	6	chr1:183569463,chr1:183559888	N/A	0	N/A
CEBPA	up	280	ZNF641	0.3517	0.108	20	chr12:48745221,chr12:48745116	N/A	0	N/A
CEBPA	up	281	RUBCNL	0.8548	0.1085	6	chr13:46951879,chr13:46952711	0.1461	2	chr13:46952711
CEBPA	up	282	DNASE1L3	0.4831	0.1085	7	chr3:58200493	N/A	0	N/A
CEBPA	up	283	HLX	0.7187	0.1087	16	chr1:221050112,chr1:221054802	N/A	0	N/A
CEBPA	up	284	PALMD	0.3595	0.1097	15	chr1:100151362,chr1:100110955	0.1097	3	chr1:100151362
CEBPA	up	285	MAN1A1	0.9426	0.1098	3	chr6:119671823	0.1098	3	chr6:119671823
CEBPA	up	286	HERPUD1	1.0133	0.1102	4	chr16:56967174,chr16:56965874	0.1102	4	chr16:56967174,chr16:56965874
CEBPA	up	287	HSBP1L1	1.023	0.1104	6	chr18:77725485	N/A	0	N/A
CEBPA	up	288	SLC9A1	0.6097	0.1109	3	chr1:27482001	0.1109	3	chr1:27482001
CEBPA	up	289	ANG	0.2892	0.1112	5	chr14:21153400,chr14:21152746	0.1112	3	chr14:21153400
CEBPA	up	290	RNASE4	0.2985	0.1112	5	chr14:21153400,chr14:21152746	0.1112	3	chr14:21153400
CEBPA	up	291	PICALM	0.229	0.1112	3	chr11:85688977	0.1112	3	chr11:85688977
CEBPA	up	292	APPBP2	0.6202	0.1112	2	chr17:58604319	0.1112	2	chr17:58604319
CEBPA	up	293	BCL11A	0.6382	0.1118	3	chr2:60755026	0.1118	3	chr2:60755026
CEBPA	up	294	LARP4B	0.5706	0.1118	3	chr10:867596	0.1118	3	chr10:867596
CEBPA	up	295	ARHGAP6	0.5932	0.1118	2	chrX:11199247	0.1118	2	chrX:11199247
CEBPA	up	296	RNF19A	0.6955	0.1118	7	chr8:101347504,chr8:101322366	0.1118	3	chr8:101347504
CEBPA	up	297	PTPN3	0.5971	0.1118	3	chr9:112259291	0.1118	3	chr9:112259291
CEBPA	up	298	RRAGC	0.599	0.1118	3	chr1:39317439	0.1118	3	chr1:39317439
CEBPA	up	299	LINC02432	0.6133	0.1118	3	chr4:142255218	0.1118	3	chr4:142255218
CEBPA	up	300	GRHL2	0.6844	0.1119	8	chr8:102507474,chr8:102504548	0.2344	3	chr8:102507474
CEBPA	up	301	TIGD2	0.4291	0.1127	4	chr4:90033584	0.1127	4	chr4:90033584
CEBPA	up	302	TRPM2	0.4739	0.1128	5	chr21:45774133,chr21:45773172	0.1128	5	chr21:45774133,chr21:45773172
CEBPA	up	303	RGCC	1.6091	0.1135	3	chr13:42033116	0.1135	3	chr13:42033116
CEBPA	up	304	CD164	0.5843	0.1136	12	chr6:109695226,chr6:109704234	N/A	0	N/A
CEBPA	up	305	TFPI	0.3588	0.1137	12	chr2:188418311	N/A	0	N/A
CEBPA	up	306	ADTRP	1.8342	0.1144	3	chr6:11735323	0.1144	3	chr6:11735323
CEBPA	up	307	FRMD4B	1.5485	0.115	6	chr3:69608280,chr3:69249857	0.2547	2	chr3:69608280
CEBPA	up	308	PTENP1	0.595	0.1151	19	chr9:33676437	N/A	0	N/A
CEBPA	up	309	CTSS	0.7636	0.1158	5	chr1:150737464	N/A	0	N/A
CEBPA	up	310	WNK1	0.1998	0.1159	8	chr12:961269	N/A	0	N/A
CEBPA	up	311	YBX3	0.2119	0.1159	19	chr12:10874775	N/A	0	N/A
CEBPA	up	312	ALDH1A2	0.2512	0.116	7	chr15:58432314,chr15:58506345	0.116	7	chr15:58432314,chr15:58506345
CEBPA	up	313	SLC19A3	0.5324	0.117	6	chr2:228568262,chr2:228582965	0.117	6	chr2:228568262,chr2:228582965
CEBPA	up	314	NAV3	0.6058	0.1171	5	chr12:78334562,chr12:78334186	0.1171	3	chr12:78334562
CEBPA	up	315	YPEL2	0.8758	0.1173	3	chr17:57407337	0.1173	3	chr17:57407337
CEBPA	up	316	JAML	0.1839	0.1174	7	chr11:118083065	N/A	0	N/A
CEBPA	up	317	SVIL	1.0366	0.1176	13	chr10:29935331,chr10:29771032	0.1176	3	chr10:29935331
CEBPA	up	318	CA5BP1	0.7871	0.1177	4	chrX:15695173,chrX:15693525	0.1177	2	chrX:15695173
CEBPA	up	319	SNORA31	0.8345	0.1181	4	chr9:104086278	0.1181	4	chr9:104086278
CEBPA	up	320	ANXA3	0.8554	0.1181	15	chr4:79473863	N/A	0	N/A
CEBPA	up	321	TMED5	0.7822	0.1181	5	chr1:93645193,chr1:93645987	0.1181	5	chr1:93645193,chr1:93645987
CEBPA	up	322	NUDT4	0.4683	0.1181	11	chr12:93770998	N/A	0	N/A
CEBPA	up	323	NUDT4P2	0.479	0.1181	11	chr12:93770998	N/A	0	N/A
CEBPA	up	324	MTHFS	0.8538	0.1181	3	chr15:80191240	0.1181	3	chr15:80191240
CEBPA	up	325	SHOC2	0.787	0.1183	3	chr10:112676760	0.1183	3	chr10:112676760
CEBPA	up	326	IRF8	0.7711	0.1183	3	chr16:85946243	0.1183	3	chr16:85946243
CEBPA	up	327	FOSL2	1.0336	0.1188	4	chr2:28618508	0.1188	4	chr2:28618508
CEBPA	up	328	C3	1.4304	0.1188	5	chr19:6723373,chr19:6720750	0.1188	5	chr19:6723373,chr19:6720750
CEBPA	up	329	PCNX1	0.2174	0.1189	2	chr14:71556774	0.1189	2	chr14:71556774
CEBPA	up	330	TTC19	0.2158	0.119	15	chr17:15901915	N/A	0	N/A
CEBPA	up	331	MGAT4A	1.0109	0.119	3	chr2:99281030	0.119	3	chr2:99281030
CEBPA	up	332	PADI4	1.0215	0.119	3	chr1:17635192	N/A	0	N/A
CEBPA	up	333	PRICKLE1	0.7406	0.1193	10	chr12:42981669	N/A	0	N/A
CEBPA	up	334	OSCP1	0.7501	0.1193	12	chr1:36886242,chr1:36916474	0.1193	3	chr1:36886242
CEBPA	up	335	SZT2	0.4669	0.1193	5	chr1:43853921,chr1:43896007	0.1193	5	chr1:43853921,chr1:43896007
CEBPA	up	336	EPAS1	0.671	0.1197	13	chr2:46526892,chr2:46524598	0.1197	4	chr2:46526892
CEBPA	up	337	FNDC3B	0.6212	0.1197	4	chr3:171848142	0.1197	4	chr3:171848142
CEBPA	up	338	AP1M1	0.6011	0.1197	10	chr19:16308000,chr19:16308253	0.1197	3	chr19:16308000
CEBPA	up	339	FAR2	0.8543	0.1202	6	chr12:29311471,chr12:29376520	0.1202	3	chr12:29376520
CEBPA	up	340	BAZ2B	0.4081	0.1213	4	chr2:160183449,chr2:160412384	0.1213	4	chr2:160183449,chr2:160412384
CEBPA	up	341	ZC3H12C	1.3086	0.1214	2	chr11:109963927	0.1214	2	chr11:109963927
CEBPA	up	342	SQOR	2.4476	0.1216	5	chr15:45933796,chr15:45926933	0.1216	5	chr15:45933796,chr15:45926933
CEBPA	up	343	FOXJ2	1.1299	0.1217	2	chr12:8204116	N/A	0	N/A
CEBPA	up	344	USP3	0.3301	0.122	4	chr15:63795634	0.122	4	chr15:63795634
CEBPA	up	345	NEDD4L	0.2357	0.122	5	chr18:55814439,chr18:55888712	0.122	2	chr18:55814439
CEBPA	up	346	GSN	0.3146	0.122	3	chr9:124088529	0.122	3	chr9:124088529
CEBPA	up	347	ACAT2	0.5191	0.1224	2	chr6:160182074	0.1224	2	chr6:160182074
CEBPA	up	348	KRT17	1.0173	0.1227	2	chr17:39781028	N/A	0	N/A
CEBPA	up	349	MAPK14	0.6906	0.1228	10	chr6:35997425,chr6:35995549	0.1228	4	chr6:35997425
CEBPA	up	350	XPR1	0.6839	0.1228	3	chr1:180599765	0.1228	3	chr1:180599765
CEBPA	up	351	HEATR5A	0.7039	0.1228	3	chr14:31847427	0.1228	3	chr14:31847427
CEBPA	up	352	RAB27A	1.0221	0.1229	3	chr15:55581381	0.1229	3	chr15:55581381
CEBPA	up	353	LINC00239	0.3308	0.123	11	chr14:102197868	N/A	0	N/A
CEBPA	up	354	LRIG3	0.2863	0.123	5	chr12:59315436,chr12:59281136	0.28799	2	chr12:59281136
CEBPA	up	355	CARD17	0.6324	0.1231	3	chr11:104971769	0.1231	3	chr11:104971769
CEBPA	up	356	DLGAP1-AS2	0.5374	0.1234	24	chr18:3604847,chr18:3603982	N/A	0	N/A
CEBPA	up	357	COBLL1	0.3674	0.1235	5	chr2:165550073,chr2:165700218	0.1235	2	chr2:165700218
CEBPA	up	358	CCDC186	0.8833	0.1236	4	chr10:115934672	0.1236	4	chr10:115934672
CEBPA	up	359	HEATR5B	1.1961	0.1236	2	chr2:37311558	0.1236	2	chr2:37311558
CEBPA	up	360	FGD4	0.6115	0.1238	8	chr12:32655764,chr12:32655012	0.1238	3	chr12:32655764
CEBPA	up	361	ASGR2	1.1196	0.1239	9	chr17:7018669,chr17:7018237	N/A	0	N/A
CEBPA	up	362	STARD13	0.4551	0.124	3	chr13:33929712	0.124	3	chr13:33929712
CEBPA	up	363	AP3B2	1.7027	0.1245	5	chr15:83378596,chr15:83331220	0.1245	5	chr15:83378596,chr15:83331220
CEBPA	up	364	LOC153684	0.5326	0.1254	11	chr5:43041624	N/A	0	N/A
CEBPA	up	365	MAP3K8	0.6563	0.1255	10	chr10:30723516,chr10:30723221	0.1567	3	chr10:30723516
CEBPA	up	366	FBXO27	0.6939	0.1259	4	chr19:39524060	0.1259	4	chr19:39524060
CEBPA	up	367	PARD3B	0.4024	0.1262	4	chr2:205411692,chr2:206158470	0.1868	2	chr2:205411692
CEBPA	up	368	RPRD2	0.7493	0.1265	12	chr1:150335976,chr1:150336222	0.1265	2	chr1:150335976
CEBPA	up	369	THEMIS2	0.6576	0.1267	2	chr1:28212349	N/A	0	N/A
CEBPA	up	370	TP53BP2	0.3885	0.1269	2	chr1:224013804	N/A	0	N/A
CEBPA	up	371	IPCEF1	0.924	0.1269	8	chr6:154676348,chr6:154568338	N/A	0	N/A
CEBPA	up	372	SH3TC1	1.8405	0.1273	3	chr4:8223336	0.1273	3	chr4:8223336
CEBPA	up	373	FNTA	0.4152	0.1274	14	chr8:42912496	N/A	0	N/A
CEBPA	up	374	CPQ	0.2116	0.1277	6	chr8:98102446	N/A	0	N/A
CEBPA	up	375	WHAMM	0.9675	0.1281	8	chr15:83479412,chr15:83478108	0.1281	2	chr15:83478108
CEBPA	up	376	VEGFD	0.8472	0.12839	4	chrX:15402566	0.12839	4	chrX:15402566
CEBPA	up	377	PNPLA8	0.4931	0.1286	18	chr7:108166107,chr7:108166825	N/A	0	N/A
CEBPA	up	378	CTSB	0.3958	0.129	12	chr8:11716239,chr8:11711366	0.129	3	chr8:11711366
CEBPA	up	379	ANXA1	2.4482	0.129	22	chr9:75767967,chr9:75766689	0.169	3	chr9:75767967
CEBPA	up	380	SNX12	0.4054	0.129	6	chrX:70293393	N/A	0	N/A
CEBPA	up	381	PRKAR2B	0.7869	0.1291	5	chr7:106686651,chr7:106710178	0.1291	5	chr7:106686651,chr7:106710178
CEBPA	up	382	BNIP2	0.6589	0.1293	10	chr15:59980689	N/A	0	N/A
CEBPA	up	383	CD44-AS1	0.5183	0.12939	3	chr11:35232582	0.12939	3	chr11:35232582
CEBPA	up	384	SESN2	0.7418	0.1296	7	chr1:28573015,chr1:28585800	0.1296	2	chr1:28585800
CEBPA	up	385	PELO	0.7614	0.1296	9	chr5:52085818,chr5:52083955	0.1296	3	chr5:52083955
CEBPA	up	386	SERPINB8	1.3659	0.1296	4	chr18:61648591,chr18:61637282	0.1296	2	chr18:61637282
CEBPA	up	387	ZCCHC6	0.7152	0.12989	3	chr9:88956316	0.12989	3	chr9:88956316
CEBPA	up	388	STK17A	0.7422	0.1303	4	chr7:43664004	0.1303	4	chr7:43664004
CEBPA	up	389	TALDO1	0.2507	0.13089	2	chr11:762812	0.13089	2	chr11:762812
CEBPA	up	390	APAF1	0.7104	0.13089	5	chr12:99040650,chr12:99093625	N/A	0	N/A
CEBPA	up	391	BAIAP2L1	0.7599	0.1317	11	chr7:97987261	N/A	0	N/A
CEBPA	up	392	OSGIN2	1.0579	0.1317	13	chr8:90914048	N/A	0	N/A
CEBPA	up	393	AKR1C4	0.7623	0.1317	5	chr10:5238142	N/A	0	N/A
CEBPA	up	394	TCIM	1.5411	0.1317	5	chr8:40020098	N/A	0	N/A
CEBPA	up	395	ANKRD29	1.0889	0.1317	12	chr18:21231463	N/A	0	N/A
CEBPA	up	396	PTX3	0.6999	0.1321	5	chr3:157163895,chr3:157154493	0.1321	5	chr3:157163895,chr3:157154493
CEBPA	up	397	CRTC3	0.6022	0.1323	3	chr15:91135613	0.1323	3	chr15:91135613
CEBPA	up	398	PRKD1	0.59	0.1323	2	chr14:30124094	0.1323	2	chr14:30124094
CEBPA	up	399	LIMA1	0.8553	0.1325	10	chr12:50615104,chr12:50614313	0.1325	3	chr12:50615104
CEBPA	up	400	GPNMB	0.8048	0.13289	2	chr7:23275561	0.13289	2	chr7:23275561
CEBPA	up	401	MAP3K7CL	0.8099	0.13289	6	chr21:30451358,chr21:30502804	0.13289	3	chr21:30502804
CEBPA	up	402	CHI3L2	0.7866	0.13289	5	chr1:111773227,chr1:111770252	0.13289	5	chr1:111773227,chr1:111770252
CEBPA	up	403	ADGRF4	1.1838	0.13289	12	chr6:47665526,chr6:47666194	N/A	0	N/A
CEBPA	up	404	SMG1P3	0.3507	0.1335	2	chr16:21530795	N/A	0	N/A
CEBPA	up	405	UBC	0.2479	0.1336	22	chr12:125401496	N/A	0	N/A
CEBPA	up	406	NEAT1	0.5586	0.1346	16	chr11:65189547,chr11:65190211	0.206	2	chr11:65190211
CEBPA	up	407	SLC31A2	1.2274	0.1349	2	chr9:115914357	N/A	0	N/A
CEBPA	up	408	L3MBTL4	0.6242	0.1353	2	chr18:6313619	N/A	0	N/A
CEBPA	up	409	MYO1F	0.595	0.1353	13	chr19:8605653	N/A	0	N/A
CEBPA	up	410	FLOT1	0.1791	0.1361	10	chr6:30711143,chr6:30710636	N/A	0	N/A
CEBPA	up	411	XAGE2	0.4903	0.13619	2	chrX:52113039	0.13619	2	chrX:52113039
CEBPA	up	412	CREBBP	0.2639	0.13669	2	chr16:3793282	0.13669	2	chr16:3793282
CEBPA	up	413	TMEM217	0.9894	0.1368	3	chr6:37224839	N/A	0	N/A
CEBPA	up	414	LINC02541	0.7987	0.1373	4	chr6:113970594,chr6:113953819	0.1373	4	chr6:113970594,chr6:113953819
CEBPA	up	415	ERRFI1	0.8374	0.1373	6	chr1:8077850,chr1:8076038	0.1373	6	chr1:8077850,chr1:8076038
CEBPA	up	416	RORA	0.6653	0.1374	6	chr15:60886515,chr15:61331032	0.1374	6	chr15:60886515,chr15:61331032
CEBPA	up	417	KCNK1	0.2807	0.1374	18	chr1:233790873,chr1:233750130	N/A	0	N/A
CEBPA	up	418	LETM2	0.5996	0.1375	17	chr8:38265070,chr8:38264294	N/A	0	N/A
CEBPA	up	419	TPM4	0.3498	0.1376	5	chr19:16190210,chr19:16199483	0.2298	3	chr19:16190210
CEBPA	up	420	DENND2A	0.6923	0.138	2	chr7:140304881	0.138	2	chr7:140304881
CEBPA	up	421	ZNF750	0.7525	0.1383	4	chr17:80796446	0.1383	4	chr17:80796446
CEBPA	up	422	NUSAP1	0.4824	0.1385	10	chr15:41625618,chr15:41625082	N/A	0	N/A
CEBPA	up	423	GYG1	0.577	0.13919	3	chr3:148708401	N/A	0	N/A
CEBPA	up	424	SEMA3C	1.4983	0.1395	2	chr7:80445243	0.1395	2	chr7:80445243
CEBPA	up	425	SHROOM3	0.2496	0.13969	2	chr4:77611802	N/A	0	N/A
CEBPA	up	426	PHYKPL	0.6289	0.1398	3	chr5:177658231	0.1398	3	chr5:177658231
CEBPA	up	427	TSPAN3	0.6054	0.1398	2	chr15:77364057	0.1398	2	chr15:77364057
CEBPA	up	428	ZFPM2	0.6471	0.1399	2	chr8:106372272	0.1399	2	chr8:106372272
CEBPA	up	429	DNAJA1	0.6269	0.1399	2	chr9:33029439	0.1399	2	chr9:33029439
CEBPA	up	430	TSGA10	0.6347	0.1399	3	chr2:99767261	0.1399	3	chr2:99767261
CEBPA	up	431	HIST1H2BN	0.6559	0.1406	9	chr6:27805477,chr6:27806199	N/A	0	N/A
CEBPA	up	432	SOX30	0.4338	0.1408	2	chr5:157097553	N/A	0	N/A
CEBPA	up	433	NFIA	0.4175	0.1411	5	chr1:61555223,chr1:61542962	0.1411	2	chr1:61542962
CEBPA	up	434	GABRE	0.4359	0.1411	2	chrX:151139294	0.1411	2	chrX:151139294
CEBPA	up	435	WIPI1	0.6872	0.1414	7	chr17:66452114,chr17:66453961	0.1414	4	chr17:66452114
CEBPA	up	436	CCK	2.5694	0.1414	2	chr3:42297792	N/A	0	N/A
CEBPA	up	437	RANGAP1	0.2317	0.1419	2	chr22:41682606	N/A	0	N/A
CEBPA	up	438	PUM1	0.5111	0.1419	3	chr1:31436203	0.1419	3	chr1:31436203
CEBPA	up	439	EEF1AKMT1	0.6148	0.1426	3	chr13:21348165	0.1426	3	chr13:21348165
CEBPA	up	440	HMGCR	0.8613	0.1428	4	chr5:74632423,chr5:74635579	0.1428	2	chr5:74635579
CEBPA	up	441	CLIP4	0.3695	0.1429	12	chr2:29346666	N/A	0	N/A
CEBPA	up	442	LRMP	1.0807	0.14299	2	chr12:25173813	N/A	0	N/A
CEBPA	up	443	VPS9D1	0.2532	0.1434	8	chr16:89785899	N/A	0	N/A
CEBPA	up	444	KANSL1L	0.278	0.1434	6	chr2:211035503	N/A	0	N/A
CEBPA	up	445	CSF2RA	2.0691	0.1436	8	chrX:1389444,chrX:1387631	N/A	0	N/A
CEBPA	up	446	PALLD	0.4308	0.1437	2	chr4:169821427	0.1437	2	chr4:169821427
CEBPA	up	447	TENM2	0.4447	0.1437	3	chr5:167655306	0.1437	3	chr5:167655306
CEBPA	up	448	RND3	0.4204	0.1437	5	chr2:151332567,chr2:151344312	0.1437	3	chr2:151332567
CEBPA	up	449	EPS8	1.0847	0.1438	7	chr12:15815648,chr12:15942728	0.1438	2	chr12:15942728
CEBPA	up	450	TNFAIP8	0.4373	0.1439	2	chr5:118606840	0.1439	2	chr5:118606840
CEBPA	up	451	SLC25A51	0.3458	0.1439	5	chr9:37908875,chr9:37888389	0.1439	5	chr9:37908875,chr9:37888389
CEBPA	up	452	MTCO1P12	0.2591	0.1439	2	chr1:565725	N/A	0	N/A
CEBPA	up	453	TFPI2	2.0673	0.1441	2	chr7:93520280	N/A	0	N/A
CEBPA	up	454	PARD6B	0.3003	0.1443	5	chr20:49347754	N/A	0	N/A
CEBPA	up	455	MGST3	0.6317	0.1444	8	chr1:165598593,chr1:165600046	0.1444	3	chr1:165598593
CEBPA	up	456	PSPH	0.4725	0.1451	4	chr7:56101482	0.1451	4	chr7:56101482
CEBPA	up	457	SAV1	0.3616	0.1457	3	chr14:51135674	N/A	0	N/A
CEBPA	up	458	RPE	0.3933	0.1464	3	chr2:210868260	0.1464	3	chr2:210868260
CEBPA	up	459	DENND4A	0.393	0.1464	3	chr15:66083081	0.1464	3	chr15:66083081
CEBPA	up	460	THUMPD3-AS1	0.4432	0.1469	15	chr3:9432825,chr3:9439198	N/A	0	N/A
CEBPA	up	461	CXCR4	1.7935	0.147	3	chr2:136870999	0.147	3	chr2:136870999
CEBPA	up	462	ALPK2	1.3062	0.1472	12	chr18:56246772,chr18:56246216	N/A	0	N/A
CEBPA	up	463	CORO7	0.2128	0.14729	3	chr16:4465067	N/A	0	N/A
CEBPA	up	464	ST3GAL6	0.3864	0.1474	7	chr3:98483507,chr3:98482128	0.1474	4	chr3:98483507
CEBPA	up	465	MYOM1	1.0939	0.1476	3	chr18:3225952	0.1476	3	chr18:3225952
CEBPA	up	466	ATF3	0.3119	0.1479	2	chr1:212781964	0.1479	2	chr1:212781964
CEBPA	up	467	KIAA0319L	0.2384	0.1479	6	chr1:35914308,chr1:35914258	0.1479	3	chr1:35914258
CEBPA	up	468	RBM39	0.3057	0.1479	6	chr20:34330771,chr20:34330342	0.1479	4	chr20:34330342
CEBPA	up	469	PRPF3	0.5304	0.1484	2	chr1:150294823	0.1484	2	chr1:150294823
CEBPA	up	470	LNPK	0.716	0.1484	2	chr2:176864226	0.1484	2	chr2:176864226
CEBPA	up	471	ALDH2	0.9452	0.1486	8	chr12:112205529,chr12:112204717	0.1486	3	chr12:112205529
CEBPA	up	472	CCDC88B	0.4538	0.1487	14	chr11:64114923	N/A	0	N/A
CEBPA	up	473	NFKBIZ	0.9696	0.1491	7	chr3:101546226,chr3:101568222	0.1491	2	chr3:101568222
CEBPA	up	474	GPATCH11	0.9442	0.1491	2	chr2:37311558	0.1491	2	chr2:37311558
CEBPA	up	475	ITGB2	0.4893	0.1496	7	chr21:46334224,chr21:46340910	N/A	0	N/A
CEBPA	up	476	HIST2H2AA4	0.6882	0.1499	4	chr1:149823564	N/A	0	N/A
CEBPA	up	477	HIST1H2BD	0.7461	0.1499	7	chr6:26157679,chr6:26158727	N/A	0	N/A
CEBPA	up	478	AKTIP	0.8173	0.1502	7	chr16:53536629,chr16:53537349	0.1502	3	chr16:53537349
CEBPA	up	479	MAP3K3	0.4383	0.1506	2	chr17:61743074	N/A	0	N/A
CEBPA	up	480	S100A11	0.4497	0.1506	4	chr1:152010592	N/A	0	N/A
CEBPA	up	481	RASSF9	1.1442	0.1507	2	chr12:86230119	0.1507	2	chr12:86230119
CEBPA	up	482	SPPL2A	0.9092	0.15079	14	chr15:51057350,chr15:51057431	N/A	0	N/A
CEBPA	up	483	SFTPD	0.5149	0.1509	3	chr10:81709140	0.1509	3	chr10:81709140
CEBPA	up	484	TIAM2	0.1951	0.1511	3	chr6:155337372	0.1511	3	chr6:155337372
CEBPA	up	485	ZMYM4	0.3139	0.1512	4	chr1:35735490	N/A	0	N/A
CEBPA	up	486	ERMN	1.7831	0.1514	3	chr2:158180982	N/A	0	N/A
CEBPA	up	487	KCNJ2	0.7355	0.1514	13	chr17:68166605,chr17:68165982	N/A	0	N/A
CEBPA	up	488	SNTB1	0.785	0.1515	5	chr8:121823031,chr8:121824331	0.1515	5	chr8:121823031,chr8:121824331
CEBPA	up	489	ACOX3	0.2749	0.152	15	chr4:8443302	N/A	0	N/A
CEBPA	up	490	LIFR	0.6294	0.152	5	chr5:38469055,chr5:38531419	0.152	5	chr5:38469055,chr5:38531419
CEBPA	up	491	ACACB	0.4569	0.1522	2	chr12:109572329	0.1522	2	chr12:109572329
CEBPA	up	492	ZNF395	0.4453	0.1522	2	chr8:28232343	0.1522	2	chr8:28232343
CEBPA	up	493	AHI1	0.4219	0.1524	7	chr6:135819704	N/A	0	N/A
CEBPA	up	494	FYB1	0.9045	0.1524	7	chr5:39223836,chr5:39219787	N/A	0	N/A
CEBPA	up	495	CAV2	0.5181	0.1529	2	chr7:116134868	0.1529	2	chr7:116134868
CEBPA	up	496	ARF4P2	0.5047	0.1531	3	chr20:61503554	0.1531	3	chr20:61503554
CEBPA	up	497	ST8SIA4	0.89	0.1531	10	chr5:100237766,chr5:100226311	N/A	0	N/A
CEBPA	up	498	SVIP	0.5528	0.1531	2	chr11:22849058	0.1531	2	chr11:22849058
CEBPA	up	499	TGIF1	0.202	0.1533	8	chr18:3456641,chr18:3453928	N/A	0	N/A
CEBPA	up	500	LONP1	0.184	0.1533	4	chr19:5719178	N/A	0	N/A
CEBPA	up	501	ITGA8	1.2923	0.15409	3	chr10:15647981	0.15409	3	chr10:15647981
CEBPA	up	502	PLA2G2A	1.0698	0.15409	2	chr1:20306325	0.15409	2	chr1:20306325
CEBPA	up	503	LUCAT1	1.5847	0.15409	24	chr5:90607569,chr5:90610244	0.15409	3	chr5:90607569
CEBPA	up	504	ELMO1	1.0379	0.15409	4	chr7:37026650	0.15409	4	chr7:37026650
CEBPA	up	505	RNF186	1.613	0.15409	3	chr1:20140763	0.15409	3	chr1:20140763
CEBPA	up	506	SMOX	0.4275	0.1553	5	chr20:4100381	N/A	0	N/A
CEBPA	up	507	MSL1	0.4262	0.1554	9	chr17:38278058,chr17:38281050	0.1554	3	chr17:38281050
CEBPA	up	508	ZNF391	0.431	0.1554	2	chr6:27356223	0.1554	2	chr6:27356223
CEBPA	up	509	LOC100128398	0.4971	0.1558	2	chr19:58513068	0.1558	2	chr19:58513068
CEBPA	up	510	TCP1P3	0.4834	0.1558	2	chr12:20093674	0.1558	2	chr12:20093674
CEBPA	up	511	DENND2C	1.5544	0.15659	3	chr1:115213210	N/A	0	N/A
CEBPA	up	512	ACOT2	0.7252	0.1567	2	chr14:74035590	0.1567	2	chr14:74035590
CEBPA	up	513	CLIP1	0.7132	0.1567	6	chr12:122879295,chr12:122884609	0.1567	6	chr12:122879295,chr12:122884609
CEBPA	up	514	SLC17A5	0.3535	0.1567	3	chr6:74364179	0.1567	3	chr6:74364179
CEBPA	up	515	CPEB3	0.8815	0.1568	12	chr10:94004710,chr10:94050868	N/A	0	N/A
CEBPA	up	516	ATP2C2	1.3122	0.1568	7	chr16:84403830	N/A	0	N/A
CEBPA	up	517	SEC16A	0.5089	0.157	20	chr9:139376936,chr9:139377156	N/A	0	N/A
CEBPA	up	518	TRMT44	0.1948	0.1572	10	chr4:8443302	N/A	0	N/A
CEBPA	up	519	MBD4	0.4346	0.1573	2	chr3:129158822	0.1573	2	chr3:129158822
CEBPA	up	520	UHRF1BP1	0.4019	0.1575	3	chr6:34760772	0.1575	3	chr6:34760772
CEBPA	up	521	AOC2	0.4084	0.1575	2	chr17:40998661	0.1575	2	chr17:40998661
CEBPA	up	522	USP54	0.6184	0.1579	6	chr10:75336172,chr10:75351673	0.1579	3	chr10:75336172
CEBPA	up	523	LINC02223	0.9277	0.1584	6	chr5:17695121	N/A	0	N/A
CEBPA	up	524	TMEM154	0.486	0.1587	6	chr4:153601242	N/A	0	N/A
CEBPA	up	525	ULK2	0.9766	0.1587	5	chr17:19770136	N/A	0	N/A
CEBPA	up	526	RAB32	0.6935	0.15939	9	chr6:146867909	N/A	0	N/A
CEBPA	up	527	COPZ1	0.2484	0.1595	10	chr12:54698152	N/A	0	N/A
CEBPA	up	528	ARHGAP17	0.5749	0.1595	4	chr16:25024091,chr16:24955069	0.1595	4	chr16:25024091,chr16:24955069
CEBPA	up	529	MXD1	1.0278	0.1596	11	chr2:70141659,chr2:70141783	0.1596	2	chr2:70141783
CEBPA	up	530	CYP39A1	1.1637	0.1596	6	chr6:46617046	N/A	0	N/A
CEBPA	up	531	SLC22A15	0.7501	0.1597	3	chr1:116524531	0.1597	3	chr1:116524531
CEBPA	up	532	SEC61G	0.571	0.15989	10	chr7:54825803	N/A	0	N/A
CEBPA	up	533	CERS3	1.8754	0.1601	2	chr15:101071553	N/A	0	N/A
CEBPA	up	534	MRC2	0.2842	0.1602	7	chr17:60704152,chr17:60704365	0.1914	4	chr17:60704152
CEBPA	up	535	MFSD11	0.6327	0.16039	2	chr17:74733484	N/A	0	N/A
CEBPA	up	536	CFAP58	0.5264	0.1605	4	chr10:106109489	N/A	0	N/A
CEBPA	up	537	CSGALNACT1	0.2204	0.1607	9	chr8:19615529,chr8:19499743	N/A	0	N/A
CEBPA	up	538	ITPR1	0.4051	0.1612	4	chr3:4771546,chr3:4766010	0.1612	4	chr3:4771546,chr3:4766010
CEBPA	up	539	MARCH6	0.4081	0.1612	2	chr5:10401006	0.1612	2	chr5:10401006
CEBPA	up	540	FAM110A	0.2016	0.16139	11	chr20:822869,chr20:821834	N/A	0	N/A
CEBPA	up	541	NDFIP1	0.4925	0.1622	2	chr5:141489703	0.1622	2	chr5:141489703
CEBPA	up	542	FBXL3	0.754	0.1622	2	chr13:77601941	0.1622	2	chr13:77601941
CEBPA	up	543	ADPGK-AS1	0.7033	0.1623	3	chr15:73075409	0.1623	3	chr15:73075409
CEBPA	up	544	DGAT2	0.4124	0.1626	2	chr11:75506989	0.1626	2	chr11:75506989
CEBPA	up	545	ARNT	0.194	0.1628	19	chr1:150793571,chr1:150849370	0.26279	2	chr1:150793571
CEBPA	up	546	LOX	1.0415	0.1628	9	chr5:121411864,chr5:121414033	0.1628	4	chr5:121411864
CEBPA	up	547	TOPORS	0.4149	0.1628	17	chr9:32554317,chr9:32552614	N/A	0	N/A
CEBPA	up	548	ACSS3	0.5747	0.1632	2	chr12:81478011	0.1632	2	chr12:81478011
CEBPA	up	549	ERMARD	0.4521	0.1636	3	chr6:170165998	0.1636	3	chr6:170165998
CEBPA	up	550	SLC16A4	0.4466	0.1636	2	chr1:110923513	0.1636	2	chr1:110923513
CEBPA	up	551	SATB1-AS1	0.6993	0.1638	6	chr3:18485346,chr3:18787196	N/A	0	N/A
CEBPA	up	552	AGBL2	0.8696	0.164	4	chr11:47736286	0.164	4	chr11:47736286
CEBPA	up	553	CADM3	0.8457	0.164	3	chr1:159140620	0.164	3	chr1:159140620
CEBPA	up	554	NQO2	0.4018	0.1643	13	chr6:2989995,chr6:2999551	N/A	0	N/A
CEBPA	up	555	PEX3	1.1206	0.1644	4	chr6:143772873,chr6:143771848	0.1644	2	chr6:143772873
CEBPA	up	556	HIST2H4B	0.3711	0.1645	4	chr1:149833815,chr1:149832250	0.2277	2	chr1:149833815
CEBPA	up	557	HIST2H4A	0.3544	0.1645	4	chr1:149833815,chr1:149832250	0.233	2	chr1:149833815
CEBPA	up	558	PRDX5	0.3933	0.1646	6	chr11:64086133	N/A	0	N/A
CEBPA	up	559	ASAH1	0.5011	0.1646	3	chr8:17940761	0.1646	3	chr8:17940761
CEBPA	up	560	STBD1	0.5309	0.1646	3	chr4:77224332	0.1646	3	chr4:77224332
CEBPA	up	561	PCMTD1	0.5039	0.1646	2	chr8:52771587	0.1646	2	chr8:52771587
CEBPA	up	562	ARAP2	1	0.1647	5	chr4:36006112	N/A	0	N/A
CEBPA	up	563	FMN1	0.3095	0.1652	8	chr15:33360978	N/A	0	N/A
CEBPA	up	564	SLC35D1	0.6137	0.1652	5	chr1:67519564,chr1:67519887	0.1934	2	chr1:67519887
CEBPA	up	565	PRDX2P1	0.4216	0.1654	2	chr13:30869851	0.1654	2	chr13:30869851
CEBPA	up	566	CCDC138	0.3681	0.1658	2	chr2:109403778	0.1658	2	chr2:109403778
CEBPA	up	567	PTPMT1	0.9832	0.1661	3	chr11:47582248	0.1661	3	chr11:47582248
CEBPA	up	568	C2orf76	0.3265	0.1662	2	chr2:120124404	0.1662	2	chr2:120124404
CEBPA	up	569	SEPHS2	0.5601	0.1669	4	chr16:30457311	0.1669	4	chr16:30457311
CEBPA	up	570	PDE3A	1.994	0.1671	7	chr12:20521305,chr12:20521831	N/A	0	N/A
CEBPA	up	571	ZFX	1.1873	0.1674	2	chrX:24164213	N/A	0	N/A
CEBPA	up	572	MAOB	1.1213	0.1674	3	chrX:43739931	N/A	0	N/A
CEBPA	up	573	LGALS3	0.4048	0.1677	5	chr14:55594547	N/A	0	N/A
CEBPA	up	574	PIWIL2	0.5597	0.1677	2	chr8:22131781	0.1677	2	chr8:22131781
CEBPA	up	575	PKNOX2	0.6348	0.1677	3	chr11:125052494	0.1677	3	chr11:125052494
CEBPA	up	576	PTPRK	0.362	0.1679	2	chr6:128813164	0.1679	2	chr6:128813164
CEBPA	up	577	VAMP1	0.4861	0.168	4	chr12:6579796	N/A	0	N/A
CEBPA	up	578	PSMD12	0.3855	0.1689	5	chr17:65362147	N/A	0	N/A
CEBPA	up	579	RABGEF1	0.5581	0.1689	15	chr7:66205079	N/A	0	N/A
CEBPA	up	580	TMBIM6	0.3539	0.169	7	chr12:50147804	N/A	0	N/A
CEBPA	up	581	NLRC5	1.1833	0.169	2	chr16:57073236	0.169	2	chr16:57073236
CEBPA	up	582	TSG101	0.3468	0.169	2	chr11:18549232	N/A	0	N/A
CEBPA	up	583	DOCK8	0.4199	0.1693	5	chr9:272314	N/A	0	N/A
CEBPA	up	584	SLC33A1	0.732	0.1693	18	chr3:155571937,chr3:155572674	N/A	0	N/A
CEBPA	up	585	EIF5	0.4222	0.1693	8	chr14:103801481	N/A	0	N/A
CEBPA	up	586	HIST1H2BK	0.5602	0.1695	3	chr6:27114338	N/A	0	N/A
CEBPA	up	587	VPS37A	0.5537	0.1696	13	chr8:17105290	N/A	0	N/A
CEBPA	up	588	ZCCHC8	0.329	0.1698	7	chr12:122984778	N/A	0	N/A
CEBPA	up	589	PTPN12	0.3512	0.1698	3	chr7:77261208	0.1698	3	chr7:77261208
CEBPA	up	590	TRAK2	0.4631	0.1698	7	chr2:202271219	N/A	0	N/A
CEBPA	up	591	RAET1E-AS1	0.1976	0.1703	6	chr6:150210068	N/A	0	N/A
CEBPA	up	592	STK40	0.2572	0.1705	23	chr1:36852247	N/A	0	N/A
CEBPA	up	593	EXOC6	0.2139	0.1707	11	chr10:94607150	N/A	0	N/A
CEBPA	up	594	PIK3C2A	0.2161	0.1707	4	chr11:17230253	N/A	0	N/A
CEBPA	up	595	EVI2B	0.5703	0.1709	6	chr17:29641442	N/A	0	N/A
CEBPA	up	596	HEXIM2	0.6978	0.1711	2	chr17:43238042	0.1711	2	chr17:43238042
CEBPA	up	597	SEC24B	0.4712	0.1713	2	chr4:110353847	0.1713	2	chr4:110353847
CEBPA	up	598	DHRS7B	0.4565	0.1718	3	chr17:21070127	0.1718	3	chr17:21070127
CEBPA	up	599	DLGAP1	0.3077	0.1719	2	chr18:3875585	0.1719	2	chr18:3875585
CEBPA	up	600	DST	0.2954	0.1719	5	chr6:56557479,chr6:56557785	0.1719	3	chr6:56557479
CEBPA	up	601	SNX27	0.2695	0.1719	4	chr1:151584033	0.1719	4	chr1:151584033
CEBPA	up	602	ITSN1	0.2837	0.1719	5	chr21:35188742,chr21:35183828	0.1719	5	chr21:35188742,chr21:35183828
CEBPA	up	603	STAT1	0.2857	0.1719	5	chr2:191877922,chr2:191885841	0.1719	5	chr2:191877922,chr2:191885841
CEBPA	up	604	RBMS3	0.2759	0.1719	3	chr3:29737321	0.1719	3	chr3:29737321
CEBPA	up	605	GLIS3	0.2863	0.1719	3	chr9:4116180	0.1719	3	chr9:4116180
CEBPA	up	606	PMS2P2	0.3157	0.1719	2	chr7:74954717	0.1719	2	chr7:74954717
CEBPA	up	607	NEK7	0.3689	0.172	11	chr1:198127321	N/A	0	N/A
CEBPA	up	608	TFEC	0.4382	0.172	2	chr7:115671179	0.172	2	chr7:115671179
CEBPA	up	609	SMAD1	0.4488	0.1721	16	chr4:146403941,chr4:146404036	N/A	0	N/A
CEBPA	up	610	SURF4	0.3423	0.1721	2	chr9:136244630	0.1721	2	chr9:136244630
CEBPA	up	611	MTMR3	0.4993	0.1724	2	chr22:30373537	0.1724	2	chr22:30373537
CEBPA	up	612	SMARCA2	0.8394	0.1727	4	chr9:2013925,chr9:2158509	0.1727	4	chr9:2013925,chr9:2158509
CEBPA	up	613	RAB11FIP1	0.4604	0.1728	8	chr8:37758059,chr8:37757397	N/A	0	N/A
CEBPA	up	614	TMEM52B	0.4445	0.1728	5	chr12:10320449,chr12:10322922	0.2221	2	chr12:10322922
CEBPA	up	615	RCAN1	0.4596	0.1728	6	chr21:35900637,chr21:35899405	0.1728	3	chr21:35899405
CEBPA	up	616	TET3	0.6625	0.1729	4	chr2:74212997	N/A	0	N/A
CEBPA	up	617	CS	0.2015	0.1729	3	chr12:56674842	0.1729	3	chr12:56674842
CEBPA	up	618	ECHDC2	0.3966	0.1731	4	chr1:53375816,chr1:53378923	0.1731	2	chr1:53378923
CEBPA	up	619	MCTP2	0.8486	0.1731	6	chr15:94774575	N/A	0	N/A
CEBPA	up	620	SPART-AS1	0.9296	0.1731	3	chr13:36922084	0.1731	3	chr13:36922084
CEBPA	up	621	HAVCR2	0.8362	0.1731	2	chr5:156533818	N/A	0	N/A
CEBPA	up	622	IRF2	0.534	0.1732	4	chr4:185396260,chr4:185395868	0.1854	2	chr4:185395868
CEBPA	up	623	STRIP1	0.4518	0.1736	10	chr1:110585277,chr1:110577207	0.1736	2	chr1:110585277
CEBPA	up	624	LOC100507053	1.0481	0.1736	2	chr4:100009427	0.1736	2	chr4:100009427
CEBPA	up	625	LVRN	0.4745	0.1737	2	chr5:115300200	0.1737	2	chr5:115300200
CEBPA	up	626	TPD52L2	0.1765	0.1739	11	chr20:62497259,chr20:62496812	N/A	0	N/A
CEBPA	up	627	ISG20	0.7275	0.174	2	chr15:89181975	0.174	2	chr15:89181975
CEBPA	up	628	LMBR1L	0.2996	0.1741	8	chr12:49502928	N/A	0	N/A
CEBPA	up	629	FOXP1	0.4066	0.1742	4	chr3:71629129	0.1742	4	chr3:71629129
CEBPA	up	630	SDCBPP1	0.6902	0.1743	4	chr10:6333233	N/A	0	N/A
CEBPA	up	631	UPK1B	1.4129	0.1743	6	chr3:118895301	N/A	0	N/A
CEBPA	up	632	LYN	0.4925	0.1745	16	chr8:56793101	N/A	0	N/A
CEBPA	up	633	TOM1	0.2047	0.1747	10	chr22:35696812	N/A	0	N/A
CEBPA	up	634	BASP1	0.5922	0.1747	4	chr5:17216734	N/A	0	N/A
CEBPA	up	635	ANTXR2	0.8067	0.1748	4	chr4:81044100,chr4:80994931	0.2047	2	chr4:81044100
CEBPA	up	636	NBPF1	0.474	0.1749	2	chr1:16931054	N/A	0	N/A
CEBPA	up	637	HAGH	0.4468	0.1749	3	chr16:1878110	N/A	0	N/A
CEBPA	up	638	PRR15	0.483	0.1749	15	chr7:29604296,chr7:29603772	N/A	0	N/A
CEBPA	up	639	CARS2	0.4338	0.1752	6	chr13:111357493,chr13:111318239	N/A	0	N/A
CEBPA	up	640	SCIN	0.9575	0.1753	7	chr7:12624893,chr7:12609806	N/A	0	N/A
CEBPA	up	641	LYPD3	1.1144	0.1753	6	chr19:43969830	N/A	0	N/A
CEBPA	up	642	PMS2P5	0.635	0.1755	2	chr7:74982748	0.1755	2	chr7:74982748
CEBPA	up	643	AFF1	0.2898	0.1757	8	chr4:87856755	N/A	0	N/A
CEBPA	up	644	IP6K2	0.357	0.1757	9	chr3:48732326	N/A	0	N/A
CEBPA	up	645	CARD16	1.7203	0.1759	7	chr11:104915381,chr11:104916110	N/A	0	N/A
CEBPA	up	646	PSMA1	0.2156	0.1761	2	chr11:14541986	0.1761	2	chr11:14541986
CEBPA	up	647	PCTP	0.742	0.1762	3	chr17:53847151	0.1762	3	chr17:53847151
CEBPA	up	648	TTC25	0.6875	0.1767	4	chr17:40088412,chr17:40086749	0.1767	2	chr17:40086749
CEBPA	up	649	SLC26A4	0.9124	0.1771	5	chr7:107300286	N/A	0	N/A
CEBPA	up	650	HIST1H1E	0.5306	0.1773	3	chr6:26157679	N/A	0	N/A
CEBPA	up	651	CDA	0.8205	0.1775	3	chr1:20917008	0.1775	3	chr1:20917008
CEBPA	up	652	HACD1	0.5365	0.1775	18	chr10:17658570,chr10:17659142	N/A	0	N/A
CEBPA	up	653	ADAM9	0.6917	0.1777	6	chr8:38855775,chr8:38854405	0.1777	2	chr8:38854405
CEBPA	up	654	TP53INP2	0.6185	0.1779	2	chr20:33291276	N/A	0	N/A
CEBPA	up	655	TM2D2	0.7065	0.1779	6	chr8:38855775,chr8:38854405	0.1779	2	chr8:38854405
CEBPA	up	656	STOM	0.7963	0.1781	8	chr9:124135716,chr9:124132607	0.1781	3	chr9:124135716
CEBPA	up	657	UBAP1	0.7624	0.1781	7	chr9:34180036,chr9:34178923	0.1781	3	chr9:34180036
CEBPA	up	658	PECAM1	0.5209	0.1782	2	chr17:62404105	0.1782	2	chr17:62404105
CEBPA	up	659	CASK	0.2647	0.1782	2	chrX:41781037	0.1782	2	chrX:41781037
CEBPA	up	660	UBXN2A	0.2481	0.1782	2	chr2:24162018	0.1782	2	chr2:24162018
CEBPA	up	661	ATXN1	0.7161	0.1783	6	chr6:16752858,chr6:16762008	0.1783	4	chr6:16752858
CEBPA	up	662	MAPRE3	0.748	0.1783	3	chr2:27238983	0.1783	3	chr2:27238983
CEBPA	up	663	TGM2	0.8198	0.1783	3	chr20:36796736	0.1783	3	chr20:36796736
CEBPA	up	664	APMAP	0.725	0.1783	2	chr20:24969937	0.1783	2	chr20:24969937
CEBPA	up	665	GAREM1	1.0148	0.1783	2	chr18:30049854	0.1783	2	chr18:30049854
CEBPA	up	666	RAB11A	0.3668	0.1784	2	chr15:66083081	0.1784	2	chr15:66083081
CEBPA	up	667	AAK1	0.384	0.1784	3	chr2:69772836	0.1784	3	chr2:69772836
CEBPA	up	668	CTNNAL1	0.3991	0.1784	2	chr9:111740457	0.1784	2	chr9:111740457
CEBPA	up	669	MAP3K2	0.4167	0.1784	3	chr2:128144002	0.1784	3	chr2:128144002
CEBPA	up	670	DIRC2	0.3421	0.1786	2	chr3:122513228	N/A	0	N/A
CEBPA	up	671	RP2	1.0359	0.1788	8	chrX:46697451,chrX:46696178	N/A	0	N/A
CEBPA	up	672	TXNRD1	0.3872	0.1789	11	chr12:104613605,chr12:104680686	N/A	0	N/A
CEBPA	up	673	NUDT5	0.1947	0.1793	4	chr10:12237139	N/A	0	N/A
CEBPA	up	674	PLD3	0.4564	0.1798	3	chr19:40864801	N/A	0	N/A
CEBPA	up	675	TBX3	0.5315	0.1798	4	chr12:115119086,chr12:115122214	0.1798	2	chr12:115119086
CEBPA	up	676	LOC101929128	0.2958	0.1799	9	chr8:9045618	N/A	0	N/A
CEBPA	up	677	WARS	0.2875	0.18	6	chr14:100840197,chr14:100842011	N/A	0	N/A
CEBPA	up	678	CDO1	0.4103	0.1804	2	chr5:115149334	0.1804	2	chr5:115149334
CEBPA	up	679	MYCBP2	0.3531	0.1808	4	chr13:77900207	N/A	0	N/A
CEBPA	up	680	KREMEN1	0.4565	0.1809	3	chr22:29536647	0.1809	3	chr22:29536647
CEBPA	up	681	TUFT1	0.5225	0.1809	8	chr1:151536059	N/A	0	N/A
CEBPA	up	682	CEP350	0.2776	0.181	3	chr1:179923286	N/A	0	N/A
CEBPA	up	683	ATP1A4	1.1331	0.1813	2	chr1:160144938	0.1813	2	chr1:160144938
CEBPA	up	684	YPEL5	0.6734	0.1814	14	chr2:30372263,chr2:30369533	0.1814	2	chr2:30369533
CEBPA	up	685	KDM6B	0.3741	0.1815	10	chr17:7746655	N/A	0	N/A
CEBPA	up	686	MOCS2	0.5903	0.1816	4	chr5:52405086	N/A	0	N/A
CEBPA	up	687	EED	0.5165	0.1817	2	chr11:85988856	0.1817	2	chr11:85988856
CEBPA	up	688	GPLD1	0.5399	0.1817	6	chr6:24490365,chr6:24490273	0.1817	4	chr6:24490273
CEBPA	up	689	REV3L	0.2602	0.1817	2	chr6:111727873	N/A	0	N/A
CEBPA	up	690	HOPX	1.1484	0.1818	5	chr4:57526726,chr4:57547884	0.1818	2	chr4:57526726
CEBPA	up	691	GCNT1	0.6431	0.1818	10	chr9:79075422	N/A	0	N/A
CEBPA	up	692	BAALC	0.6193	0.1819	14	chr8:104170586	N/A	0	N/A
CEBPA	up	693	NRCAM	1.0932	0.182	3	chr7:108094277	0.182	3	chr7:108094277
CEBPA	up	694	LOC100506076	1.1305	0.182	2	chr2:97950971	0.182	2	chr2:97950971
CEBPA	up	695	PCSK5	0.2019	0.1821	3	chr9:78504992	0.1821	3	chr9:78504992
CEBPA	up	696	AIFM2	0.6364	0.1821	6	chr10:71890809,chr10:71878131	0.1821	6	chr10:71890809,chr10:71878131
CEBPA	up	697	SIPA1L1	0.2128	0.1822	13	chr14:72055492,chr14:72053322	0.2268	2	chr14:72053322
CEBPA	up	698	GPD2	0.4028	0.1827	3	chr2:157294043	0.1827	3	chr2:157294043
CEBPA	up	699	PDLIM5	0.572	0.1828	7	chr4:95406768,chr4:95376464	0.1828	3	chr4:95376464
CEBPA	up	700	CREB5	0.3664	0.1829	14	chr7:28472862,chr7:28725629	0.1829	3	chr7:28472862
CEBPA	up	701	CDV3	0.3568	0.1831	2	chr3:133291393	N/A	0	N/A
CEBPA	up	702	WWTR1	0.4739	0.1833	12	chr3:149375302,chr3:149376130	N/A	0	N/A
CEBPA	up	703	LINC01353	0.4373	0.1838	4	chr1:203255900,chr1:203256371	0.2553	2	chr1:203255900
CEBPA	up	704	IGF2R	0.4742	0.1847	5	chr6:160395272,chr6:160495301	0.1847	2	chr6:160495301
CEBPA	up	705	NMI	0.4307	0.1847	3	chr2:152146704	0.1847	3	chr2:152146704
CEBPA	up	706	CPS1	0.4378	0.1848	2	chr2:211442701	0.1848	2	chr2:211442701
CEBPA	up	707	LINC-PINT	0.328	0.185	16	chr7:130600964,chr7:130792235	0.185	3	chr7:130792235
CEBPA	up	708	FOCAD	0.4972	0.185	4	chr9:20882665,chr9:20683575	0.185	4	chr9:20882665,chr9:20683575
CEBPA	up	709	SPATA5L1	0.5165	0.1854	2	chr15:45694433	0.1854	2	chr15:45694433
CEBPA	up	710	TPH2	1.8217	0.1854	2	chr12:72418592	N/A	0	N/A
CEBPA	up	711	DOK3	0.1885	0.1859	2	chr5:176937827	N/A	0	N/A
CEBPA	up	712	EREG	1.1854	0.186	7	chr4:75251302,chr4:75230914	0.2287	2	chr4:75251302
CEBPA	up	713	FGFBP1	1.132	0.186	2	chr4:15939941	N/A	0	N/A
CEBPA	up	714	SCARB2	0.3563	0.1861	2	chr4:77115733	0.1861	2	chr4:77115733
CEBPA	up	715	MAL2	0.337	0.1861	4	chr8:120221729	0.1861	4	chr8:120221729
CEBPA	up	716	ETV5	0.2837	0.1865	11	chr3:185821766	N/A	0	N/A
CEBPA	up	717	PDP1	0.4444	0.1866	3	chr8:94924940	N/A	0	N/A
CEBPA	up	718	NINJ2	0.4206	0.1867	4	chr12:721119,chr12:719549	N/A	0	N/A
CEBPA	up	719	LMO2	0.335	0.1867	5	chr11:33915370	N/A	0	N/A
CEBPA	up	720	CRNDE	0.45	0.1868	7	chr16:54955496,chr16:54962777	0.1868	3	chr16:54955496
CEBPA	up	721	ADAR	0.3954	0.1869	9	chr1:154599711,chr1:154580751	0.1869	3	chr1:154580751
CEBPA	up	722	ELF1	0.3192	0.1874	5	chr13:41634562,chr13:41635270	N/A	0	N/A
CEBPA	up	723	ZNF684	0.4935	0.1875	2	chr1:40996851	0.1875	2	chr1:40996851
CEBPA	up	724	CKAP4	0.3597	0.188	3	chr12:106643001	N/A	0	N/A
CEBPA	up	725	FST	0.2322	0.188	2	chr5:52779243	0.188	2	chr5:52779243
CEBPA	up	726	CA12	0.8501	0.188	4	chr15:63637166	N/A	0	N/A
CEBPA	up	727	ATP11A	0.3088	0.1882	3	chr13:113342997	N/A	0	N/A
CEBPA	up	728	USP6NL	0.2028	0.1883	2	chr10:11575427	0.1883	2	chr10:11575427
CEBPA	up	729	CCDC69	0.2022	0.1883	3	chr5:150588828	0.1883	3	chr5:150588828
CEBPA	up	730	ELMOD3	0.6419	0.1883	2	chr2:85621551	0.1883	2	chr2:85621551
CEBPA	up	731	CCDC13	0.2969	0.1884	2	chr3:42759087	0.1884	2	chr3:42759087
CEBPA	up	732	TMC5	1.1623	0.1884	9	chr16:19424800	N/A	0	N/A
CEBPA	up	733	LAIR1	0.2961	0.1884	3	chr19:54876839	0.1884	3	chr19:54876839
CEBPA	up	734	HOXD11	0.1806	0.1884	2	chr2:176972019	N/A	0	N/A
CEBPA	up	735	DPY30	0.2149	0.1888	5	chr2:32264272	N/A	0	N/A
CEBPA	up	736	TPT1P6	0.4309	0.1888	2	chr6:86139226	0.1888	2	chr6:86139226
CEBPA	up	737	RGS2	0.1922	0.1888	6	chr1:192775186	N/A	0	N/A
CEBPA	up	738	SOAT1	1.5456	0.1889	3	chr1:179263639	0.1889	3	chr1:179263639
CEBPA	up	739	RNF135	0.6005	0.189	2	chr17:29299543	0.189	2	chr17:29299543
CEBPA	up	740	SLC7A2	0.8525	0.189	11	chr8:17353918,chr8:17396459	N/A	0	N/A
CEBPA	up	741	SLC35A1	0.3991	0.189	10	chr6:88183518,chr6:88183097	N/A	0	N/A
CEBPA	up	742	KIDINS220	0.3981	0.1891	2	chr2:8935249	0.1891	2	chr2:8935249
CEBPA	up	743	GIGYF2	0.254	0.1892	3	chr2:233722087	0.1892	3	chr2:233722087
CEBPA	up	744	TIPARP	1.0295	0.1892	4	chr3:156386478,chr3:156392102	0.272	2	chr3:156386478
CEBPA	up	745	MGST1	0.2564	0.1893	15	chr12:16502075,chr12:16506771	0.2327	2	chr12:16506771
CEBPA	up	746	PNRC1	1.3518	0.1895	2	chr6:89794043	0.1895	2	chr6:89794043
CEBPA	up	747	RNU6-925P	0.4938	0.1896	11	chr8:90914048	N/A	0	N/A
CEBPA	up	748	FBXL20	0.4928	0.1896	5	chr17:37427951,chr17:37427333	0.1896	3	chr17:37427951
CEBPA	up	749	PTPRG	0.2795	0.1897	2	chr3:61546472	0.1897	2	chr3:61546472
CEBPA	up	750	EEF1DP3	0.7349	0.1901	2	chr13:32525514	N/A	0	N/A
CEBPA	up	751	FPR1	0.2183	0.1902	2	chr19:52253970	0.1902	2	chr19:52253970
CEBPA	up	752	SNX11	0.4573	0.1902	2	chr17:46190854	0.1902	2	chr17:46190854
CEBPA	up	753	PTP4A1	0.6133	0.1906	11	chr6:64270906,chr6:64281769	0.1906	2	chr6:64281769
CEBPA	up	754	HIST1H2AC	0.2855	0.1906	7	chr6:26123389,chr6:26124133	N/A	0	N/A
CEBPA	up	755	ALAS1	0.7324	0.1906	3	chr3:52230216	0.1906	3	chr3:52230216
CEBPA	up	756	CLCN4	0.5611	0.1907	3	chrX:10124575	0.1907	3	chrX:10124575
CEBPA	up	757	TMEM131L	0.1896	0.1908	3	chr4:154386527	N/A	0	N/A
CEBPA	up	758	NIN	0.3045	0.1909	2	chr14:51289296	N/A	0	N/A
CEBPA	up	759	SLC22A4	0.3067	0.1909	3	chr5:131630999	N/A	0	N/A
CEBPA	up	760	EXT1	0.3057	0.1909	6	chr8:119121104	N/A	0	N/A
CEBPA	up	761	GSAP	0.6403	0.1909	6	chr7:77039626,chr7:76956652	0.1909	6	chr7:77039626,chr7:76956652
CEBPA	up	762	MASTL	0.3159	0.191	2	chr10:27444991	N/A	0	N/A
CEBPA	up	763	AUTS2	0.5492	0.1911	4	chr7:70158776,chr7:69289848	0.1911	4	chr7:70158776,chr7:69289848
CEBPA	up	764	C5orf66	0.4477	0.1912	8	chr5:134463327,chr5:134463725	N/A	0	N/A
CEBPA	up	765	MDFIC	0.8147	0.1915	3	chr7:114563326	0.1915	3	chr7:114563326
CEBPA	up	766	UPP1	0.5645	0.1916	4	chr7:48128704,chr7:48128550	0.2115	2	chr7:48128550
CEBPA	up	767	SLC25A25	0.4199	0.1917	9	chr9:130865721,chr9:130860654	0.1917	4	chr9:130860654
CEBPA	up	768	CANX	0.6194	0.1918	3	chr5:179127594	0.1918	3	chr5:179127594
CEBPA	up	769	RFX3-AS1	0.3609	0.1921	2	chr9:3667105	0.1921	2	chr9:3667105
CEBPA	up	770	PRMT9	0.5727	0.1921	6	chr4:148604333,chr4:148605354	0.1921	3	chr4:148604333
CEBPA	up	771	PLA2G4A	1.1867	0.1926	4	chr1:186799335	N/A	0	N/A
CEBPA	up	772	SIRPB1	0.4056	0.1927	8	chr20:1550249,chr20:1600736	N/A	0	N/A
CEBPA	up	773	GBE1	0.242	0.1928	2	chr3:81810247	0.1928	2	chr3:81810247
CEBPA	up	774	LRRC37A3	0.8599	0.1931	2	chr17:62915614	N/A	0	N/A
CEBPA	up	775	ARHGEF3	0.4385	0.1931	3	chr3:57112435	0.1931	3	chr3:57112435
CEBPA	up	776	CRLF3	0.9978	0.1931	3	chr17:29152921	N/A	0	N/A
CEBPA	up	777	RASGRF2-AS1	1.0959	0.1931	2	chr5:80257828	N/A	0	N/A
CEBPA	up	778	SELENOP	1.1942	0.1931	9	chr5:42811300,chr5:42812065	N/A	0	N/A
CEBPA	up	779	BLOC1S3	0.499	0.1936	2	chr19:45681572	0.1936	2	chr19:45681572
CEBPA	up	780	DENND5A	0.4677	0.1937	6	chr11:9285561	N/A	0	N/A
CEBPA	up	781	ADAMTSL4	0.1904	0.1944	12	chr1:150535457,chr1:150524953	N/A	0	N/A
CEBPA	up	782	CCNG2	0.2387	0.1945	5	chr4:78080618,chr4:78079413	0.1945	3	chr4:78080618
CEBPA	up	783	DDRGK1	0.2305	0.1945	11	chr20:3185272	N/A	0	N/A
CEBPA	up	784	DYSF	0.6821	0.1945	3	chr2:71678476	0.1945	3	chr2:71678476
CEBPA	up	785	B4GALT1-AS1	0.2391	0.1945	4	chr9:33165637	0.1945	4	chr9:33165637
CEBPA	up	786	RIMKLB	0.2138	0.1946	9	chr12:8834075	N/A	0	N/A
CEBPA	up	787	LPIN2	0.6771	0.1946	3	chr18:3014362	0.1946	3	chr18:3014362
CEBPA	up	788	RAPGEF2	0.9378	0.1947	2	chr4:160026133	0.1947	2	chr4:160026133
CEBPA	up	789	MPZL1	0.2307	0.1948	3	chr1:167690676	N/A	0	N/A
CEBPA	up	790	KIF21A	0.3885	0.1949	2	chr12:39731536	0.1949	2	chr12:39731536
CEBPA	up	791	CCNH	0.3853	0.1949	2	chr5:86707018	0.1949	2	chr5:86707018
CEBPA	up	792	FAM240A	0.3625	0.1949	3	chr3:46653971	0.1949	3	chr3:46653971
CEBPA	up	793	COQ10B	0.559	0.195	2	chr2:198317938	0.195	2	chr2:198317938
CEBPA	up	794	SASH1	0.368	0.1951	4	chr6:148762349	N/A	0	N/A
CEBPA	up	795	MSRB2	0.2915	0.1954	2	chr10:23386003	N/A	0	N/A
CEBPA	up	796	PXK	0.4831	0.1955	2	chr3:58321174	0.1955	2	chr3:58321174
CEBPA	up	797	ITSN2	0.4058	0.1956	2	chr2:24469494	0.1956	2	chr2:24469494
CEBPA	up	798	USP33	0.6023	0.1959	2	chr1:78223123	0.1959	2	chr1:78223123
CEBPA	up	799	SMYD2	0.5225	0.1959	6	chr1:214455417	N/A	0	N/A
CEBPA	up	800	LOC643802	0.5923	0.1959	2	chr16:53404005	0.1959	2	chr16:53404005
CEBPA	up	801	APOB	1.1195	0.196	9	chr2:21265059,chr2:21266992	0.1966	2	chr2:21265059
CEBPA	up	802	KLF6	0.5332	0.1961	2	chr10:3826187	0.1961	2	chr10:3826187
CEBPA	up	803	PSEN1	0.5368	0.1963	3	chr14:73603639	N/A	0	N/A
CEBPA	up	804	LOC101929767	0.5325	0.1963	5	chr17:41322363	N/A	0	N/A
CEBPA	up	805	HGSNAT	0.219	0.1966	9	chr8:42996742	N/A	0	N/A
CEBPA	up	806	CHD2	0.3073	0.1966	8	chr15:93444224,chr15:93443901	N/A	0	N/A
CEBPA	up	807	LSM12	0.3164	0.1966	5	chr17:42144054	N/A	0	N/A
CEBPA	up	808	ADM	0.1807	0.197	3	chr11:10325754	N/A	0	N/A
CEBPA	up	809	TTN-AS1	0.2446	0.197	2	chr2:179394978	0.197	2	chr2:179394978
CEBPA	up	810	SLC15A3	0.181	0.197	2	chr11:60720136	N/A	0	N/A
CEBPA	up	811	TIGD7	0.2606	0.197	2	chr16:3354453	0.197	2	chr16:3354453
CEBPA	up	812	COX17P1	0.2452	0.197	2	chr13:47063991	0.197	2	chr13:47063991
CEBPA	up	813	DOCK2	0.2801	0.1972	2	chr5:169411138	0.1972	2	chr5:169411138
CEBPA	up	814	MBIP	0.2961	0.1972	2	chr14:36791084	0.1972	2	chr14:36791084
CEBPA	up	815	PLOD2	0.2866	0.1972	2	chr3:145881637	0.1972	2	chr3:145881637
CEBPA	up	816	FBP1	0.6842	0.1972	4	chr9:97405600,chr9:97402159	N/A	0	N/A
CEBPA	up	817	SNX21	0.2421	0.1973	5	chr20:44461956,chr20:44462108	0.1976	3	chr20:44462108
CEBPA	up	818	TRIB3	1.1235	0.1974	15	chr20:361199,chr20:361575	0.1974	2	chr20:361575
CEBPA	up	819	C19orf12	0.2073	0.1976	2	chr19:30199822	0.1976	2	chr19:30199822
CEBPA	up	820	PGD	0.6644	0.1983	3	chr1:10460859	0.1983	3	chr1:10460859
CEBPA	up	821	GAS7	0.289	0.1984	2	chr17:9937525	N/A	0	N/A
CEBPA	up	822	SLC25A27	0.5276	0.1985	5	chr6:46617046	N/A	0	N/A
CEBPA	up	823	C2CD2L	0.7211	0.1986	2	chr11:118977852	N/A	0	N/A
CEBPA	up	824	CEP97	0.7115	0.1986	2	chr3:101443262	N/A	0	N/A
CEBPA	up	825	CCDC18	0.3791	0.1988	11	chr1:93645287,chr1:93646017	0.1988	3	chr1:93645287
CEBPA	up	826	AP4S1	0.383	0.1988	3	chr14:31537516	0.1988	3	chr14:31537516
CEBPA	up	827	TRAM1	0.3045	0.1989	5	chr8:71522663	N/A	0	N/A
CEBPA	up	828	LINC01556	0.2882	0.1993	2	chr6:28912351	N/A	0	N/A
CEBPA	up	829	GCH1	0.8638	0.1994	2	chr14:55368912	0.1994	2	chr14:55368912
CEBPA	up	830	CDHR2	0.6643	0.1994	5	chr5:175974983	N/A	0	N/A
CEBPA	up	831	FEM1C	0.8086	0.1994	16	chr5:114882800,chr5:114880280	0.1994	2	chr5:114882800
CEBPA	up	832	TMEM169	0.7801	0.1994	2	chr2:216943548	0.1994	2	chr2:216943548
CEBPA	up	833	XDH	0.4671	0.1994	7	chr2:31636098,chr2:31607716	0.2437	2	chr2:31636098
CEBPA	up	834	FMNL1	0.3627	0.1995	2	chr17:43312460	0.1995	2	chr17:43312460
CEBPA	up	835	MAP1LC3B2	0.3303	0.1996	2	chr12:116997739	N/A	0	N/A
CEBPA	up	836	GALM	0.6886	0.1996	2	chr2:38894483	0.1996	2	chr2:38894483
CEBPA	up	837	MYDGF	0.3792	0.1998	3	chr19:4669745	N/A	0	N/A
CEBPA	up	838	SERPINB1	0.5177	0.2	5	chr6:2841586,chr6:2841833	0.2299	2	chr6:2841586
CEBPA	up	839	ACSM6	2.2894	0.2	2	chr10:96956525	0.2	2	chr10:96956525
CEBPA	up	840	BMPER	0.744	0.2002	3	chr7:34083925	0.2002	3	chr7:34083925
CEBPA	up	841	GUCY2C	0.7282	0.2002	2	chr12:14850593	0.2002	2	chr12:14850593
CEBPA	up	842	PRRT4	1.3064	0.2003	3	chr7:127998617	0.2003	3	chr7:127998617
CEBPA	up	843	LRRC17	1.0253	0.2003	2	chr7:102575973	0.2003	2	chr7:102575973
CEBPA	up	844	TMEM92-AS1	1.1499	0.2003	3	chr17:48367726	0.2003	3	chr17:48367726
CEBPA	up	845	XRN1	0.4665	0.2007	2	chr3:142166985	0.2007	2	chr3:142166985
CEBPA	up	846	KIF1B	0.3898	0.2007	3	chr1:10271675	0.2007	3	chr1:10271675
CEBPA	up	847	WBP2	0.596	0.2009	2	chr17:73851617	0.2009	2	chr17:73851617
CEBPA	up	848	DHRS7	0.351	0.201	5	chr14:60631390	N/A	0	N/A
CEBPA	up	849	C16orf87	0.353	0.201	3	chr16:46863926	N/A	0	N/A
CEBPA	up	850	BACH1	0.387	0.2015	4	chr21:30563542,chr21:30566849	0.2015	2	chr21:30563542
CEBPA	up	851	CDK17	0.4072	0.2017	2	chr12:96796517	N/A	0	N/A
CEBPA	up	852	CYTH1	0.3762	0.2017	8	chr17:76733573	N/A	0	N/A
CEBPA	up	853	TNPO1	0.402	0.2017	12	chr5:72113473,chr5:72143937	N/A	0	N/A
CEBPA	up	854	MLLT11	0.1929	0.2017	12	chr1:151032020	N/A	0	N/A
CEBPA	up	855	GALNT3	0.6547	0.2017	3	chr2:166651459	N/A	0	N/A
CEBPA	up	856	NABP1	0.2315	0.202	4	chr2:192544718	N/A	0	N/A
CEBPA	up	857	ITGA5	0.2056	0.2021	3	chr12:54805318	N/A	0	N/A
CEBPA	up	858	SNHG21	0.6979	0.2024	2	chr15:83420382	0.2024	2	chr15:83420382
CEBPA	up	859	DARS-AS1	0.7179	0.2024	2	chr2:136749191	0.2024	2	chr2:136749191
CEBPA	up	860	PNLDC1	0.8345	0.2024	3	chr6:160223174	0.2024	3	chr6:160223174
CEBPA	up	861	BBIP1	0.2777	0.2027	3	chr10:112676760	0.2027	3	chr10:112676760
CEBPA	up	862	PEX13	0.3772	0.2029	6	chr2:61243487,chr2:61245199	N/A	0	N/A
CEBPA	up	863	AMBRA1	0.3328	0.2031	5	chr11:46575913,chr11:46616012	0.2031	2	chr11:46616012
CEBPA	up	864	TICAM1	0.8018	0.2031	2	chr19:4832187	N/A	0	N/A
CEBPA	up	865	BMP6	1.608	0.2035	3	chr6:7721875	0.2035	3	chr6:7721875
CEBPA	up	866	PPP1R17	2.0406	0.2037	2	chr7:31728246	N/A	0	N/A
CEBPA	up	867	FKBP9	0.4257	0.2038	2	chr7:33016999	0.2038	2	chr7:33016999
CEBPA	up	868	DGKD	0.6098	0.2039	3	chr2:234316473	0.2039	3	chr2:234316473
CEBPA	up	869	SLIT3	0.5583	0.2039	2	chr5:168217184	0.2039	2	chr5:168217184
CEBPA	up	870	BBOF1	0.9388	0.204	5	chr14:74531743,chr14:74532848	N/A	0	N/A
CEBPA	up	871	S100P	1.6584	0.2042	28	chr4:6696485,chr4:6695507	N/A	0	N/A
CEBPA	up	872	PRUNE2	0.9176	0.2042	5	chr9:79303730,chr9:79306604	0.2042	3	chr9:79303730
CEBPA	up	873	PHIP	0.3375	0.2043	3	chr6:79788593	0.2043	3	chr6:79788593
CEBPA	up	874	LGALSL	0.3652	0.2043	3	chr2:64680513	N/A	0	N/A
CEBPA	up	875	MELTF	0.559	0.2044	16	chr3:196758481	N/A	0	N/A
CEBPA	up	876	CYTOR	0.2043	0.2044	2	chr2:87753685	N/A	0	N/A
CEBPA	up	877	MARF1	0.4385	0.2044	15	chr16:15685049,chr16:15736832	N/A	0	N/A
CEBPA	up	878	RPS6KC1	0.7749	0.2044	4	chr1:213222821	N/A	0	N/A
CEBPA	up	879	DNHD1	0.7604	0.2044	2	chr11:6584717	N/A	0	N/A
CEBPA	up	880	MFN1	0.53	0.2044	2	chr3:179093164	N/A	0	N/A
CEBPA	up	881	CA5B	0.2633	0.2044	2	chrX:15757919	0.2044	2	chrX:15757919
CEBPA	up	882	PANK1	0.2839	0.2048	8	chr10:91403656	N/A	0	N/A
CEBPA	up	883	PRICKLE2	0.9245	0.2048	3	chr3:64252160	0.2048	3	chr3:64252160
CEBPA	up	884	KIAA0355	0.4353	0.2049	2	chr19:34744530	0.2049	2	chr19:34744530
CEBPA	up	885	WAC	0.3651	0.205	8	chr10:28882039	N/A	0	N/A
CEBPA	up	886	NLGN1	0.3479	0.2053	3	chr3:173116207	0.2053	3	chr3:173116207
CEBPA	up	887	OFCC1	1.0147	0.2055	2	chr6:9934146	N/A	0	N/A
CEBPA	up	888	ZBTB43	0.5464	0.2058	3	chr9:129568743	0.2058	3	chr9:129568743
CEBPA	up	889	PDZD2	0.947	0.2059	2	chr5:32033302	0.2059	2	chr5:32033302
CEBPA	up	890	USP34	0.4151	0.2061	3	chr2:61698381	N/A	0	N/A
CEBPA	up	891	RPL7L1P8	0.2707	0.2061	3	chr3:182327761	N/A	0	N/A
CEBPA	up	892	CCSER1	0.5085	0.2064	6	chr4:91049837	N/A	0	N/A
CEBPA	up	893	SLC1A4	1.3705	0.2065	2	chr2:65216508	0.2065	2	chr2:65216508
CEBPA	up	894	EPHA2	0.3332	0.2066	4	chr1:16481291	N/A	0	N/A
CEBPA	up	895	CAPS2	0.2437	0.2066	3	chr12:75758895	0.2066	3	chr12:75758895
CEBPA	up	896	LRBA	0.3416	0.207	7	chr4:151223824	N/A	0	N/A
CEBPA	up	897	FBXW7	0.5547	0.207	2	chr4:153301525	0.207	2	chr4:153301525
CEBPA	up	898	CLDND1	0.4186	0.207	2	chr3:98232293	N/A	0	N/A
CEBPA	up	899	CLOCK	0.5768	0.2071	8	chr4:56411581,chr4:56411697	N/A	0	N/A
CEBPA	up	900	HSD17B12	0.564	0.2076	2	chr11:43855533	0.2076	2	chr11:43855533
CEBPA	up	901	ATF6	0.3337	0.2078	5	chr1:161735164	N/A	0	N/A
CEBPA	up	902	NBPF10	0.2301	0.2078	2	chr1:145293731	0.2078	2	chr1:145293731
CEBPA	up	903	GRAMD1C	0.8722	0.2079	8	chr3:113567112	N/A	0	N/A
CEBPA	up	904	IL1B	0.3172	0.2079	4	chr2:113597242,chr2:113594461	0.2435	2	chr2:113594461
CEBPA	up	905	KLHL15	0.9415	0.208	3	chrX:24044254	0.208	3	chrX:24044254
CEBPA	up	906	CRLS1	0.3567	0.2081	3	chr20:5989037	0.2081	3	chr20:5989037
CEBPA	up	907	SMG8	0.5038	0.2082	9	chr17:57286696	N/A	0	N/A
CEBPA	up	908	DUSP1	0.3344	0.2085	2	chr5:172199520	0.2085	2	chr5:172199520
CEBPA	up	909	FBN2	0.4211	0.2086	5	chr5:127676843,chr5:127873519	0.2086	2	chr5:127676843
CEBPA	up	910	MAP3K7	0.4273	0.2087	4	chr6:91247887,chr6:91246872	N/A	0	N/A
CEBPA	up	911	NDST2	0.4218	0.2087	2	chr10:75570363	N/A	0	N/A
CEBPA	up	912	MSRB1	0.6901	0.2088	2	chr16:1990863	N/A	0	N/A
CEBPA	up	913	TRIM9	0.9861	0.2089	2	chr14:51565008	0.2089	2	chr14:51565008
CEBPA	up	914	DNM2	0.2285	0.209	12	chr19:10898004,chr19:10870337	N/A	0	N/A
CEBPA	up	915	RUFY3	0.2551	0.209	8	chr4:71569521	N/A	0	N/A
CEBPA	up	916	PCF11	0.5489	0.2091	2	chr11:82868014	0.2091	2	chr11:82868014
CEBPA	up	917	SULF1	0.5781	0.2091	3	chr8:70476008	0.2091	3	chr8:70476008
CEBPA	up	918	LIN54	0.6797	0.2092	4	chr4:83930815,chr4:83932076	0.2092	2	chr4:83930815
CEBPA	up	919	COL4A1	0.2705	0.2092	2	chr13:110813974	N/A	0	N/A
CEBPA	up	920	EP300	0.2945	0.2093	6	chr22:41487748	N/A	0	N/A
CEBPA	up	921	ACVR1B	0.3016	0.2093	11	chr12:52348884	N/A	0	N/A
CEBPA	up	922	PHC2	0.5442	0.2095	2	chr1:33899550	0.2095	2	chr1:33899550
CEBPA	up	923	NFE4	1.7791	0.2095	2	chr7:102619013	N/A	0	N/A
CEBPA	up	924	FER1L6	1.6307	0.2095	5	chr8:124870877	N/A	0	N/A
CEBPA	up	925	DLEU2	0.2512	0.2096	7	chr13:50698466,chr13:50699629	N/A	0	N/A
CEBPA	up	926	ARHGAP21	0.2586	0.2096	4	chr10:25009268	N/A	0	N/A
CEBPA	up	927	SERPINB9P1	0.3891	0.2097	9	chr6:2877880,chr6:2877003	0.2605	3	chr6:2877003
CEBPA	up	928	NPC1	0.6749	0.2097	3	chr18:21108827	0.2097	3	chr18:21108827
CEBPA	up	929	LINC02384	0.2601	0.2097	6	chr12:68773150,chr12:68845720	0.2097	6	chr12:68773150,chr12:68845720
CEBPA	up	930	PRR13	0.3128	0.21	3	chr12:53835045	0.21	3	chr12:53835045
CEBPA	up	931	LYRM1	0.5571	0.2102	10	chr16:20908831,chr16:20911830	0.2102	2	chr16:20911830
CEBPA	up	932	RAPH1	1.4526	0.2102	2	chr2:204416721	N/A	0	N/A
CEBPA	up	933	ATXN1L	0.2321	0.2104	4	chr16:71879829	N/A	0	N/A
CEBPA	up	934	TRIM38	0.4337	0.2105	8	chr6:25963807	N/A	0	N/A
CEBPA	up	935	CAMSAP2	0.6079	0.2108	2	chr1:200709268	N/A	0	N/A
CEBPA	up	936	TRPC4AP	0.1858	0.2109	2	chr20:33681364	0.2109	2	chr20:33681364
CEBPA	up	937	ZNF438	0.1843	0.2109	2	chr10:31289959	0.2109	2	chr10:31289959
CEBPA	up	938	TAB2	0.2284	0.2111	2	chr6:149640330	N/A	0	N/A
CEBPA	up	939	RHEB	0.2534	0.2111	2	chr7:151170095	N/A	0	N/A
CEBPA	up	940	CRYBG1	0.7703	0.2112	3	chr6:106989007	0.2112	3	chr6:106989007
CEBPA	up	941	ID2-AS1	0.2185	0.2112	2	chr2:8821426	N/A	0	N/A
CEBPA	up	942	AVPI1	0.8115	0.2112	2	chr10:99444956	0.2112	2	chr10:99444956
CEBPA	up	943	ATP9A	0.8887	0.2112	3	chr20:50380930	0.2112	3	chr20:50380930
CEBPA	up	944	GPR18	0.8619	0.2112	2	chr13:99909132	0.2112	2	chr13:99909132
CEBPA	up	945	NR3C1	0.6074	0.2115	5	chr5:142784835,chr5:142784294	0.2115	2	chr5:142784294
CEBPA	up	946	ENC1	0.27	0.2115	7	chr5:73936529	N/A	0	N/A
CEBPA	up	947	SMC5	0.2769	0.2116	12	chr9:72937208	N/A	0	N/A
CEBPA	up	948	DEGS1	0.6849	0.2119	6	chr1:224370280	N/A	0	N/A
CEBPA	up	949	PI4K2A	0.5545	0.2119	4	chr10:99401197,chr10:99400235	0.2119	2	chr10:99400235
CEBPA	up	950	NPY1R	0.8717	0.2119	5	chr4:164252602	N/A	0	N/A
CEBPA	up	951	GFPT1	0.3632	0.2121	3	chr2:69612775	N/A	0	N/A
CEBPA	up	952	ADD3	0.2153	0.2122	6	chr10:111837800,chr10:111836770	0.2122	3	chr10:111836770
CEBPA	up	953	OAT	0.3921	0.2123	2	chr10:126090891	0.2123	2	chr10:126090891
CEBPA	up	954	KDM2A	0.3611	0.2123	2	chr11:66888714	N/A	0	N/A
CEBPA	up	955	PLCB1	0.5534	0.2123	3	chr20:8716534	0.2123	3	chr20:8716534
CEBPA	up	956	LCP2	0.6621	0.2124	2	chr5:169723163	0.2124	2	chr5:169723163
CEBPA	up	957	TPD52L1	0.7916	0.2126	2	chr6:125436135	0.2126	2	chr6:125436135
CEBPA	up	958	PDLIM3	0.4658	0.2126	5	chr4:186425902	N/A	0	N/A
CEBPA	up	959	PLEKHG3	0.2452	0.2126	6	chr14:65183569	N/A	0	N/A
CEBPA	up	960	NCR3LG1	1.0363	0.2127	2	chr11:17373461	0.2127	2	chr11:17373461
CEBPA	up	961	ACTN1	0.2116	0.2129	10	chr14:69449583	N/A	0	N/A
CEBPA	up	962	DNM1L	0.2144	0.2129	2	chr12:32830937	N/A	0	N/A
CEBPA	up	963	PANX1	0.1786	0.213	2	chr11:93864040	N/A	0	N/A
CEBPA	up	964	FNBP4	0.3693	0.213	22	chr11:47747149,chr11:47789118	0.213	4	chr11:47747149
CEBPA	up	965	MALT1	0.6013	0.213	5	chr18:56337336	N/A	0	N/A
CEBPA	up	966	GGNBP2	0.5224	0.213	2	chr17:34901749	0.213	2	chr17:34901749
CEBPA	up	967	SPON1-AS1	0.6019	0.2132	2	chr11:14279997	0.2132	2	chr11:14279997
CEBPA	up	968	TACC1	0.2701	0.2132	2	chr8:38704580	N/A	0	N/A
CEBPA	up	969	CRYBG3	0.5967	0.2132	2	chr3:97637018	0.2132	2	chr3:97637018
CEBPA	up	970	PRKN	0.977	0.2136	2	chr6:163148935	0.2136	2	chr6:163148935
CEBPA	up	971	PDGFC	0.8359	0.2137	2	chr4:157791503	0.2137	2	chr4:157791503
CEBPA	up	972	AKAP13	0.2384	0.2138	3	chr15:86133336	N/A	0	N/A
CEBPA	up	973	RUSC2	0.5356	0.2139	11	chr9:35489359,chr9:35538887	0.2139	2	chr9:35538887
CEBPA	up	974	RPS6KB1	0.2877	0.2139	2	chr17:58008326	0.2139	2	chr17:58008326
CEBPA	up	975	ME1	1.0203	0.2139	6	chr6:84139706	N/A	0	N/A
CEBPA	up	976	DENND1A	0.3859	0.214	2	chr9:126690353	0.214	2	chr9:126690353
CEBPA	up	977	ITPRIP	0.5936	0.2141	5	chr10:106090297,chr10:106089085	0.2141	5	chr10:106090297,chr10:106089085
CEBPA	up	978	FCER1G	0.5595	0.2141	3	chr1:161186864	0.2141	3	chr1:161186864
CEBPA	up	979	EMB	0.7879	0.2143	2	chr5:49734110	0.2143	2	chr5:49734110
CEBPA	up	980	HBEGF	0.97	0.2144	5	chr5:139701705,chr5:139726486	N/A	0	N/A
CEBPA	up	981	MRPL48	0.3731	0.2145	3	chr11:73495502	N/A	0	N/A
CEBPA	up	982	XBP1	0.5884	0.2145	4	chr22:29195436	0.2145	4	chr22:29195436
CEBPA	up	983	CCDC39	0.4851	0.2145	2	chr3:180324999	0.2145	2	chr3:180324999
CEBPA	up	984	SGPP1	0.5319	0.2153	2	chr14:64195097	0.2153	2	chr14:64195097
CEBPA	up	985	RAB21	0.6532	0.2154	5	chr12:72146801	N/A	0	N/A
CEBPA	up	986	SNAI2	0.3947	0.2154	3	chr8:49831852	N/A	0	N/A
CEBPA	up	987	SPTAN1	0.8012	0.2155	2	chr9:131311866	0.2155	2	chr9:131311866
CEBPA	up	988	IWS1	0.3502	0.2156	16	chr2:128284935,chr2:128284540	N/A	0	N/A
CEBPA	up	989	MBNL2	1.5354	0.2158	6	chr13:97876090	N/A	0	N/A
CEBPA	up	990	PTGS2	1.713	0.2158	22	chr1:186651130,chr1:186649662	N/A	0	N/A
CEBPA	up	991	SBF2	0.2785	0.2159	5	chr11:9813415,chr11:10315779	0.2159	2	chr11:9813415
CEBPA	up	992	FBXO8	0.4129	0.2159	5	chr4:175204291	N/A	0	N/A
CEBPA	up	993	KRT6B	1.9174	0.2159	3	chr12:52842270	0.2159	3	chr12:52842270
CEBPA	up	994	SEMA6D	0.6075	0.2161	2	chr15:48008145	0.2161	2	chr15:48008145
CEBPA	up	995	FBXL21	0.7897	0.2165	3	chr5:135288471	0.2165	3	chr5:135288471
CEBPA	up	996	UBXN11	0.2003	0.2168	2	chr1:26633545	0.2168	2	chr1:26633545
CEBPA	up	997	ADGRG6	0.4117	0.2169	4	chr6:142623627	N/A	0	N/A
CEBPA	up	998	CPNE4	0.3523	0.2173	4	chr3:131757228	N/A	0	N/A
CEBPA	up	999	HVCN1	0.541	0.2174	2	chr12:111143314	N/A	0	N/A
CEBPA	up	1000	ODF3B	0.5805	0.2174	11	chr22:50978168	N/A	0	N/A
CEBPA	up	1001	TRPM6	0.8161	0.2176	2	chr9:77502042	0.2176	2	chr9:77502042
CEBPA	up	1002	DGUOK-AS1	0.5919	0.2178	11	chr2:74207035	N/A	0	N/A
CEBPA	up	1003	KANSL1	0.2653	0.218	2	chr17:44269038	0.218	2	chr17:44269038
CEBPA	up	1004	CITED4	0.6172	0.2181	3	chr1:41326519	0.2181	3	chr1:41326519
CEBPA	up	1005	AGFG2	0.4891	0.2182	5	chr7:100137894	N/A	0	N/A
CEBPA	up	1006	BAIAP2	0.6715	0.2183	3	chr17:79008769	N/A	0	N/A
CEBPA	up	1007	TMEM170B	0.8063	0.2183	2	chr6:11537750	N/A	0	N/A
CEBPA	up	1008	CKMT1A	0.7671	0.2184	2	chr15:43986786	0.2184	2	chr15:43986786
CEBPA	up	1009	DCLK2	0.9135	0.2184	2	chr4:151002344	0.2184	2	chr4:151002344
CEBPA	up	1010	NRG1	0.7375	0.2184	2	chr8:32549208	0.2184	2	chr8:32549208
CEBPA	up	1011	CFAP221	0.9023	0.2184	2	chr2:120397152	0.2184	2	chr2:120397152
CEBPA	up	1012	ABCA5	0.8102	0.2184	2	chr17:67296636	0.2184	2	chr17:67296636
CEBPA	up	1013	AMY2B	0.1916	0.2185	2	chr1:104104713	0.2185	2	chr1:104104713
CEBPA	up	1014	C5AR1	1.0406	0.219	3	chr19:47814310	0.219	3	chr19:47814310
CEBPA	up	1015	POPDC3	0.9685	0.219	2	chr6:105609494	0.219	2	chr6:105609494
CEBPA	up	1016	NCEH1	0.6832	0.2192	2	chr3:172428618	0.2192	2	chr3:172428618
CEBPA	up	1017	LIFR-AS1	0.2208	0.2193	2	chr5:38559686	N/A	0	N/A
CEBPA	up	1018	AKAP9	0.1976	0.2194	2	chr7:91685877	N/A	0	N/A
CEBPA	up	1019	DHX15	0.2016	0.2194	2	chr4:24535296	N/A	0	N/A
CEBPA	up	1020	ACSL3	0.5629	0.2196	4	chr2:223728157	0.2196	4	chr2:223728157
CEBPA	up	1021	ARL5B	0.479	0.2196	2	chr10:18949154	N/A	0	N/A
CEBPA	up	1022	PTTG1IP	0.2015	0.2198	2	chr21:46292433	N/A	0	N/A
CEBPA	up	1023	CEP112	0.6784	0.2198	5	chr17:63809606,chr17:63822776	0.2484	2	chr17:63809606
CEBPA	up	1024	ERV3-1	1.3211	0.2198	2	chr7:64460022	0.2198	2	chr7:64460022
CEBPA	up	1025	LATS2	0.3454	0.22	8	chr13:21634542	N/A	0	N/A
CEBPA	up	1026	UBQLN1	0.3158	0.22	2	chr9:86323480	0.22	2	chr9:86323480
CEBPA	up	1027	PHLDA1	0.3969	0.2203	2	chr12:76426662	N/A	0	N/A
CEBPA	up	1028	GSTO1	0.4035	0.2203	2	chr10:106015644	N/A	0	N/A
CEBPA	up	1029	SLC3A2	0.1926	0.2204	7	chr11:62649120	N/A	0	N/A
CEBPA	up	1030	KIAA2026	0.5005	0.2205	6	chr9:6008709	N/A	0	N/A
CEBPA	up	1031	PPP1R15B	0.2013	0.2206	6	chr1:204381251	N/A	0	N/A
CEBPA	up	1032	PPP1R12A	0.3799	0.2207	2	chr12:80330315	0.2207	2	chr12:80330315
CEBPA	up	1033	LIMS1	0.4529	0.221	4	chr2:109151880,chr2:109204721	0.221	4	chr2:109151880,chr2:109204721
CEBPA	up	1034	FEZ2	0.2264	0.2211	2	chr2:36803963	0.2211	2	chr2:36803963
CEBPA	up	1035	CSTF3	0.3671	0.2212	2	chr11:33107809	0.2212	2	chr11:33107809
CEBPA	up	1036	BZW1	0.2454	0.2214	2	chr2:201679882	0.2214	2	chr2:201679882
CEBPA	up	1037	CTNNA1	0.3146	0.2219	2	chr5:138163832	0.2219	2	chr5:138163832
CEBPA	up	1038	SLC37A3	0.3248	0.2219	2	chr7:140102184	0.2219	2	chr7:140102184
CEBPA	up	1039	ARHGEF7	0.4005	0.2221	14	chr13:111857122,chr13:111857222	N/A	0	N/A
CEBPA	up	1040	CALCB	0.3389	0.2221	2	chr11:15094997	N/A	0	N/A
CEBPA	up	1041	GRAMD2B	0.3882	0.2221	7	chr5:125758785	N/A	0	N/A
CEBPA	up	1042	SLC2A14	0.4033	0.2221	2	chr12:8043836	0.2221	2	chr12:8043836
CEBPA	up	1043	RAB29	0.3576	0.2221	3	chr1:205744989	0.2221	3	chr1:205744989
CEBPA	up	1044	ITGA9	0.5125	0.2221	3	chr3:37822769	0.2221	3	chr3:37822769
CEBPA	up	1045	ZBTB18	0.35	0.2222	2	chr1:244216430	0.2222	2	chr1:244216430
CEBPA	up	1046	ETF1	0.3656	0.2222	24	chr5:137878972	N/A	0	N/A
CEBPA	up	1047	UBASH3B	0.3944	0.2223	3	chr11:122585384	N/A	0	N/A
CEBPA	up	1048	PATJ	0.4464	0.2224	2	chr1:62370308	0.2224	2	chr1:62370308
CEBPA	up	1049	SLC22A5	0.3297	0.2225	5	chr5:131700211	N/A	0	N/A
CEBPA	up	1050	SETD7	0.4956	0.2226	2	chr4:140476950	0.2226	2	chr4:140476950
CEBPA	up	1051	NUP88	0.7416	0.2228	2	chr17:5317210	N/A	0	N/A
CEBPA	up	1052	CXCR2	0.7986	0.2228	2	chr2:218993980	N/A	0	N/A
CEBPA	up	1053	METTL9	0.4593	0.2229	2	chr16:21662099	0.2229	2	chr16:21662099
CEBPA	up	1054	TLN2	0.4686	0.22299	11	chr15:63074447,chr15:63050682	0.2416	3	chr15:63074447
CEBPA	up	1055	ZNF487	0.6827	0.223	2	chr10:43933195	0.223	2	chr10:43933195
CEBPA	up	1056	RBPMS-AS1	0.4642	0.223	5	chr8:30242880	N/A	0	N/A
CEBPA	up	1057	DKK1	0.646	0.2232	4	chr10:54078982	N/A	0	N/A
CEBPA	up	1058	MDM1	0.2069	0.2233	3	chr12:68720732	0.2233	3	chr12:68720732
CEBPA	up	1059	CLGN	0.7073	0.2233	5	chr4:141346398,chr4:141349232	0.2233	2	chr4:141349232
CEBPA	up	1060	NRBF2P2	0.6274	0.2233	3	chr3:46065797	0.2233	3	chr3:46065797
CEBPA	up	1061	LTBR	0.5012	0.2234	2	chr12:6493251	0.2234	2	chr12:6493251
CEBPA	up	1062	MFSD6	0.5423	0.2236	3	chr2:191270037	N/A	0	N/A
CEBPA	up	1063	KCNE3	0.5263	0.2236	2	chr11:74180203	N/A	0	N/A
CEBPA	up	1064	WDFY3	0.5341	0.2236	11	chr4:85674679,chr4:85888004	N/A	0	N/A
CEBPA	up	1065	SEPT3	0.6525	0.2236	3	chr22:42379682	0.2236	3	chr22:42379682
CEBPA	up	1066	TBC1D9	0.7064	0.2238	6	chr4:141678260	N/A	0	N/A
CEBPA	up	1067	TM6SF1	0.2808	0.224	3	chr15:83777434	N/A	0	N/A
CEBPA	up	1068	IL1A	0.3103	0.224	2	chr2:113545504	N/A	0	N/A
CEBPA	up	1069	EXOC6B	0.2989	0.2241	4	chr2:73056307,chr2:73053186	N/A	0	N/A
CEBPA	up	1070	EYA2	1.1298	0.2242	2	chr20:45603893	0.2242	2	chr20:45603893
CEBPA	up	1071	DTNB	0.2631	0.2245	2	chr2:25599952	N/A	0	N/A
CEBPA	up	1072	RALGAPA1	0.2534	0.2247	2	chr14:36041611	0.2247	2	chr14:36041611
CEBPA	up	1073	HHEX	0.4974	0.225	5	chr10:94453108	N/A	0	N/A
CEBPA	up	1074	ORAI2	0.509	0.225	2	chr7:102071506	N/A	0	N/A
CEBPA	up	1075	SPOPL	0.4982	0.225	2	chr2:139322739	N/A	0	N/A
CEBPA	up	1076	DENND6A	0.3376	0.225	4	chr3:57678106	N/A	0	N/A
CEBPA	up	1077	DLC1	0.4862	0.2252	4	chr8:13133191	0.2252	4	chr8:13133191
CEBPA	up	1078	CNKSR3	0.4782	0.2253	2	chr6:154753971	N/A	0	N/A
CEBPA	up	1079	METTL25	0.482	0.2253	7	chr12:82751318,chr12:82752302	N/A	0	N/A
CEBPA	up	1080	PTK2	0.1856	0.2255	4	chr8:142012410	N/A	0	N/A
CEBPA	up	1081	TRAPPC11	0.2306	0.2256	2	chr4:184580707	N/A	0	N/A
CEBPA	up	1082	RAB20	0.3578	0.2258	9	chr13:111214464	N/A	0	N/A
CEBPA	up	1083	RAB3IP	0.1918	0.226	5	chr12:70133546	N/A	0	N/A
CEBPA	up	1084	PTPRE	1.1437	0.2261	6	chr10:129849326	N/A	0	N/A
CEBPA	up	1085	SMARCD3	0.4974	0.2261	3	chr7:150969220	0.2261	3	chr7:150969220
CEBPA	up	1086	PRMT5	0.2432	0.2262	2	chr14:23398711	N/A	0	N/A
CEBPA	up	1087	ZSCAN5B	0.5634	0.2262	2	chr19:56702822	0.2262	2	chr19:56702822
CEBPA	up	1088	PKM	0.3357	0.2263	2	chr15:72520980	N/A	0	N/A
CEBPA	up	1089	AKT3	0.3879	0.2263	2	chr1:243897613	0.2263	2	chr1:243897613
CEBPA	up	1090	STT3B	0.2289	0.2265	4	chr3:31573441	N/A	0	N/A
CEBPA	up	1091	B3GNT2	0.6978	0.2265	2	chr2:62443946	0.2265	2	chr2:62443946
CEBPA	up	1092	UNC50	0.2694	0.2267	3	chr2:99224397	N/A	0	N/A
CEBPA	up	1093	TNFRSF10B	0.5243	0.2268	22	chr8:22932285,chr8:22926484	N/A	0	N/A
CEBPA	up	1094	ARPC1B	0.3825	0.2268	5	chr7:98973874	N/A	0	N/A
CEBPA	up	1095	HIST1H2AD	0.4774	0.2268	2	chr6:26199456	N/A	0	N/A
CEBPA	up	1096	LTA4H	0.225	0.2268	5	chr12:96431361,chr12:96408926	0.2268	2	chr12:96408926
CEBPA	up	1097	AKR1B1P7	0.4243	0.227	2	chr19:33853167	0.227	2	chr19:33853167
CEBPA	up	1098	GCC2	0.2657	0.2272	2	chr2:109108936	0.2272	2	chr2:109108936
CEBPA	up	1099	NQO1	0.5371	0.2273	3	chr16:69759216	0.2273	3	chr16:69759216
CEBPA	up	1100	INPP4B	0.8397	0.2275	6	chr4:143394892	N/A	0	N/A
CEBPA	up	1101	HMCN1	1.0404	0.2275	2	chr1:186113965	0.2275	2	chr1:186113965
CEBPA	up	1102	KLF2	1.0399	0.2275	3	chr19:16439396	0.2275	3	chr19:16439396
CEBPA	up	1103	GJB2	1.0441	0.2275	2	chr13:20762971	0.2275	2	chr13:20762971
CEBPA	up	1104	TYMP	1.1291	0.2276	14	chr22:50969033,chr22:50968784	0.2276	2	chr22:50968784
CEBPA	up	1105	PDZRN3	0.3288	0.2276	3	chr3:73663722	0.2276	3	chr3:73663722
CEBPA	up	1106	AGO3	0.5094	0.2278	2	chr1:36397905	0.2278	2	chr1:36397905
CEBPA	up	1107	ERN1	0.902	0.2279	3	chr17:62152232	0.2279	3	chr17:62152232
CEBPA	up	1108	IL10RB	0.1814	0.228	2	chr21:34638129	N/A	0	N/A
CEBPA	up	1109	LRRC28	0.3428	0.2281	2	chr15:99901936	N/A	0	N/A
CEBPA	up	1110	MTHFD2L	0.2345	0.2281	11	chr4:74974990,chr4:74988873	0.2281	3	chr4:74988873
CEBPA	up	1111	C19orf47	0.5787	0.2281	2	chr19:40855136	N/A	0	N/A
CEBPA	up	1112	CD1D	0.2688	0.2282	2	chr1:158150639	N/A	0	N/A
CEBPA	up	1113	CREM	0.5555	0.2282	2	chr10:35424117	0.2282	2	chr10:35424117
CEBPA	up	1114	ATAD2	0.6198	0.2282	9	chr8:124408018,chr8:124408434	N/A	0	N/A
CEBPA	up	1115	TDRD9	0.8947	0.2282	2	chr14:104397959	N/A	0	N/A
CEBPA	up	1116	HCG11	0.4918	0.2285	2	chr6:26521503	N/A	0	N/A
CEBPA	up	1117	DNAJC16	0.2122	0.2285	2	chr1:15851495	N/A	0	N/A
CEBPA	up	1118	ALCAM	0.5266	0.2285	5	chr3:105086867	N/A	0	N/A
CEBPA	up	1119	YTHDF3-AS1	1.0323	0.2287	2	chr8:64078492	0.2287	2	chr8:64078492
CEBPA	up	1120	SECISBP2L	0.3187	0.2287	2	chr15:49303407	0.2287	2	chr15:49303407
CEBPA	up	1121	CRYBA1	1.0512	0.2287	2	chr17:27582403	0.2287	2	chr17:27582403
CEBPA	up	1122	SYT11	0.4688	0.2288	2	chr1:155828776	0.2288	2	chr1:155828776
CEBPA	up	1123	CRISP3	0.3623	0.2288	2	chr6:49712182	N/A	0	N/A
CEBPA	up	1124	SEC23A	0.4815	0.2288	2	chr14:39572465	0.2288	2	chr14:39572465
CEBPA	up	1125	S100A14	0.5523	0.2289	9	chr1:153588913	N/A	0	N/A
CEBPA	up	1126	SESN1	0.3094	0.229	2	chr6:109323444	0.229	2	chr6:109323444
CEBPA	up	1127	LIN37	0.2206	0.229	9	chr19:36239170	N/A	0	N/A
CEBPA	up	1128	RASGEF1B	0.5462	0.2291	10	chr4:82964349,chr4:82965616	0.2291	2	chr4:82964349
CEBPA	up	1129	ADRB2	1.5339	0.2291	2	chr5:148203660	N/A	0	N/A
CEBPA	up	1130	MNDA	0.6486	0.2291	2	chr1:158803165	0.2291	2	chr1:158803165
CEBPA	up	1131	ABHD3	0.5458	0.2295	7	chr18:19279687,chr18:19244070	N/A	0	N/A
CEBPA	up	1132	ASAP1	0.3042	0.2295	2	chr8:131218797	0.2295	2	chr8:131218797
CEBPA	up	1133	FRYL	0.388	0.2296	6	chr4:48780579	N/A	0	N/A
CEBPA	up	1134	ATF7	0.5078	0.2299	3	chr12:54018970	0.2299	3	chr12:54018970
CEBPA	up	1135	RDH10	0.5393	0.2299	2	chr8:74233679	0.2299	2	chr8:74233679
CEBPA	up	1136	FLNB	0.5046	0.2302	11	chr3:57991613,chr3:57993697	N/A	0	N/A
CEBPA	up	1137	ARPC5L	0.2801	0.2302	3	chr9:127632642	N/A	0	N/A
CEBPA	up	1138	HM13	0.3132	0.2303	4	chr20:30141238	N/A	0	N/A
CEBPA	up	1139	ZFHX4	0.3945	0.2303	5	chr8:77584253,chr8:77690903	0.2409	2	chr8:77584253
CEBPA	up	1140	RPL32P9	0.3931	0.2305	4	chr3:149867710,chr3:149868542	0.2305	2	chr3:149868542
CEBPA	up	1141	SREK1	0.478	0.2305	2	chr5:65440031	0.2305	2	chr5:65440031
CEBPA	up	1142	ATXN7	0.3411	0.2305	6	chr3:63962468,chr3:63953547	0.2305	3	chr3:63953547
CEBPA	up	1143	CALHM5	0.4088	0.2305	2	chr6:116832754	0.2305	2	chr6:116832754
CEBPA	up	1144	RASEF	0.3725	0.2306	2	chr9:85676951	N/A	0	N/A
CEBPA	up	1145	CAPS	0.6587	0.2308	3	chr19:5914140	N/A	0	N/A
CEBPA	up	1146	CXCL14	0.7302	0.2308	3	chr5:134914793	N/A	0	N/A
CEBPA	up	1147	RAB13	0.4005	0.2309	3	chr1:153957826	0.2309	3	chr1:153957826
CEBPA	up	1148	CXCL1	0.4769	0.2309	2	chr4:74736725	0.2309	2	chr4:74736725
CEBPA	up	1149	CCDC92	1.7575	0.2311	6	chr12:124427745,chr12:124457540	N/A	0	N/A
CEBPA	up	1150	CD46	0.2513	0.2315	3	chr1:207924669	N/A	0	N/A
CEBPA	up	1151	APPL1	0.2469	0.2315	2	chr3:57263349	N/A	0	N/A
CEBPA	up	1152	KMT5A	0.2369	0.2316	9	chr12:123872521,chr12:123868517	N/A	0	N/A
CEBPA	up	1153	CDC42SE2	0.2697	0.2316	6	chr5:130601203	N/A	0	N/A
CEBPA	up	1154	ERCC3	0.2534	0.2316	2	chr2:128052840	N/A	0	N/A
CEBPA	up	1155	ZBTB24	0.1907	0.2319	2	chr6:109803871	N/A	0	N/A
CEBPA	up	1156	YME1L1	0.5303	0.2322	2	chr10:27442468	0.2322	2	chr10:27442468
CEBPA	up	1157	ATF7IP2	0.4223	0.2322	5	chr16:10402492,chr16:10479876	N/A	0	N/A
CEBPA	up	1158	DLX1	0.4736	0.2325	2	chr2:172950179	0.2325	2	chr2:172950179
CEBPA	up	1159	SOX5	0.8144	0.2325	7	chr12:24000986	N/A	0	N/A
CEBPA	up	1160	NECAP1	0.476	0.2325	2	chr12:8234795	0.2325	2	chr12:8234795
CEBPA	up	1161	KIAA1217	0.9866	0.2325	2	chr10:24754917	N/A	0	N/A
CEBPA	up	1162	SUPT7L	0.2583	0.2325	4	chr2:27887841	N/A	0	N/A
CEBPA	up	1163	PPIB	0.2498	0.2326	2	chr15:64456358	N/A	0	N/A
CEBPA	up	1164	KIZ	0.2386	0.2327	2	chr20:21206410	0.2327	2	chr20:21206410
CEBPA	up	1165	RIPOR2	0.5203	0.2328	4	chr6:24933611,chr6:24936199	0.2328	2	chr6:24933611
CEBPA	up	1166	TXNDC9	0.2053	0.2328	11	chr2:99952663	N/A	0	N/A
CEBPA	up	1167	NDUFAF2	0.3344	0.2328	3	chr5:60344608	N/A	0	N/A
CEBPA	up	1168	NRBF2P3	0.6642	0.2328	4	chr1:111393457	N/A	0	N/A
CEBPA	up	1169	ARNTL2	0.4855	0.233	6	chr12:27484212	N/A	0	N/A
CEBPA	up	1170	MYH4	0.6862	0.2331	2	chr17:10375395	N/A	0	N/A
CEBPA	up	1171	USP47	0.6529	0.2332	2	chr11:11966058	0.2332	2	chr11:11966058
CEBPA	up	1172	CCNK	0.4647	0.2332	2	chr14:99947422	0.2332	2	chr14:99947422
CEBPA	up	1173	ANKRD10	0.6012	0.2332	2	chr13:111565829	0.2332	2	chr13:111565829
CEBPA	up	1174	BEST1	0.3787	0.2333	13	chr11:61731349,chr11:61717220	0.2333	2	chr11:61731349
CEBPA	up	1175	AP1AR	0.3404	0.2333	3	chr4:113152488	N/A	0	N/A
CEBPA	up	1176	ME2	0.5379	0.2333	3	chr18:48404721	0.2333	3	chr18:48404721
CEBPA	up	1177	ASNSD1	0.2088	0.2334	8	chr2:190526019	N/A	0	N/A
CEBPA	up	1178	SEC62	0.2592	0.2336	3	chr3:169684322	N/A	0	N/A
CEBPA	up	1179	ALDH1A1	0.4014	0.2337	2	chr9:75569848	0.2337	2	chr9:75569848
CEBPA	up	1180	H6PD	0.4274	0.2337	3	chr1:9293588	0.2337	3	chr1:9293588
CEBPA	up	1181	P2RX4	0.3638	0.2337	4	chr12:121652390	N/A	0	N/A
CEBPA	up	1182	CPAMD8	0.3675	0.2338	4	chr19:17133160	N/A	0	N/A
CEBPA	up	1183	FAM129A	0.4033	0.2338	2	chr1:184942927	0.2338	2	chr1:184942927
CEBPA	up	1184	MLC1	0.8006	0.2339	5	chr22:50525110,chr22:50523745	0.2339	2	chr22:50525110
CEBPA	up	1185	TGFBR2	0.186	0.2339	4	chr3:30638962	N/A	0	N/A
CEBPA	up	1186	MVB12B	0.4205	0.2342	5	chr9:129183350,chr9:129097329	0.2342	3	chr9:129097329
CEBPA	up	1187	STAU2	0.7833	0.2344	14	chr8:74659914,chr8:74659522	N/A	0	N/A
CEBPA	up	1188	GNG5	0.4052	0.2344	4	chr1:84971200	N/A	0	N/A
CEBPA	up	1189	ISL2	0.2802	0.2347	6	chr15:76629132	N/A	0	N/A
CEBPA	up	1190	CNOT8	0.6182	0.2347	2	chr5:154239907	0.2347	2	chr5:154239907
CEBPA	up	1191	CTAGE8	0.7291	0.2348	2	chr7:143953373	N/A	0	N/A
CEBPA	up	1192	CALHM6	0.5405	0.2349	2	chr6:116784649	0.2349	2	chr6:116784649
CEBPA	up	1193	KLF3	0.3242	0.235	12	chr4:38668861	N/A	0	N/A
CEBPA	up	1194	LIMCH1	0.2911	0.235	3	chr4:41616029	N/A	0	N/A
CEBPA	up	1195	SEC61A2	0.4893	0.2355	2	chr10:12200277	N/A	0	N/A
CEBPA	up	1196	TMEM91	0.5928	0.2357	2	chr19:41882365	0.2357	2	chr19:41882365
CEBPA	up	1197	DLD	0.2726	0.2357	2	chr7:107548403	0.2357	2	chr7:107548403
CEBPA	up	1198	RERE	0.2833	0.2357	3	chr1:8728152	0.2357	3	chr1:8728152
CEBPA	up	1199	MAPK6	0.2324	0.2357	4	chr15:52313235	N/A	0	N/A
CEBPA	up	1200	GXYLT1	0.5661	0.2361	4	chr12:42537567,chr12:42538747	0.2361	2	chr12:42537567
CEBPA	up	1201	IL1RN	0.3314	0.2363	2	chr2:113884851	0.2363	2	chr2:113884851
CEBPA	up	1202	VWA8	0.4131	0.2363	13	chr13:42269159,chr13:42270731	N/A	0	N/A
CEBPA	up	1203	CUL2	0.3362	0.2365	3	chr10:35379668	0.2365	3	chr10:35379668
CEBPA	up	1204	GON4L	0.4389	0.2366	2	chr1:155828776	0.2366	2	chr1:155828776
CEBPA	up	1205	RNASE2	0.4099	0.2366	3	chr14:21423522	0.2366	3	chr14:21423522
CEBPA	up	1206	MIR31HG	1.539	0.2367	2	chr9:21549705	N/A	0	N/A
CEBPA	up	1207	TMEM45B	0.1776	0.2369	2	chr11:129687040	N/A	0	N/A
CEBPA	up	1208	CACNB2	0.5069	0.237	2	chr10:18431176	0.237	2	chr10:18431176
CEBPA	up	1209	C12orf29	1.0956	0.237	2	chr12:88430561	0.237	2	chr12:88430561
CEBPA	up	1210	TRAPPC12	0.2105	0.2372	4	chr2:3469848	N/A	0	N/A
CEBPA	up	1211	RNF217	0.2422	0.2372	3	chr6:125285348	0.2372	3	chr6:125285348
CEBPA	up	1212	FOXJ3	0.2439	0.2372	2	chr1:42742736	0.2372	2	chr1:42742736
CEBPA	up	1213	ZFP36L1	0.1762	0.2375	3	chr14:69262191	N/A	0	N/A
CEBPA	up	1214	C21orf91	0.3037	0.2376	2	chr21:19190672	0.2376	2	chr21:19190672
CEBPA	up	1215	HHLA1	0.2442	0.2377	2	chr8:133103718	0.2377	2	chr8:133103718
CEBPA	up	1216	NAMPT	0.734	0.2381	4	chr7:105926573,chr7:105925654	N/A	0	N/A
CEBPA	up	1217	RBM23	0.4978	0.2382	5	chr14:23385501,chr14:23388395	0.2382	3	chr14:23385501
CEBPA	up	1218	FMOD	1.8772	0.2383	2	chr1:203328477	0.2383	2	chr1:203328477
CEBPA	up	1219	IRAK3	1.3811	0.2383	7	chr12:66583812,chr12:66582988	N/A	0	N/A
CEBPA	up	1220	SGMS1	0.6983	0.2384	3	chr10:52229788	0.2384	3	chr10:52229788
CEBPA	up	1221	TP53BP1	0.1963	0.2385	2	chr15:43801583	0.2385	2	chr15:43801583
CEBPA	up	1222	NUMA1	0.5291	0.2387	7	chr11:71780362,chr11:71791829	N/A	0	N/A
CEBPA	up	1223	ZNF318	0.5217	0.2387	2	chr6:43299874	N/A	0	N/A
CEBPA	up	1224	CSF3R	0.9834	0.2388	10	chr1:36952699,chr1:36948746	0.2388	3	chr1:36952699
CEBPA	up	1225	RSPRY1	0.4045	0.2389	2	chr16:57247587	0.2389	2	chr16:57247587
CEBPA	up	1226	EPB41	0.251	0.2391	2	chr1:29213343	N/A	0	N/A
CEBPA	up	1227	MTRR	0.2103	0.2391	11	chr5:7879154	N/A	0	N/A
CEBPA	up	1228	CACNA2D3	0.414	0.2393	2	chr3:55022892	N/A	0	N/A
CEBPA	up	1229	TBC1D31	0.5514	0.2393	3	chr8:124051019	0.2393	3	chr8:124051019
CEBPA	up	1230	DAB2IP	0.5559	0.2393	3	chr9:124363721	0.2393	3	chr9:124363721
CEBPA	up	1231	TES	0.3017	0.2394	2	chr7:115853144	0.2394	2	chr7:115853144
CEBPA	up	1232	MKRN2	0.3828	0.2394	7	chr3:12599541	N/A	0	N/A
CEBPA	up	1233	CTAGE4	0.7197	0.2397	2	chr7:143953373	N/A	0	N/A
CEBPA	up	1234	ZNF91	0.5168	0.2398	2	chr19:23585180	N/A	0	N/A
CEBPA	up	1235	ARG1	2.2859	0.2399	2	chr6:131897195	0.2399	2	chr6:131897195
CEBPA	up	1236	GSTO3P	0.3099	0.2399	2	chr3:130539984	N/A	0	N/A
CEBPA	up	1237	TARP	2.1178	0.2399	2	chr7:38316297	0.2399	2	chr7:38316297
CEBPA	up	1238	MTMR6	0.4535	0.2401	2	chr13:25861023	N/A	0	N/A
CEBPA	up	1239	SERPINI1	1.6405	0.2402	2	chr3:167454716	0.2402	2	chr3:167454716
CEBPA	up	1240	BMX	1.7595	0.2402	2	chrX:15523786	0.2402	2	chrX:15523786
CEBPA	up	1241	C9orf24	0.3973	0.2402	2	chr9:34384511	0.2402	2	chr9:34384511
CEBPA	up	1242	USP36	0.1772	0.2404	5	chr17:76837572,chr17:76837325	N/A	0	N/A
CEBPA	up	1243	ZBTB40	0.2958	0.2405	3	chr1:22779063	0.2405	3	chr1:22779063
CEBPA	up	1244	DDR2	0.2777	0.2407	2	chr1:162602251	0.2407	2	chr1:162602251
CEBPA	up	1245	ADSS	0.482	0.2407	2	chr1:244613708	0.2407	2	chr1:244613708
CEBPA	up	1246	C2CD4A	1.3575	0.2409	3	chr15:62362003	N/A	0	N/A
CEBPA	up	1247	RASSF8-AS1	0.397	0.2409	4	chr12:26112079	N/A	0	N/A
CEBPA	up	1248	ATF1	0.3627	0.2415	5	chr12:51158800	N/A	0	N/A
CEBPA	up	1249	FBXL13	1.1314	0.2415	8	chr7:102607144,chr7:102715389	0.2415	2	chr7:102715389
CEBPA	up	1250	TMEM165	0.2204	0.2416	3	chr4:56264351	N/A	0	N/A
CEBPA	up	1251	DHCR7	0.4142	0.2417	4	chr11:71158461	0.2417	4	chr11:71158461
CEBPA	up	1252	ACKR3	0.9483	0.2418	3	chr2:237478305	N/A	0	N/A
CEBPA	up	1253	RPS6KA2	0.3701	0.2418	4	chr6:167033636	N/A	0	N/A
CEBPA	up	1254	ATP6V1B2	0.26	0.2419	2	chr8:20058576	0.2419	2	chr8:20058576
CEBPA	up	1255	RPGR	0.5631	0.2419	3	chrX:38135110	N/A	0	N/A
CEBPA	up	1256	SRFBP1	0.5799	0.2419	2	chr5:121305097	N/A	0	N/A
CEBPA	up	1257	ZNF711	0.654	0.2419	7	chrX:84498294	N/A	0	N/A
CEBPA	up	1258	INTS7	0.203	0.242	3	chr1:212208372	N/A	0	N/A
CEBPA	up	1259	ATP2B4	0.5145	0.2421	4	chr1:203692301	0.2421	4	chr1:203692301
CEBPA	up	1260	HSPA5	0.4584	0.2423	2	chr9:128005738	0.2423	2	chr9:128005738
CEBPA	up	1261	GRM5	1.7825	0.2423	2	chr11:88234987	0.2423	2	chr11:88234987
CEBPA	up	1262	CHI3L1	2.2088	0.2424	4	chr1:203169354,chr1:203155967	N/A	0	N/A
CEBPA	up	1263	NAV2	0.2558	0.2425	2	chr11:20048853	N/A	0	N/A
CEBPA	up	1264	RBM7	0.459	0.2425	4	chr11:114270730,chr11:114271624	0.2738	2	chr11:114271624
CEBPA	up	1265	CCDC91	0.2	0.2426	3	chr12:28343983	0.2426	3	chr12:28343983
CEBPA	up	1266	ZNF683	0.7104	0.2427	3	chr1:26704854	N/A	0	N/A
CEBPA	up	1267	ATP9B	0.2402	0.2429	2	chr18:77069747	0.2429	2	chr18:77069747
CEBPA	up	1268	RHOH	0.8334	0.243	10	chr4:40193210,chr4:40201809	N/A	0	N/A
CEBPA	up	1269	FANK1	0.2242	0.2431	2	chr10:127683740	0.2431	2	chr10:127683740
CEBPA	up	1270	VAT1	0.2296	0.2431	2	chr17:41171088	0.2431	2	chr17:41171088
CEBPA	up	1271	TMEM56	0.3762	0.2432	2	chr1:95581521	0.2432	2	chr1:95581521
CEBPA	up	1272	OGFR	0.4618	0.2432	4	chr20:61434396,chr20:61437605	0.2574	2	chr20:61437605
CEBPA	up	1273	WASL	0.4556	0.2432	12	chr7:123389755,chr7:123389563	N/A	0	N/A
CEBPA	up	1274	PRRG4	0.3751	0.2432	24	chr11:32852136	N/A	0	N/A
CEBPA	up	1275	BUD13	0.4144	0.2433	4	chr11:116644731	N/A	0	N/A
CEBPA	up	1276	NCK1	0.2945	0.2433	7	chr3:136581993,chr3:136581507	0.2433	2	chr3:136581993
CEBPA	up	1277	DYRK1A	0.3477	0.2434	4	chr21:38738804	N/A	0	N/A
CEBPA	up	1278	KATNA1	0.6672	0.2434	2	chr6:149968714	N/A	0	N/A
CEBPA	up	1279	AGAP5	0.5093	0.2434	2	chr10:75441606	0.2434	2	chr10:75441606
CEBPA	up	1280	DNAH17	0.2004	0.2437	4	chr17:76417831	N/A	0	N/A
CEBPA	up	1281	SULF2	0.188	0.2438	2	chr20:46364611	0.2438	2	chr20:46364611
CEBPA	up	1282	PON2	0.3355	0.2438	3	chr7:95060468	N/A	0	N/A
CEBPA	up	1283	HAND1	0.8949	0.2439	2	chr5:153844959	N/A	0	N/A
CEBPA	up	1284	SMAP2	0.2824	0.244	6	chr1:40855913,chr1:40862288	0.244	6	chr1:40855913,chr1:40862288
CEBPA	up	1285	VCL	0.2468	0.2443	2	chr10:75807496	0.2443	2	chr10:75807496
CEBPA	up	1286	CABLES2	0.2148	0.2447	4	chr20:60980695	N/A	0	N/A
CEBPA	up	1287	NAA30	0.4416	0.2447	3	chr14:57856670	N/A	0	N/A
CEBPA	up	1288	SNX24	0.5295	0.2447	2	chr5:122183861	0.2447	2	chr5:122183861
CEBPA	up	1289	PDCD6IP	0.312	0.2448	2	chr3:33840858	N/A	0	N/A
CEBPA	up	1290	DDAH1	0.384	0.2449	2	chr1:85929610	0.2449	2	chr1:85929610
CEBPA	up	1291	LARP6	0.3654	0.2449	6	chr15:71149331	N/A	0	N/A
CEBPA	up	1292	ANKH	0.3969	0.2449	3	chr5:14871157	N/A	0	N/A
CEBPA	up	1293	HLA-DPB1	0.9489	0.245	3	chr6:33050719	N/A	0	N/A
CEBPA	up	1294	SIPA1L2	0.5876	0.2451	3	chr1:232665635	N/A	0	N/A
CEBPA	up	1295	CLMP	1.3691	0.2451	2	chr11:123067140	0.2451	2	chr11:123067140
CEBPA	up	1296	IL6STP1	0.7601	0.2452	2	chr17:15688039	0.2452	2	chr17:15688039
CEBPA	up	1297	FNIP1	0.3964	0.2458	6	chr5:131131120	N/A	0	N/A
CEBPA	up	1298	C1orf228	0.2036	0.246	3	chr1:45187471	N/A	0	N/A
CEBPA	up	1299	SEL1L	0.3476	0.2462	2	chr14:81949307	0.2462	2	chr14:81949307
CEBPA	up	1300	MCEMP1	1.5535	0.2462	3	chr19:7739587	0.2462	3	chr19:7739587
CEBPA	up	1301	B3GNT5	0.2144	0.2463	3	chr3:183005376	0.2463	3	chr3:183005376
CEBPA	up	1302	TXNDC12	0.1911	0.2463	2	chr1:52521526	0.2463	2	chr1:52521526
CEBPA	up	1303	PCM1	0.1893	0.2463	2	chr8:17780232	0.2463	2	chr8:17780232
CEBPA	up	1304	SPAG9	0.3416	0.2465	3	chr17:49199449	N/A	0	N/A
CEBPA	up	1305	SGTB	0.5215	0.2467	3	chr5:65020071	N/A	0	N/A
CEBPA	up	1306	ARL8B	0.6157	0.2467	2	chr3:5168502	N/A	0	N/A
CEBPA	up	1307	OIP5-AS1	0.4158	0.2468	2	chr15:41579253	N/A	0	N/A
CEBPA	up	1308	IDH1	0.2599	0.2468	2	chr2:209118970	0.2468	2	chr2:209118970
CEBPA	up	1309	PNKD	0.255	0.2468	2	chr2:219189063	0.2468	2	chr2:219189063
CEBPA	up	1310	EDARADD	0.3342	0.247	2	chr1:236513020	N/A	0	N/A
CEBPA	up	1311	IRF4	0.7725	0.2471	2	chr6:388700	0.2471	2	chr6:388700
CEBPA	up	1312	SPATS2L	0.6891	0.2471	8	chr2:201167866,chr2:201170882	0.2471	2	chr2:201167866
CEBPA	up	1313	RELL1	0.7912	0.2471	3	chr4:37691196	0.2471	3	chr4:37691196
CEBPA	up	1314	SNX10	0.7755	0.2471	4	chr7:26332574	0.2471	4	chr7:26332574
CEBPA	up	1315	ABHD15-AS1	0.4224	0.2472	2	chr17:28033511	0.2472	2	chr17:28033511
CEBPA	up	1316	AGPAT3	0.1979	0.2473	2	chr21:45378351	N/A	0	N/A
CEBPA	up	1317	CTTNBP2NL	0.4678	0.2473	2	chr1:113000852	0.2473	2	chr1:113000852
CEBPA	up	1318	TMX4	0.5581	0.2473	8	chr20:8000602	N/A	0	N/A
CEBPA	up	1319	TIPARP-AS1	0.6788	0.2473	5	chr3:156386478,chr3:156392102	0.2484	2	chr3:156386478
CEBPA	up	1320	SUPV3L1	0.1941	0.2473	2	chr10:70939425	N/A	0	N/A
CEBPA	up	1321	HDLBP	0.2157	0.2474	7	chr2:242254528,chr2:242255199	N/A	0	N/A
CEBPA	up	1322	STAT4	0.4067	0.2474	2	chr2:191915091	N/A	0	N/A
CEBPA	up	1323	RNF13	0.3875	0.2474	2	chr3:149534992	N/A	0	N/A
CEBPA	up	1324	OCLN	0.3354	0.2477	3	chr5:68798857	N/A	0	N/A
CEBPA	up	1325	TNC	0.316	0.2477	7	chr9:117878358,chr9:117798265	N/A	0	N/A
CEBPA	up	1326	SLC43A3	0.3399	0.2478	5	chr11:57192377	N/A	0	N/A
CEBPA	up	1327	FBLN5	0.6346	0.2479	4	chr14:92339124,chr14:92414233	N/A	0	N/A
CEBPA	up	1328	DLX2	0.801	0.2481	2	chr2:172983929	N/A	0	N/A
CEBPA	up	1329	PLAUR	0.3454	0.2481	2	chr19:44174388	N/A	0	N/A
CEBPA	up	1330	FOXQ1	0.7435	0.2482	2	chr6:1335775	0.2482	2	chr6:1335775
CEBPA	up	1331	SPOCK2	0.2091	0.2484	6	chr10:73848831	N/A	0	N/A
CEBPA	up	1332	CCNB1	0.4504	0.2484	2	chr5:68462341	0.2484	2	chr5:68462341
CEBPA	up	1333	RASAL2	0.2893	0.2485	2	chr1:178313853	N/A	0	N/A
CEBPA	up	1334	HERPUD2	0.422	0.2485	2	chr7:35734712	0.2485	2	chr7:35734712
CEBPA	up	1335	DNAJC5B	0.2169	0.2486	4	chr8:66938936	N/A	0	N/A
CEBPA	up	1336	KDELC2	0.3314	0.249	2	chr11:108368546	N/A	0	N/A
CEBPA	up	1337	FARP2	0.5347	0.2491	3	chr2:242314160	N/A	0	N/A
CEBPA	up	1338	DNAJC1	0.693	0.2491	4	chr10:22291618	N/A	0	N/A
CEBPA	up	1339	PIP5K1A	0.2429	0.2492	4	chr1:151172691	N/A	0	N/A
CEBPA	up	1340	NFAT5	0.483	0.2492	3	chr16:69706118	0.2492	3	chr16:69706118
CEBPA	up	1341	GATA4	0.8844	0.2493	2	chr8:11528915	0.2493	2	chr8:11528915
CEBPA	up	1342	PYROXD1	0.325	0.2493	3	chr12:21591125	N/A	0	N/A
CEBPA	up	1343	PSMB4	0.1933	0.2493	8	chr1:151371893	N/A	0	N/A
CEBPA	up	1344	AGA	0.3622	0.2493	3	chr4:178362393	N/A	0	N/A
CEBPA	up	1345	BRI3	0.331	0.2497	3	chr7:97910461	N/A	0	N/A
CEBPA	up	1346	MED13L	0.3176	0.2498	4	chr12:116714347	N/A	0	N/A
CEBPA	up	1347	SARAF	0.3181	0.2498	2	chr8:29939985	N/A	0	N/A
CEBPA	up	1348	TMEM245	0.3784	0.2499	8	chr9:111885258	N/A	0	N/A
CEBPA	up	1349	KIAA1211	0.7085	0.2499	2	chr4:57173777	N/A	0	N/A
CEBPA	up	1350	AZIN2	0.8995	0.25	6	chr1:33551151,chr1:33546681	N/A	0	N/A
CEBPA	up	1351	TESK1	0.4167	0.25	2	chr9:35603691	N/A	0	N/A
CEBPA	up	1352	KANSL1-AS1	0.6459	0.2501	4	chr17:44271585,chr17:44270792	0.2501	2	chr17:44271585
CEBPA	up	1353	TRGC1	1.781	0.2501	2	chr7:38296775	0.2501	2	chr7:38296775
CEBPA	up	1354	ADAP1	0.5413	0.25019	2	chr7:997785	0.25019	2	chr7:997785
CEBPA	up	1355	SEC24A	0.5031	0.2503	9	chr5:133983625,chr5:133984006	N/A	0	N/A
CEBPA	up	1356	TBK1	0.5364	0.2506	2	chr12:64846648	N/A	0	N/A
CEBPA	up	1357	LOC100132057	0.4361	0.2508	2	chr1:147872125	N/A	0	N/A
CEBPA	up	1358	KAT2B	0.759	0.25119	3	chr3:20082329	N/A	0	N/A
CEBPA	up	1359	OSBP2	0.7453	0.2514	2	chr22:31095529	0.2514	2	chr22:31095529
CEBPA	up	1360	HPR	1.6682	0.2514	7	chr16:72085934,chr16:72096943	N/A	0	N/A
CEBPA	up	1361	LINC02486	1.0434	0.2516	5	chr4:153457687	N/A	0	N/A
CEBPA	up	1362	SLC7A8	0.2987	0.25169	2	chr14:23615545	N/A	0	N/A
CEBPA	up	1363	ZNF207	0.3277	0.2518	2	chr17:30677977	N/A	0	N/A
CEBPA	up	1364	DACT1	0.7785	0.2519	2	chr14:59104005	N/A	0	N/A
CEBPA	up	1365	CHN1	0.229	0.252	4	chr2:175712452	N/A	0	N/A
CEBPA	up	1366	RIOK3	0.3655	0.25219	4	chr18:21032943	N/A	0	N/A
CEBPA	up	1367	CETN2	0.4551	0.2523	11	chrX:151999403	N/A	0	N/A
CEBPA	up	1368	BDP1	0.4181	0.2524	2	chr5:70751424	0.2524	2	chr5:70751424
CEBPA	up	1369	RNF216	0.3747	0.2526	2	chr7:5798046	0.2526	2	chr7:5798046
CEBPA	up	1370	EPB41L5	0.4474	0.25269	5	chr2:120774609,chr2:120770724	N/A	0	N/A
CEBPA	up	1371	KDM6A	0.3205	0.2529	2	chrX:44732974	N/A	0	N/A
CEBPA	up	1372	MYF6	1.2934	0.2529	4	chr12:81102899	N/A	0	N/A
CEBPA	up	1373	LRRFIP2	0.4127	0.253	3	chr3:37225158	N/A	0	N/A
CEBPA	up	1374	MYOCD	0.5163	0.253	2	chr17:12567772	N/A	0	N/A
CEBPA	up	1375	SMCHD1	0.3697	0.2531	2	chr18:2656694	N/A	0	N/A
CEBPA	up	1376	CSRNP2	0.6536	0.2535	2	chr12:51469383	0.2535	2	chr12:51469383
CEBPA	up	1377	ACSL5	1.3695	0.2536	9	chr10:114220874,chr10:114133776	N/A	0	N/A
CEBPA	up	1378	RIPK2	0.556	0.2536	7	chr8:90771589,chr8:90769833	N/A	0	N/A
CEBPA	up	1379	PEX14	0.2787	0.254	3	chr1:10597662	N/A	0	N/A
CEBPA	up	1380	GLRX	0.4557	0.254	3	chr5:95154234	N/A	0	N/A
CEBPA	up	1381	CRAT	0.2434	0.25419	2	chr9:131871959	N/A	0	N/A
CEBPA	up	1382	PTP4A1P1	0.6107	0.25419	2	chr2:158922729	0.25419	2	chr2:158922729
CEBPA	up	1383	SPATA7	0.4024	0.25419	3	chr14:88851090	0.25419	3	chr14:88851090
CEBPA	up	1384	NSMCE3	0.18	0.2545	2	chr15:29562988	N/A	0	N/A
CEBPA	up	1385	SDE2	0.1981	0.2546	2	chr1:226187733	N/A	0	N/A
CEBPA	up	1386	KANSL3	0.2605	0.2547	3	chr2:97284636	0.2547	3	chr2:97284636
CEBPA	up	1387	LYZ	1.4109	0.2547	2	chr12:69737273	0.2547	2	chr12:69737273
CEBPA	up	1388	AFAP1L1	0.5653	0.2547	9	chr5:148679369,chr5:148650910	0.2547	2	chr5:148679369
CEBPA	up	1389	PER2	0.4777	0.2548	7	chr2:239194593,chr2:239199231	N/A	0	N/A
CEBPA	up	1390	SEC22B	0.5905	0.2553	7	chr1:145097083	N/A	0	N/A
CEBPA	up	1391	FAM126B	0.5702	0.2553	3	chr2:201873074	N/A	0	N/A
CEBPA	up	1392	MCL1	0.4997	0.2553	4	chr1:150552284	N/A	0	N/A
CEBPA	up	1393	HIST1H1C	0.2768	0.2556	2	chr6:26056144	N/A	0	N/A
CEBPA	up	1394	G0S2	0.2194	0.2558	2	chr1:209847427	0.2558	2	chr1:209847427
CEBPA	up	1395	FBXO42	0.5457	0.2558	2	chr1:16645253	N/A	0	N/A
CEBPA	up	1396	PRNP	0.8872	0.2564	2	chr20:4667092	N/A	0	N/A
CEBPA	up	1397	LRG1	0.4824	0.2564	2	chr19:4540274	N/A	0	N/A
CEBPA	up	1398	PHLDB2	0.5734	0.2569	4	chr3:111454493,chr3:111577972	0.2569	4	chr3:111454493,chr3:111577972
CEBPA	up	1399	NCL	0.196	0.2569	2	chr2:232322039	0.2569	2	chr2:232322039
CEBPA	up	1400	SLC36A4	0.2297	0.2572	2	chr11:92931028	N/A	0	N/A
CEBPA	up	1401	GSC	0.6819	0.25729	6	chr14:95235033	N/A	0	N/A
CEBPA	up	1402	PRKCE	0.1843	0.2575	8	chr2:45878255,chr2:45902656	N/A	0	N/A
CEBPA	up	1403	CREG1	0.8704	0.2575	3	chr1:167513999	0.2575	3	chr1:167513999
CEBPA	up	1404	ELP3	0.1956	0.2575	4	chr8:27950547	N/A	0	N/A
CEBPA	up	1405	WLS	0.6552	0.2576	2	chr1:68663695	N/A	0	N/A
CEBPA	up	1406	ACAP2	0.4796	0.2576	3	chr3:195074010	N/A	0	N/A
CEBPA	up	1407	TMCO3	0.192	0.2577	2	chr13:114147829	N/A	0	N/A
CEBPA	up	1408	RGL1	1.6556	0.2582	16	chr1:183601541,chr1:183774111	0.2582	3	chr1:183601541
CEBPA	up	1409	CHD1	0.2992	0.2584	2	chr5:98208594	N/A	0	N/A
CEBPA	up	1410	HMOX1	0.3066	0.2584	14	chr22:35773059,chr22:35776999	N/A	0	N/A
CEBPA	up	1411	SRC	0.1789	0.2585	2	chr20:36011859	N/A	0	N/A
CEBPA	up	1412	FGF2	0.3698	0.2587	2	chr4:123741362	N/A	0	N/A
CEBPA	up	1413	PCGF6	0.5234	0.2587	2	chr10:105111168	N/A	0	N/A
CEBPA	up	1414	NPAS2	0.776	0.25879	2	chr2:101439263	N/A	0	N/A
CEBPA	up	1415	TMCC1	0.2324	0.25879	2	chr3:129597462	N/A	0	N/A
CEBPA	up	1416	TRAM2	0.2369	0.25929	3	chr6:52441209	N/A	0	N/A
CEBPA	up	1417	COPA	0.236	0.25929	3	chr1:160308453	N/A	0	N/A
CEBPA	up	1418	ZNF192P1	0.6205	0.25929	2	chr6:28129483	N/A	0	N/A
CEBPA	up	1419	GALE	0.2186	0.2594	4	chr1:24128119	N/A	0	N/A
CEBPA	up	1420	LNX1	0.225	0.2594	2	chr4:54458469	N/A	0	N/A
CEBPA	up	1421	SCAF11	0.5817	0.2595	2	chr12:46321556	0.2595	2	chr12:46321556
CEBPA	up	1422	GTF2IP23	0.6912	0.2596	2	chr7:66345408	N/A	0	N/A
CEBPA	up	1423	OVGP1	0.4897	0.2597	2	chr1:111960550	N/A	0	N/A
CEBPA	up	1424	IL1R2	0.2482	0.25979	2	chr2:102635406	0.25979	2	chr2:102635406
CEBPA	up	1425	PACRG	1.2023	0.25979	2	chr6:163671246	0.25979	2	chr6:163671246
CEBPA	up	1426	LOC100289230	0.2516	0.26	16	chr5:98265094	N/A	0	N/A
CEBPA	up	1427	ZNF680	0.4132	0.26	2	chr7:64022672	0.26	2	chr7:64022672
CEBPA	up	1428	ROR2	0.2422	0.2601	3	chr9:94539897	N/A	0	N/A
CEBPA	up	1429	SLC31A1	0.2682	0.2601	3	chr9:115984979	N/A	0	N/A
CEBPA	up	1430	SPATA6L	0.5385	0.2604	2	chr9:4665480	N/A	0	N/A
CEBPA	up	1431	UBE2E1	0.525	0.2606	3	chr3:23846010	N/A	0	N/A
CEBPA	up	1432	WISP1	0.7614	0.2606	4	chr8:134194769	N/A	0	N/A
CEBPA	up	1433	BCAP31	0.2623	0.26079	2	chrX:152988216	N/A	0	N/A
CEBPA	up	1434	GLT1D1	0.2706	0.26079	2	chr12:129339041	N/A	0	N/A
CEBPA	up	1435	BEND7	0.5848	0.2609	4	chr10:13492309	N/A	0	N/A
CEBPA	up	1436	ARIH2OS	0.238	0.2609	3	chr3:48955762	N/A	0	N/A
CEBPA	up	1437	SIL1	0.6069	0.26129	2	chr5:138630328	N/A	0	N/A
CEBPA	up	1438	MIR762	0.1973	0.2614	2	chr16:30906431	N/A	0	N/A
CEBPA	up	1439	DHPS	0.2363	0.2614	2	chr19:12792457	N/A	0	N/A
CEBPA	up	1440	MTF1	0.2867	0.2616	3	chr1:38324775	N/A	0	N/A
CEBPA	up	1441	LRRC8C	1.2306	0.26179	2	chr1:90220197	0.26179	2	chr1:90220197
CEBPA	up	1442	KHDC1L	1.774	0.26179	2	chr6:73932683	0.26179	2	chr6:73932683
CEBPA	up	1443	MET	0.8645	0.26179	2	chr7:116312085	N/A	0	N/A
CEBPA	up	1444	FBN1	1.0567	0.26179	2	chr15:48910026	0.26179	2	chr15:48910026
CEBPA	up	1445	TACSTD2	0.5246	0.2619	4	chr1:59050238	N/A	0	N/A
CEBPA	up	1446	NIT2	0.2804	0.262	2	chr3:100053402	0.262	2	chr3:100053402
CEBPA	up	1447	RGS10	0.3683	0.2621	2	chr10:121276739	N/A	0	N/A
CEBPA	up	1448	CFP	0.6545	0.2622	2	chrX:47488644	N/A	0	N/A
CEBPA	up	1449	C7orf49	0.1919	0.2625	7	chr7:134856576	N/A	0	N/A
CEBPA	up	1450	SYTL3	1.7371	0.2625	2	chr6:159088377	0.2625	2	chr6:159088377
CEBPA	up	1451	VAMP3	0.7948	0.2626	2	chr1:7830178	N/A	0	N/A
CEBPA	up	1452	ARL4A	0.7175	0.2627	2	chr7:12726231	N/A	0	N/A
CEBPA	up	1453	LAMA1	0.1941	0.26279	2	chr18:6973220	0.26279	2	chr18:6973220
CEBPA	up	1454	SCARNA15	0.5678	0.2629	2	chr15:83420382	0.2629	2	chr15:83420382
CEBPA	up	1455	IER5	0.36	0.263	4	chr1:181059671	N/A	0	N/A
CEBPA	up	1456	KIAA0040	0.4897	0.2632	3	chr1:175160982	N/A	0	N/A
CEBPA	up	1457	RAB27B	0.3571	0.2632	3	chr18:52490691	N/A	0	N/A
CEBPA	up	1458	TRAF3	0.4022	0.2634	2	chr14:103246100	0.2634	2	chr14:103246100
CEBPA	up	1459	PCGF5	0.6727	0.2635	3	chr10:92922991	N/A	0	N/A
CEBPA	up	1460	BAG3	0.6654	0.26379	4	chr10:121412136	N/A	0	N/A
CEBPA	up	1461	FOCAD-AS1	0.6724	0.26379	3	chr9:20685580	N/A	0	N/A
CEBPA	up	1462	PID1	1.2643	0.26379	3	chr2:230130672	0.26379	3	chr2:230130672
CEBPA	up	1463	MSANTD4	0.1948	0.2639	2	chr11:105891996	0.2639	2	chr11:105891996
CEBPA	up	1464	CCNA1	0.7785	0.264	2	chr13:37002458	N/A	0	N/A
CEBPA	up	1465	TDRD7	0.7589	0.2642	2	chr9:100174191	N/A	0	N/A
CEBPA	up	1466	ZDHHC2	0.2726	0.26429	2	chr8:17016189	N/A	0	N/A
CEBPA	up	1467	DOPEY2	0.9234	0.2645	2	chr21:37531913	0.2645	2	chr21:37531913
CEBPA	up	1468	QPCT	0.3579	0.2645	2	chr2:37573025	0.2645	2	chr2:37573025
CEBPA	up	1469	PTPRM	0.4547	0.2647	2	chr18:8016484	N/A	0	N/A
CEBPA	up	1470	DNAJB9	1.121	0.2647	7	chr7:108209991	N/A	0	N/A
CEBPA	up	1471	NOTCH2	0.2008	0.26479	2	chr1:120602339	N/A	0	N/A
CEBPA	up	1472	OXT	1.6988	0.26479	2	chr20:3057584	0.26479	2	chr20:3057584
[truncated: 6,522,929 more chars]
