# Supplementary material for: Atlas of regulated target genes of transcription factors (ART-TF) in human ES cells
Source: BMC Bioinformatics. 2022 Sep 16;23:377. doi: 10.1186/s12859-022-04924-3 (PMC9479252; doi:10.1186/s12859-022-04924-3)
Supplement: Supplementary file 6 — Additional file 6: Comparison of lists of regulated target genes generated here (ART-TF) with existing databases. [file 12859_2022_4924_MOESM6_ESM.xls]

## Sheet: Sheet1
Additional file 6. Comparison of lists of regulated target genes generated in this paper with existing darabases
TF symbol	Existing database of target genes of TFs	N-genes targets of TFs in existing database	N-genes regulated targets of TFs in ART-TF	N common target genes	z-value for enrichment of common target genes	Significant enrichment of target genes (P<0.05)
SREBF2_up	TRRUST-direction	7	50	3	25.26	Yes
IRF1_up	TRRUST-direction	23	232	8	16.94	Yes
ATF4_up	TRRUST-direction	21	51	3	14.3	Yes
E2F1_up	TRRUST-direction	80	1203	27	12.11	Yes
SOX10_up	TRRUST-direction	5	344	3	11.25	Yes
SMAD3_up	TRRUST-direction	11	371	4	9.56	Yes
EGR1_up	TRRUST-direction	46	212	6	9.02	Yes
SPI1_up	TRRUST-direction	22	462	6	8.85	Yes
PPARG_up	TRRUST-direction	29	128	3	7.42	Yes
ESR1_up	TRRUST-direction	34	407	6	7.38	Yes
CEBPB_up	TRRUST-direction	27	1637	10	6.4	Yes
MYC_up	TRRUST-direction	54	813	10	6.33	Yes
JUN_up	TRRUST-direction	64	1741	17	6.16	Yes
KLF2_up	TRRUST-direction	4	1657	3	5.49	Yes
HNF4A_up	TRRUST-direction	17	786	4	4.81	Yes
GATA3_up	TRRUST-direction	12	1196	3	3.28	Yes
KLF4_up	TRRUST-direction	23	3218	7	2.51	Yes
FOS_up	TRRUST-direction	17	1247	3	2.39	Yes
CEBPA_up	TRRUST-direction	17	1944	3	1.52	No
ATF2_up	TRRUST-direction	15	16	0	0	No
FOXA1_up	TRRUST-direction	6	766	1	0	No
HSF1_up	TRRUST-direction	8	73	0	0	No
SRF_up	TRRUST-direction	10	11	0	0	No
ATF1_up	TRRUST-direction	8	10	0	0	No
WT1_up	TRRUST-direction	18	145	2	0	No
LHX4_up	TRRUST-direction	1	5	0	0	No
TCF7L2_down	TRRUST-direction	1	87	0	0	No
NKX2-1_down	TRRUST-direction	2	8	0	0	No
SOX2_up	TRRUST-direction	12	223	0	0	No
RUNX1_up	TRRUST-direction	12	253	0	0	No
CUX1_up	TRRUST-direction	2	32	0	0	No
NFIL3_down	TRRUST-direction	2	25	0	0	No
KLF9_down	TRRUST-direction	1	1617	0	0	No
VDR_up	TRRUST-direction	12	2	0	0	No
FOXP3_down	TRRUST-direction	2	1	0	0	No
MSC_up	TRRUST-direction	6	14	0	0	No
KLF15_down	TRRUST-direction	2	13	0	0	No
RFX5_down	TRRUST-direction	1	51	0	0	No
HEY1_up	TRRUST-direction	1	12	0	0	No
DUX4_up	TRRUST-direction	1	117	0	0	No
ETV6_down	TRRUST-direction	2	197	0	0	No
KLF12_down	TRRUST-direction	2	2256	0	0	No
TBX5_up	TRRUST-direction	3	137	1	0	No
GATA2_up	TRRUST-direction	8	479	0	0	No
JUNB_down	TRRUST-direction	1	41	0	0	No
RARA_down	TRRUST-direction	5	154	0	0	No
RARG_up	TRRUST-direction	2	11	0	0	No
MXI1_down	TRRUST-direction	1	102	0	0	No
USF1_up	TRRUST-direction	30	22	0	0	No
PAX5_down	TRRUST-direction	7	2	0	0	No
CTCF_up	TRRUST-direction	4	80	0	0	No
FLI1_down	TRRUST-direction	6	1206	1	0	No
HEY1_down	TRRUST-direction	6	42	0	0	No
FOXO3_up	TRRUST-direction	8	16	0	0	No
MEF2A_up	TRRUST-direction	6	105	0	0	No
STAT3_down	TRRUST-direction	27	18	0	0	No
MYOD1_up	TRRUST-direction	1	937	1	0	No
KLF2_down	TRRUST-direction	4	106	0	0	No
STAT3_up	TRRUST-direction	83	26	1	0	No
PRDM1_down	TRRUST-direction	4	639	1	0	No
ATOH1_up	TRRUST-direction	2	279	0	0	No
SOX6_up	TRRUST-direction	2	30	0	0	No
TAL1_up	TRRUST-direction	4	15	0	0	No
NFIC_up	TRRUST-direction	8	188	0	0	No
HNF4A_down	TRRUST-direction	5	18	0	0	No
TP53_up	TRRUST-direction	54	5	0	0	No
GATA6_up	TRRUST-direction	4	1298	1	0	No
FOXM1_down	TRRUST-direction	2	16	0	0	No
AR_up	TRRUST-direction	31	5	0	0	No
SMAD7_up	TRRUST-direction	3	211	0	0	No
HDAC2_down	TRRUST-direction	16	37	0	0	No
SNAI1_up	TRRUST-direction	1	1	0	0	No
ESRRA_down	TRRUST-direction	4	5	0	0	No
JUND_up	TRRUST-direction	12	44	0	0	No
ELK1_up	TRRUST-direction	7	26	1	0	No
CEBPD_down	TRRUST-direction	2	17	0	0	No
PBX1_up	TRRUST-direction	4	5	0	0	No
PITX3_up	TRRUST-direction	2	23	0	0	No
CTNNB1_down	TRRUST-direction	2	40	0	0	No
FOXA1_down	TRRUST-direction	5	128	0	0	No
OTX2_up	TRRUST-direction	9	842	2	0	No
SNAI1_down	TRRUST-direction	6	3	0	0	No
E2F7_down	TRRUST-direction	1	404	1	0	No
PITX2_down	TRRUST-direction	1	22	0	0	No
BMI1_down	TRRUST-direction	1	124	0	0	No
MEF2C_down	TRRUST-direction	3	24	0	0	No
HHEX_up	TRRUST-direction	2	95	0	0	No
RXRA_down	TRRUST-direction	1	29	0	0	No
TAL1_down	TRRUST-direction	2	4	0	0	No
BCL6_down	TRRUST-direction	15	9	0	0	No
SIX1_down	TRRUST-direction	1	22	0	0	No
KLF9_up	TRRUST-direction	1	77	0	0	No
GATA6_down	TRRUST-direction	2	71	0	0	No
HMGA2_up	TRRUST-direction	3	10	0	0	No
E2F6_down	TRRUST-direction	3	445	2	0	No
DLX4_down	TRRUST-direction	1	23	0	0	No
FOS_down	TRRUST-direction	9	64	0	0	No
KLF5_up	TRRUST-direction	10	8	0	0	No
SOX9_up	TRRUST-direction	12	1	0	0	No
MYBL2_up	TRRUST-direction	1	58	0	0	No
LMO2_down	TRRUST-direction	4	1	0	0	No
ATF1_down	TRRUST-direction	2	71	0	0	No
FOXH1_down	TRRUST-direction	1	40	0	0	No
FOSL2_down	TRRUST-direction	1	26	0	0	No
ERG_down	TRRUST-direction	6	5	0	0	No
FOSL1_down	TRRUST-direction	2	82	0	0	No
IKZF1_up	TRRUST-direction	1	27	0	0	No
ASCL1_down	TRRUST-direction	4	6	0	0	No
TP73_up	TRRUST-direction	3	586	1	0	No
IRF4_up	TRRUST-direction	1	37	0	0	No
SIX1_up	TRRUST-direction	1	6	0	0	No
NFIC_down	TRRUST-direction	3	63	0	0	No
HDAC3_down	TRRUST-direction	10	14	1	0	No
SOX11_up	TRRUST-direction	1	42	0	0	No
FOXP1_down	TRRUST-direction	1	63	0	0	No
SNAI2_down	TRRUST-direction	6	969	2	0	No
SATB1_up	TRRUST-direction	8	6	0	0	No
TP53_down	TRRUST-direction	61	40	2	0	No
NKX2-1_up	TRRUST-direction	1	157	0	0	No
E2F4_up	TRRUST-direction	2	556	0	0	No
MYB_down	TRRUST-direction	4	11	0	0	No
NKX2-2_up	TRRUST-direction	1	76	0	0	No
ATF3_down	TRRUST-direction	6	78	0	0	No
POU3F2_down	TRRUST-direction	1	2	0	0	No
POU5F1_up	TRRUST-direction	9	13	0	0	No
CREB1_up	TRRUST-direction	26	577	1	0	No
FLI1_up	TRRUST-direction	12	92	0	0	No
TEAD4_down	TRRUST-direction	1	338	1	0	No
NANOG_down	TRRUST-direction	10	158	0	0	No
CEBPD_up	TRRUST-direction	8	502	1	0	No
CDX2_down	TRRUST-direction	2	15	0	0	No
YY1_up	TRRUST-direction	30	13	0	0	No
FOXA2_down	TRRUST-direction	4	82	0	0	No
PML_down	TRRUST-direction	6	9	0	0	No
KLF4_down	TRRUST-direction	14	488	0	0	No
E2F4_down	TRRUST-direction	9	48	0	0	No
GATA3_down	TRRUST-direction	9	61	0	0	No
REST_down	TRRUST-direction	17	399	0	0	No
POU5F1_down	TRRUST-direction	11	14	0	0	No
FOXO3_down	TRRUST-direction	3	4	0	0	No
SOX9_down	TRRUST-direction	6	5	0	0	No
RUNX3_down	TRRUST-direction	14	6	0	0	No
ELF1_up	TRRUST-direction	4	32	0	0	No
MYC_down	TRRUST-direction	16	30	0	0	No
SOX17_up	TRRUST-direction	1	48	0	0	No
PAX6_down	TRRUST-direction	1	6	0	0	No
ETS1_up	TRRUST-direction	38	250	1	0	No
MAX_up	TRRUST-direction	1	53	0	0	No
KLF3_up	TRRUST-direction	1	12	0	0	No
GATA1_down	TRRUST-direction	8	88	0	0	No
HOXA9_up	TRRUST-direction	3	15	0	0	No
NFE2L1_up	TRRUST-direction	1	53	1	0	No
ELF4_up	TRRUST-direction	2	5	0	0	No
TFAP2B_up	TRRUST-direction	2	52	0	0	No
CBX8_down	TRRUST-direction	1	39	0	0	No
NR2F2_up	TRRUST-direction	1	34	0	0	No
MYCN_up	TRRUST-direction	21	5	0	0	No
NEUROG3_up	TRRUST-direction	1	2455	0	0	No
JUNB_up	TRRUST-direction	4	1213	1	0	No
PML_up	TRRUST-direction	10	13	0	0	No
SMARCA4_down	TRRUST-direction	3	75	0	0	No
FOXM1_up	TRRUST-direction	7	208	1	0	No
HNF1A_up	TRRUST-direction	13	333	1	0	No
ERG_up	TRRUST-direction	11	9	0	0	No
ATF2_down	TRRUST-direction	3	170	0	0	No
SPIB_up	TRRUST-direction	1	945	1	0	No
LHX2_up	TRRUST-direction	3	13	0	0	No
NFATC1_up	TRRUST-direction	3	41	0	0	No
SOX2_down	TRRUST-direction	8	136	0	0	No
NR2C2_up	TRRUST-direction	1	16	0	0	No
ATF4_down	TRRUST-direction	4	4	0	0	No
MEIS1_up	TRRUST-direction	1	7	0	0	No
IRF2_up	TRRUST-direction	3	166	1	0	No
USF2_down	TRRUST-direction	3	2	0	0	No
TCF4_down	TRRUST-direction	3	70	0	0	No
MEF2C_up	TRRUST-direction	3	115	0	0	No
KLF8_down	TRRUST-direction	3	1268	1	0	No
NR2F1_down	TRRUST-direction	5	421	0	0	No
HES1_down	TRRUST-direction	6	176	0	0	No
FOXD3_up	TRRUST-direction	4	197	1	0	No
FOSL2_up	TRRUST-direction	8	241	1	0	No
ID1_down	TRRUST-direction	1	7	0	0	No
HOXA1_up	TRRUST-direction	3	6	0	0	No
TCF12_down	TRRUST-direction	1	45	0	0	No
SALL4_down	TRRUST-direction	2	1003	0	0	No
BCL6_up	TRRUST-direction	1	12	0	0	No
NR3C1_down	TRRUST-direction	12	4	0	0	No
TCF7L2_up	TRRUST-direction	2	9	0	0	No
TFAP2A_up	TRRUST-direction	22	60	0	0	No
PPARA_up	TRRUST-direction	10	135	2	0	No
JUN_down	TRRUST-direction	18	75	0	0	No
TCF4_up	TRRUST-direction	10	93	1	0	No
MYCN_down	TRRUST-direction	13	1	0	0	No
NKX2-5_up	TRRUST-direction	1	214	0	0	No
RARA_up	TRRUST-direction	12	12	0	0	No
YY1_down	TRRUST-direction	16	26	0	0	No
KLF14_down	TRRUST-direction	1	1976	0	0	No
NR2F2_down	TRRUST-direction	1	784	1	0	No
HES1_up	TRRUST-direction	1	2	0	0	No
ESR1_down	TRRUST-direction	11	15	0	0	No
SMAD7_down	TRRUST-direction	5	422	0	0	No
FOXA2_up	TRRUST-direction	5	927	1	0	No
NR3C1_up	TRRUST-direction	8	1	0	0	No
E2F3_up	TRRUST-direction	2	112	0	0	No
SMARCB1_down	TRRUST-direction	1	8	0	0	No
PAX8_down	TRRUST-direction	3	11	0	0	No
SMAD4_up	TRRUST-direction	6	32	0	0	No
CTCFL_up	TRRUST-direction	1	206	0	0	No
NKX2-5_down	TRRUST-direction	4	8	0	0	No
KLF6_down	TRRUST-direction	3	30	0	0	No
RXRA_up	TRRUST-direction	9	19	1	0	No
REST_up	TRRUST-direction	4	12	0	0	No
FOXC1_up	TRRUST-direction	1	13	0	0	No
GATA2_down	TRRUST-direction	5	54	0	0	No
NANOG_up	TRRUST-direction	8	311	1	0	No
AR_down	TRRUST-direction	24	6	0	0	No
AATF_down	TRRUST-direction	1	2	0	0	No
TFAP2C_up	TRRUST-direction	5	888	0	0	No
TFAP4_down	TRRUST-direction	2	378	0	0	No
RUNX3_up	TRRUST-direction	15	147	1	0	No
POU3F2_up	TRRUST-direction	1	24	0	0	No
ESRRG_up	TRRUST-direction	1	81	0	0	No
ZBTB7A_down	TRRUST-direction	6	16	0	0	No
ATF3_up	TRRUST-direction	4	14	0	0	No
USF1_down	TRRUST-direction	7	4	0	0	No
STAT5A_down	TRRUST-direction	4	10	0	0	No
ETV4_down	TRRUST-direction	1	3	0	0	No
E2F3_down	TRRUST-direction	1	13	0	0	No
EGR1_down	TRRUST-direction	14	20	0	0	No
EHF_up	TRRUST-direction	1	78	0	0	No
ETV6_up	TRRUST-direction	3	41	0	0	No
OTX1_up	TRRUST-direction	1	601	0	0	No
IRF5_up	TRRUST-direction	1	5	0	0	No
THRA_down	TRRUST-direction	1	1	0	0	No
EGR2_down	TRRUST-direction	2	43	0	0	No
TGIF1_down	TRRUST-direction	2	7	0	0	No
SUZ12_down	TRRUST-direction	2	10	0	0	No
KLF11_up	TRRUST-direction	1	100	0	0	No
SMAD3_down	TRRUST-direction	6	93	0	0	No
PDX1_up	TRRUST-direction	2	34	0	0	No
CHD4_down	TRRUST-direction	1	34	0	0	No
E2F1_down	TRRUST-direction	19	54	0	0	No
SIN3A_down	TRRUST-direction	2	53	0	0	No
GATA1_up	TRRUST-direction	20	839	2	0	No
CTNNB1_up	TRRUST-direction	9	257	2	0	No
BACH1_down	TRRUST-direction	1	34	1	0	No
TBX3_down	TRRUST-direction	2	12	0	0	No
STAT5A_up	TRRUST-direction	1	1	0	0	No
PITX2_up	TRRUST-direction	3	11	0	0	No
TRIM28_down	TRRUST-direction	2	7	0	0	No
MEF2A_down	TRRUST-direction	1	6	0	0	No
CEBPB_down	TRRUST-direction	3	15	0	0	No
CREB1_down	TRRUST-direction	8	219	0	0	No
TFAP2C_down	TRRUST-direction	1	17	0	0	No
IRF2_down	TRRUST-direction	3	1	0	0	No
CDX2_up	TRRUST-direction	17	106	0	0	No
NFIB_up	TRRUST-direction	2	110	0	0	No
JUND_down	TRRUST-direction	5	21	0	0	No
HNF1A_down	TRRUST-direction	1	28	0	0	No
PPARG_down	TRRUST-direction	22	4	0	0	No
GABPA_up	TRRUST-direction	1	2	0	0	No
SRF_down	TRRUST-direction	2	2	0	0	No
CTCF_down	TRRUST-direction	5	52	0	0	No
PAX6_up	TRRUST-direction	5	36	1	0	No
CEBPA_down	TRRUST-direction	2	23	0	0	No
HDAC2_up	TRRUST-direction	1	17	0	0	No
PAX5_up	TRRUST-direction	11	110	2	0	No
KLF6_up	TRRUST-direction	10	803	0	0	No
IRF3_down	TRRUST-direction	1	6	0	0	No
IRF3_up	TRRUST-direction	6	1	0	0	No
ESRRA_up	TRRUST-direction	2	26	0	0	No
KLF15_up	TRRUST-direction	1	4783	0	0	No
SOX17_down	TRRUST-direction	5	8	0	0	No
PAX8_up	TRRUST-direction	5	210	0	0	No
ISL1_up	TRRUST-direction	1	17	0	0	No
KLF8_up	TRRUST-direction	4	41	0	0	No
CTBP1_down	TRRUST-direction	3	45	0	0	No
SMAD4_down	TRRUST-direction	2	11	0	0	No
RUNX1_down	TRRUST-direction	7	1	0	0	No
SREBF2	TRRUST	22	50	6	28.43	Yes
TP53	TRRUST	201	45	17	27.79	Yes
IRF1	TRRUST	57	232	14	18.62	Yes
SOX10	TRRUST	16	344	8	16.7	Yes
ATF4	TRRUST	41	55	5	16.37	Yes
PPARA	TRRUST	43	135	8	16.17	Yes
RUNX3	TRRUST	32	153	7	15.43	Yes
SMAD3	TRRUST	35	464	12	14.22	Yes
PPARG	TRRUST	79	132	9	13.34	Yes
E2F1	TRRUST	155	1257	42	12.61	Yes
ESR1	TRRUST	86	422	16	12.19	Yes
CTNNB1	TRRUST	26	297	7	12.11	Yes
ATF2	TRRUST	34	186	6	11.47	Yes
EGR1	TRRUST	108	232	12	11.06	Yes
NANOG	TRRUST	26	469	8	10.86	Yes
HNF4A	TRRUST	46	804	13	9.63	Yes
HSF1	TRRUST	33	73	3	9.37	Yes
SPI1	TRRUST	71	462	11	8.54	Yes
STAT3	TRRUST	185	44	5	8.22	Yes
E2F6	TRRUST	7	451	3	8.16	Yes
JUN	TRRUST	173	1816	39	7.76	Yes
HNF1A	TRRUST	27	361	5	7.44	Yes
FOSL2	TRRUST	15	267	3	7.13	Yes
MYC	TRRUST	113	843	17	6.88	Yes
TCF4	TRRUST	27	163	3	6.75	Yes
FOS	TRRUST	63	1311	14	6.05	Yes
WT1	TRRUST	65	145	4	5.92	Yes
CEBPB	TRRUST	71	1652	17	5.88	Yes
ELK1	TRRUST	20	712	4	4.61	Yes
SNAI2	TRRUST	15	969	4	4.57	Yes
E2F4	TRRUST	26	604	4	4.3	Yes
FOXA2	TRRUST	18	1009	4	3.92	Yes
KLF2	TRRUST	11	1763	4	3.79	Yes
GATA1	TRRUST	66	927	8	3.62	Yes
KLF4	TRRUST	45	3706	15	3.49	Yes
OTX2	TRRUST	14	939	3	3.47	Yes
CREB1	TRRUST	96	796	9	3.46	Yes
REST	TRRUST	35	411	3	3.22	Yes
FOXA1	TRRUST	21	894	3	2.64	Yes
FLI1	TRRUST	26	1298	4	2.34	Yes
ETS1	TRRUST	89	250	3	2.25	Yes
CEBPA	TRRUST	52	1967	7	1.49	No
GATA3	TRRUST	39	1257	4	1.49	No
AATF	TRRUST	5	2	0	0	No
AR	TRRUST	105	11	0	0	No
ASCL1	TRRUST	7	1497	1	0	No
ATF1	TRRUST	26	81	0	0	No
ATF3	TRRUST	17	92	0	0	No
BACH1	TRRUST	3	34	2	0	No
BCL6	TRRUST	18	21	0	0	No
CDX2	TRRUST	36	121	1	0	No
CEBPD	TRRUST	18	519	2	0	No
CTBP1	TRRUST	4	46	0	0	No
CTCF	TRRUST	36	132	1	0	No
CUX1	TRRUST	8	42	0	0	No
E2F3	TRRUST	13	125	0	0	No
E2F5	TRRUST	3	88	0	0	No
EGR2	TRRUST	9	1785	2	0	No
ELF1	TRRUST	9	32	0	0	No
ELF4	TRRUST	6	5	0	0	No
ERG	TRRUST	30	14	0	0	No
ESRRA	TRRUST	10	31	0	0	No
ETV4	TRRUST	24	3	0	0	No
ETV6	TRRUST	5	238	0	0	No
FOSL1	TRRUST	9	1160	2	0	No
FOXD3	TRRUST	8	197	1	0	No
FOXM1	TRRUST	17	224	1	0	No
FOXO3	TRRUST	19	20	0	0	No
FOXP1	TRRUST	3	87	0	0	No
FOXP3	TRRUST	11	1	0	0	No
GABPA	TRRUST	5	219	0	0	No
GATA2	TRRUST	20	533	0	0	No
GATA6	TRRUST	10	1369	2	0	No
HDAC2	TRRUST	28	54	0	0	No
HDAC3	TRRUST	24	14	2	0	No
HES1	TRRUST	8	178	0	0	No
HEY1	TRRUST	7	54	0	0	No
HHEX	TRRUST	3	105	0	0	No
HMGA2	TRRUST	5	10	0	0	No
HMGN1	TRRUST	3	5	0	0	No
HOXA1	TRRUST	7	17	0	0	No
HOXA7	TRRUST	5	4	0	0	No
HOXA9	TRRUST	9	15	0	0	No
IRF2	TRRUST	9	167	2	0	No
IRF3	TRRUST	17	7	0	0	No
IRF4	TRRUST	5	37	0	0	No
IRF5	TRRUST	3	5	0	0	No
ISL1	TRRUST	3	17	0	0	No
JARID2	TRRUST	3	296	0	0	No
JUNB	TRRUST	15	1254	2	0	No
JUND	TRRUST	38	65	0	0	No
KLF11	TRRUST	4	196	0	0	No
KLF15	TRRUST	5	4796	1	0	No
KLF3	TRRUST	3	30	0	0	No
KLF5	TRRUST	13	31	0	0	No
KLF6	TRRUST	23	833	1	0	No
KLF8	TRRUST	8	1309	2	0	No
KLF9	TRRUST	3	1694	0	0	No
LHX2	TRRUST	3	36	0	0	No
LMO2	TRRUST	10	1	0	0	No
MAX	TRRUST	5	505	0	0	No
MEF2A	TRRUST	13	111	1	0	No
MEF2C	TRRUST	10	139	0	0	No
MEIS1	TRRUST	4	11	0	0	No
MSC	TRRUST	11	14	0	0	No
MYB	TRRUST	41	11	0	0	No
MYBL2	TRRUST	8	60	0	0	No
MYCN	TRRUST	50	6	0	0	No
MYOD1	TRRUST	3	941	1	0	No
NFATC1	TRRUST	8	41	0	0	No
NFIB	TRRUST	3	110	0	0	No
NFIC	TRRUST	28	251	1	0	No
NFIL3	TRRUST	10	40	0	0	No
NKX2-1	TRRUST	7	165	0	0	No
NKX2-5	TRRUST	9	222	0	0	No
NR2F1	TRRUST	9	501	0	0	No
NR2F2	TRRUST	7	818	2	0	No
NR3C1	TRRUST	40	5	1	0	No
NR4A2	TRRUST	5	13	0	0	No
NRF1	TRRUST	16	7	0	0	No
PAX5	TRRUST	24	112	2	0	No
PAX6	TRRUST	11	42	1	0	No
PAX8	TRRUST	8	221	0	0	No
PBX1	TRRUST	5	34	0	0	No
PDX1	TRRUST	3	37	0	0	No
PITX2	TRRUST	11	33	0	0	No
PML	TRRUST	19	22	0	0	No
POU2F2	TRRUST	10	16	1	0	No
POU3F2	TRRUST	9	26	0	0	No
POU5F1	TRRUST	25	27	0	0	No
PRDM1	TRRUST	6	769	2	0	No
RARA	TRRUST	28	166	0	0	No
RARG	TRRUST	5	30	0	0	No
RFX5	TRRUST	18	54	1	0	No
RUNX1	TRRUST	42	254	1	0	No
RXRA	TRRUST	21	48	1	0	No
SALL4	TRRUST	7	1003	0	0	No
SATB1	TRRUST	16	6	0	0	No
SMAD1	TRRUST	3	191	0	0	No
SMAD2	TRRUST	5	84	1	0	No
SMAD4	TRRUST	26	43	1	0	No
SMAD7	TRRUST	9	633	2	0	No
SMARCA4	TRRUST	9	75	1	0	No
SNAI1	TRRUST	11	4	0	0	No
SOX17	TRRUST	6	56	0	0	No
SOX2	TRRUST	23	359	0	0	No
SOX6	TRRUST	6	30	0	0	No
SOX9	TRRUST	29	6	0	0	No
SRF	TRRUST	27	13	0	0	No
STAT5A	TRRUST	13	11	0	0	No
SUZ12	TRRUST	4	10	0	0	No
TAL1	TRRUST	10	19	0	0	No
TBX5	TRRUST	5	155	1	0	No
TCF7L2	TRRUST	12	96	0	0	No
TFAP2A	TRRUST	79	60	1	0	No
TFAP2B	TRRUST	5	52	0	0	No
TFAP2C	TRRUST	11	905	1	0	No
TFAP4	TRRUST	7	378	1	0	No
TP73	TRRUST	14	586	2	0	No
TRIM28	TRRUST	4	10	0	0	No
USF1	TRRUST	75	26	1	0	No
USF2	TRRUST	55	2	0	0	No
VDR	TRRUST	49	2	0	0	No
YY1	TRRUST	105	39	1	0	No
ZBTB7A	TRRUST	6	2694	2	0	No
HSF1	ENCODE	233	73	64	77.23	Yes
E2F1	ENCODE	2972	1257	775	55.94	Yes
ZBTB7A	ENCODE	13188	2694	2312	36.39	Yes
HNF4A	ENCODE	4223	804	506	35.41	Yes
ESR1	ENCODE	1791	422	209	34.03	Yes
SREBF2	ENCODE	411	50	28	30.25	Yes
MYOD1	ENCODE	4409	941	456	25.28	Yes
FLI1	ENCODE	3012	1298	443	25.09	Yes
ELK1	ENCODE	12272	712	629	21.25	Yes
CTCFL	ENCODE	4499	206	148	20.2	Yes
FOXA2	ENCODE	8794	1009	651	19.92	Yes
TFAP2C	ENCODE	2581	905	272	19.87	Yes
MEF2C	ENCODE	954	139	47	18.51	Yes
CREB1	ENCODE	13252	796	675	18.26	Yes
NR2F2	ENCODE	10593	818	598	18.08	Yes
CEBPB	ENCODE	16276	1652	1405	17.59	Yes
SPI1	ENCODE	10426	462	371	16.98	Yes
CBX8	ENCODE	1323	46	28	16.85	Yes
PRDM1	ENCODE	1525	769	157	16.84	Yes
FOSL1	ENCODE	2599	1160	290	16.68	Yes
BHLHE40	ENCODE	15759	633	584	15.42	Yes
FOXA1	ENCODE	11210	894	613	14.52	Yes
E2F6	ENCODE	14265	451	400	13.69	Yes
GATA3	ENCODE	10642	1257	769	13.69	Yes
E2F4	ENCODE	13729	604	479	12.19	Yes
ETS1	ENCODE	12100	250	216	12.08	Yes
FOXM1	ENCODE	9843	224	169	11.1	Yes
NANOG	ENCODE	4525	469	174	10.78	Yes
MEF2A	ENCODE	2987	111	50	10.77	Yes
MYC	ENCODE	18495	843	758	10.72	Yes
JUN	ENCODE	10651	1816	987	10.51	Yes
TCF12	ENCODE	15392	489	411	10.32	Yes
IRF1	ENCODE	11607	232	183	9.95	Yes
GABPA	ENCODE	13049	219	186	9.74	Yes
TEAD4	ENCODE	13984	342	279	9.61	Yes
TFAP2A	ENCODE	1862	60	24	9.61	Yes
REST	ENCODE	15543	411	348	9.48	Yes
GATA2	ENCODE	7424	533	257	9.45	Yes
IKZF1	ENCODE	2172	207	55	9.17	Yes
EGR1	ENCODE	12694	232	187	9.12	Yes
FOS	ENCODE	13087	1311	839	8.67	Yes
UBTF	ENCODE	13355	120	110	8.41	Yes
MAX	ENCODE	18165	505	450	8.37	Yes
NFIC	ENCODE	13010	251	190	7.54	Yes
PAX5	ENCODE	12426	112	95	7.44	Yes
MYBL2	ENCODE	10389	60	53	7.36	Yes
THAP1	ENCODE	4545	42	26	7.35	Yes
ATF2	ENCODE	10102	186	120	6.72	Yes
RUNX3	ENCODE	12773	153	119	6.62	Yes
FOSL2	ENCODE	9268	267	149	6.37	Yes
ZNF263	ENCODE	10671	98	73	6.37	Yes
CTBP2	ENCODE	6158	26	20	6.19	Yes
RXRA	ENCODE	4209	48	24	6.14	Yes
IRF4	ENCODE	4658	37	21	5.96	Yes
MXI1	ENCODE	16591	134	121	5.87	Yes
ATF3	ENCODE	8397	92	55	5.32	Yes
GATA1	ENCODE	9664	927	433	5.13	Yes
GTF2B	ENCODE	6764	12	11	5.03	Yes
ATF1	ENCODE	6396	81	40	4.91	Yes
CEBPD	ENCODE	10705	519	277	4.9	Yes
MAFK	ENCODE	15429	66	60	4.88	Yes
RFX5	ENCODE	14210	54	48	4.75	Yes
CHD4	ENCODE	3580	103	31	4.58	Yes
ELF1	ENCODE	14244	32	31	4.56	Yes
PHF8	ENCODE	15246	76	64	4.15	Yes
GTF2F1	ENCODE	14378	27	26	4.07	Yes
CBX2	ENCODE	1269	20	5	4.06	Yes
ZNF274	ENCODE	970	132	14	4.01	Yes
ZBTB33	ENCODE	6575	8	7	3.93	Yes
TCF7L2	ENCODE	11934	96	65	3.92	Yes
NFATC1	ENCODE	6812	41	22	3.8	Yes
BACH1	ENCODE	12451	34	28	3.79	Yes
SIN3A	ENCODE	16915	65	58	3.72	Yes
SMC3	ENCODE	15214	30	28	3.64	Yes
POU2F2	ENCODE	10716	16	14	3.6	Yes
USF1	ENCODE	12359	26	22	3.58	Yes
STAT3	ENCODE	13918	44	36	3.49	Yes
CUX1	ENCODE	10171	42	28	3.43	Yes
ZKSCAN1	ENCODE	10854	9	9	3.42	Yes
SIRT6	ENCODE	8099	19	13	3.35	Yes
NELFE	ENCODE	10006	7	7	3.23	Yes
PML	ENCODE	11994	22	18	3.17	Yes
TAF7	ENCODE	7983	4	4	2.92	Yes
NRF1	ENCODE	11280	7	7	2.91	Yes
SUZ12	ENCODE	8982	10	8	2.9	Yes
RNF2	ENCODE	4120	27	10	2.88	Yes
CTCF	ENCODE	21537	132	125	2.85	Yes
NR3C1	ENCODE	4104	5	3	2.63	Yes
STAT5A	ENCODE	10689	11	9	2.61	Yes
TRIM28	ENCODE	11057	10	8	2.27	Yes
SRF	ENCODE	7737	13	7	1.78	No
HDAC2	ENCODE	17718	54	44	1.71	No
H2AFZ	ENCODE	20002	11	11	1.65	No
HDAC6	ENCODE	12593	43	27	1.63	No
BATF	ENCODE	4411	15	5	1.59	No
SMARCB1	ENCODE	6929	8	4	1.4	No
CHD1	ENCODE	17509	35	28	1.28	No
YY1	ENCODE	15774	39	28	1.12	No
RBBP5	ENCODE	17675	3	3	1.11	No
RAD21	ENCODE	16207	29	21	0.85	No
SAP30	ENCODE	16336	9	7	0.78	No
SIX5	ENCODE	7092	31	10	0.48	No
BRF1	ENCODE	55	4	0	0	No
CBX3	ENCODE	11895	4	2	0	No
EBF1	ENCODE	12962	5	2	0	No
ESRRA	ENCODE	987	31	2	0	No
IRF3	ENCODE	4159	7	2	0	No
KDM5B	ENCODE	14175	1	1	0	No
MYB	ENCODE	582	11	0	0	No
NR2C2	ENCODE	1564	16	2	0	No
POLR3A	ENCODE	562	15	0	0	No
POU5F1	ENCODE	192	27	2	0	No
SMARCA4	ENCODE	57	75	1	0	No
USF2	ENCODE	14263	2	1	0	No
WRNIP1	ENCODE	11355	2	1	0	No
SETDB1	ENCODE	9134	18	6	0	No
JUND	ENCODE	17146	65	43	0	No
TAL1	ENCODE	10055	19	5	0	No
E2F1	JASPAR	4188	1257	426	16.69	Yes
JUN	JASPAR	2957	1816	345	9.82	Yes
CREB1	JASPAR	3404	796	190	8.57	Yes
TFAP2C	JASPAR	1482	905	111	8.22	Yes
MAX	JASPAR	1915	505	80	6.98	Yes
E2F4	JASPAR	267	604	22	6.23	Yes
E2F6	JASPAR	1350	451	53	6.02	Yes
EGR1	JASPAR	685	232	21	5.91	Yes
CEBPB	JASPAR	1409	1652	145	5.72	Yes
FOS	JASPAR	1382	1311	118	5.65	Yes
USF1	JASPAR	1426	26	8	5.51	Yes
PRDM1	JASPAR	1455	769	72	4.26	Yes
GATA3	JASPAR	2470	1257	162	3.66	Yes
KLF4	JASPAR	68	3706	20	3.38	Yes
SOX10	JASPAR	517	344	16	3.38	Yes
TFAP2A	JASPAR	3554	60	17	3.13	Yes
GATA2	JASPAR	9709	533	241	3.05	Yes
MEF2A	JASPAR	2788	111	22	2.9	Yes
SRF	JASPAR	3399	13	5	2.61	Yes
POU2F2	JASPAR	2780	16	5	2.56	Yes
PPARG	JASPAR	3552	132	29	2.56	Yes
SOX17	JASPAR	379	56	3	2.35	Yes
PDX1	JASPAR	700	37	3	1.95	No
IRF2	JASPAR	1406	167	15	1.88	No
NR2F1	JASPAR	1065	501	29	1.71	No
HNF4A	JASPAR	2112	804	81	1.68	No
NFIC	JASPAR	4323	251	53	1.6	No
ESR1	JASPAR	1506	422	33	1.56	No
ELK1	JASPAR	1501	712	51	1.32	No
FOXA1	JASPAR	1441	894	60	1.23	No
STAT3	JASPAR	2740	44	7	1.05	No
SPIB	JASPAR	740	945	33	0.98	No
NKX2-5	JASPAR	401	222	5	0.77	No
FOXC1	JASPAR	12723	13	8	0.76	No
TP53	JASPAR	2849	45	6	0.4	No
YY1	JASPAR	5917	39	10	0.29	No
JUND	JASPAR	1365	65	4	0.24	No
SREBF2	JASPAR	1349	50	3	0.18	No
CTCF	JASPAR	35	132	0	0	No
ELF5	JASPAR	444	39	1	0	No
ESRRB	JASPAR	55	243	1	0	No
FEV	JASPAR	169	13	0	0	No
FOXA2	JASPAR	10	1009	0	0	No
FOXD1	JASPAR	188	2	0	0	No
FOXO3	JASPAR	130	20	1	0	No
GABPA	JASPAR	7	219	0	0	No
IRF1	JASPAR	39	232	0	0	No
KLF5	JASPAR	1438	31	0	0	No
LHX3	JASPAR	11	1	0	0	No
MYB	JASPAR	134	11	0	0	No
MYC	JASPAR	18	843	1	0	No
MYCN	JASPAR	12	6	0	0	No
NFIL3	JASPAR	61	40	1	0	No
NR2C2	JASPAR	66	16	0	0	No
NR3C1	JASPAR	1217	5	1	0	No
NR4A2	JASPAR	79	13	1	0	No
NRF1	JASPAR	1353	7	1	0	No
PAX5	JASPAR	5	112	0	0	No
PAX6	JASPAR	35	42	0	0	No
PBX1	JASPAR	46	34	0	0	No
POU5F1	JASPAR	5	27	0	0	No
REST	JASPAR	35	411	0	0	No
RUNX1	JASPAR	44	254	0	0	No
SOX2	JASPAR	5	359	0	0	No
SOX5	JASPAR	555	160	2	0	No
SOX9	JASPAR	102	6	0	0	No
T	JASPAR	5	522	0	0	No
USF2	JASPAR	3766	2	1	0	No
GATA1	JASPAR	120	927	3	0	No
FOXM1	TFTG_DB	261	224	66	42.03	Yes
FOXA2	TFTG_DB	2936	1009	443	32.39	Yes
IRF1	TFTG_DB	502	232	70	30.72	Yes
TFAP2C	TFTG_DB	3510	905	397	26.3	Yes
KLF4	TFTG_DB	4364	3706	1203	26.07	Yes
E2F7	TFTG_DB	46	448	23	24.66	Yes
HNF4A	TFTG_DB	6491	804	476	21.85	Yes
ELK1	TFTG_DB	1559	712	180	21.32	Yes
FLI1	TFTG_DB	6737	1298	670	20.57	Yes
SPI1	TFTG_DB	8298	462	349	19.51	Yes
HSF1	TFTG_DB	845	73	32	19.15	Yes
CREB1	TFTG_DB	4347	796	323	17.54	Yes
MYC	TFTG_DB	8501	843	517	17.03	Yes
BMI1	TFTG_DB	1549	125	52	16.45	Yes
NANOG	TFTG_DB	6491	469	275	16.29	Yes
JARID2	TFTG_DB	1533	296	79	14.82	Yes
GATA1	TFTG_DB	4245	927	319	14.4	Yes
CDX2	TFTG_DB	750	121	30	14.08	Yes
SALL4	TFTG_DB	2806	1003	245	13.51	Yes
SMAD3	TFTG_DB	2836	464	143	13.35	Yes
E2F4	TFTG_DB	3519	604	196	13.14	Yes
RUNX1	TFTG_DB	7096	254	166	13.13	Yes
ESR1	TFTG_DB	2253	422	113	12.85	Yes
MYBL2	TFTG_DB	1963	60	31	12.63	Yes
SOX2	TFTG_DB	8167	359	224	12.09	Yes
GATA2	TFTG_DB	4378	533	195	11.71	Yes
EGR1	TFTG_DB	6645	232	138	11.39	Yes
E2F1	TFTG_DB	5927	1257	453	10.54	Yes
REST	TFTG_DB	4675	411	156	10.09	Yes
WT1	TFTG_DB	1752	145	41	10.06	Yes
CEBPA	TFTG_DB	537	1967	104	10	Yes
CEBPB	TFTG_DB	1742	1652	213	9.78	Yes
ZNF274	TFTG_DB	314	132	14	9.67	Yes
PPARG	TFTG_DB	4432	132	62	8.82	Yes
EOMES	TFTG_DB	2455	633	127	8.77	Yes
ZNF281	TFTG_DB	2086	29	15	8.45	Yes
CTNNB1	TFTG_DB	1574	297	52	8	Yes
JUN	TFTG_DB	1491	1816	185	7.89	Yes
CTCF	TFTG_DB	1504	132	29	7.72	Yes
ELF5	TFTG_DB	1054	39	11	7.46	Yes
ESRRB	TFTG_DB	1381	243	38	6.93	Yes
GATA3	TFTG_DB	771	1257	80	6.9	Yes
TP53	TFTG_DB	5591	45	29	6.78	Yes
FOXP1	TFTG_DB	3720	87	34	6.35	Yes
RNF2	TFTG_DB	1795	27	10	6.01	Yes
POU3F2	TFTG_DB	1562	26	9	5.97	Yes
CEBPD	TFTG_DB	473	519	28	5.91	Yes
KLF1	TFTG_DB	2117	1917	228	5.6	Yes
TBX3	TFTG_DB	990	12	4	5.21	Yes
OLIG2	TFTG_DB	1834	55	14	5.15	Yes
SUZ12	TFTG_DB	4439	10	8	5.15	Yes
SOX11	TFTG_DB	989	42	8	5.02	Yes
ATF3	TFTG_DB	2114	92	20	4.58	Yes
KLF2	TFTG_DB	98	1763	18	4.38	Yes
SMAD1	TFTG_DB	579	191	13	4.14	Yes
SOX17	TFTG_DB	1825	56	12	4.06	Yes
SMARCA4	TFTG_DB	3184	75	21	3.97	Yes
TCF4	TFTG_DB	4014	163	43	3.6	Yes
THAP11	TFTG_DB	824	27	4	3.35	Yes
STAT3	TFTG_DB	6029	44	20	3.31	Yes
BACH1	TFTG_DB	1307	34	6	3.25	Yes
SMAD2	TFTG_DB	1855	84	14	3.23	Yes
CUX1	TFTG_DB	2406	42	10	3.11	Yes
DMRT1	TFTG_DB	1977	98	16	3.09	Yes
RAD21	TFTG_DB	1858	29	6	2.72	Yes
SMAD4	TFTG_DB	4430	43	14	2.55	Yes
NFIB	TFTG_DB	531	110	6	2.42	Yes
SETDB1	TFTG_DB	3650	18	6	2.25	Yes
SREBF2	TFTG_DB	966	50	5	2.25	Yes
ELF1	TFTG_DB	1119	32	4	2.19	Yes
MEF2A	TFTG_DB	864	111	8	2.16	Yes
TEAD4	TFTG_DB	2065	342	37	1.73	No
IKZF1	TFTG_DB	143	207	3	1.68	No
ETS1	TFTG_DB	1586	250	22	1.6	No
POU5F1	TFTG_DB	6009	27	10	1.58	No
TRIM28	TFTG_DB	3708	10	3	1.34	No
TCF7L2	TFTG_DB	565	96	4	1.25	No
PHF8	TFTG_DB	1473	76	7	1.23	No
TFAP2A	TFTG_DB	1898	60	6	0.7	No
YY1	TFTG_DB	2488	39	5	0.59	No
TAL1	TFTG_DB	3375	19	3	0.29	No
AR	TFTG_DB	6279	11	3	0.16	No
PBX1	TFTG_DB	2097	34	3	0.09	No
SIN3A	TFTG_DB	1106	65	3	0.07	No
TBX5	TFTG_DB	2060	155	13	0.06	No
ASH2L	TFTG_DB	3127	1	0	0	No
CHD1	TFTG_DB	794	35	2	0	No
EED	TFTG_DB	771	1	0	0	No
ERG	TFTG_DB	3085	14	2	0	No
FOXO3	TFTG_DB	2489	20	0	0	No
FOXP3	TFTG_DB	1524	1	0	0	No
KDM5B	TFTG_DB	3555	1	0	0	No
KLF5	TFTG_DB	98	31	0	0	No
LMO2	TFTG_DB	1576	1	0	0	No
MEIS1	TFTG_DB	1344	11	0	0	No
MYB	TFTG_DB	903	11	1	0	No
MYCN	TFTG_DB	2672	6	2	0	No
NR3C1	TFTG_DB	1830	5	2	0	No
NR4A2	TFTG_DB	167	13	0	0	No
PAX6	TFTG_DB	849	42	1	0	No
PDX1	TFTG_DB	639	37	0	0	No
RARG	TFTG_DB	364	30	2	0	No
SALL1	TFTG_DB	99	14	0	0	No
SOX9	TFTG_DB	3063	6	1	0	No
SRF	TFTG_DB	1371	13	1	0	No
STAT5A	TFTG_DB	1065	11	1	0	No
THRA	TFTG_DB	174	1	0	0	No
VDR	TFTG_DB	2570	2	0	0	No
ZNF263	TFTG_DB	71	98	1	0	No
NEUROG2	-		1924
NEUROD1	-		1885
NEUROG1	-		1584
NEUROD2	-		1532
NEUROD4	-		1087
ZBTB3	-		751
MYF5	-		590
ZSCAN4	-		534
PATZ1	-		484
ASCL2	-		414
RFX2	-		409
NEUROD6	-		322
TFE3	-		299
THAP3	-		199
GRHL2	-		180
ZBED4	-		145
ETV1	-		76
TEAD2	-		74
GLIS2	-		54
SMAD5	-		38
SLBP	-		38
IRX2	-		35
ELL2	-		33
CRY1	-		32
SNAPC1	-		29
HDAC8	-		29
ZSCAN5A	-		26
NFIA	-		25
HMGXB4	-		23
ZBTB44	-		23
ZBTB45	-		23
SOX15	-		22
TCF15	-		21
ARNT2	-		20
CREB3	-		20
THAP7	-		20
BANP	-		15
SIRT3	-		15
MEIS2	-		11
DLX3	-		11
KAT8	-		10
L3MBTL2	-		9
CDK9	-		9
TGIF2	-		8
PRDM2	-		8
LMO1	-		8
TSHZ1	-		7
NELFA	-		7
CRY2	-		7
RUVBL2	-		6
TAF1A	-		6
ZNF426	-		6
NSD2	-		6
STAG1	-		6
TLX3	-		5
GTF3C5	-		5
SNAPC4	-		5
MBD3	-		4
THAP10	-		3
LHX5	-		2
LHX1	-		2
OVOL2	-		2
CHD5	-		2
