# Supplementary material for: Atlas of regulated target genes of transcription factors (ART-TF) in human ES cells
Source: BMC Bioinformatics. 2022 Sep 16;23:377. doi: 10.1186/s12859-022-04924-3 (PMC9479252; doi:10.1186/s12859-022-04924-3)
Supplement: Supplementary file 7 — Additional file 7: Similarity of sets of regulated target genes of most strongly overlapping 150 TFs in ESCs; z-values show the significance of overlap between gene sets (hypergeometric test). [file 12859_2022_4924_MOESM7_ESM.xls]

## Sheet: Sheet1
Additional file 7. Similarity of sets of regulated target genes for 150 TFs.
z-values show the significance of overlap between gene sets (hypergeometric test). Numbers - z-values (hypergeometric test); for downregulated genes, z-values are multiplied by (-1).
	MEF2A_up, 105	MEF2C_up, 115	PPARG_up, 128	PPARA_up, 135	SPIB_up, 945	SPI1_up, 462	IRF1_up, 232	IRF2_up, 166	ESRRA_up, 26	ESRRG_up, 81	ESRRB_up, 243	NKX2-2_up, 76	NKX2-5_up, 214	NKX2-1_up, 157	RUNX1_up, 253	RUNX3_up, 147	NEUROD6_up, 270	NEUROD4_up, 1050	NEUROD1_up, 1843	NEUROG3_up, 2455	NEUROG2_up, 1908	NEUROG1_up, 1559	NEUROD2_up, 1458	MYF5_up, 590	MYOD1_up, 937	ASCL1_up, 1491	ASCL2_up, 409	TCF12_up, 444	CEBPD_up, 502	CEBPB_up, 1637	CEBPA_up, 1944	OTX1_up, 601	OTX2_up, 842	GATA3_up, 1196	GATA2_up, 479	GATA1_up, 839	GATA6_up, 1298	CTNNB1_up, 257	EOMES_up, 584	T_up, 191	NANOG_up, 311	SOX2_up, 223	PDX1_up, 34	FOXA2_up, 927	FOXA1_up, 766	JUN_up, 1741	JUNB_up, 1213	FOSL1_up, 1078	FOS_up, 1247
Header	1000	28.0376	3.4153	2.2177	6.8694	5.7284	6.0316	3.7149	0	0	0.2988	2.099	6.3987	4.8607	5.6705	11.1808	2.3981	3.1189	2.6277	2.8513	3.6676	4.116	2.7825	7.2576	12.321	2.0126	3.2345	2.9618	3.1371	3.8537	4.1583	1.5126	3.1959	7.002	5.5831	8.4234	6.1512	5.6222	4.1831	5.9921	6.2546	5.374	5.8296	5.3087	4.9304	7.598	8.7822	9.2127	4.5867
MEF2A_up, 105	28.0376	1000	1.1132	0	8.7471	8.6796	2.573	0.7246	0	0	3.2262	6.0098	9.2843	3.6356	8.3127	10.6463	0.023	3.1399	2.2096	4.4391	4.6402	5.5518	6.2829	9.2715	11.6088	2.6164	0.6051	0	0.7197	5.8653	8.5198	1.77	3.2802	5.0579	3.0195	4.5418	4.2818	1.5809	0.3723	1.376	3.8604	8.226	3.5362	6.8721	8.0227	6.0914	7.4759	4.5207	3.8031
MEF2C_up, 115	3.4153	1.1132	1000	40.9653	2.683	1.1406	0.0617	0	1.7033	5.3318	7.8768	5.556	8.5705	6.8286	2.039	1.6358	1.8797	4.3597	3.5082	3.5963	2.2412	3.5926	5.1735	0.0751	3.4788	1.4231	2.0132	2.3061	4.9501	9.1018	3.7502	5.994	6.291	7.0319	5.6848	6.3046	4.5849	1.3136	1.9529	2.7539	4.0714	3.8451	1.3646	6.1245	4.7811	5.5348	5.3156	6.6811	5.1428
PPARG_up, 128	2.2177	0	40.9653	1000	1.7355	1.0048	0	0	3.7466	8.746	5.5035	0.4185	3.0779	1.4096	1.2258	3.3178	1.7502	1.33	0	1.3445	1.4297	0.7073	1.8791	1.7662	3.2352	2.0695	1.8612	1.6239	3.7329	6.687	4.9911	2.1342	4.4558	4.0812	4.9283	3.7034	5.2196	1.8792	2.2368	1.0474	2.0293	2.9459	0	3.9887	4.1197	0	2.0969	0	2.2838
PPARA_up, 135	6.8694	8.7471	2.683	1.7355	1000	76.1016	12.4327	11.7301	0.3451	1.4352	7.1309	3.5529	6.9474	3.5119	16.8817	15.286	0	4.1834	2.3967	2.5978	3.2128	3.4141	2.7266	6.591	5.0127	1.8997	1.3036	4.2366	8.4701	11.7818	9.8668	3.5664	5.3275	12.0221	4.0908	6.3916	4.6453	3.2826	4.8724	7.1292	5.539	2.9501	0	7.1962	4.7238	13.8065	15.4021	11.2055	11.1989
SPIB_up, 945	5.7284	8.6796	1.1406	1.0048	76.1016	1000	11.7036	12.4144	1.4141	1.6941	5.2533	5.2306	4.3219	4.3969	12.1001	11.0233	0	3.3353	1.7667	3.2393	3.4954	2.7761	2.8622	6.324	3.8275	2.5154	2.0183	4.1818	5.0929	7.5767	6.8779	2.9577	2.6974	9.8076	2.4025	3.3391	2.4531	2.361	3.3827	6.126	4.6256	4.5037	0	3.8669	1.3449	9.625	11.6484	9.2891	7.8185
SPI1_up, 462	6.0316	2.573	0.0617	0	12.4327	11.7036	1000	63.3139	0	0	2.3363	0	1.0298	0.4297	2.1998	3.2762	0	0	0	0	0	0.1603	0	0.4266	0.5754	0	0	0	0.9359	0.9757	2.3922	0.6872	0.9969	2.0127	2.2451	2.4686	0.8614	2.1638	1.8341	1.8838	4.8808	3.7013	2.1085	0.8769	0.4689	2.731	3.4454	2.5808	2.0454
IRF1_up, 232	3.7149	0.7246	0	0	11.7301	12.4144	63.3139	1000	1.376	0.1435	0.2572	0	0	0	1.4108	0.3429	0	0	0	0	0	0	0	0	1.3237	0	0	0.1149	1.1627	0.125	0.7608	1.0365	0	0.9372	0	1.3849	0	0.7707	0.7207	0.6753	1.4858	1.7117	0	0.357	0	1.0913	3.8122	2.9145	2.4968
IRF2_up, 166	0	0	1.7033	3.7466	0.3451	1.4141	0	1.376	1000	40.4662	12.0239	2.4519	1.0837	0	0	0	2.3213	2.5323	0.5523	0.4803	1.0815	1.5628	1.0511	2.0759	2.0145	0.3372	0.3871	2.6539	4.6168	2.7207	1.0358	2.0253	1.3773	4.412	3.6369	3.9842	2.7133	2.419	2.0863	1.2093	0.6697	0	0	3.6829	2.459	1.9222	3.6472	3.2426	6.4432
ESRRA_up, 26	0	0	5.3318	8.746	1.4352	1.6941	0	0.1435	40.4662	1000	33.9105	7.3412	2.7628	2.4251	3.2337	1.416	0	4.2217	2.1948	2.8111	3.7533	2.5494	3.9749	3.4685	4.2833	1.9785	1.9959	3.7935	2.1305	1.2537	0.2906	2.8044	1.2815	4.9099	0	4.7345	0.8968	0	4.0718	0.002	1.0924	0.781	0	3.8363	5.1388	1.7413	4.0336	4.553	6.7703
ESRRG_up, 81	0.2988	3.2262	7.8768	5.5035	7.1309	5.2533	2.3363	0.2572	12.0239	33.9105	1000	15.5959	14.8459	13.9437	13.3204	11.8359	4.3508	8.415	6.4561	6.7092	7.56	7.9203	9.845	8.4425	9.1258	11.6133	12.3968	14.7869	2.2637	10.6468	6.2099	8.2621	6.5417	18.5441	8.8364	11.1395	10.947	3.5605	11.5442	9.4076	4.6877	2.4587	4.8046	12.724	11.0732	16.2098	20.118	17.9077	18.2729
ESRRB_up, 243	2.099	6.0098	5.556	0.4185	3.5529	5.2306	0	0	2.4519	7.3412	15.5959	1000	38.4792	50.795	7.9495	11.0095	0	5.8859	4.9641	5.3576	5.8413	7.0338	7.4431	10.3262	9.8902	4.5723	10.0559	13.6658	1.0038	6.3581	3.6451	7.7753	6.5368	16.8738	11.7596	13.6641	9.4079	9.6948	13.3827	9.4475	11.0509	7.6354	9.4222	12.353	8.0881	11.1173	15.0628	12.5513	10.5453
NKX2-2_up, 76	6.3987	9.2843	8.5705	3.0779	6.9474	4.3219	1.0298	0	1.0837	2.7628	14.8459	38.4792	1000	54.3272	10.6309	11.3759	0.6804	4.8306	5.9041	4.7954	4.5943	5.6574	7.3412	7.9399	9.9333	5.5216	3.1867	6.1628	2.3861	10.0032	9.6632	11.3444	12.3188	20.067	11.7638	12.0361	15.2528	6.2162	9.0624	9.6162	10.6908	9.8129	2.2606	14.9274	14.1579	16.8783	17.8834	15.2707	14.4604
NKX2-5_up, 214	4.8607	3.6356	6.8286	1.4096	3.5119	4.3969	0.4297	0	0	2.4251	13.9437	50.795	54.3272	1000	11.0393	11.1827	3.2286	5.8684	7.0265	5.7616	5.5552	6.2084	8.6046	8.4392	9.6459	6.2485	6.4478	9.8601	2.6879	10.5611	6.6308	11.5984	9.7322	21.6217	11.2261	14.3591	14.1637	7.1799	10.1594	9.5005	8.4956	9.257	6.2682	12.3951	11.1929	14.0964	15.8078	14.2443	12.2313
NKX2-1_up, 157	5.6705	8.3127	2.039	1.2258	16.8817	12.1001	2.1998	1.4108	0	3.2337	13.3204	7.9495	10.6309	11.0393	1000	52.7161	2.2257	7.5405	6.4522	7.131	6.7494	6.4611	8.538	10.1158	8.2186	7.0453	5.2826	11.3071	2.0873	11.6217	5.0456	6.6299	7.3526	12.4756	2.6483	6.2494	5.6905	4.3879	9.1576	9.1263	2.6783	2.8536	0	6.3889	6.2877	14.6066	13.5642	12.0903	10.2029
RUNX1_up, 253	11.1808	10.6463	1.6358	3.3178	15.286	11.0233	3.2762	0.3429	0	1.416	11.8359	11.0095	11.3759	11.1827	52.7161	1000	2.1789	4.6364	3.7219	5.4025	4.7866	5.3114	5.1768	12.3591	9.4772	5.3184	3.1739	9.8321	3.397	14.7027	9.6683	6.5684	7.6921	14.1886	7.4267	7.7076	7.0988	6.2246	8.0461	6.9028	3.5763	3.4	0	8.4687	8.6936	13.018	16.2626	9.7229	9.5245
RUNX3_up, 147	2.3981	0.023	1.8797	1.7502	0	0	0	0	2.3213	0	4.3508	0	0.6804	3.2286	2.2257	2.1789	1000	49.0627	33.5667	29.0107	35.7058	39.2206	32.9928	13.4537	12.6058	15.4482	17.6007	9.6681	2.1781	1.5037	0.7813	2.3955	5.5162	5.567	6.645	6.3459	5.6399	6.0416	5.1135	8.1662	2.4447	3.1534	1.8476	4.1116	4.7189	6.1839	5.9582	6.1085	3.2441
NEUROD6_up, 270	3.1189	3.1399	4.3597	1.33	4.1834	3.3353	0	0	2.5323	4.2217	8.415	5.8859	4.8306	5.8684	7.5405	4.6364	49.0627	1000	67.6257	58.8511	68.1312	70.3314	57.3177	18.5005	18.9759	19.0424	20.0523	12.6437	2.5491	7.2206	4.0319	8.0054	10.6	11.2849	10.5023	12.6096	10.5473	7.446	12.0254	11.6161	3.6385	5.3465	0.478	8.1409	7.5488	15.1615	12.2232	10.605	6.9334
NEUROD4_up, 1050	2.6277	2.2096	3.5082	0	2.3967	1.7667	0	0	0.5523	2.1948	6.4561	4.9641	5.9041	7.0265	6.4522	3.7219	33.5667	67.6257	1000	75.3349	75.248	70.6602	67.5317	18.6586	24.2755	23.7942	16.0505	11.4942	0	6.8462	0.3363	11.0043	11.6227	8.4686	4.6454	8.8097	5.4705	5.7612	9.2272	9.0685	4.2566	5.7328	0	8.0611	8.7016	15.8772	7.9413	7.0605	5.1457
NEUROD1_up, 1843	2.8513	4.4391	3.5963	1.3445	2.5978	3.2393	0	0	0.4803	2.8111	6.7092	5.3576	4.7954	5.7616	7.131	5.4025	29.0107	58.8511	75.3349	1000	91.151	82.4892	62.8648	22.1024	24.8316	24.4583	13.8307	10.4108	0	6.5027	0.567	9.7022	11.6795	8.6863	4.9275	7.9276	6.8625	6.144	7.8591	7.5507	3.7486	5.8755	1.2374	8.0569	8.0255	16.6716	10.809	8.3363	6.4569
NEUROG3_up, 2455	3.6676	4.6402	2.2412	1.4297	3.2128	3.4954	0	0	1.0815	3.7533	7.56	5.8413	4.5943	5.5552	6.7494	4.7866	35.7058	68.1312	75.248	91.151	1000	97.5267	64.0104	24.0054	26.0316	27.713	18.4859	13.5719	0	7.0349	2.5776	10.0438	11.5352	9.7541	6.2986	9.195	7.419	7.2158	9.9612	9.6626	3.1109	4.6503	0.4322	7.5723	8.2398	16.0568	9.4071	8.9629	7.4268
NEUROG2_up, 1908	4.116	5.5518	3.5926	0.7073	3.4141	2.7761	0.1603	0	1.5628	2.5494	7.9203	7.0338	5.6574	6.2084	6.4611	5.3114	39.2206	70.3314	70.6602	82.4892	97.5267	1000	61.0864	22.4595	25.7241	24.7695	17.0468	12.4159	0.8685	7.1366	4.6377	9.1007	11.5241	11.1387	7.9188	9.9065	8.6928	8.0389	8.7856	9.4131	4.1574	6.2038	1.4798	8.2477	8.9017	16.2657	11.5808	9.068	7.4142
NEUROG1_up, 1559	2.7825	6.2829	5.1735	1.8791	2.7266	2.8622	0	0	1.0511	3.9749	9.845	7.4431	7.3412	8.6046	8.538	5.1768	32.9928	57.3177	67.5317	62.8648	64.0104	61.0864	1000	23.6943	26.5144	30.8261	22.6692	17.2352	0	8.1298	3.5	12.6477	12.4195	10.5259	6.7413	10.3865	9.101	7.5632	12.3542	9.0113	6.0573	8.5795	3.4219	12.2222	12.9846	15.5647	9.7587	7.1755	5.621
NEUROD2_up, 1458	7.2576	9.2715	0.0751	1.7662	6.591	6.324	0.4266	0	2.0759	3.4685	8.4425	10.3262	7.9399	8.4392	10.1158	12.3591	13.4537	18.5005	18.6586	22.1024	24.0054	22.4595	23.6943	1000	54.9116	24.7091	21.1968	15.9605	0.0146	5.0994	3.6482	7.4783	10.2641	12.2876	6.3325	8.6146	7.1522	7.7068	8.8457	5.6422	2.476	4.092	3.344	8.7062	9.141	10.7335	9.1835	9.8405	9.3058
MYF5_up, 590	12.321	11.6088	3.4788	3.2352	5.0127	3.8275	0.5754	1.3237	2.0145	4.2833	9.1258	9.8902	9.9333	9.6459	8.2186	9.4772	12.6058	18.9759	24.2755	24.8316	26.0316	25.7241	26.5144	54.9116	1000	28.5472	20.3765	15.0649	2.0857	6.692	6.1797	8.2135	11.266	14.3503	5.1583	10.8484	8.447	6.0013	6.7496	4.1457	6.346	5.5663	5.0278	11.466	11.5413	11.2276	13.071	10.0381	9.1299
MYOD1_up, 937	2.0126	2.6164	1.4231	2.0695	1.8997	2.5154	0	0	0.3372	1.9785	11.6133	4.5723	5.5216	6.2485	7.0453	5.3184	15.4482	19.0424	23.7942	24.4583	27.713	24.7695	30.8261	24.7091	28.5472	1000	51.5977	28.6811	0	5.6085	0.4046	5.1354	6.5413	9.0359	4.1447	8.0182	5.2896	6.301	6.462	7.0902	2.9503	2.659	1.5966	11.5279	10.762	9.987	8.0761	8.039	9.5169
ASCL1_up, 1491	3.2345	0.6051	2.0132	1.8612	1.3036	2.0183	0	0	0.3871	1.9959	12.3968	10.0559	3.1867	6.4478	5.2826	3.1739	17.6007	20.0523	16.0505	13.8307	18.4859	17.0468	22.6692	21.1968	20.3765	51.5977	1000	36.7906	1.082	2.9349	0	3.6858	4.4	9.5079	6.2303	7.7427	5.4179	6.4021	8.8755	8.6289	1.7228	0.4765	4.4026	6.9073	6.4446	8.3222	7.1662	9.8166	9.4743
ASCL2_up, 409	2.9618	0	2.3061	1.6239	4.2366	4.1818	0	0.1149	2.6539	3.7935	14.7869	13.6658	6.1628	9.8601	11.3071	9.8321	9.6681	12.6437	11.4942	10.4108	13.5719	12.4159	17.2352	15.9605	15.0649	28.6811	36.7906	1000	3.7168	7.7082	0.2089	9.4251	4.4455	12.2347	7.0648	8.5061	5.3721	9.3202	13.2375	12.0163	2.0923	2.2698	4.1441	9.6463	8.0116	11.7997	12.1268	12.36	14.2548
TCF12_up, 444	3.1371	0.7197	4.9501	3.7329	8.4701	5.0929	0.9359	1.1627	4.6168	2.1305	2.2637	1.0038	2.3861	2.6879	2.0873	3.397	2.1781	2.5491	0	0	0	0.8685	0	0.0146	2.0857	0	1.082	3.7168	1000	35.509	43.0021	1.7825	5.3774	6.8753	4.6243	5.3964	4.9413	7.0298	5.5283	2.8107	1.2791	1.4467	0.8749	6.1462	5.9185	6.1776	11.5337	5.588	6.4932
CEBPD_up, 502	3.8537	5.8653	9.1018	6.687	11.7818	7.5767	0.9757	0.125	2.7207	1.2537	10.6468	6.3581	10.0032	10.5611	11.6217	14.7027	1.5037	7.2206	6.8462	6.5027	7.0349	7.1366	8.1298	5.0994	6.692	5.6085	2.9349	7.7082	35.509	1000	61.8268	10.6479	11.6935	20.0925	7.9778	12.0777	12.4989	6.5654	9.8285	6.6024	6.937	5.8148	2.4671	18.131	16.7951	18.731	21.457	14.4734	13.5659
CEBPB_up, 1637	4.1583	8.5198	3.7502	4.9911	9.8668	6.8779	2.3922	0.7608	1.0358	0.2906	6.2099	3.6451	9.6632	6.6308	5.0456	9.6683	0.7813	4.0319	0.3363	0.567	2.5776	4.6377	3.5	3.6482	6.1797	0.4046	0	0.2089	43.0021	61.8268	1000	6.8888	11.2251	15.7843	10.0222	11.4791	14.3652	7.8018	9.8292	7.5025	8.4964	6.542	4.0186	18.14	15.9189	13.3735	15.5028	9.7905	7.3686
CEBPA_up, 1944	1.5126	1.77	5.994	2.1342	3.5664	2.9577	0.6872	1.0365	2.0253	2.8044	8.2621	7.7753	11.3444	11.5984	6.6299	6.5684	2.3955	8.0054	11.0043	9.7022	10.0438	9.1007	12.6477	7.4783	8.2135	5.1354	3.6858	9.4251	1.7825	10.6479	6.8888	1000	69.5006	21.7856	15.0586	20.4974	17.0984	10.7976	16.9257	12.6701	13.9289	6.7624	4.1637	12.1304	11	12.8891	12.6193	11.1892	9.0093
OTX1_up, 601	3.1959	3.2802	6.291	4.4558	5.3275	2.6974	0.9969	0	1.3773	1.2815	6.5417	6.5368	12.3188	9.7322	7.3526	7.6921	5.5162	10.6	11.6227	11.6795	11.5352	11.5241	12.4195	10.2641	11.266	6.5413	4.4	4.4455	5.3774	11.6935	11.2251	69.5006	1000	25.1467	21.1726	25.9328	22.2498	14.4986	22.2477	12.7404	17.9868	12.4774	6.1813	16.721	15.451	13.6971	11.5925	11.6793	8.9519
OTX2_up, 842	7.002	5.0579	7.0319	4.0812	12.0221	9.8076	2.0127	0.9372	4.412	4.9099	18.5441	16.8738	20.067	21.6217	12.4756	14.1886	5.567	11.2849	8.4686	8.6863	9.7541	11.1387	10.5259	12.2876	14.3503	9.0359	9.5079	12.2347	6.8753	20.0925	15.7843	21.7856	25.1467	1000	44.1527	58.9981	46.5706	18.0194	22.6422	15.088	10.5284	9.3083	3.4622	24.5997	21.8057	30.5718	30.4685	26.6842	24.1906
GATA3_up, 1196	5.5831	3.0195	5.6848	4.9283	4.0908	2.4025	2.2451	0	3.6369	0	8.8364	11.7596	11.7638	11.2261	2.6483	7.4267	6.645	10.5023	4.6454	4.9275	6.2986	7.9188	6.7413	6.3325	5.1583	4.1447	6.2303	7.0648	4.6243	7.9778	10.0222	15.0586	21.1726	44.1527	1000	60.4683	49.9226	24.8597	30.8161	13.1209	11.4201	7.4749	6.913	15.7982	12.5381	12.7689	16.3021	13.3496	14.6848
GATA2_up, 479	8.4234	4.5418	6.3046	3.7034	6.3916	3.3391	2.4686	1.3849	3.9842	4.7345	11.1395	13.6641	12.0361	14.3591	6.2494	7.7076	6.3459	12.6096	8.8097	7.9276	9.195	9.9065	10.3865	8.6146	10.8484	8.0182	7.7427	8.5061	5.3964	12.0777	11.4791	20.4974	25.9328	58.9981	60.4683	1000	51.7923	25.6654	36.8401	16.6239	15.9919	9.2207	6.9504	16.6079	13.6829	16.1015	15.6019	14.5064	13.1655
GATA1_up, 839	6.1512	4.2818	4.5849	5.2196	4.6453	2.4531	0.8614	0	2.7133	0.8968	10.947	9.4079	15.2528	14.1637	5.6905	7.0988	5.6399	10.5473	5.4705	6.8625	7.419	8.6928	9.101	7.1522	8.447	5.2896	5.4179	5.3721	4.9413	12.4989	14.3652	17.0984	22.2498	46.5706	49.9226	51.7923	1000	14.4802	22.155	11.0558	12.6236	8.3722	6.9206	19.2938	15.659	17.1022	15.9435	13.7208	12.8301
GATA6_up, 1298	5.6222	1.5809	1.3136	1.8792	3.2826	2.361	2.1638	0.7707	2.419	0	3.5605	9.6948	6.2162	7.1799	4.3879	6.2246	6.0416	7.446	5.7612	6.144	7.2158	8.0389	7.5632	7.7068	6.0013	6.301	6.4021	9.3202	7.0298	6.5654	7.8018	10.7976	14.4986	18.0194	24.8597	25.6654	14.4802	1000	24.9676	17.0504	19.7154	10.2239	10.0207	8.4317	8.2437	7.6604	10.6075	10.4804	8.9278
CTNNB1_up, 257	4.1831	0.3723	1.9529	2.2368	4.8724	3.3827	1.8341	0.7207	2.0863	4.0718	11.5442	13.3827	9.0624	10.1594	9.1576	8.0461	5.1135	12.0254	9.2272	7.8591	9.9612	8.7856	12.3542	8.8457	6.7496	6.462	8.8755	13.2375	5.5283	9.8285	9.8292	16.9257	22.2477	22.6422	30.8161	36.8401	22.155	24.9676	1000	27.1008	18.7588	9.79	7.8703	15.8848	14.2569	10.805	10.031	12.2259	10.1434
EOMES_up, 584	5.9921	1.376	2.7539	1.0474	7.1292	6.126	1.8838	0.6753	1.2093	0.002	9.4076	9.4475	9.6162	9.5005	9.1263	6.9028	8.1662	11.6161	9.0685	7.5507	9.6626	9.4131	9.0113	5.6422	4.1457	7.0902	8.6289	12.0163	2.8107	6.6024	7.5025	12.6701	12.7404	15.088	13.1209	16.6239	11.0558	17.0504	27.1008	1000	12.0301	9.9373	14.911	15.2344	14.2978	11.9155	9.8235	9.1006	10.1027
T_up, 191	6.2546	3.8604	4.0714	2.0293	5.539	4.6256	4.8808	1.4858	0.6697	1.0924	4.6877	11.0509	10.6908	8.4956	2.6783	3.5763	2.4447	3.6385	4.2566	3.7486	3.1109	4.1574	6.0573	2.476	6.346	2.9503	1.7228	2.0923	1.2791	6.937	8.4964	13.9289	17.9868	10.5284	11.4201	15.9919	12.6236	19.7154	18.7588	12.0301	1000	19.9764	12.6336	11.7036	10.739	10.3849	8.7263	9.1168	9.5046
NANOG_up, 311	5.374	8.226	3.8451	2.9459	2.9501	4.5037	3.7013	1.7117	0	0.781	2.4587	7.6354	9.8129	9.257	2.8536	3.4	3.1534	5.3465	5.7328	5.8755	4.6503	6.2038	8.5795	4.092	5.5663	2.659	0.4765	2.2698	1.4467	5.8148	6.542	6.7624	12.4774	9.3083	7.4749	9.2207	8.3722	10.2239	9.79	9.9373	19.9764	1000	7.9457	14.9928	15.5549	7.2781	8.474	5.4524	3.755
SOX2_up, 223	5.8296	3.5362	1.3646	0	0	0	2.1085	0	0	0	4.8046	9.4222	2.2606	6.2682	0	0	1.8476	0.478	0	1.2374	0.4322	1.4798	3.4219	3.344	5.0278	1.5966	4.4026	4.1441	0.8749	2.4671	4.0186	4.1637	6.1813	3.4622	6.913	6.9504	6.9206	10.0207	7.8703	14.911	12.6336	7.9457	1000	5.7729	8.9671	3.3713	5.3552	4.4888	5.8626
PDX1_up, 34	5.3087	6.8721	6.1245	3.9887	7.1962	3.8669	0.8769	0.357	3.6829	3.8363	12.724	12.353	14.9274	12.3951	6.3889	8.4687	4.1116	8.1409	8.0611	8.0569	7.5723	8.2477	12.2222	8.7062	11.466	11.5279	6.9073	9.6463	6.1462	18.131	18.14	12.1304	16.721	24.5997	15.7982	16.6079	19.2938	8.4317	15.8848	15.2344	11.7036	14.9928	5.7729	1000	91.8242	18.9461	18.0875	13.7115	11.6986
FOXA2_up, 927	4.9304	8.0227	4.7811	4.1197	4.7238	1.3449	0.4689	0	2.459	5.1388	11.0732	8.0881	14.1579	11.1929	6.2877	8.6936	4.7189	7.5488	8.7016	8.0255	8.2398	8.9017	12.9846	9.141	11.5413	10.762	6.4446	8.0116	5.9185	16.7951	15.9189	11	15.451	21.8057	12.5381	13.6829	15.659	8.2437	14.2569	14.2978	10.739	15.5549	8.9671	91.8242	1000	16.4775	13.8915	12.2359	9.6308
FOXA1_up, 766	7.598	6.0914	5.5348	0	13.8065	9.625	2.731	1.0913	1.9222	1.7413	16.2098	11.1173	16.8783	14.0964	14.6066	13.018	6.1839	15.1615	15.8772	16.6716	16.0568	16.2657	15.5647	10.7335	11.2276	9.987	8.3222	11.7997	6.1776	18.731	13.3735	12.8891	13.6971	30.5718	12.7689	16.1015	17.1022	7.6604	10.805	11.9155	10.3849	7.2781	3.3713	18.9461	16.4775	1000	62.4651	60.3137	45.7459
JUN_up, 1741	8.7822	7.4759	5.3156	2.0969	15.4021	11.6484	3.4454	3.8122	3.6472	4.0336	20.118	15.0628	17.8834	15.8078	13.5642	16.2626	5.9582	12.2232	7.9413	10.809	9.4071	11.5808	9.7587	9.1835	13.071	8.0761	7.1662	12.1268	11.5337	21.457	15.5028	12.6193	11.5925	30.4685	16.3021	15.6019	15.9435	10.6075	10.031	9.8235	8.7263	8.474	5.3552	18.0875	13.8915	62.4651	1000	67.675	57.5564
JUNB_up, 1213	9.2127	4.5207	6.6811	0	11.2055	9.2891	2.5808	2.9145	3.2426	4.553	17.9077	12.5513	15.2707	14.2443	12.0903	9.7229	6.1085	10.605	7.0605	8.3363	8.9629	9.068	7.1755	9.8405	10.0381	8.039	9.8166	12.36	5.588	14.4734	9.7905	11.1892	11.6793	26.6842	13.3496	14.5064	13.7208	10.4804	12.2259	9.1006	9.1168	5.4524	4.4888	13.7115	12.2359	60.3137	67.675	1000	75.0624
FOSL1_up, 1078	4.5867	3.8031	5.1428	2.2838	11.1989	7.8185	2.0454	2.4968	6.4432	6.7703	18.2729	10.5453	14.4604	12.2313	10.2029	9.5245	3.2441	6.9334	5.1457	6.4569	7.4268	7.4142	5.621	9.3058	9.1299	9.5169	9.4743	14.2548	6.4932	13.5659	7.3686	9.0093	8.9519	24.1906	14.6848	13.1655	12.8301	8.9278	10.1434	10.1027	9.5046	3.755	5.8626	11.6986	9.6308	45.7459	57.5564	75.0624	1000
FOS_up, 1247	5.5277	3.4692	2.9332	3.4521	8.2649	8.2492	0	0	8.0385	9.7678	23.1953	12.2043	11.5292	13.4748	17.3365	12.3413	5.6966	9.2209	11.0716	11.7444	11.3923	10.1323	14.6843	11.508	10.5852	15.1378	11.374	22.7207	4.9536	16.0366	4.7024	9.7824	8.9885	21.9905	8.9519	10.2388	9.7252	6.8789	11.2041	8.1724	3.7499	0.6506	4.4754	11.5291	10.079	22.8815	26.0775	23.6151	24.1769
TFAP2C_up, 888	5.8717	2.4752	4.3117	0	6.0749	5.6572	3.9531	2.7875	4.1183	3.3684	9.0274	8.1965	8.1916	8.1432	5.1579	6.5075	3.3758	4.5727	0.8755	1.589	2.2583	2.5555	0.5334	4.3877	2.8762	1.2968	4.7274	5.487	3.7486	6.4637	3.6965	3.2475	3.4179	10.0819	7.3623	3.4307	3.2489	3.0667	2.367	5.3146	5.6326	0	2.042	3.1787	2.4238	24.2948	34.9628	46.5835	41.5171
FOSL2_up, 241	5.0021	1.2055	1.0622	1.0022	1.47	2.387	0.4246	0	0	3.7065	0.3813	1.6951	3.1065	0.8359	1.5273	2.4655	2.5776	0	0	0	0	0	0	0.2665	0.2272	0	0	0	0.4934	1.6511	1.1377	0.23	0	1.4762	3.1873	0	0	2.693	1.0675	0.6266	4.433	0	2.9156	0	0	5.3007	7.0886	9.4776	8.0447
JUND_up, 44	5.71	4.816	2.4019	1.3129	8.53	9.5436	4.2419	1.1149	2.0759	1.7162	11.8396	6.7087	15.1749	9.2804	11.1129	10.1865	3.4745	4.0818	4.3428	5.0139	5.3979	6.4789	5.9275	7.6948	8.2962	8.6929	6.2022	8.8912	1.2053	10.4464	7.4664	8.7872	8.5909	17.1819	7.0641	8.9869	7.9129	6.3851	5.9681	5.6422	5.7797	4.4457	0.6434	9.2392	8.3637	17.5441	17.8307	20.2839	18.1445
TP73_up, 586	2.7292	3.4604	1.5741	0.4936	5.4859	3.3069	0.1867	0	2.146	4.1829	12.8376	7.4948	7.8068	8.6679	10.7344	6.4653	1.6831	4.8927	3.4071	5.3518	5.9396	6.4463	9.0935	7.5451	6.6699	9.1182	5.645	12.5253	0.8978	8.9646	3.5159	7.7762	4.2145	13.2235	4.608	8.7752	7.0671	4.2515	7.1382	5.0564	3.5564	0	0.6944	8.1651	5.7361	17.7362	18.6993	17.8251	20.5949
ZBTB3_up, 566	4.9876	4.6899	5.8423	4.8498	8.4124	6.8011	2.3927	0	2.9256	6.9325	21.3574	15.4335	13.1153	16.4742	17.421	17.1138	1.408	7.6131	6.114	6.267	5.8593	6.9787	10.7039	10.7348	7.2938	9.5209	10.6669	13.9098	3.5004	11.7237	4.6257	10.906	7.6961	19.0361	6.6175	10.5649	11.2764	8.2969	10.0219	4.9221	4.1155	1.9065	2.4032	8.5416	6.3738	18.6307	20.5251	18.1593	15.8951
FOXD3_up, 197	4.2392	0.372	9.343	7.9445	5.2671	4.3386	1.3377	0	2.1142	5.0011	13.7117	11.1008	9.4544	17.5117	3.614	5.4145	1.845	4.741	1.8166	2.8193	1.9876	2.9017	5.3264	7.2354	4.0259	6.2509	8.6784	12.5118	4.6145	8.3694	3.4558	9.7646	9.0166	14.9224	11.964	12.2162	9.6883	11.6533	9.9679	8.2369	2.271	5.733	6.1411	11.4313	7.2677	7.2974	11.3761	8.2688	7.3448
HHEX_up, 95	1.8878	1.7251	12.9376	10.8231	7.1197	4.3416	1.0639	2.5537	1.4285	6.8209	18.9808	10.5229	10.8296	7.4754	10.3207	7.8073	4.4059	6.1062	3.2289	4.5637	4.0035	3.9936	6.5857	4.5932	5.1838	6.9696	7.3772	7.8596	5.3465	11.4784	6.77	5.3002	6.4661	14.567	7.8965	11.0605	8.5554	5.8635	12.1594	8.7007	1.5976	3.1549	1.1097	14.2956	12.9257	11.1712	12.0916	9.4052	10.6403
SOX5_up, 160	1.4408	2.6413	6.1815	6.5665	6.1193	2.8076	0.2679	0.4666	3.5822	3.6147	8.2064	4.6503	3.4823	4.0914	5.157	4.3427	1.2661	0.9103	0.4906	3.2256	3.3102	3.161	3.445	4.5382	2.9993	5.8712	3.7269	4.3884	3.446	10.2381	5.4593	2.5753	1.2641	9.9075	5.381	5.6775	6.1744	3.2619	3.0274	3.8986	2.1066	0	0	5.9971	4.9536	4.5964	6.7577	5.6282	6.2963
TFE3_up, 297	0.4791	0.3938	2.5654	2.4516	0.5872	0.7513	0	0	2.1452	2.1842	6.3328	8.2553	2.4321	5.2541	5.3208	3.3462	9.0475	8.9881	5.7692	6.0762	7.1574	7.5027	11.5145	6.8082	3.6835	12.389	15.9514	29.5161	0	2.7736	1.6852	7.7551	6.4073	8.5124	4.299	7.7991	6.0966	10.9881	10.6616	7.4049	4.5502	3.1987	1.7697	10.2887	5.9527	7.119	6.5097	5.9571	5.1865
TCF4_up, 93	0	0	0.9414	0	0	0.4541	1.4927	0.6607	0	0	0.2713	1.5564	0.4016	0.7198	1.3554	0.7903	1.254	0.9594	0.9629	0.1016	2.6094	1.9455	0.1983	1.6113	2.4433	1.6032	4.21	3.0852	1.146	0	0	2.2979	4.0058	1.7287	4.5504	3.3819	2.5347	8.0732	6.1348	3.108	2.0582	1.5562	2.7298	0.6478	0.3821	0	1.1688	2.0287	1.0911
SMAD2_up, 49	2.1617	0	0	0	0	0.386	0	0	0	0	0	0	1.226	0	1.0287	0	0	0	0	0	0	0	0	0.1428	0.5434	0.5624	1.8179	0	0.3029	0.3901	0	1.198	0	0	1.5614	0.6965	0	2.6528	2.3417	0	0.8015	1.1726	0	0	0	0.9425	0.1641	0	1.6564
SMAD5_up, 24	0	0	0	0	0	0	0	0	0	0	0	0	0.8865	0	0.701	1.3097	0.6323	0.6458	0.1758	0	0.1066	1.1313	0	0	0.1046	0	0.2068	2.2765	0	0	0	0	1.0462	0	1.089	0.256	0.2652	3.5099	2.6782	0	0.4848	2.3464	0	0	0.3884	0	2.4084	2.0171	0.3405
SMAD4_up, 32	1.985	4.1773	3.8723	1.6342	6.9177	6.0312	0	3.283	14.1807	7.7974	13.6072	5.262	4.4558	3.4044	8.6371	15.7023	3.8216	3.3137	1.1589	3.1711	3.474	3.5228	3.0708	5.1634	3.6667	4.3362	0.3871	6.1841	3.5069	5.9157	2.8154	3.0421	0.5108	8.0913	4.7734	3.9842	3.4224	3.9591	3.118	2.9885	0.6697	0	0	2.8547	1.5534	6.9015	9.5094	7.8783	7.166
ELK1_up, 26	3.0522	6.551	0.2777	0.2237	5.8692	5.0782	3.1203	3.0629	2.1611	3.6539	8.0671	0.8218	4.254	3.2043	9.4893	10.9269	1.9164	4.4854	3.8998	5.5808	5.9605	6.5338	5.1543	1.9312	5.0501	5.7434	1.6843	7.7516	2.3809	8.2712	4.578	2.4013	4.1588	9.3725	7.3683	7.8661	8.4276	5.3174	5.2435	1.7692	0.8608	0	0	4.1935	5.0437	7.1945	8.527	5.6061	6.7854
FLI1_up, 92	4.9385	7.6285	2.7731	3.3096	18.631	18.9542	2.7614	1.439	0.9048	5.0354	10.3368	5.2711	8.5252	2.8453	16.5658	15.5454	0.8021	4.8441	3.4077	4.6336	3.5576	4.2284	6.6815	3.5269	4.2899	3.9014	1.7605	4.1436	3.5767	10.3027	4.3768	6.0468	6.3157	10.4529	2.3287	5.4865	3.0175	4.9388	5.2276	4.5775	2.7214	0.2162	0	2.9773	1.6612	10.3123	11.0811	8.1979	6.3282
ETS1_up, 250	2.1565	6.8985	2.9362	1.3688	5.3471	6.7137	1.5382	1.1737	0.037	2.3552	13.378	3.7607	5.5122	6.4415	13.6226	12.0794	0.6449	4.5835	5.7362	7.5926	6.9172	6.6943	9.4848	8.7492	7.7748	8.0589	5.0085	9.3076	4.1854	8.2121	6.2987	6.3198	7.8434	9.0299	4.0129	7.8661	8.28	5.1702	6.7852	5.3608	4.0809	2.7583	0	9.2623	8.1547	10.7282	11.7832	9.7236	7.8077
CREB1_up, 577	4.9956	4.7221	2.2117	1.0731	5.3331	4.9077	0	0	0	0.5644	8.7087	8.8506	6.9772	8.4917	2.4201	6.8684	5.9128	5.9261	6.1889	4.0984	6.2679	5.0853	8.7571	6.9445	5.7967	5.3444	3.0513	9.6657	4.0282	5.7313	2.3811	3.8341	3.393	9.8724	3.1112	6.786	4.0804	3.141	6.9724	7.4982	2.5885	2.7463	0	6.6331	5.5471	9.9163	9.4459	8.8029	7.4622
NFIB_up, 110	2.0407	4.2771	3.9671	5.9937	2.9163	2.6543	0	0	0	0	7.4429	2.5144	2.8482	7.49	7.2539	7.7714	0.8638	1.8394	2.4924	1.1253	1.1778	1.6605	2.5094	6.3546	3.7897	3.8075	4.1786	6.3407	4.7446	4.7981	1.7369	3.1424	2.3361	3.8067	3.7445	4.1108	2.8274	2.4927	2.1671	3.0699	0	1.0764	0	2.9616	0.7062	3.9354	6.0193	4.1493	2.9447
NFIA_up, 25	8.7538	12.6192	3.6064	0	3.5554	1.0344	1.3213	0	1.2278	1.0357	9.5092	14.7898	10.9783	12.5287	7.4889	10.007	6.016	7.3846	5.819	5.4923	5.3488	5.4082	7.1394	6.8843	7.6311	4.975	3.2324	11.2686	5.7774	11.0298	10.7493	5.9719	6.0903	16.0953	8.1644	10.9696	10.1487	8.5763	9.2295	3.7805	7.9694	8.8094	8.7643	11.3845	11.4131	17.2062	20.6484	18.186	14.0296
NFIC_up, 188	1.6234	3.5362	5.159	4.9962	2.1084	2.0059	0.6945	2.7287	0	0	4.8046	4.5062	6.685	9.6975	3.313	11.829	1.8476	1.845	0	2.6495	2.0017	4.3373	1.6553	3.344	2.8601	1.0136	0.1128	2.0855	3.7873	3.585	6.6129	5.0531	7.6972	7.9678	8.9013	6.1916	3.199	8.6736	4.2606	4.0169	7.7359	5.0621	14.4059	6.4973	5.0063	6.6378	8.56	5.8404	3.9661
NR2F2_up, 34	3.3824	1.8669	11.5684	8.8107	5.2261	5.0202	0.7411	1.2451	10.5896	5.569	14.2423	10.6041	12.4219	14.7658	9.4608	14.1579	4.8039	4.7243	5.7136	6.565	6.5511	8.1994	7.8803	5.8631	8.1123	5.0723	6.2279	5.8523	6.601	8.2335	5.755	9.8119	13.6875	12.5369	9.4363	10.7355	6.2007	12.0311	9.4218	6.1111	8.3101	9.2716	11.5598	11.9287	12.4368	9.2562	10.7868	8.5829	6.8454
NR2F1_up, 80	2.9266	0	0.0304	0	0.1359	0	1.0002	2.3797	1.4596	2.8053	6.6104	4.7833	2.972	3.2557	5.7911	4.5338	1.1715	5.9583	6.8183	4.4846	4.917	5.6651	7.1588	0.8885	3.9126	4.8876	5.5226	7.1405	1.7364	3.7607	4.2531	7.0799	3.9669	6.5909	2.4495	5.3202	3.4395	2.6372	1.2433	1.9656	0	0.691	0.2365	3.9716	3.0097	7.3017	7.9264	7.7824	6.0621
E2F1_up, 1203	3.8601	0	0	0	0	0	0.2526	2.5505	0	0.6633	1.8677	0.1759	2.3741	0.6003	0.3273	0	0.4468	3.1886	1.7612	0.65	2.1084	2.51	1.0444	0	0	0	0.1133	1.3313	0.0234	0.3619	1.1336	3.0305	0.5625	1.9941	2.9946	1.3417	0.7322	0.6285	0.0376	0.4605	0	0	0.7259	0	0	3.15	3.5375	2.9944	1.3666
E2F4_up, 556	0	0	-0.37	0	0	0	0	-0.8198	0	-0.6216	0	0	0	0	-0.5596	-0.0879	0	0	-1.713	0	0	0	-0.5373	0	0	0	0	0	-1.1241	0	0	-2.1772	-0.0184	0	0	-0.2528	0	-2.5033	0	-0.4672	0	0	0	0	0	0	0	0	0
E2F7_down, 404	-2.3654	0	0	-0.0646	0	0	0	-3.3809	-0.2981	-0.4502	-0.7966	0	0	0	-1.0391	0	-0.0917	-3.6168	-6.1128	0	-2.5463	-1.1787	-2.8478	0	0	0	-1.8893	-2.6687	-1.2561	0	0	-3.4253	-1.0316	0	0	-1.2576	0	-2.5103	-0.0669	-0.2255	0	0	0	0	0	-2.9234	0	-2.1094	0
E2F6_down, 445	4.777	3.9829	3.2707	1.3273	6.4183	6.3058	0	0	3.7815	3.4966	11.8706	8.1849	8.544	7.7192	15.5828	12.2074	6.9421	16.537	14.5658	17.6572	17.4757	15.7919	16.9999	12.3035	13.1182	15.8188	12.2705	18.3295	2.556	12.2992	1.3262	11.8014	10.2892	14.7726	4.4876	9.2015	6.2076	7.2402	10.2391	7.0487	4.3718	3.626	1.7315	9.3467	7.3984	19.6173	19.4379	17.7608	14.7537
EGR2_up, 1742	4.9686	4.8801	3.0401	0.1672	6.4649	6.2986	0	0	0	2.3709	13.2575	5.4496	6.6283	7.6325	11.9813	9.3605	6.4143	11.5295	12.979	15.6763	16.1989	14.0131	21.5442	11.7065	8.7287	15.7914	10.1849	17.143	0.9193	10.6739	6.016	11.9414	8.7344	14.033	6.1297	9.9983	11.4941	6.987	9.2224	8.8821	4.3062	5.6365	0.9725	11.1609	8.631	19.5397	16.1259	14.6237	14.6224
ZBTB7A_up, 2678	1.0656	2.0926	4.9255	0.4608	5.1092	6.3285	0	0	2.1262	5.8111	12.1473	5.385	3.6562	5.5077	10.4584	6.063	5.1771	8.9523	11.3584	14.2387	14.924	12.4261	16.3901	10.4642	10.805	16.7489	9.3981	15.6886	0	9.1158	0	5.7754	0.1707	8.4352	0	3.2946	2.0883	0.8504	2.5254	3.9797	0	0	0	6.0992	3.878	12.8477	10.9085	8.9198	11.1827
KLF15_up, 4783	0.8395	3.4	1.8587	1.2877	6.3776	7.6111	0.4807	0	0.2976	5.8337	10.851	5.1805	4.2358	6.4289	11.5112	6.8609	2.4351	5.9741	7.8064	9.5487	10.1956	8.9657	11.4084	5.6758	6.1023	11.7765	5.2602	13.7866	0	8.9256	4.5615	5.083	1.5574	8.5799	0.2521	1.9458	4.6937	1.862	1.3793	2.7734	0.5062	0	0	6.5388	4.6028	12.9094	12.5188	10.4794	9.3066
KLF4_up, 3218	0.4091	0.6881	3.2644	1.3219	2.4637	3.0036	0.1947	0	1.9131	5.2548	11.6531	6.3568	4.6016	6.9483	10.3502	6.9485	5.5711	9.1242	10.9247	13.3034	14.3482	11.8731	14.8816	7.087	6.9979	14.7581	8.7612	17.0919	0	7.8876	0.922	3.8813	1.2905	7.2187	1.0894	2.5535	3.8004	3.8377	4.8771	4.0427	0.7349	0	0	5.8955	4.567	13.9445	12.1029	11.2314	11.6412
KLF1_up, 1744	1.5653	1.8203	3.5517	2.4099	7.2491	6.999	0.2704	0	3.9603	5.5449	18.933	7.4123	7.6644	9.6832	12.5323	8.6792	6.8047	11.7216	12.6726	14.2593	15.1518	12.9226	16.8654	9.2117	8.6223	15.1489	11.1338	22.0994	0.085	10.2218	1.4262	7.9414	5.2067	16.2508	6.3492	8.8023	9.2889	7.2899	8.4575	5.3389	2.7537	0	0	9.1418	7.6026	19.2997	18.4004	16.4269	16.8118
KLF2_up, 1657	0	0.4885	0.949	0.3928	5.1885	5.5557	1.7856	0	1.4641	0.9069	8.0288	3.6647	6.8383	6.4669	4.2601	5.379	1.112	1.6826	3.8733	4.4854	4.9059	3.6734	6.7972	0.3126	3.6262	7.5034	1.7806	8.6908	0.8296	8.8849	3.5604	0.3507	1.6697	8.4371	1.1104	2.3288	6.6599	3.6225	3.2003	1.6774	1.2639	0.7452	0	6.2745	4.0668	15.6375	11.0306	11.5997	12.7586
KLF6_up, 803	-1.1088	0	-0.9853	0	0	-0.5908	0	0	0	-1.5658	-5.4777	-1.4909	-1.2163	-2.4082	-1.8603	-0.0699	-1.7715	-1.2874	-8.3722	-8.0689	-7.5382	-4.4101	-8.4995	-0.8059	-2.3777	-7.1708	-4.221	-7.1445	0	-6.0242	0	-2.5547	0	-1.5203	0	0	-0.5196	0	0	-1.4586	0	0	0	-2.5501	-1.4962	-7.9411	0	-3.1402	-2.459
KLF14_down, 1976	-0.0576	-0.0749	-2.5235	0	-0.8791	-2.3093	0	-0.4415	0	-2.7626	-8.025	-2.6709	-1.7709	-3.327	-3.4618	-1.5483	-0.5844	-1.4505	-5.6366	-6.7923	-6.3317	-4.308	-8.1843	-1.6587	-0.8999	-5.1161	-2.5547	-6.9076	0	-6.8404	-1.0447	-1.426	0	-2.9249	0	-1.7091	-2.0099	0	-1.8442	-2.4146	0	0	0	-3.2908	-0.7642	-9.0393	-1.1308	-3.0178	-4.0355
KLF9_down, 1617	0	0	-0.5012	0	0	0	0	0	-0.6283	-2.1905	-4.0778	-1.1729	0	-0.9309	-1.93	0	0	0	-0.5048	0	-1.0356	0	-0.7299	0	0	-3.9398	-1.7734	-6.4598	0	-1.0001	0	0	0	0	0	0	0	0	0	0	0	0	0	0	0	-3.09	0	-1.2939	-4.5882
KLF8_down, 1268	0	0	-2.3765	0	-1.6549	-3.6176	0	0	-2.9136	-6.4049	-11.7536	-4.5625	-2.1742	-5.0615	-7.2525	-2.5115	-1.5391	-2.3436	-9.075	-10.1108	-9.9317	-6.2554	-12.4416	-5.2594	-3.9288	-10.7849	-6.0983	-13.889	0	-5.9245	0	-2.9307	0	-5.0984	0	0	-0.6574	-0.5118	-0.1702	-1.3003	0	0	0	-1.7954	-0.6177	-9.267	-3.3235	-4.3126	-7.4456
KLF12_down, 2256	-1.1047	-0.3555	-1.6686	-1.0103	0	0	0	-0.0292	-1.4176	-4.9784	-3.3577	-0.5009	0	-0.1564	-2.0435	0	-1.0737	-0.9044	-3.2471	-3.5224	-2.2201	-0.9061	-5.9618	-0.1422	0	-4.139	-3.505	-7.0289	0	0	0	-1.7457	0	0	0	0	0	-0.5146	-0.1647	-0.9944	0	0	0	0	0	0	0	0	-2.0954
PATZ1_down, 461	0	13.282	0	0	0	0	1.9513	5.2509	0	0	0	0	2.0717	0	1.8328	2.6406	0	0	0.5124	0.8743	0.4637	0	0	3.8557	2.7704	0	0	0	0.9997	0.6904	2.1803	0	1.7198	0.0812	0	0	0	0	0	0	1.5637	0	0	0.3451	0	0	0	0	0
POLR3A_up, 12	5.3551	10.997	3.5459	6.6604	2.1034	0.6223	4.5824	2.8798	2.0548	0.6751	9.3162	6.5168	9.2151	6.0391	11.446	15.6684	1.7539	4.5362	1.32	5.3518	4.5615	6.4	3.0137	7.0087	5.1153	5.308	3.3975	4.9352	2.1667	6.7482	5.0614	2.6959	3.3958	9.5892	9.3142	6.9702	5.3631	5.8268	4.3864	2.541	4.3244	0.4876	0	3.8655	2.3763	7.0061	11.0283	8.7848	7.448
KLF11_up, 100	1.3679	13.1875	5.132	3.9508	1.0945	0.2626	3.2224	1.559	1.8113	4.3366	11.2992	7.1726	4.2696	3.5116	3.7006	8.4678	2.0801	1.845	0	2.6244	2.9608	3.4339	2.5142	8.9828	4.2445	3.3516	2.248	5.3297	2.1875	2.2727	3.6956	3.0756	4.7316	6.2027	7.1537	5.56	2.7159	6.5631	4.1589	0.4575	3.7122	1.0108	0	3.1003	2.204	3.7466	7.8728	5.026	6.3079
KLF14_up, 120	2.1224	16.9448	3.0451	7.9067	0.2144	1.2013	2.7432	2.4705	5.3015	4.1872	9.1776	4.3621	4.9412	4.902	2.5359	5.1221	0.6138	4.5735	0.747	2.9043	2.7487	6.3484	1.5743	4.9553	2.1902	2.675	0.7419	0	2.9951	3.0485	5.1122	1.2545	3.5418	5.3022	3.1449	1.5044	1.5597	2.508	1.9344	0.0797	4.5365	0.8954	0	2.2075	1.7592	3.157	6.5534	4.4647	5.5348
KLF9_up, 77	0	10.6237	2.9211	2.8143	0	0	1.8272	3.9556	3.6094	0	3.0338	0	0	0	4.1822	5.9144	2.7874	0	1.0994	1.5977	1.973	3.6824	0.1348	5.3856	5.0625	4.3884	0.9368	0.8109	3.3188	2.4643	4.3033	0	2.6768	4.6987	3.4553	2.6834	1.5191	2.9062	0.4125	2.1629	1.3521	1.8941	0	0	0	2.2694	3.4802	3.2568	3.3768
KLF8_up, 41	0	18.5156	0	0	0	0	1.353	1.7765	0	0	0	0	0	0	1.2499	1.9418	0	0	0	0	0.467	4.6566	0.1716	2.7464	2.7621	1.6973	0.7169	0	4.3951	0	5.9816	0	0.9822	2.1819	1.8813	0	0	0	0	0	2.6503	0	0	0	0	0	0.4472	0.6166	0.4028
KLF12_up, 21	0	18.242	2.2746	0.7382	2.0156	0	2.3836	0.5207	0	0	0.1358	0	2.5651	0.5787	4.3171	4.7916	1.0485	0.6452	0.5568	0.4233	1.275	3.7354	1.7208	4.1295	0.9222	0.7402	0.44	0	3.9289	0.4767	4.4471	0	2.3415	0.8447	0.9898	0	0.1539	2.1799	1.3327	1.5897	1.7916	1.3428	0	3.7591	2.6145	0.7339	0.8213	0.0615	0.7442
MYBL2_up, 58	0	18.3022	2.0098	0	0.5464	0.0459	4.1226	0.3671	0	1.1385	3.9958	2.9919	3.3172	1.6655	3.8641	4.3394	0	0	0	0	0	1.026	0.3851	2.9607	0.0504	0.7449	0	0.1031	0.6321	0.0584	4.8328	0.309	4.1009	1.393	1.4394	3.0115	0.2541	0.9037	1.0162	0.2244	4.1628	2.1555	0	3.2082	1.599	1.0724	2.7579	2.6873	0.8184
CHD4_up, 69	0	19.4235	2.8227	1.0547	0.2896	0.6799	1.7452	2.3272	3.5099	0	4.1683	3.9687	4.5431	2.4299	4.0419	7.3363	5.0414	1.9425	1.437	1.0018	1.8099	4.5193	0.5621	7.6254	2.9118	2.0836	0	3.5173	0	1.2929	3.1491	0	1.8563	3.338	3.3172	2.545	0.2728	2.7963	1.9658	0.6758	2.3774	0.5136	0	0.9722	0	1.6152	3.3068	1.8778	3.2044
E2F7_up, 44	0	10.3524	0	6.1814	0	0	0	0	0	0	2.0152	0	0	0	1.9531	5.8995	4.1694	1.5078	0	1.8708	1.5162	4.9161	2.0362	2.5053	5.5086	3.0161	0	0	2.8047	0	2.3913	0	3.2	2.4335	2.9018	0.5394	0	4.3034	0	0	1.6764	0	0	0	0	0	1.2884	0.2816	0.131
KLF3_up, 12	1.6621	15.8952	1.401	0	0	0	0.7264	4.4809	4.0229	0	0	0	0.8182	0	3.3852	3.0334	3.2305	0	0.0425	0.8536	0	1.5602	2.3339	3.4287	1.4802	0.4938	0	0.0573	0	0	4.1448	0	0.1613	0	0	0.1648	0.1518	0.6222	0	0	0.42	0	0	0.0212	0	0	0	1.174	0
ELL2_up, 33	3.0954	7.8069	0.9981	0.1486	1.5879	0.3419	1.6724	1.2124	0	0	0.4338	1.9887	1.8969	1.3303	3.6567	5.8026	1.8157	2.7837	3.5471	0.4409	1.1917	2.85	3.7404	4.1	1.9344	0.5094	1.9896	1.2884	2.8924	4.3664	4.2494	2.8906	4.5626	2.8969	1.8762	3.0297	3.2091	6.3588	4.4926	1.5537	1.4209	1.776	2.3124	2.5494	3.1548	2.1787	1.5403	0.4532	0
FOXM1_up, 208	0	7.7217	0	2.0618	0	0	3.2436	0	0	2.8678	1.3025	0	0	0	1.2499	1.9418	1.174	0.6528	0	0	0	0.836	0	1.5428	0	0	0	0	0.501	0	0.4317	0	0	0	0.5521	0	0	1.2361	0	0	0	0	0	0	0	0	0.4472	0	0.4028
SIRT6_up, 19	7.1043	9.1854	1.81	1.7391	5.5935	3.946	4.443	5.444	9.7834	0	10.9176	11.3544	8.1953	5.6247	2.5929	7.9513	2.4703	1.119	0.7249	2.9172	2.5234	3.1229	1.2254	5.4549	3.9194	1.8714	0.47	1.6075	2.5694	5.6321	6.7889	3.2481	1.5313	7.7734	6.2237	7.8557	4.4233	7.3792	2.2521	1.3042	3.6692	1.1233	0	2.2121	1.7099	9.2712	12.3037	9.9192	9.8353
UBTF_up, 24	6.0377	5.7553	0	3.2783	5.9667	6.2921	2.2169	0	4.0924	6.9529	13.5615	17.3368	8.4522	10.0311	4.857	6.7493	0.5988	5.5195	1.2018	4.3397	5.431	5.1777	4.2478	5.3725	3.7821	4.1644	5.7014	4.3321	0.9664	3.8166	3.2063	6.196	4.1123	11.6319	7.1884	7.2485	4.0434	4.8203	3.5313	2.5757	2.9759	2.2881	0	4.546	6.0573	9.773	13.5501	10.9923	13.966
CUX1_up, 32	3.2528	3.0978	2.875	5.8913	0.3273	0	1.9513	2.4452	6.9152	0	4.2226	0	0	0	1.8328	5.6203	3.9535	2.5155	0.5124	0.8743	1.3437	3.6493	0	2.3415	1.5549	3.7743	1.2342	4.5989	0	5.3912	2.1803	2.2959	1.7198	4.4118	4.3991	3	4.1699	6.3489	0	0	0	0	0	0.3451	0	3.3481	6.5404	4.7377	3.2302
HEY1_up, 12	10.9668	4.9655	2.8711	1.0821	3.6057	2.5548	0.4977	6.9295	3.5588	3.8733	6.7613	4.0277	3.2732	2.4751	5.345	15.5078	2.7325	0.1404	1.0285	1.0817	0.9373	2.544	2.2283	5.2887	4.9611	1.0977	0	2.6492	2.3653	4.4168	4.6641	1.9526	1.2259	6.9411	3.3852	5.3777	1.4533	4.0774	3.6644	2.119	2.4285	0	0	0.3635	0	6.6491	9.8141	6.8676	7.3199
ETV6_up, 41	0	0	0	3.5409	2.2409	1.5838	2.5639	3.1415	8.5263	4.7	11.0545	9.9274	5.7417	6.7776	5.2176	10.6698	5.0298	2.0536	3.3326	5.5618	5.4075	6.1183	7.5807	10.5647	8.2153	6.2836	6.1621	10.1149	0	2.4825	1.0675	0	0	7.1373	7.6869	4.0122	0.4231	2.4083	1.2996	0	0	0	0	2.2713	4.25	4.6024	4.4594	3.4038	4.3733
CTBP2_up, 8	0	0	0	2.7833	0	0	1.9513	10.8623	6.9152	0	1.8931	0	0	0	0	2.6406	6.161	0.2161	0	0.0825	0.4637	0.7654	0	2.3415	1.5549	0.8325	0	1.1363	2.6326	0	0.4349	0	0	0.0812	1.0547	0.4474	0	1.8169	0	0	0	0	0	0.3451	0	0	0.0716	1.3275	0.0402
PML_up, 13	0	0	2.3989	2.3169	1.076	0.7695	0	2.0138	0	0	7.5668	6.8811	1.6763	4.5913	1.4586	9.9316	3.2911	3.9008	2.3953	1.6955	2.3139	2.8267	0.4284	3.1412	5.3048	2.0938	2.4669	3.8115	3.5117	5.9546	3.7778	0.492	0.1457	5.4075	5.0803	3.4646	2.4058	5.3693	3.1531	0	1.2113	1.6171	0	3.2129	1.3957	3.3378	6.3081	3.8304	6.1864
NR2C2_up, 16	-2.41	-6.6753	-0.6527	0	0	-0.8048	0	-1.5999	0	0	-1.0113	0	0	0	-1.9331	-3.0929	-3.72	-3.8244	-1.7014	-2.366	-3.49	-3.5774	-3.4358	-3.0084	-2.1912	-2.0675	-3.3767	-0.1254	-1.3681	0	-2.6463	-0.3366	-3.0568	-1.44	-4.3741	-3.0648	-2.5565	-5.8411	-4.3408	-1.3755	-1.533	-2.1873	0	-2.2076	-2.2179	0	0	0	0
FOS_down, 64	-3.3229	-5.7299	-2.8422	-0.3407	-1.3983	-3.6178	-0.7047	0	-2.3337	0	-0.643	-2.5331	-1.7818	-1.2933	-2.3259	-3.6814	-3.8694	-4.607	-1.1143	-0.9246	-3.3517	-3.234	-4.2948	-6.3282	-2.3652	-1.1784	-2.6572	-4.4153	-3.9756	-2.65	-4.2625	0	-2.7136	-3.1876	-5.4348	-2.2324	-3.658	-5.7739	-5.1891	-1.997	-2.6493	-0.7629	-1.9411	-1.9163	-0.4844	0	0	0	0
FOSL1_down, 82	0	-17.1386	-3.1396	-1.2328	0	0	-2.0081	-4.2384	0	-1.879	0	-1.9673	-0.7243	-1.0589	-1.86	-2.8556	0	-0.3746	-0.3725	-1.5155	-1.8206	-1.8822	-2.0737	-2.309	-1.993	-2.5762	-1.097	0	-0.7893	-1.1968	-3.7794	-1.3867	-2.9811	0	0	-2.2504	-0.597	-1.8402	-1.4437	0	-3.9006	-2.0769	0	-3.4143	-2.4799	-0.5125	-0.1242	-0.3307	0
SLBP_down, 38	0	-13.898	-6.3632	-2.9352	-1.6811	-1.1922	-2.0752	0	0	0	-6.8813	-4.0853	-4.7902	-5.689	-9.0943	-12.1236	0	-0.307	-0.6459	-1.0438	-2.4353	-1.9041	-2.0362	-0.9239	-1.7003	0	0	-1.2385	0	-1.8066	-5.1259	-2.4585	-3.2	-2.4335	-6.3948	-3.2055	-3.3566	-1.9367	-0.9295	-2.3635	-5.9786	0	0	-0.4364	0	-2.6475	-3.5405	-1.4689	-0.131
GTF2B_down, 12	-2.7351	-8.478	0	0	-0.029	-0.7695	-1.5668	0	0	0	-1.5137	0	0	0	-3.4326	-4.77	0	0	0	0	-0.7895	-2.8267	-0.4284	-1.8297	-2.1466	-1.2445	0	-2.3119	-2.0974	-0.2545	-3.0219	-0.492	-3.4584	0	-2.1836	-0.1482	-1.5022	-1.4441	0	0	-1.2113	0	0	0	0	-0.1652	0	0	0
POU2F2_down, 16	0	-9.1854	-1.81	-3.9377	-2.1732	-0.3421	0	-5.444	-4.7912	-5.3115	-2.6783	-2.5805	-1.1761	-3.5845	-2.5929	-1.6281	0	-1.119	0	0	-0.0335	-1.0829	0	-0.0994	-0.4803	-0.4841	0	0	-1.4143	-0.3117	-2.4673	0	-2.4331	-0.8807	-2.6751	-0.633	0	-0.9676	-0.1046	0	-2.2123	-1.1233	0	-1.3501	0	0	-0.864	-0.2699	0
CHD1_down, 26	0	-6.8069	0	-2.9352	-0.4186	-1.1922	0	0	-7.2348	-3.943	-4.4483	-4.0853	0	0	-1.9531	-5.8995	0	-2.7085	0	-0.2168	-2.4353	-0.9002	-1.0017	0	0	0	0	-1.2385	-2.8047	-1.8066	-1.4798	-0.8961	-0.5369	-0.1719	-2.9018	-1.8724	-0.0876	0	-0.9295	0	0	0	0	-0.4364	0	-1.6911	-1.2884	0	0
SIRT3_down, 11	0	-14.603	0	0	-1.8435	-3.1661	0	0	0	0	-4.705	-4.3067	-5.0612	-2.8393	-7.0821	-9.4821	-1.9968	-2.9259	-1.7711	-2.099	-1.7085	-3.1556	-1.1523	-6.0074	-4.5259	-3.2662	-1.4559	-3.2497	0	-3.0331	-3.5836	-1.0033	-4.8283	-2.6436	-4.9314	-2.0394	-2.473	-4.5543	-1.0374	0	-6.3154	-2.2744	0	-1.8722	-0.7383	-2.889	-3.8051	-2.872	-3.7251
STAT5A_down, 10	-1.2766	-2.9342	-2.6864	-0.9771	-0.7908	-2.3343	-0.4015	0	-3.3729	-3.6544	-0.3583	-1.6658	-0.4895	0	-0.3129	-0.883	-2.529	0	0	0	-1.1263	-1.2354	0	-1.0167	0	-0.3465	0	0	-3.8372	-1.5814	-2.4221	-0.9708	-2.3454	-0.2972	-1.3964	0	-0.6676	-3.8151	0	-0.603	-4.3623	0	0	-0.8264	0	-1.4015	-1.9502	-1.1044	-2.9638
TCF12_down, 45	0	-3.5362	-3.2618	-1.3007	-0.6712	0	-0.6945	-1.0607	0	0	-6.1895	-4.5062	-0.7858	-2.8389	-8.7329	-13.6004	-3.1599	0	0	-0.2959	0	-2.0513	-0.4776	-4.2442	-3.5826	-1.5966	-0.1128	-3.1148	-0.8749	-1.9082	-3.4997	-3.2744	-3.1496	-4.1059	-5.9189	-5.4328	-3.8193	-5.9793	-4.2606	-0.9043	-5.287	-2.1784	-3.3962	-2.1508	0	-2.8269	-6.6371	-6.5162	-5.8626
SMAD2_down, 35	0	0	0	-5.1945	0	0	0	0	0	0	-3.7819	0	0	0	0	-4.9639	-3.5561	-1.452	0	-0.5047	-0.7756	-0.9967	0	-2.2255	-1.5991	-1.0465	0	0	0	-0.9412	-2.266	-2.1886	-1.7285	-1.2967	-2.5392	-1.7316	0	-3.6646	0	0	0	0	0	0	0	0	-1.2859	0	-1.2507
MBD3_down, 4	0	0	0	-7.8895	-4.0741	-3.9826	0	-3.3976	-18.3688	-5.0517	-11.865	-10.639	-2.9351	-3.508	-2.6428	-3.6417	-5.4272	-3.8023	-2.5331	-4.0363	-4.77	-5.4084	-4.3354	-5.4221	-4.1045	-5.5566	-4.288	-6.345	-1.6541	-2.7836	-1.2842	0	0	-4.9044	-6.0957	-4.3795	-0.5665	-2.6235	-1.464	0	-2.3175	0	0	-0.9281	-1.141	-5.0542	-7.6996	-6.7181	-6.1787
ID1_down, 7	0	0	0	-6.1814	-1.6811	-2.966	0	0	-7.2348	-3.943	-11.7473	-8.4034	-2.1993	-2.6767	0	-9.0116	-1.8638	-6.3109	-4.3743	-6.0055	-6.1116	-7.928	-6.1743	-2.5053	-1.7003	-6.0886	-5.1068	-4.855	-1.0992	-5.7343	-2.3913	-4.0208	-5.8631	-8.0873	-8.1413	-7.2046	-4.4462	-6.67	-4.1002	-2.3635	-5.9786	-4.6651	0	-5.527	-4.8101	-4.5604	-5.7926	-2.6561	-4.5734
SMAD4_down, 11	0	-2.8224	0	0	-3.5246	-5.6335	-1.7407	0	0	-3.4373	-8.156	-7.3933	-4.1518	-4.9621	-7.9587	-10.669	0	-5.3785	-3.5832	-3.5102	-4.3031	-5.8703	-3.3812	-4.8658	-3.5552	-5.1362	-6.0655	-7.3722	0	-3.9375	-3.4326	-4.7884	-5.0054	-5.9351	-5.526	-6.1949	-3.6993	-5.809	-9.0979	-4.4294	-8.999	-4.0387	0	-3.5693	-1.6139	-7.1494	-7.8967	-5.2931	-5.7865
POU5F1_down, 14	-2.0407	0	0	-1.6852	-2.9163	-3.8313	0	0	0	-2.4136	-10.6722	-5.38	-2.8482	-3.4919	-5.6742	-13.9671	-6.9838	-5.8238	-2.4924	-2.7717	-4.2275	-3.6593	-3.1959	-4.2556	-2.1049	-3.1278	-2.9283	-3.9407	-1.3492	-4.7981	-1.132	-4.1792	-4.1034	-4.5571	-7.2215	-4.9955	-2.1043	-7.2044	-2.1671	-1.2555	-3.5666	-1.0764	0	-2.9616	-1.6297	-4.5701	-6.0193	-3.3614	-4.4187
HDAC8_down, 25	-1.4189	-1.3184	-2.9211	-2.8143	-5.016	-5.4073	-0.5233	0	-7.4783	-3.9328	-13.2505	-8.6218	-4.6924	-5.684	-9.18	-17.349	-2.7874	-5.8574	-2.5671	-4.6362	-4.8675	-7.3713	-3.3929	-4.5555	-5.0625	-3.3132	-1.9257	-3.6583	-1.5284	-7.6184	-5.2602	-2.8287	-3.3757	-10.6341	-8.9556	-6.8816	-3.8069	-6.6329	-5.4054	-2.1629	-5.8685	-1.8941	-3.0872	-5.0839	-1.4781	-7.2897	-14.7101	-9.4886	-9.7891
TP53_down, 40	-2.9677	0	-2.6131	-5.4045	-1.2862	-0.9163	0	0	0	0	-8.156	-3.5653	-4.1518	-4.9621	-3.7383	-10.669	-7.677	-5.3785	-1.9306	-3.5102	-3.4883	-2.3102	-2.4641	-4.8658	-2.4299	-1.5045	-1.0548	-5.7692	-0.8278	-3.067	-0.2004	-0.6333	-1.4643	-5.9351	-7.0743	-2.6498	-2.7333	-5.809	-2.0708	0	-3.2782	-1.7932	0	-1.3129	-0.3802	-3.7579	-5.9003	-4.2406	-5.7865
HDAC3_down, 14	0	0	0	0	-3.7212	-5.7432	0	0	0	0	-8.2018	-14.9904	-5.7417	-6.7776	-5.2176	-10.6698	-2.3266	-3.4616	-2.2398	-1.6834	-2.1746	-2.5868	-1.5158	-6.8562	-3.7501	-2.681	-1.7439	-5.8746	-1.4827	-5.9364	-2.1363	-4.9275	-4.006	-7.1373	-7.6869	-5.5751	-4.256	-5.1831	-6.876	-2.8897	-7.1616	-5.598	0	-5.2556	-2.6184	-5.7238	-7.0999	-3.4038	-5.6755
SMARCB1_down, 8	-2.4536	0	-4.6754	-4.5324	-0.8123	-1.9355	0	0	0	-6.0518	-12.4129	-6.2668	-1.4571	-1.8514	-4.8733	-13.7845	-2.9287	-3.3945	0	-1.2577	-1.1665	-2.3643	-0.1716	-5.1536	-3.7283	-4.8153	-3.5848	-8.8846	0	-6.723	-1.8192	-5.0696	-4.0224	-6.485	-7.1982	-7.0731	-5.3173	-8.4409	-2.7576	-3.6746	-4.2874	-3.3287	0	-5.6808	-3.2422	-5.7304	-8.1603	-6.9418	-5.4743
RARG_down, 19	-3.2528	0	0	-2.7833	-0.3273	-1.0909	0	-2.4452	0	0	-6.5522	-3.8912	-2.0717	-2.5336	-8.6702	-17.5389	-6.161	-2.5155	-0.5124	-2.4579	-1.3437	-2.688	-0.8662	-3.8557	-3.9858	-1.8131	-1.2342	-6.3302	-0.9997	-4.451	-0.4349	-0.8	-1.7198	-5.4945	-6.0713	-4.2763	-2.0833	-6.3489	-2.3508	0	-1.5637	-2.0066	0	-5.2191	-3.2072	-1.5166	-8.6967	-4.7377	-6.4202
CBX2_down, 12	-1.2766	-1.1793	-1.0367	-2.5838	-2.0405	-3.2122	-0.4015	-0.7515	-10.6694	-3.6544	-7.5837	-8.0777	-4.3366	-3.7934	-6.2039	-10.1251	-3.6702	-4.7279	-4.9147	-4.4577	-4.7656	-4.7139	-3.9833	-2.5822	-3.9568	-3.895	-1.6931	-3.3215	-2.1489	-3.0395	-3.3244	-4.8374	-8.2768	-8.1328	-5.7185	-8.9497	-5.5217	-8.5006	-6.5189	-6.016	-6.4917	-1.6959	0	-2.7161	-3.29	-4.7153	-4.7369	-3.455	-4.0632
CTBP1_down, 45	-7.2302	-3.5791	-4.3811	-2.9929	-4.71	-3.5338	-1.7853	-0.7377	-5.9579	-3.9924	-17.1788	-6.5688	-7.2543	-8.0063	-4.9843	-6.1254	-4.6717	-3.7501	-2.8616	-2.2019	-3.2692	-5.5093	-2.3197	-10.7335	-6.6432	-4.2163	-6.9065	-9.6667	-3.7554	-7.5826	-6.0998	-8.2318	-5.7451	-17.72	-13.5657	-11.5955	-9.287	-12.2631	-5.2866	-2.9091	-4.7926	-1.911	-3.8308	-7.3814	-2.8669	-15.0236	-25.1932	-24.5833	-22.2542
TEAD4_down, 338	-1.9321	-1.8186	-1.654	-1.5856	-0.2897	0	-2.5317	-3.2017	-9.2011	-4.9663	-11.7752	-2.3926	-1.0408	-3.3214	-5.4108	-11.4156	-2.2523	-3.9668	-3.4476	-4.0847	-6.2718	-5.3162	-2.9516	-8.0587	-6.7923	-4.1926	-2.7546	-3.7261	-0.1388	-3.2309	-5.0184	-0.9511	-3.0061	-4.9961	-2.4194	-2.1612	-1.9086	-5.3716	-0.9968	-2.9112	-2.0033	-0.9893	-3.8735	-2.7529	-2.3692	-6.7043	-7.8378	-8.4369	-4.8477
GTF2F1_down, 27	-2.1617	0	-4.1738	0	-0.5261	0	-1.127	-1.528	-4.9027	0	-9.4951	-2.6506	-3.0185	-1.5986	-5.9692	-12.4486	-0.9561	-2.03	-2.7516	-3.0702	-2.6557	-3.9542	-2.0346	-4.5193	-2.2998	-1.271	-0.5144	-1.6779	-1.4828	-3.7867	-3.2298	-3.3598	-3.4565	-4.8714	-6.3945	-3.4632	-1.5659	-4.2901	-1.2449	0	-3.7779	0	0	-2.3122	0	-7.5593	-7.1754	-6.9037	-3.9614
KLF5_down, 23	-7.794	-3.3381	-0.487	-4.1694	-6.9973	-4.6048	-3.6965	-3.5951	-10.9588	-2.5818	-11.045	-4.3621	-5.9355	-4.902	-7.1035	-9.8993	-1.4986	-2.2695	-2.1778	-4.4911	-4.5123	-7.119	-2.3684	-6.1691	-4.626	-1.1028	-0.7419	-2.673	-4.3041	-7.5704	-7.5609	-5.4516	-3.5418	-9.6417	-7.8366	-7.1317	-8.2505	-7.9575	-3.1512	-0.0797	-3.711	-1.8674	0	-2.6959	-1.2252	-8.2956	-13.8996	-10.8434	-8.092
SMARCA4_down, 75	-1.7023	-1.595	-3.3942	-3.2783	-3.7446	-2.1295	-0.7595	-1.1301	-4.0924	0	-3.5693	-2.136	-0.8517	-1.1946	-2.0638	-1.2718	-0.5988	0	-0.6549	-0.4583	-1.1171	-1.6435	-1.2131	-4.4447	-3.7821	-2.9627	-1.2798	-3.2712	-1.967	-2.0883	-1.6019	-1.6127	-1.7686	-0.3538	-2.0651	-0.2097	0	-6.2088	-0.7409	-0.9716	-1.7139	0	0	0	-0.3419	-1.9171	-2.3192	-3.3302	-1.586
CRY1_down, 32	0	-3.6624	0	0	-0.6324	0	-2.3762	-6.1667	-8.0252	0	0	0	0	0	-4.8764	-3.1467	-2.1492	0	-0.9589	-0.5286	-0.9095	-1.2178	-1.3219	-1.1535	-3.4515	-1.287	0	-1.4837	0	-0.0551	-2.8957	-1.1245	-0.7533	-1.6328	-1.396	-0.7558	-3.912	-4.8437	0	0	-1.9486	0	0	0	0	-2.1063	-1.618	-1.8058	-1.5695
SAP30_down, 9	-2.8484	-2.6846	-2.4471	-0.8391	-1.7031	0	-1.4286	-0.6185	-6.562	-1.427	-5.8877	-1.506	-2.7702	-2.078	-3.5064	-3.6416	-1.1919	-1.9817	-2.1412	-3.4391	-4.1626	-3.6809	-2.9906	-5.2009	-3.5048	-1.0039	0	-1.2943	-1.0721	-3.9365	-4.9245	-1.4696	-2.002	-3.191	-3.5984	-2.6282	-1.8932	-7.8774	-2.2721	-1.7439	-1.9774	-1.4916	0	-1.7479	-1.6049	-3.2417	-5.7769	-4.6726	-2.0196
RFX5_down, 51	0	0	0	-4.165	0	0	0	-3.7122	-9.8781	0	-2.9853	0	0	0	-2.907	-3.9734	-9.0374	-2.5912	-1.6241	-2.2974	-4.0606	-3.2595	-0.6124	-3.7963	-2.8178	-1.9751	0	-2.0273	0	-0.4881	-0.3074	0	0	-0.8228	-1.9279	-1.2186	0	-2.8865	0	0	0	0	0	0	0	-0.4248	-0.8128	-0.9385	-0.7802
RUVBL2_down, 6	-8.6644	-3.908	-3.616	-5.496	-4.8529	-2.3344	0	-3.0508	-4.3213	0	-11.3158	-2.2827	-4.1537	-5.0237	-6.6402	-10.9793	-2.1239	-1.5078	-1.4671	-3.2709	-4.7803	-4.3872	-2.7286	-9.6518	-5.6781	-2.6623	-3.758	-3.5317	-3.219	-4.8054	-6.3872	-2.7687	-4.4529	-6.1073	-6.5734	-7.7468	-7.7729	-8.0521	-4.7963	-4.4526	-4.5311	0	0	-1.7785	-0.4863	-8.1055	-10.9248	-9.5031	-5.9368
SMC3_down, 29	-2.7717	0	-0.8551	-0.7974	-3.3285	-4.386	0	0	0	-1.3799	-7.9611	-9.3377	-6.231	-8.8817	-6.6621	-16.3229	-2.1844	-5.7044	-2.8499	-4.3863	-4.8192	-4.4352	-5.205	-7.9334	-3.3687	-6.502	-7.3961	-10.2965	0	-8.6947	-4.311	-6.3757	-3.7204	-10.2728	-5.0745	-9.8099	-6.2481	-9.8515	-6.514	-5.4219	-3.8631	-2.5856	0	-3.9677	-1.5117	-7.0093	-8.6694	-7.7584	-5.9532
SIN3A_down, 53	-2.8459	-2.7046	-2.501	0	-2.2582	-0.84	0	0	0	0	-7.8472	-10.823	-8.4187	-7.3478	-5.6171	-12.9476	0	-4.0982	-1.7704	-1.8629	-2.4864	-1.2858	-4.0696	-1.9409	-3.3695	-3.1238	-0.9766	-2.432	-0.7526	-4.5564	-3.9993	-4.5743	-4.774	-5.6594	-8.2844	-5.9232	-3.4959	-3.5518	-3.3074	-4.2505	-4.9726	-1.7013	0	-2.2933	-2.6922	-5.9963	-6.5898	-5.0433	-4.563
ZBTB45_down, 15	-5.5482	-1.413	-4.9008	-1.2007	-3.9626	-2.8044	0	-0.9655	0	-1.8416	-12.5103	-8.9984	-6.3506	-7.6032	-7.0096	-6.1972	-0.4474	-1.6357	-1.8329	-1.4237	-1.7343	-1.2538	-2.5572	-1.382	-1.9244	-1.3698	-3.1114	-2.9014	0	-6.4825	-5.6556	-2.1874	-3.6278	-6.879	-6.5395	-5.8177	-3.5124	-1.7939	-5.7173	-2.3039	-3.8241	-0.6465	0	-6.1045	-3.9276	-6.7102	-9.9064	-6.7602	-6.0807
HDAC2_down, 37	-1.8339	0	-1.5621	-1.4952	-3.297	-2.3344	-0.8664	-3.0508	-8.8635	-4.7654	-6.8179	-7.6047	-2.557	-3.1674	-6.6402	-7.1437	-0.7031	-5.2076	-2.6159	-3.7805	-4.2139	-3.1498	-4.0036	-3.8044	-4.1135	-2.6623	-1.4359	-4.646	-3.219	-6.6207	-4.702	-1.8059	-4.4529	-4.7137	-7.6497	-3.6395	-2.401	-6.5937	-5.7732	-2.7677	-5.8567	-0.9097	0	-0.9942	-0.4863	-7.5161	-8.1492	-9.5031	-3.1993
PBX1_down, 29	-1.6234	-3.5362	-3.2618	-4.9962	-3.5457	-3.0155	0	0	-3.9564	-4.3395	-7.5745	-6.9642	-3.7354	-2.8389	-4.668	-10.0575	-1.8476	-4.579	-0.5093	-3.1203	-4.0944	-4.3373	-3.4219	-6.0446	-5.7504	-5.0945	-2.2577	-3.1148	-1.8457	-7.4976	-2.9809	-3.2744	-3.1496	-9.8988	-6.913	-3.9152	-2.5787	-7.3265	-2.4558	-0.9043	-4.0626	-2.1784	0	-2.8752	-1.0456	-4.4601	-9.2009	-2.4614	-3.9661
BACH1_down, 34	-0.9284	-0.8375	-4.9565	-0.6472	-0.6945	0	-4.3183	-1.6786	-2.8143	0	-1.0843	-1.2874	-1.2804	-0.4897	-2.0295	-1.8817	-3.8613	-2.4884	-3.0732	-2.2382	-2.9365	-4.6466	-4.5228	-2.4848	-3.4213	-1.3716	-1.1175	-2.5018	-4.3732	-2.7424	-2.0805	-2.4156	-4.3556	-4.9528	-3.8056	-0.3961	-3.1981	-4.0191	0	-0.2889	-1.6251	-0.132	-2.3754	-0.1928	-1.7674	-1.6959	-2.9955	-4.4286	-3.358
MAFK_down, 61	1.0862	0.9926	0.8551	0.7974	1.6007	1.1494	0	0.5781	0	0	1.3015	3.428	2.6851	2.0108	0.1466	0.7062	0	0.2265	0.7239	0.6138	0.207	1.6871	0.0136	0	2.2105	0.428	0	0	4.1136	5.5591	1.4002	0	0	4.0826	1.0909	1.9043	0.2829	1.2143	0	0	0.9192	0	0	0	0	0.4646	1.4778	1.8007	1.3934
NFE2L1_up, 53	0.2471	0	0.121	0.7521	0	0	0.5534	2.5637	0.564	3.3833	2.1356	0	0	0	0	0.1152	0	0	0	0	0	0	0	0	0	0	0	0	0	0	0	0	0	0	0	0	0	3.2852	0	0	0	0	0	0	0	0	1.8728	1.5278	0.3947
MYC_up, 813	-0.3842	-0.2995	-0.1732	-1.1886	0	0	-0.3874	0	-4.44	-2.0214	-3.5321	-4.9778	-0.5107	0	-1.0469	-0.0336	0	0	0	0	0	0	0	0	0	0	-0.8163	-1.2379	0	-0.4017	0	-1.0526	0	-2.2857	0	-0.6496	-0.1696	-1.805	0	-1.5698	0	0	0	0	0	-0.8119	-2.991	-1.1444	-0.6662
MXI1_down, 102	-0.5704	0	-0.6739	-0.5516	-0.919	-0.4381	0	-0.5435	0	-1.7522	-1.5263	0	-1.9717	-1.6382	-0.6183	-1.8359	0	-0.6623	-0.5037	0	-0.0926	-1.2344	0	-0.2384	-0.1839	0	-0.0388	-0.3102	-0.9253	-0.0674	0	-0.1275	-0.9563	-1.1168	-0.3106	-0.5472	-0.3963	0	0	-1.9248	-0.3245	0	0	-0.8186	0	-0.378	0	0	0
MAX_down, 452	0.5031	1.2	2.5075	1.6235	1.8144	1.9373	1.0627	1.1821	1.0999	0	4.3277	6.9335	7.2303	5.4631	1.4107	2.8737	4.4305	2.9844	1.5131	1.8714	3.0108	3.2227	5.0767	4.0297	3.0377	4.2127	6.2813	6.2419	1.2623	2.9068	1.6209	8.9465	10.9216	9.0676	11.0789	11.8633	11.4067	13.9192	16.8362	12.2262	11.2912	9.3235	8.2268	5.4105	7.2523	4.7331	7.4347	7.5037	5.9253
FOXH1_up, 210	7.4099	2.6536	1.7053	0.435	4.0595	2.1457	0.1938	1.5455	3.0535	0.0448	4.7512	1.641	4.47	6.95	7.8571	6.2256	3.8314	7.3003	3.2344	2.7936	6.1581	7.3091	6.7054	6.3305	4.1401	3.2856	8.612	7.9939	2.9744	5.7945	3.9022	5.3398	5.5382	11.8996	13.262	10.4328	8.3502	13.1424	13.2713	7.3496	6.2052	5.1471	3.5791	5.7292	6.2234	14.0729	20.0379	20.3277	16.6892
SMAD3_up, 371	-3.1823	-4.2539	-5.0868	-1.4375	-0.771	-0.8897	-4.1599	-1.116	-4.8714	-0.8133	-4.0257	-5.5004	-2.5902	-6.5702	-0.4922	-2.4128	-2.8638	-2.6164	-1.5491	-2.1388	-1.4153	-2.245	-2.5223	-2.6558	-1.7082	0	-0.477	-2.9058	-1.9383	-4.8386	-3.6106	-1.4631	-4.8793	-8.9858	-12.6519	-8.2162	-7.2737	-25.7833	-8.8881	-4.8028	-8.6297	-5.1903	-6.4559	-3.9935	-4.8123	-8.2699	-11.3316	-12.6819	-10.6981
TCF7L2_down, 87	-4.9388	-0.536	-4.099	-1.235	-3.1725	-1.8643	-0.2782	-1.1897	-1.5586	-0.5442	-2.5529	-5.6042	-4.3252	-6.7659	-4.3286	-5.6008	-2.8861	-4.2135	-1.6559	-2.0748	-3.639	-4.3814	-2.7795	-2.6002	-2.4213	-0.2548	-1.2003	-2.3415	-1.7754	-7.6309	-7.9336	-3.4871	-7.6491	-9.3386	-9.4353	-6.7971	-10.8269	-10.081	-12.4858	-6.6217	-11.0998	-7.017	-2.1885	-7.2455	-6.1822	-11.5411	-12.9295	-12.7709	-11.2969
SMAD7_down, 422	1.3454	0	4.7932	3.1053	0	0	0	0	7.8701	5.6699	7.1045	7.9048	3.0372	4.0588	2.4926	2.145	9.7094	6.2703	3.1978	2.7873	4.2451	4.115	5.0425	6.5506	5.0552	8.8877	14.915	17.4355	3.5984	0.1683	0	5.3211	7.8194	6.1678	6.6256	9.6746	4.5977	7.351	9.4964	5.2782	1.8622	5.8006	3.7593	4.7954	4.3412	1.4004	2.9979	7.7401	8.6985
SMAD7_up, 211	-0.4791	-0.3938	-2.5654	-3.5709	0	-1.9746	-0.521	-1.0147	-2.1452	-3.6267	-5.4938	-8.2553	-3.3255	-4.2153	-2.0375	-4.4193	-1.0973	-3.6052	-0.6266	-1.2284	-0.8188	-1.271	-1.1691	-0.2642	-3.2457	-1.4406	-4.257	-7.0687	-2.3491	-2.7736	0	-4.5226	-5.0299	-5.393	-4.9013	-5.5007	-3.4663	-9.3559	-7.9282	-5.5193	-6.0337	-5.8191	-6.2162	-3.7059	-4.5131	0	-3.7916	-6.7759	-8.6332
SMAD3_down, 93	-0.7045	-1.9775	-4.3242	-0.4321	0	0	-0.8366	-0.2214	-2.4728	-0.9763	0	-1.0478	0	-0.2779	0	-0.3449	-1.4986	-1.8086	0	0	-0.2797	-0.569	-1.5743	-1.9208	-2.1902	-2.2819	-6.5262	-6.1427	-0.3771	-0.0338	0	-0.6549	-0.9868	0	-3.1449	-3.0392	-0.7234	-1.5998	-1.326	0	-2.0599	0	0	-2.2075	-0.6911	0	0	0	-0.4203
JUN_down, 75	0	0	0	0	0	0	0	-5.5156	-7.2348	-3.943	-2.0152	-4.0853	0	-2.6767	0	0	-1.8638	0	0	0	0	0	0	-2.5053	-1.7003	-1.9919	-1.3386	-4.855	-1.0992	0	0	0	-0.5369	-2.4335	-1.1553	-1.8724	-2.2669	-4.3034	-0.9295	0	0	-2.1322	0	0	0	-0.7347	-0.1624	-3.8433	-2.3522
DLX3_down, 11	0	0	0	-1.796	0	0	-1.127	-3.5553	0	-2.5464	-4.4454	-2.6506	0	-1.5986	0	-1.6834	-0.9561	-2.03	0	0	0	-0.4813	0	-3.4252	-0.5434	-1.9796	-5.7283	-5.4309	0	-0.3901	-0.7073	-0.1171	0	-4.0891	-3.978	-2.5409	-3.0736	-5.9274	-1.2449	-1.3555	0	-1.1726	0	0	0	-2.9275	-4.0593	-3.6182	-2.4247
DLX4_down, 23	0	0	0	0	0	-1.6644	0	0	0	-0.8777	-1.5362	0	0	-0.1875	0	0	-1.3303	-0.1989	0	0	0	0	0	-1.6838	-0.0351	-0.4265	-2.6572	-1.76	-0.8452	0	0	0	-1.2472	-1.9422	-4.1526	-3.2112	-2.0579	-7.5115	-2.8611	0	-2.6493	-0.7629	0	0	0	0	-0.6699	-1.0084	-4.6579
FOXA2_down, 82	-0.1536	-0.0699	0	0	-0.8254	-1.6625	0	0	-1.7033	-2.8698	-3.5811	-0.4733	-0.9464	-1.5101	0	0	-1.2012	0	0	0	0	0	0	-1.0058	0	-1.4231	-4.2308	-2.8382	-1.437	0	0	-0.0173	-0.4137	-3.7044	-4.143	-3.5588	-2.661	-6.885	-3.3525	-1.1448	-5.9704	-0.8636	0	0	0	-1.3132	-3.6588	-3.1875	-4.816
FOXA1_down, 128	0	0	-2.8887	-0.6371	0	0	0	0	-4.1294	-1.5754	-0.6577	0	0	-0.3699	0	0	-3.8886	-3.3046	0	0	-1.4943	-2.1494	-1.8943	-2.0219	-0.1606	-0.437	-4.7478	-3.9493	-1.1932	0	0	0	0	0	-4.7521	-1.7282	-4.9204	-2.0605	-3.4106	-2.9739	-7.0453	-6.8551	-0.6586	0	-0.6426	0	-0.5656	-5.469	-7.1277
OTX1_down, 240	0	0	-1.3496	-0.1702	0	0	0	0	-4.5732	-2.1094	-1.2207	-0.7648	0	0	0	0	-1.7989	-0.1769	0	0	0	0	-0.6644	0	0	-0.2405	-2.1931	-2.5779	-0.4982	0	0	0	0	-0.5814	-1.7783	-0.7878	-3.2715	-5.9126	-2.3299	0	-5.124	0	0	0	-0.0973	0	-0.933	-1.3124	-4.5838
OTX2_down, 97	-0.0999	-0.0162	-0.8457	0	0	0	0	0	-1.6342	-1.5522	-1.3197	-1.6561	-0.1077	0	0	-0.642	-0.4286	-0.2976	0	0	0	-0.1318	0	-2.2194	0	0	-1.8612	-2.6603	0	0	0	-1.2386	-1.4029	-2.4608	-2.4256	-2.1752	-3.3459	-3.9141	-4.5086	-3.3982	-8.1943	0	-1.3007	0	0	-0.79	-2.7423	-4.9809	-5.1485
SOX2_down, 136	-0.5305	0	-2.0058	-0.0702	0	0	-0.0212	0	-6.0351	-3.291	-3.5106	-5.0728	-0.2157	-1.4692	0	0	-3.0727	-2.7875	0	0	-1.5859	-2.1819	-0.1818	-2.1813	-0.9637	-1.3677	-6.6944	-6.1689	-0.0951	0	0	-2.0628	-0.7464	-4.8918	-4.1229	-3.9499	-4.2811	-7.6441	-3.9576	0	-4.8975	-0.5779	-0.3255	0	0	0	-1.9186	-5.259	-8.2772
T_down, 331	0	0	-0.6145	-0.5371	0	0	0	0	-1.4363	-2.4117	-2.9243	-3.6925	0	-1.1179	0	0	-4.4303	-3.2816	-0.7972	-0.6663	-2.3402	-2.9681	-4.1636	-1.2693	-2.1913	-1.5869	-5.9149	-5.9803	-1.7606	0	0	-3.6759	-1.9163	-3.8433	-5.6203	-3.3393	-2.8285	-8.4019	-5.068	-2.2132	0	-2.5029	-1.117	0	-1.5469	0	-1.7041	-1.5874	-4.2196
NANOG_down, 158	-0.7783	-0.6897	-4.5299	-0.5033	-1.3771	-2.0527	0	-0.2915	-2.5838	-2.7153	-3.7757	-2.8415	-1.0683	-2.741	0	0	-3.462	-0.6024	-0.993	-1.623	-3.0688	-3.5801	-1.822	-0.2223	-1.9139	-2.5567	-3.8595	-3.5874	-1.8545	0	0	-1.4186	-0.6359	-3.8641	-1.2805	-0.112	0	-3.6132	-4.639	-1.2352	-0.5089	-2.005	0	0	-1.9572	-2.7202	-1.5896	-5.2556	-4.5817
GATA6_down, 71	-3.1555	-0.4506	-3.8669	-3.7205	-1.1869	-1.4946	-3.2427	-1.0985	-2.2269	-2.2837	-3.1271	-0.8702	-2.5629	-3.3191	0	0	-5.2848	-0.4448	-0.5099	0	-0.0643	-1.129	-0.6402	-0.3775	-0.3217	-0.9289	-3.1278	-0.9483	-3.1167	0	0	0	0	0	0	0	0	-3.8139	-1.5118	0	-3.9909	-4.2502	-1.8441	0	-1.3079	-3.4392	-4.8507	-8.3729	-6.276
GATA1_down, 88	-4.4047	-0.9717	-0.8347	-2.2443	-2.6924	-2.7182	-2.4608	-0.5586	-6.361	-5.1388	-2.3719	-1.435	-0.3022	-3.3398	-1.2036	0	-2.146	0	0	0	-1.8157	-1.1722	-0.4372	-0.6853	0	0	-0.4928	0	-4.0505	0	-0.5117	0	-0.6442	0	0	0	-1.2241	-3.3247	-1.411	-1.6493	-3.8078	-4.8348	-2.5688	-1.0206	-2.7245	-1.7087	-2.4423	-3.8931	-3.348
GATA2_down, 54	-0.9467	0	-0.7212	-0.6647	-0.7331	-0.1611	-0.1087	-0.4493	-6.0039	-3.0257	0	0	0	0	0	-0.5753	-1.933	-0.484	0	0	-0.2501	0	-0.6089	0	0	-0.1074	-1.148	-0.2183	-2.2388	0	0	-1.1215	-2.1385	0	0	0	0	-1.0242	0	-0.3057	-2.5796	0	0	-0.227	-1.8115	0	-0.1604	-0.4273	-2.4714
GATA3_down, 61	-0.1063	0	-7.9304	-3.3683	-3.1887	-2.7469	0	-3.1165	-3.9775	-4.6605	-6.9466	-2.7844	-0.9403	-1.8438	-1.2202	-0.004	-3.6514	0	-0.607	-1.2857	-1.102	-0.4555	-0.0869	-1.3176	-0.1489	-4.4659	-4.2964	-7.3887	-0.1101	-4.1177	0	-0.9415	-0.6894	-5.8439	-2.5881	-4.8513	-2.9997	-0.0185	-1.8614	-2.1557	0	0	0	-2.2625	-2.0968	-5.6179	-4.473	-7.7421	-8.9593
NR2F1_down, 421	0	0	-8.7275	-6.7817	-2.6742	-2.9471	-1.2933	-1.6446	-4.2005	-5.5491	-13.2469	-4.2852	-1.9663	-5.1536	-4.9846	-0.596	-4.8674	-2.0464	-4.0758	-5.3597	-4.1216	-3.5962	-5.3536	-4.5	-1.8485	-8.7041	-6.7336	-13.0987	-0.7662	-7.333	0	-2.972	-0.2463	-8.7504	-1.8915	-3.829	-3.2514	0	-2.4198	-2.7769	0	0	0	-4.8325	-4.6212	-5.7352	-3.9824	-7.897	-8.4018
NR2F2_down, 784	-2.8096	-4.2797	-3.9459	-2.313	-4.5585	-3.6353	-1.3978	0	-3.0985	-3.3298	-11.416	-9.4365	-6.3068	-10.3677	-4.551	-9.3259	0	0	0	-0.299	-1.5308	-1.2872	0	-3.6666	-2.2666	-1.4207	-0.5479	-7.9202	-0.2509	-6.5642	-2.7255	-2.8667	-0.723	-7.2863	-5.952	-2.5696	-5.8478	-4.5138	-3.683	-2.9708	-1.9385	-1.4605	-2.6306	-5.2127	-3.4805	-9.3279	-11.9039	-13.3381	-10.1427
NEUROD6_down, 52	0	0	-5.1629	-2.3169	-0.029	0	0	0	0	-6.6485	-9.5845	0	0	-2.0933	0	0	0	0	0	0	0	0	0	-1.8297	-1.0939	-2.0938	-7.1543	-8.3101	0	-1.8831	-3.0219	-1.7876	-1.25	-6.3453	-5.0803	-4.5701	-6.0204	-1.4441	-0.5236	-1.8204	0	0	0	-6.379	-6.012	-1.7515	-4.4405	-5.7996	-5.2654
NEUROG2_down, 16	0	-1.9241	-6.179	-1.6852	-1.2407	-0.3001	0	0	0	-2.4136	-5.8283	-2.5144	-2.8482	-3.4919	-2.5149	-1.5756	0	0	0	0	0	0	0	-1.1072	-0.42	-2.4481	-4.1786	-12.3407	0	-4.1465	-1.7369	-3.1424	-1.4525	-3.8067	-2.5855	-1.4569	-3.5505	0	-1.115	-1.2555	0	-1.0764	0	-4.6507	-4.4003	-1.3966	-3.7775	-4.9372	-4.4187
NEUROG1_down, 25	-1.3594	-3.0766	-1.1153	-1.0547	-2.2299	-1.5886	-0.4727	0	0	0	-5.4147	-1.7566	-4.5431	-2.4299	-2.8224	-2.5535	-1.4982	0	0	-0.1546	0	0	0	-3.5746	-1.6112	-4.7069	-6.6545	-9.0753	0	-2.2989	-1.2813	-3.499	-2.5385	-5.655	-4.2119	-1.8621	-3.6221	-2.7963	-1.1536	-2.0764	0	-1.8112	0	-4.8839	-4.9366	-4.065	-6.7678	-6.7434	-6.049
NEUROD1_down, 42	0	-3.3479	-3.082	-1.2007	-3.2736	-2.8044	-0.605	0	0	0	-4.544	-1.929	-2.109	-2.6717	-1.8136	-1.1024	0	0	0	0	0	0	0	-3.971	-0.5389	-5.2821	-6.1959	-13.7559	-0.7485	-2.7315	-1.6761	-5.5978	-1.448	-3.7936	-1.7741	-1.4531	-2.3231	-3.0854	-1.3916	-3.7959	0	-2.0288	-3.2328	-2.632	-2.4087	-4.1006	-4.9906	-7.4081	-7.2928
NEUROD4_down, 37	-2.1462	-0.6309	-0.5009	-0.4459	-2.1964	-1.2298	-0.8566	-0.235	0	-0.9913	-3.614	-2.7313	-4.988	-4.9466	-1.6482	-2.7632	-0.6334	0	-0.4347	0	-0.6803	0	0	-2.5677	-0.763	-2.3352	-2.9497	-5.5053	0	-1.2121	0	-3.0971	-1.0213	-4.4977	-3.1868	-3.0874	-2.4473	-3.4543	-3.8078	-3.262	0	-0.9155	0	-1.76	-1.7976	-4.328	-4.456	-7.7371	-4.7482
NEUROD2_down, 74	-0.9773	-0.2436	-0.498	-1.3672	0	0	0	-0.3512	-2.4565	-1.568	-1.2619	-1.0629	-3.2861	-2.3304	0	-1.1316	-1.5901	-0.7415	-1.4418	-1.9016	-0.4513	0	-1.4722	-1.8325	-1.1147	-0.3573	-1.203	-1.3944	-2.6715	-0.8448	0	0	-1.3374	-2.3232	-1.0704	-2.1657	-3.0417	-0.7073	-2.5859	-1.6693	-0.0755	-1.9312	0	-2.3137	-1.8983	-1.8196	-0.707	-1.4913	-2.0261
KLF4_down, 488	-2.6593	-3.3604	-3.8624	-1.2289	0	-0.8292	-1.5181	-2.338	-3.1947	0	-3.885	-3.45	-9.6038	-7.0615	-0.1065	-1.8613	-2.33	-0.3937	-1.0499	-1.8173	-0.4107	-0.928	-1.2518	-2.9907	-4.7014	-1.4033	-2.1237	-4.1459	-1.9061	-3.6723	-2.3914	-1.7002	-2.2326	-6.7829	-6.4976	-4.9459	-4.844	-3.0854	-3.8153	-1.295	-1.3792	-4.1808	-2.6485	-7.6346	-6.1563	-5.0007	-6.7195	-7.5247	-7.0741
KLF1_down, 173	-1.5388	-0.2604	-3.3653	-1.1296	0	0	0	0	-4.34	-0.6031	-1.8438	-0.6702	-2.1295	-0.9018	0	-2.006	-3.0945	-2.649	-1.929	-1.404	-1.4813	-2.0656	-2.0251	-4.0846	-2.7212	-1.9301	-6.216	-4.0691	-1.4187	-0.5775	0	-0.4496	-0.9678	-3.2259	-3.8028	-3.5593	-2.5134	-0.9556	-1.0315	-0.6131	0	-0.3889	0	-1.5085	-2.1415	-0.04	-1.3658	-1.7836	-2.3328
KLF2_down, 106	0	0	-0.9643	0	-0.6554	-1.3342	0	-0.6826	-3.2483	-1.5022	-4.9568	-1.5826	-0.4228	-0.7419	-4.8107	-5.2874	-2.3912	-5.0369	-4.1531	-4.5251	-5.774	-4.4198	-5.2052	-4.6884	-3.1135	-1.6669	0	-7.4752	-1.1842	-2.7943	-3.0551	-5.3459	-3.4436	-5.0401	-2.1119	-4.7292	-3.1268	-3.6381	-6.9866	-3.1562	-3.1311	-1.5898	0	-2.5208	-1.753	-4.8704	-3.3816	-3.2272	-1.1451
E2F4_down, 48	0	0	-0.8347	-0.7772	-0.9806	-1.1148	-0.2154	0	-3.0296	-1.3573	-1.2723	-1.435	-0.3022	-0.6169	-1.2036	-2.0928	-4.23	-5.6148	-3.1947	-2.7916	-3.8927	-3.441	-4.6453	-3.5443	-1.5818	-0.8425	-4.7505	-2.8223	0	-1.9104	0	-2.0524	-0.6442	-1.4501	-0.2671	-2.4566	-1.7166	-6.5336	-2.1275	-0.4136	-0.8912	-2.5451	0	-0.4454	-2.0955	-1.2764	0	0	0
E2F1_down, 54	-4.8344	-3.2444	0	0	-1.549	-3.121	-0.7784	0	0	-0.9328	-5.2947	-1.0037	-2.8553	-1.3718	-5.1306	-9.6747	0	-1.23	0	-1.4558	-1.8764	-1.9557	-1.045	-2.4113	-3.9728	-2.5124	-2.7988	-4.6044	-0.9494	-3.2422	-4.1985	-2.9259	-1.8884	-2.9735	-3.6808	-1.8956	-1.0166	-6.8689	-1.233	-1.0691	-5.2096	-1.7902	-2.0113	-1.6001	-1.1238	-6.5745	-9.2943	-8.7536	-7.8351
ATF3_down, 78	-2.8459	-2.7046	-2.501	-2.417	-4.4208	-5.3974	-1.6499	0	0	0	-3.6796	0	-1.7617	-2.188	-5.6171	-7.6169	0	0	0	0	0	-0.4259	-0.5255	-0.5864	-1.195	0	0	0	0	-2.8744	-3.9993	0	0	-3.7225	-2.3012	-0.2148	-1.6294	0	-0.5918	0	-3.1302	0	0	0	0	-7.6346	-9.483	-10.1274	-9.3189
BATF_down, 15	-6.648	-4.9142	-3.2062	-1.7926	-2.3799	-3.4616	-1.9262	-1.4553	-5.5112	-1.0538	-2.8093	-7.9866	-5.1844	-3.9374	-1.7562	-4.1236	-2.5463	-1.5563	0	-1.2945	-2.3387	-3.1814	-1.4111	-2.7347	-1.4097	-0.5229	-2.3629	0	-1.1771	-1.0206	-3.7071	-1.4186	-2.2224	-2.9659	-4.0551	-2.2297	-2.6607	-2.6733	-3.3796	-1.2352	-7.3437	-0.999	-2.1675	-1.4247	-0.8518	-3.8598	-6.9563	-6.6703	-5.0228
ATF1_down, 71	-8.4004	-12.5181	-5.6449	-2.1046	-4.1214	-4.077	-2.2109	-1.6459	0	-1.1982	-8.9605	-6.8338	-6.43	-7.9474	-7.4727	-10.6917	-3.5807	-5.7163	-2.3708	-4.9413	-7.1305	-5.6763	-5.6106	-4.709	-5.4853	-3.6215	-4.615	-4.2473	-0.2354	-6.0875	-5.3413	-6.5899	-5.0643	-9.271	-8.8676	-8.154	-8.9058	-8.0165	-3.9208	-4.8502	-6.404	-2.9677	-4.3471	-5.1906	-3.8004	-13.5077	-19.304	-17.7436	-15.5068
ATF2_down, 170	0	0	0	0	0	0	0	0	0	0	0	0	0	0	0	0	0	0	0	0	0	0	0	0	0	0	0	0	0	0	0	0	0	0	0	0	0	0	0	0	0	0	0	0	0	0	0	0	0
FLI1_down, 1206	0	0	0	0	0	0	0	0	0	0	0	0	0	0	0	0	0	0	0	0	0	0	0	0	0	0	0	0	0	0	0	0	0	0	0	0	0	0	0	0	0	0	0	0	0	0	0	0	0
ELK1_down, 686	-0.4557	-1.1397	-0.1573	-0.0811	0	0	0	0	0	0	0	-1.895	0	-1.2305	0	0	0	-0.3581	-0.2568	-1.0718	-0.7003	-1.1908	-2.0275	0	-0.5662	-1.2036	0	0	-0.3815	-0.2477	0	0	0	0	0	0	0	0	0	-0.2022	0	-1.0784	-3.6885	0	-0.4029	0	0	0	0
GABPA_down, 217	-3.4057	0	-1.2035	-1.1056	-0.2347	-0.6466	0	-0.0136	0	-3.1119	-0.0668	-0.0985	0	-0.0933	-1.1562	-1.7138	-7.2242	-4.8531	-3.6612	-5.0239	-5.2491	-3.3096	-5.7456	-4.6563	-4.0125	-2.3243	-6.9908	-8.2926	-1.6817	-0.3583	0	-0.3171	-0.9677	-1.5914	0	-0.3228	0	-2.2895	-1.9604	-2.4945	-0.1522	-0.2104	0	0	0	-1.0045	0	0	0
ZBTB3_down, 185	0	0	-2.3411	0	-0.41	-0.3132	-0.2154	-0.5586	0	-3.248	-2.3719	0	0	-0.6169	-1.2036	-0.6863	-4.23	-2.3586	-2.7735	-3.5391	-3.0619	-2.0797	-4.6453	-2.8295	-1.008	-3.157	-3.0474	-1.1878	-0.9672	-0.1352	0	-0.6401	-0.0424	-2.4722	0	-5.469	-1.7166	-3.3247	-2.1275	-1.6493	-0.8912	-0.2555	0	-1.5958	-0.8376	0	0	-1.2102	-0.8383
GLIS2_down, 54	-0.7631	0	-0.5439	-0.4886	-1.835	-2.7169	-2.8777	-2.5884	0	-2.6876	0	-1.1102	-0.025	0	-1.7285	-2.8556	0	-0.0926	-0.5748	-1.2339	-0.8279	-0.3476	-1.7709	-2.6919	-0.8691	-2.5	-1.5837	-5.6811	0	-1.7471	0	0	0	-2.0187	0	-1.6599	-0.0276	0	0	-1.2133	0	0	0	-0.8828	-1.3675	-2.6588	-3.3201	-1.9087	-0.5724
PHF8_down, 71	0	0	0	0	-3.0283	-3.946	-1.0781	0	0	0	-1.0305	0	-1.1761	0	0	0	0	-0.3058	0	0	-0.656	0	0	-3.3127	-0.4803	-0.4841	-0.47	-1.6075	-1.4143	0	-1.2326	0	-0.6295	-0.1148	-1.4922	0	0	-5.7763	-0.1046	0	-0.7554	0	0	-1.3501	0	-0.2023	-0.864	-3.4864	-2.3134
NKX2-2_down, 24	0	0	0	0	0	0	0	0	0	0	0	0	-2.7039	0	0	0	0	0	-0.054	0	0	0	0	-1.2935	-0.7733	-1.4802	0	-1.6344	0	-0.1799	0	0	0	0	0	0	0	0	0	0	0	0	0	-0.7791	0	0	0	-0.6198	0
NKX2-1_down, 8	0	0	0	0	0	0	0	0	-8.5263	-4.7	0	0	0	0	0	0	0	-0.6457	0	0	-0.0193	0	0	0	0	-1.4802	-1.7439	0	0	-0.1799	0	0	0	0	0	0	-0.4231	-2.4083	0	0	-2.1173	0	0	-0.7791	0	-0.1168	0	-0.6198	-0.4669
NKX2-5_down, 8	0	0	0	0	0	0	0	0	-8.5614	-4.7204	0	0	0	0	0	0	0	-0.6533	0	0	-0.0256	0	0	0	0	-1.4886	-1.692	0	0	-0.187	0	0	0	0	0	0	-0.4299	-2.4147	0	0	-2.1289	0	0	0	-0.7866	0	-0.1228	0	-0.6253
NKX2-5_down, 8
[truncated: 145 more columns]

## Sheet: Sheet2
E2F7_down, 403		E2F7_down	403		Headers	E2F3_up, 116				ASCL1_up, 1487	168
E2F6_down, 444		E2F6_down	444		SNAI2_down, 1588	1.435	1			ASCL2_up, 428	167
E2F1_up, 1202		E2F1_up	1202		SNAI1_down, 942	2.4762	2			ATF1_down, 72	223
E2F4_up, 557		E2F4_up	557		SNAI3_down, 777	3.6632	3			ATF2_down, 170	225
EGR2_up, 1922		EGR2_up	1922		TBX3_down, 21	0	4			ATF3_down, 78	224
ZBTB7A_up, 2677		ZBTB7A_up	2677		TBX2_down, 24	0	5			BACH1_down, 34	226
KLF6_up, 808		KLF6_up	808		NKX2-2_down, 30	0	6			BATF_down, 21	222
KLF15_up, 4782		KLF15_up	4782		NKX2-5_down, 8	0	7			BHLHE40_up, 79	130
KLF4_up, 3216		KLF4_up	3216		NKX2-1_down, 8	0	8			BMP2_down, 78	204
KLF1_up, 1742		KLF1_up	1742		JUN_up, 1706	1.1356	9			BMP2_up, 364	82
KLF2_up, 1655		KLF2_up	1655		FOS_up, 1377	1.0379	10			BMP4_down, 170	202
KLF12_down, 2324		KLF12_down	2324		FOSL1_up, 1081	1.2043	11			BMP4_up, 415	81
KLF8_down, 1276		KLF8_down	1276		JUNB_up, 1207	0.8237	12			BMP7_down, 162	203
KLF14_down, 1976		KLF14_down	1976		FOSL2_up, 735	0	13			BMP7_up, 671	84
KLF9_down, 1616		KLF9_down	1616		E2F7_down, 403	6.631	14			CBX2_down, 14	65
KLF3_up, 12		KLF3_up	12		E2F6_down, 444	7.2972	15			CDX2_down, 22	199
KLF8_up, 41		KLF8_up	41		E2F1_up, 1202	17.5192	16			CEBPA_up, 1942	91
KLF12_up, 21		KLF12_up	21		E2F4_up, 557	11.7393	17			CEBPB_up, 1633	90
KLF11_up, 102		KLF11_up	102		ID1_down, 16	0	18			CEBPD_up, 502	89
KLF14_up, 124		KLF14_up	124		SMAD4_down, 14	0	19			CHD1_down, 26	137
KLF9_up, 79		KLF9_up	79		LHX4_up, 40	0	20			CHD4_up, 69	131
BHLHE40_up, 79		BHLHE40_up	79		LHX5_up, 57	0	21			CRY1_down, 52	59
CHD4_up, 69		CHD4_up	69		LHX1_up, 28	0	22			CUX1_up, 32	109
MYBL2_up, 58		MYBL2_up	58		LHX3_up, 124	0	23			E2F1_up, 1202	16
ELL2_up, 33		ELL2_up	33		NEUROD6_down, 52	0	24			E2F4_up, 557	17
E2F7_up, 49		E2F7_up	49		NEUROG2_down, 19	7.7811	25			E2F6_down, 444	15
GTF2F1_down, 27		GTF2F1_down	27		NEUROG1_down, 29	6.1421	26			E2F7_down, 403	14
SIRT3_down, 18		SIRT3_down	18		NEUROD4_down, 37	7.2754	27			E2F7_up, 49	134
CHD1_down, 26		CHD1_down	26		NEUROD1_down, 45	0	28			EGR2_up, 1922	113
POU2F2_down, 26		POU2F2_down	26		NEUROD2_down, 74	4.7836	29			ELF2_down, 32	182
SLBP_down, 38		SLBP_down	38		NEUROD6_up, 269	0	30			ELK1_up, 33	108
NELFE_down, 7		NELFE_down	7		NEUROG1_up, 1556	2.4708	31			ELK3_up, 35	107
FOSL1_down, 40		FOSL1_down	40		NEUROG2_up, 1905	2.1133	32			ELL2_up, 33	133
FOS_down, 29		FOS_down	29		NEUROG3_up, 2464	1.1137	33			EOMES_down, 54	205
SMAD2_down, 35		SMAD2_down	35		NEUROD1_up, 1840	0.8138	34			EOMES_up, 584	94
TRIM28_down, 16		TRIM28_down	16		NEUROD4_up, 1049	1.3081	35			ESRRA_up, 32	232
GTF2B_down, 12		GTF2B_down	12		NEUROD2_up, 1455	0.8273	36			ESRRB_up, 272	158
					SNAPC1_down, 9	0	37			ESRRG_up, 99	231
					STAT5A_down, 19	0	38			ETS1_up, 250	51
					STAT4_down, 21	0	39			ETS2_up, 219	52
					PAX6_up, 99	0	40			ETV5_down, 34	53
					PAX9_up, 131	0	41			ETV6_up, 56	229
					PAX2_up, 250	0.9079	42			FOS_down, 29	142
					PAX8_up, 365	0.2361	43			FOS_up, 1377	10
					PAX5_up, 295	2.0032	44			FOSL1_down, 40	141
					IRF4_up, 90	0	45			FOSL1_up, 1081	11
					IRF2_up, 253	1.6366	46			FOSL2_down, 26	180
					IRF1_up, 490	0.8029	47			FOSL2_up, 735	13
					IRF5_up, 132	0	48			FOXA1_down, 128	198
					SPIB_up, 968	1.1941	49			FOXA1_up, 765	93
					SPI1_up, 462	1.4974	50			FOXA2_down, 95	197
					ETS1_up, 250	0	51			FOXA2_up, 925	92
					ETS2_up, 219	0	52			FOXD3_up, 197	159
					ETV5_down, 34	0	53			GATA1_down, 88	86
					HDAC2_down, 37	0	54			GATA1_up, 839	97
					IRF3_down, 16	0	55			GATA2_down, 58	87
					RNF2_down, 13	0	56			GATA2_up, 478	98
					ZBTB45_down, 15	0	57			GATA3_down, 61	88
					SMARCB1_down, 16	0	58			GATA3_up, 1196	100
					CRY1_down, 52	0	59			GATA6_down, 71	85
					RBBP5_down, 5	0	60			GATA6_up, 1296	99
					SMAD5_down, 14	0	61			GTF2B_down, 12	145
					TP53_down, 40	0	62			GTF2F1_down, 27	135
					SETDB1_down, 20	0	63			HDAC2_down, 37	54
					RARG_down, 19	0	64			HDAC3_down, 17	66
					CBX2_down, 14	0	65			HDAC6_down, 34	177
					HDAC3_down, 17	0	66			HDAC8_down, 25	176
					STAT3_down, 33	0	67			HEY1_up, 33	106
					SOX10_up, 728	0	68			HHEX_up, 108	152
					SOX9_up, 689	0.0222	69			ID1_down, 16	18
					SOX17_up, 465	0	70			IKZF1_up, 30	228
					SOX7_up, 384	0	71			IRF1_up, 490	47
					SOX2_up, 312	0	72			IRF2_up, 253	46
					SOX11_up, 277	0	73			IRF3_down, 16	55
					USF1_up, 161	18.6056	74			IRF4_up, 90	45
					MYCN_up, 162	3.5855	75			IRF5_up, 132	48
					USF2_up, 703	5.9109	76			JUN_up, 1706	9
					MYC_up, 1020	4.0858	77			JUNB_up, 1207	12
					SMAD3_up, 414	4.1403	78			JUND_down, 21	179
					SMAD1_up, 116	0	79			JUND_up, 155	110
					SMAD4_up, 113	2.445	80			KLF1_down, 175	189
					BMP4_up, 415	2.3651	81			KLF1_up, 1742	118
					BMP2_up, 364	0.8685	82			KLF11_down, 97	186
					SMAD2_up, 860	2.4142	83			KLF11_up, 102	127
					BMP7_up, 671	3.8173	84			KLF12_down, 2324	120
					GATA6_down, 71	6.3215	85			KLF12_up, 21	126
					GATA1_down, 88	0	86			KLF14_down, 1976	122
					GATA2_down, 58	0	87			KLF14_up, 124	128
					GATA3_down, 61	0	88			KLF15_up, 4782	116
					CEBPD_up, 502	0	89			KLF2_down, 106	188
					CEBPB_up, 1633	1.3174	90			KLF2_up, 1655	119
					CEBPA_up, 1942	0.8737	91			KLF3_down, 20	181
					FOXA2_up, 925	0	92			KLF3_up, 12	124
					FOXA1_up, 765	0.2201	93			KLF4_down, 491	187
					EOMES_up, 584	1.3985	94			KLF4_up, 3216	117
					OTX1_up, 601	1.8113	95			KLF5_down, 29	169
					OTX2_up, 842	0.8165	96			KLF6_up, 808	115
					GATA1_up, 839	2.9256	97			KLF8_down, 1276	121
					GATA2_up, 478	3.0586	98			KLF8_up, 41	125
					GATA6_up, 1296	3.6639	99			KLF9_down, 1616	123
					GATA3_up, 1196	3.3454	100			KLF9_up, 79	129
					TBX5_up, 188	1.4319	101			LHX1_up, 28	22
					TBX4_up, 88	0	102			LHX3_up, 124	23
					TBX2_up, 55	0	103			LHX4_up, 40	20
					TBX3_up, 67	0	104			LHX5_up, 57	21
					NFE2L1_up, 99	0	105			MAFK_down, 61	220
					HEY1_up, 33	0	106			MYBL2_up, 58	132
					ELK3_up, 35	0	107			MYC_up, 1020	77
					ELK1_up, 33	0	108			MYCN_up, 162	75
					CUX1_up, 32	0	109			MYF5_up, 590	163
					JUND_up, 155	0	110			MYOD1_up, 934	164
					UBTF_up, 38	0	111			NANOG_down, 158	210
					NR2C2_up, 16	0	112			NELFE_down, 7	140
					EGR2_up, 1922	5.2321	113			NEUROD1_down, 45	28
					ZBTB7A_up, 2677	2.1967	114			NEUROD1_up, 1840	34
					KLF6_up, 808	2.6461	115			NEUROD2_down, 74	29
					KLF15_up, 4782	0	116			NEUROD2_up, 1455	36
					KLF4_up, 3216	0.9137	117			NEUROD4_down, 37	27
					KLF1_up, 1742	1.9486	118			NEUROD4_up, 1049	35
					KLF2_up, 1655	3.107	119			NEUROD6_down, 52	24
					KLF12_down, 2324	0.0789	120			NEUROD6_up, 269	30
					KLF8_down, 1276	0	121			NEUROG1_down, 29	26
					KLF14_down, 1976	0	122			NEUROG1_up, 1556	31
					KLF9_down, 1616	0	123			NEUROG2_down, 19	25
					KLF3_up, 12	0	124			NEUROG2_up, 1905	32
					KLF8_up, 41	0	125			NEUROG3_up, 2464	33
					KLF12_up, 21	0	126			NFE2L1_up, 99	105
					KLF11_up, 102	0	127			NFIA_up, 256	162
					KLF14_up, 124	0	128			NFIB_up, 942	160
					KLF9_up, 79	0	129			NFIC_up, 252	161
					BHLHE40_up, 79	3.2474	130			NKX2-1_down, 8	8
					CHD4_up, 69	0	131			NKX2-1_up, 157	147
					MYBL2_up, 58	0	132			NKX2-2_down, 30	6
					ELL2_up, 33	0	133			NKX2-2_up, 88	148
					E2F7_up, 49	0	134			NKX2-5_down, 8	7
					GTF2F1_down, 27	0	135			NKX2-5_up, 214	146
					SIRT3_down, 18	0	136			NR2C2_up, 16	112
					CHD1_down, 26	0	137			NR2F1_down, 421	191
					POU2F2_down, 26	0	138			NR2F1_up, 82	153
					SLBP_down, 38	0	139			NR2F2_down, 784	190
					NELFE_down, 7	0	140			NR2F2_up, 34	154
					FOSL1_down, 40	0	141			OTX1_down, 240	201
					FOS_down, 29	0	142			OTX1_up, 601	95
					SMAD2_down, 35	0	143			OTX2_down, 97	200
					TRIM28_down, 16	0	144			OTX2_up, 842	96
					GTF2B_down, 12	0	145			PATZ1_up, 23	230
					NKX2-5_up, 214	0	146			PAX2_up, 250	42
					NKX2-1_up, 157	0	147			PAX5_up, 295	44
					NKX2-2_up, 88	0	148			PAX6_up, 99	40
					SOX14_up, 180	0	149			PAX8_up, 365	43
					SOX6_up, 197	0	150			PAX9_up, 131	41
					SOX5_up, 403	0	151			PBX1_down, 29	221
					HHEX_up, 108	0	152			PML_down, 20	183
					NR2F1_up, 82	0	153			POU2F2_down, 26	138
					NR2F2_up, 34	0	154			POU5F1_down, 14	185
					TFAP2C_up, 1017	1.4153	155			RARG_down, 19	64
					TFAP2A_up, 206	1.2613	156			RBBP5_down, 5	60
					TFAP2B_up, 319	2.4818	157			RFX5_down, 51	173
					ESRRB_up, 272	2.2044	158			RNF2_down, 13	56
					FOXD3_up, 197	2.1929	159			RUVBL2_down, 29	174
					NFIB_up, 942	0	160			SALL4_down, 1011	211
					NFIC_up, 252	1.6452	161			SAP30_down, 31	171
					NFIA_up, 256	4.5943	162			SETDB1_down, 20	63
					MYF5_up, 590	0	163			SIN3A_down, 53	184
					MYOD1_up, 934	0.5137	164			SIRT3_down, 18	136
					TCF12_up, 506	3.9372	165			SLBP_down, 38	139
					TCF4_up, 898	3.474	166			SMAD1_down, 99	193
					ASCL2_up, 428	2.2757	167			SMAD1_up, 116	79
					ASCL1_up, 1487	2.6783	168			SMAD2_down, 35	143
					KLF5_down, 29	0	169			SMAD2_up, 860	83
					SMARCA4_down, 75	0	170			SMAD3_down, 91	192
					SAP30_down, 31	0	171			SMAD3_up, 414	78
					ZNF426_down, 7	0	172			SMAD4_down, 14	19
					RFX5_down, 51	0	173			SMAD4_up, 113	80
					RUVBL2_down, 29	0	174			SMAD5_down, 14	61
					SMC3_down, 31	0	175			SMAD7_down, 422	196
					HDAC8_down, 25	0	176			SMARCA4_down, 75	170
					HDAC6_down, 34	0	177			SMARCB1_down, 16	58
					TAF7_down, 4	0	178			SMC3_down, 31	175
					JUND_down, 21	0	179			SNAI1_down, 942	2
					FOSL2_down, 26	0	180			SNAI2_down, 1588	1
					KLF3_down, 20	0	181			SNAI3_down, 777	3
					ELF2_down, 32	0	182			SNAPC1_down, 9	37
					PML_down, 20	0	183			SOX10_down, 284	217
					SIN3A_down, 53	0	184			SOX10_up, 728	68
					POU5F1_down, 14	0	185			SOX11_down, 73	208
					KLF11_down, 97	0	186			SOX11_up, 277	73
					KLF4_down, 491	0.7982	187			SOX14_down, 695	214
					KLF2_down, 106	2.5819	188			SOX14_up, 180	149
					KLF1_down, 175	1.5676	189			SOX15_down, 165	207
					NR2F2_down, 784	0	190			SOX17_down, 226	216
					NR2F1_down, 421	0	191			SOX17_up, 465	70
					SMAD3_down, 91	0	192			SOX2_down, 167	219
					SMAD1_down, 99	0	193			SOX2_up, 312	72
					TCF12_down, 67	0	194			SOX5_down, 477	212
					TCF7L2_down, 167	1.6573	195			SOX5_up, 403	151
					SMAD7_down, 422	1.7326	196			SOX6_down, 493	213
					FOXA2_down, 95	2.8227	197			SOX6_up, 197	150
					FOXA1_down, 128	0	198			SOX7_down, 357	218
					CDX2_down, 22	0	199			SOX7_up, 384	71
					OTX2_down, 97	0	200			SOX9_down, 257	215
					OTX1_down, 240	1.7515	201			SOX9_up, 689	69
					BMP4_down, 170	0	202			SPI1_up, 462	50
					BMP7_down, 162	0	203			SPIB_up, 968	49
					BMP2_down, 78	3.2777	204			STAT3_down, 33	67
					EOMES_down, 54	0	205			STAT4_down, 21	39
					TCF4_down, 120	3.4033	206			STAT5A_down, 19	38
					SOX15_down, 165	0	207			T_down, 360	209
					SOX11_down, 73	0	208			TAF7_down, 4	178
					T_down, 360	2.7843	209			TAL1_down, 8	227
					NANOG_down, 158	2.711	210			TBX2_down, 24	5
					SALL4_down, 1011	1.4358	211			TBX2_up, 55	103
					SOX5_down, 477	0	212			TBX3_down, 21	4
					SOX6_down, 493	0	213			TBX3_up, 67	104
					SOX14_down, 695	0	214			TBX4_up, 88	102
					SOX9_down, 257	1.6026	215			TBX5_up, 188	101
					SOX17_down, 226	0	216			TCF12_down, 67	194
					SOX10_down, 284	0.6796	217			TCF12_up, 506	165
					SOX7_down, 357	0.9087	218			TCF4_down, 120	206
					SOX2_down, 167	1.6573	219			TCF4_up, 898	166
					MAFK_down, 61	0	220			TCF7L2_down, 167	195
					PBX1_down, 29	0	221			TFAP2A_up, 206	156
					BATF_down, 21	0	222			TFAP2B_up, 319	157
					ATF1_down, 72	0	223			TFAP2C_up, 1017	155
					ATF3_down, 78	3.2777	224			TP53_down, 40	62
					ATF2_down, 170	1.623	225			TRIM28_down, 16	144
					BACH1_down, 34	0	226			UBTF_up, 38	111
					TAL1_down, 8	0	227			USF1_up, 161	74
					IKZF1_up, 30	0	228			USF2_up, 703	76
					ETV6_up, 56	0	229			ZBTB45_down, 15	57
					PATZ1_up, 23	0	230			ZBTB7A_up, 2677	114
					ESRRG_up, 99	0	231			ZNF426_down, 7	172
					ESRRA_up, 32	0	232
					DLX3_down, 11	0	500
					DLX4_down, 23	0	500
					BACH1_up, 19	0	500
					FOXO3_up, 16	0	500
					SIRT6_up, 19	0	500
					ZKSCAN1_down, 16	0	500
					BHLHE40_down, 923	3.3573	500
					MXI1_down, 100	0	500
					MAX_down, 532	0.0921	500
					SMAD7_up, 211	0	500
					TCF15_up, 53	0	500
					TCF7L2_up, 35	0	500
					HDAC2_up, 17	0	500
					E2F1_down, 60	0	500
					E2F4_down, 48	0	500
					ATF1_up, 13	0	500
					ELF2_up, 14	0	500
					HDAC6_up, 22	0	500
					ATF3_up, 18	0	500
					SNAPC1_up, 23	0	500
					CHD1_up, 26	0	500
					ATF2_up, 25	0	500
					PML_up, 20	0	500
					KLF6_down, 42	0	500
					ETV1_down, 36	0	500
					THAP1_up, 15	0	500
					CREB1_up, 577	4.9605	500
					RUNX1_up, 310	1.203	500
					RUNX3_up, 194	0	500
					ELF1_up, 32	0	500
					FLI1_up, 156	1.7894	500
					ETV1_up, 114	0	500
					SOX15_up, 74	0	500
					NANOG_up, 311	0	500
					PDX1_up, 137	0	500
					RXRA_down, 29	0	500
					TEAD4_down, 338	1.0222	500
					ZSCAN4_down, 672	0.0794	500
					NFATC1_up, 59	0	500
					CTNNB1_up, 175	3.3671	500
					FOXH1_up, 231	4.9736	500
					CTBP2_down, 107	0	500
					KDM5B_up, 35	0	500
					EGR1_up, 212	0	500
					CTCF_up, 87	0	500
					CTCFL_up, 422	4.0684	500
					JARID2_down, 289	1.3512	500
					PATZ1_down, 461	2.0623	500
					PHF8_down, 88	0	500
					ZBTB3_down, 267	0.7897	500
					JUN_down, 139	0	500
					HNF4A_down, 21	0	500
					NEUROG3_down, 73	4.8261	500
					ATOH1_down, 191	3.9872	500
					TCF15_down, 42	0	500
					HMGXB4_up, 23	0	500
					CTBP1_down, 138	2.0324	500
					BMI1_down, 124	4.3848	500
					CTBP2_up, 101	0	500
					TFE3_up, 457	0	500
					NFIL3_up, 15	0	500
					RARA_down, 154	0	500
					HNF4A_up, 785	0.5883	500
					PPARA_up, 135	0	500
					PPARG_up, 128	0	500
					NELFA_down, 7	0	500
					MEIS2_down, 13	0	500
					SIN3A_up, 13	0	500
					LHX3_down, 23	0	500
					LHX2_down, 31	0	500
					MEF2A_up, 105	0	500
					OLIG2_up, 42	0	500
					T_up, 197	0	500
					PITX3_up, 23	0	500
					CDX2_up, 106	0	500
					HNF1A_up, 333	0	500
					WT1_up, 218	0	500
					ZBTB3_up, 566	1.4852	500
					TP73_up, 1425	3.2049	500
					ESR1_up, 407	2.4218	500
					GRHL2_up, 174	1.5785	500
					PRDM1_up, 133	3.1377	500
					ATOH1_up, 278	2.8662	500
					MXI1_up, 32	0	500
					NFIA_down, 10	0	500
					NFIB_down, 30	0	500
					NFIC_down, 123	0	500
					HNF1A_down, 34	0	500
					JUNB_down, 50	0	500
					MEF2C_down, 92	2.8948	500
					CEBPA_down, 27	0	500
					CEBPD_down, 38	0	500
					PAX6_down, 30	0	500
					PAX2_down, 36	0	500
					PAX9_down, 5	0	500
					PAX8_down, 44	0	500
					PAX5_down, 47	0	500
					FOXP1_up, 30	0	500
					TBX4_down, 13	0	500
					TBX5_down, 33	0	500
					ERG_up, 19	0	500
					E2F3_up, 116	1000	500
					E2F5_up, 53	5.8945	500
					RNF2_up, 52	5.9626	500
					MAX_up, 65	6.6691	500
					IKZF1_down, 179	0	500
					KDM5B_down, 56	0	500
					IRF4_down, 31	0	500
					STAT3_up, 52	0	500
					ETV4_up, 19	0	500
					ETV6_down, 198	0	500
					PRDM1_down, 639	1.1504	500
					HMGA2_up, 10	0	500
					ZBTB45_up, 14	0	500
					HDAC8_up, 4	0	500
					RARG_up, 11	0	500
					SALL1_up, 16	0	500
					SALL4_up, 200	0	500
					FOXH1_down, 48	0	500
					PDX1_down, 15	0	500
					TEAD2_down, 63	5.3008	500
					FLI1_down, 1214	0	500
					ELK1_down, 685	0	500
					GABPA_down, 217	0	500
					ELK3_down, 93	0	500
					KDM5A_down, 13	0	500
					FOXO3_down, 4	0	500
					ETS2_down, 43	0	500
					TFAP4_down, 378	0	500
					ELF4_up, 29	0	500
					ELF5_up, 48	0	500
					EHF_up, 108	0	500
					OVOL2_up, 18	0	500
					ZNF281_up, 39	0	500
					SIRT3_up, 7	0	500
					NFATC1_down, 15	0	500
					ATF4_up, 51	0	500
					HOXA10_down, 8	0	500
					CEBPB_down, 19	0	500
					FOXP1_down, 63	0	500
					PITX2_down, 22	0	500
					REST_down, 399	0	500
					OLIG2_down, 87	0	500
					RAD21_down, 21	0	500
					ZBTB44_up, 22	0	500
					LHX2_up, 17	0	500
					EGR1_down, 20	0	500
					POU5F1_up, 15	0	500
					CBX8_down, 39	0	500
					RUNX1_down, 57	0	500
					HES1_down, 176	0	500
					UBTF_down, 469	0	500
					EGR2_down, 206	0	500
					GLIS2_down, 88	0	500
					MYC_down, 37	0	500
					ZBED4_down, 145	0	500
					CHD4_down, 63	0	500
					E2F5_down, 35	15.5213	500
					E2F6_up, 13	0	500
					HES1_up, 6	0	500
					TLX3_up, 5	0	500
					FOXM1_down, 16	0	500
					DUX4_up, 137	0	500
					ZNF263_down, 42	0	500
					LMO1_down, 8	0	500
					KLF15_down, 79	0	500
					CUX1_down, 30	0	500
					CDK9_down, 9	0	500
					TSHZ1_up, 7	0	500
					SRF_down, 58	0	500
					BCL6_up, 12	0	500
					DMRT1_up, 89	0	500
					TAL1_up, 16	0	500
					YY1_down, 33	0	500
					MEF2A_down, 13	0	500
					CTNNB1_down, 8	0	500
					HOXA9_up, 15	0	500
					NR4A2_up, 18	0	500
					FOXP3_up, 15	0	500
					TSHZ1_down, 9	11.5859	500
					L3MBTL2_down, 18	0	500
					USF2_down, 117	4.5684	500
					SIX1_down, 22	0	500
					TP73_down, 32	0	500
					TFAP2B_down, 35	0	500
					TFAP2C_down, 41	0	500
					STAG1_down, 6	0	500
					ZNF274_down, 121	0	500
					CRY2_down, 7	0	500
					THAP7_down, 20	0	500
					THAP11_down, 27	0	500
					ESR1_down, 15	0	500
					MYB_down, 11	0	500
					NFIL3_down, 25	0	500
					FOXP3_down, 19	0	500
					FOXD1_down, 13	0	500
					TGIF1_down, 30	0	500
					ZBTB33_down, 9	0	500
					SIX1_up, 14	0	500
					RARA_up, 19	0	500
					TAF1A_down, 11	0	500
					H2AFZ_down, 12	0	500
					IRF2_down, 17	0	500
					IRX2_up, 35	0	500
					ISL1_up, 17	0	500
					RBBP5_up, 5	0	500
					RXRA_up, 22	0	500
					FOXC1_up, 13	0	500
					POU3F2_up, 24	0	500
					CTCFL_down, 13	0	500
					HSF1_up, 103	0	500
					ESRRG_down, 9	0	500
					EBF1_up, 18	0	500
					SNAI2_up, 9	0	500
					SNAI3_up, 10	0	500
					SNAI1_up, 28	0	500
					SIX5_down, 12	0	500
					IKZF5_down, 14	0	500
					CREB1_down, 219	0	500
					LMO2_down, 8	0	500
					ZKSCAN1_up, 6	0	500
					PITX3_down, 5	0	500
					TFAP2A_down, 7	0	500
					SREBF2_down, 11	0	500
					NR3C1_down, 4	0	500
					ETV4_down, 8	0	500
					TRIM28_up, 5	0	500
					ZNF274_up, 14	0	500
					CREB3_down, 24	0	500
					ELL2_down, 5	0	500
					MBD3_down, 7	0	500
					MYCN_down, 22	0	500
					BMI1_up, 14	0	500
					CBX2_up, 9	0	500
					RAD21_up, 8	0	500
					MEIS1_down, 4	0	500
					ZNF281_down, 12	0	500
					USF1_down, 19	0	500
					TGIF2_down, 16	0	500
					THAP1_down, 69	0	500
					THAP3_down, 188	0	500
					TFE3_down, 5	0	500
					REST_up, 12	0	500
					SIX5_up, 19	0	500
					HDAC3_up, 11	0	500
					SMC3_up, 17	0	500
					SMAD5_up, 24	0	500
					KAT8_down, 10	0	500
					ASCL2_down, 26	0	500
					HEY1_down, 174	1.5785	500
					MEF2C_up, 158	0	500
					POLR3A_up, 20	0	500
					FOXM1_up, 208	0	500
