# Supplementary material for: Atlas of regulated target genes of transcription factors (ART-TF) in human ES cells
Source: BMC Bioinformatics. 2022 Sep 16;23:377. doi: 10.1186/s12859-022-04924-3 (PMC9479252; doi:10.1186/s12859-022-04924-3)
Supplement: Supplementary file 8 — Additional file 8: Similarity of sets of regulated target genes of TFs in ESCs; z-values show the significance of overlap between gene sets (hypergeometric test). [file 12859_2022_4924_MOESM8_ESM.txt]

Additional File 8. Similarity of sets of regulated target genes of TFs in ESCs; z-values show the significance of overlap between gene sets (hypergeometric test)
Headers	SMC3_up, 1	SNAI1_up, 1	STAT5A_down, 10	THAP1_up, 15	LHX5_down, 2	LHX3_down, 1	FOXD1_down, 2	TAL1_down, 4	LMO2_down, 1	MYOD1_down, 4	ID1_down, 7	CTBP2_up, 8	ZNF426_down, 6	WRNIP1_up, 2	LHX1_down, 2	NR3C1_down, 4	HES1_up, 2	SRF_down, 2	JUND_down, 21	POU5F1_down, 14	RBBP5_down, 3	AATF_down, 2	SMAD5_down, 14	FOSL2_down, 26	TAF7_down, 4	NEUROD6_up, 270	NEUROD4_up, 1050	NEUROG1_up, 1559	NEUROG3_up, 2455	NEUROG2_up, 1908	NEUROD1_up, 1843	NEUROD2_up, 1458	SMAD4_down, 11	TRIM28_up, 3	ZNF274_up, 10	GTF3C5_down, 5	AR_up, 5	POU3F2_down, 2	MEF2A_down, 6	FOXO3_up, 16	ZBTB33_down, 8	ZBTB44_up, 12	STAT5A_up, 1	NSD2_up, 6	NEUROD6_down, 52	NEUROD4_down, 37	NEUROD2_down, 74	NEUROG2_down, 16	NEUROG1_down, 25
SMC3_up, 1	1000	124.503	0	0	0	0	0	0	0	0	0	0	0	0	0	0	0	0	0	0	0	0	0	24.3974	0	0	0	0	0	0	0	0	0	0	0	0	0	0	0	0	0	0	0	0	0	0	0	0	0
SNAI1_up, 1	124.503	1000	0	0	0	0	0	0	0	0	0	0	0	0	0	0	0	0	0	0	0	0	0	24.3974	0	0	0	0	0	0	0	0	0	0	0	0	0	0	0	0	0	0	0	0	0	0	0	0	0
STAT5A_down, 10	0	0	1000	0	0	0	0	19.6437	39.3599	19.6437	14.8219	0	0	0	0	19.6437	27.8146	27.8146	8.4836	31.4966	0	0	10.4355	7.6007	0	1.9968	2.9259	3.1556	2.099	1.7085	1.7711	1.1523	11.7947	0	0	0	0	0	0	0	0	0	0	0	10.758	0	0	0	0
THAP1_up, 15	0	0	0	1000	22.6995	32.132	22.6995	0	0	0	12.0765	11.2859	13.0564	0	0	0	0	0	0	0	0	0	8.4831	6.154	0	1.4587	1.013	3.0056	1.1547	0.912	0	0	19.2981	0	10.0754	0	0	0	0	0	0	0	0	0	4.2428	0	0	0	0
LHX5_down, 2	0	0	0	22.6995	1000	88.0341	0	0	0	0	0	0	0	0	62.2435	0	0	0	0	0	0	0	0	0	0	0	0	0	0	0	0	0	0	0	0	0	0	0	0	0	0	0	0	0	0	0	0	0	0
LHX3_down, 1	0	0	0	32.132	88.0341	1000	0	0	0	0	0	0	0	0	0	0	0	0	0	0	0	0	0	0	0	0	0	0	0	0	0	0	0	0	0	0	0	0	0	0	0	0	0	0	0	0	0	0	0
FOXD1_down, 2	0	0	0	22.6995	0	0	1000	0	0	0	33.2544	31.1037	35.9224	0	0	0	0	0	19.1734	0	0	0	23.4985	0	0	5.2171	2.4343	1.8816	1.3262	1.6258	0	0	26.5176	0	0	0	0	0	0	0	0	0	0	0	0	0	0	0	0
TAL1_down, 4	0	0	19.6437	0	0	0	0	1000	62.2455	31.1017	47.0319	0	25.3829	0	0	0	0	0	0	16.5869	0	0	0	0	31.1017	0	1.452	0.9967	1.8757	0.7756	0.8109	1.0717	18.7253	0	0	0	0	0	0	0	0	0	0	0	8.5323	0	0	0	0
LMO2_down, 1	0	0	39.3599	0	0	0	0	62.2455	1000	62.2455	47.0486	0	0	0	0	0	0	0	0	33.2609	0	0	0	0	0	0	0	0	0	0	0	0	0	0	0	0	0	0	0	0	0	0	0	0	17.237	0	0	0	0
MYOD1_down, 4	0	0	19.6437	0	0	0	0	31.1017	62.2455	1000	23.4947	0	0	0	0	0	0	0	0	16.5869	0	0	0	0	0	0	1.452	2.6612	1.8757	2.2994	2.3562	1.0717	0	0	0	0	0	0	0	0	0	0	0	0	8.5323	10.1498	0	0	0
ID1_down, 7	0	0	14.8219	12.0765	0	0	33.2544	47.0319	47.0486	23.4947	1000	49.8763	38.3865	33.2544	33.2544	0	0	0	10.1807	25.0909	27.1407	0	12.5057	0	23.4947	5.4272	3.8023	5.4084	4.0363	4.77	2.5331	4.3354	42.5195	0	0	21.0055	0	0	0	0	0	0	0	0	6.3847	0	0	0	0
CTBP2_up, 8	0	0	0	11.2859	0	0	31.1037	0	0	0	49.8763	1000	35.9015	31.1037	31.1037	0	0	31.1037	0	0	0	0	11.6877	0	0	5.0298	2.0536	6.1183	5.5618	5.4075	3.3326	7.5807	13.2048	0	0	0	0	0	0	0	0	0	0	0	12.0681	0	0	0	0
ZNF426_down, 6	0	0	0	13.0564	0	0	35.9224	25.3829	0	0	38.3865	35.9015	1000	35.9224	35.9224	0	0	0	0	0	0	0	13.5195	0	0	5.9162	0.9656	3.2595	3.4169	4.0606	1.6241	0.6124	15.2684	29.3201	0	0	0	0	0	0	0	0	0	0	0	0	0	0	0
WRNIP1_up, 2	0	0	0	0	0	0	0	0	0	0	33.2544	31.1037	35.9224	1000	62.2435	0	0	0	0	0	0	0	0	0	0	5.2171	2.4343	1.8816	1.3262	1.6258	1.666	1.9705	0	0	0	0	0	0	0	0	0	0	0	0	0	0	0	0	0
LHX1_down, 2	0	0	0	0	62.2435	0	0	0	0	0	33.2544	31.1037	35.9224	62.2435	1000	0	0	0	0	0	0	0	0	0	0	5.2171	0	1.8816	1.3262	1.6258	1.666	1.9705	0	0	0	0	0	0	0	0	0	0	0	0	0	0	0	0	0
NR3C1_down, 4	0	0	19.6437	0	0	0	0	0	0	0	0	0	0	0	0	1000	44.0043	44.0043	0	0	0	0	0	0	0	3.5561	1.452	0.9967	0.5047	0.7756	0.8109	0	0	0	0	0	0	0	0	0	0	0	0	0	8.5323	0	7.1163	15.5086	0
HES1_up, 2	0	0	27.8146	0	0	0	0	0	0	0	0	0	0	0	0	44.0043	1000	62.2435	0	0	0	0	0	0	0	5.2171	2.4343	1.8816	1.3262	1.6258	1.666	0	0	0	0	0	0	0	0	0	0	0	0	0	0	0	0	0	0
SRF_down, 2	0	0	27.8146	0	0	0	0	0	0	0	0	31.1037	0	0	0	44.0043	62.2435	1000	0	0	0	0	0	0	0	5.2171	2.4343	4.2355	3.265	3.7806	3.8513	1.9705	0	0	0	0	0	0	0	0	0	0	0	0	12.1478	0	0	0	0
JUND_down, 21	0	0	8.4836	0	0	0	19.1734	0	0	0	10.1807	0	0	0	0	0	0	0	1000	21.6702	31.3323	19.1734	21.6702	15.821	13.5217	1.0586	0.5033	1.3763	1.0073	2.2771	1.0154	1.5207	16.2781	0	0	12.0781	12.0781	19.1734	11.011	6.8804	19.125	7.7237	0	11.011	0	0	0	0	0
POU5F1_down, 14	0	0	31.4966	0	0	0	0	16.5869	33.2609	16.5869	25.0909	0	0	0	0	0	0	0	21.6702	1000	38.3915	23.4985	0	19.4491	0	0	5.3785	5.8703	3.5102	4.3031	3.5832	3.3812	30.0228	0	0	14.8228	0	0	0	0	0	0	0	0	4.4071	0	0	0	0
RBBP5_down, 3	0	0	0	0	0	0	0	0	0	0	27.1407	0	0	0	0	0	0	0	31.3323	38.3915	1000	50.8167	0	0	0	0	4.1308	3.2656	2.4159	2.871	2.9327	3.4036	21.6368	0	0	32.1237	0	0	0	0	0	0	0	0	0	0	0	0	0
AATF_down, 2	0	0	0	0	0	0	0	0	0	0	0	0	0	0	0	0	0	0	19.1734	23.4985	50.8167	1000	0	0	0	0	2.4343	1.8816	1.3262	1.6258	1.666	1.9705	0	0	0	0	0	0	0	0	0	0	0	0	12.1478	0	0	0	0
SMAD5_down, 14	0	0	10.4355	8.4831	0	0	23.4985	0	0	0	12.5057	11.6877	13.5195	0	0	0	0	0	21.6702	0	0	0	1000	19.4491	16.5869	5.6331	1.1205	0	1.311	0.2293	0.278	0.6299	9.9411	0	0	0	0	0	0	0	0	0	0	13.5195	0	5.2963	3.6199	0	0
FOSL2_down, 26	24.3974	24.3974	7.6007	6.154	0	0	0	0	0	0	0	0	0	0	0	0	0	0	15.821	19.4491	0	0	19.4491	1000	36.5791	0.8209	1.7509	2.2161	2.6329	2.2778	1.1589	1.7244	14.6056	0	7.6007	0	0	0	0	0	8.5263	0	0	9.8781	3.0985	0	0	0	0
TAF7_down, 4	0	0	0	0	0	0	0	31.1017	0	0	23.4947	0	0	0	0	0	0	0	13.5217	0	0	0	16.5869	36.5791	1000	0	1.452	0.9967	0.5047	0.7756	0	1.0717	18.7253	0	0	0	0	0	0	0	21.9723	0	0	25.3829	8.5323	0	0	0	0
NEUROD6_up, 270	0	0	1.9968	1.4587	0	0	5.2171	0	0	0	5.4272	5.0298	5.9162	5.2171	5.2171	3.5561	5.2171	5.2171	1.0586	0	0	0	5.6331	0.8209	0	1000	49.0627	39.2206	29.0107	35.7058	33.5667	32.9928	1.8638	0	0	0	0	0	0	0	0	0	0	2.795	0	0	0.6334	0	0
NEUROD4_up, 1050	0	0	2.9259	1.013	0	0	2.4343	1.452	0	1.452	3.8023	2.0536	0.9656	2.4343	0	1.452	2.4343	2.4343	0.5033	5.3785	4.1308	2.4343	1.1205	1.7509	1.452	49.0627	1000	70.3314	58.8511	68.1312	67.6257	57.3177	6.3109	1.8321	2.9259	4.7396	0	0	0	1.013	0.6457	0.2161	0	0	0	0	0	0	0
NEUROG1_up, 1559	0	0	3.1556	3.0056	0	0	1.8816	0.9967	0	2.6612	5.4084	6.1183	3.2595	1.8816	1.8816	0.9967	1.8816	4.2355	1.3763	5.8703	3.2656	1.8816	0	2.2161	0.9967	39.2206	70.3314	1000	82.4892	97.5267	70.6602	61.0864	7.928	1.3436	1.0497	2.231	0.7421	1.8816	0.5411	1.2858	1.4097	0	0	0.5411	1.2872	0	0	0	0
NEUROG3_up, 2455	0	0	2.099	1.1547	0	0	1.3262	1.8757	0	1.8757	4.0363	5.5618	3.4169	1.3262	1.3262	0.5047	1.3262	3.265	1.0073	3.5102	2.4159	1.3262	1.311	2.6329	0.5047	29.0107	58.8511	82.4892	1000	91.151	75.3349	62.8648	6.0055	2.4159	0.3644	2.7103	0	0	0	0	0	0	0	0.0584	0.299	0	0	0	0
NEUROG2_up, 1908	0	0	1.7085	0.912	0	0	1.6258	0.7756	0	2.2994	4.77	5.4075	4.0606	1.6258	1.6258	0.7756	1.6258	3.7806	2.2771	4.3031	2.871	1.6258	0.2293	2.2778	0.7756	35.7058	68.1312	97.5267	91.151	1000	75.248	64.0104	6.1116	2.871	0.7445	3.2523	0	0	0	0.1249	0	0	0	0.3278	1.5308	0	0.6803	0	0
NEUROD1_up, 1843	0	0	1.7711	0	0	0	0	0.8109	0	2.3562	2.5331	3.3326	1.6241	1.666	1.666	0.8109	1.666	3.8513	1.0154	3.5832	2.9327	1.666	0.278	1.1589	0	33.5667	67.6257	70.6602	75.3349	75.248	1000	67.5317	4.3743	4.717	0.7936	3.3255	0.561	1.666	1.6241	0.1738	1.1469	0	0	0.3622	0	0	0.4347	0	0
NEUROD2_up, 1458	0	0	1.1523	0	0	0	0	1.0717	0	1.0717	4.3354	7.5807	0.6124	1.9705	1.9705	0	0	1.9705	1.5207	3.3812	3.4036	1.9705	0.6299	1.7244	1.0717	32.9928	57.3177	61.0864	62.8648	64.0104	67.5317	1000	6.1743	1.4232	0.0673	3.883	0	0	0.6124	0.5255	0.3028	0	0	0.6124	0	0	0	0	0
SMAD4_down, 11	0	0	11.7947	19.2981	0	0	26.5176	18.7253	0	0	42.5195	13.2048	15.2684	0	0	0	0	0	16.2781	30.0228	21.6368	0	9.9411	14.6056	18.7253	1.8638	6.3109	7.928	6.0055	6.1116	4.3743	6.1743	1000	0	0	16.7371	0	0	0	0	0	0	0	0	5.0239	0	0	0	0
TRIM28_up, 3	0	0	0	0	0	0	0	0	0	0	0	0	29.3201	0	0	0	0	0	0	0	0	0	0	0	0	0	1.8321	1.3436	2.4159	2.871	4.717	1.4232	0	1000	45.4371	32.1237	0	0	0	0	0	0	0	0	0	0	0	0	0
ZNF274_up, 10	0	0	0	10.0754	0	0	0	0	0	0	0	0	0	0	0	0	0	0	0	0	0	0	0	7.6007	0	0	2.9259	1.0497	0.3644	0.7445	0.7936	0.0673	0	45.4371	1000	17.5591	0	0	0	0	0	0	0	0	0	0	0	0	0
GTF3C5_down, 5	0	0	0	0	0	0	0	0	0	0	21.0055	0	0	0	0	0	0	0	12.0781	14.8228	32.1237	0	0	0	0	0	4.7396	2.231	2.7103	3.2523	3.3255	3.883	16.7371	32.1237	17.5591	1000	0	0	0	0	0	0	0	0	0	0	0	0	0
AR_up, 5	0	0	0	0	0	0	0	0	0	0	0	0	0	0	0	0	0	0	12.0781	0	0	0	0	0	0	0	0	0.7421	0	0	0.561	0	0	0	0	0	1000	39.3548	22.6951	0	19.6431	0	0	0	0	0	0	0	0
POU3F2_down, 2	0	0	0	0	0	0	0	0	0	0	0	0	0	0	0	0	0	0	19.1734	0	0	0	0	0	0	0	0	1.8816	0	0	1.666	0	0	0	0	0	39.3548	1000	35.9224	0	31.1037	0	0	0	12.1478	0	0	0	0
MEF2A_down, 6	0	0	0	0	0	0	0	0	0	0	0	0	0	0	0	0	0	0	11.011	0	0	0	0	0	0	0	0	0.5411	0	0	1.6241	0.6124	0	0	0	0	22.6951	35.9224	1000	0	17.9229	0	0	0	6.9197	16.6156	5.7543	0	20.2531
FOXO3_up, 16	0	0	0	0	0	0	0	0	0	0	0	0	0	0	0	0	0	0	6.8804	0	0	0	0	0	0	0	1.013	1.2858	0	0.1249	0.1738	0.5255	0	0	0	0	0	0	0	1000	11.2859	27.7561	32.132	13.0564	0	0	0	0	0
ZBTB33_down, 8	0	0	0	0	0	0	0	0	0	0	0	0	0	0	0	0	0	0	19.125	0	0	0	0	8.5263	21.9723	0	0.6457	1.4097	0	0	1.1469	0.3028	0	0	0	0	19.6431	31.1037	17.9229	11.2859	1000	12.6365	44.0085	35.9015	0	0	0	0	0
ZBTB44_up, 12	0	0	0	0	0	0	0	0	0	0	0	0	0	0	0	0	0	0	7.7237	0	0	0	0	0	0	0	0.2161	0	0	0	0	0	0	0	0	0	0	0	0	27.7561	12.6365	1000	35.9282	14.6132	0	0	0	0	0
STAT5A_up, 1	0	0	0	0	0	0	0	0	0	0	0	0	0	0	0	0	0	0	0	0	0	0	0	0	0	0	0	0	0	0	0	0	0	0	0	0	0	0	0	32.132	44.0085	35.9282	1000	50.8199	0	0	0	0	0
NSD2_up, 6	0	0	0	0	0	0	0	0	0	0	0	0	0	0	0	0	0	0	11.011	0	0	0	13.5195	9.8781	25.3829	2.795	0	0.5411	0.0584	0.3278	0.3622	0.6124	0	0	0	0	0	0	0	13.0564	35.9015	14.6132	50.8199	1000	0	0	0	0	0
NEUROD6_down, 52	0	0	10.758	4.2428	0	0	0	8.5323	17.237	8.5323	6.3847	12.0681	0	0	0	8.5323	0	12.1478	0	4.4071	0	12.1478	0	3.0985	8.5323	0	0	1.2872	0.299	1.5308	0	0	5.0239	0	0	0	0	12.1478	6.9197	0	0	0	0	0	1000	33.8059	31.7439	25.723	27.4032
NEUROD4_down, 37	0	0	0	0	0	0	0	0	0	10.1498	0	0	0	0	0	0	0	0	0	0	0	0	5.2963	0	0	0	0	0	0	0	0	0	0	0	0	0	0	0	16.6156	0	0	0	0	0	33.8059	1000	42.5609	45.9365	61.2828
NEUROD2_down, 74	0	0	0	0	0	0	0	0	0	0	0	0	0	0	0	7.1163	0	0	0	0	0	0	3.6199	0	0	0.6334	0	0	0	0.6803	0.4347	0	0	0	0	0	0	0	5.7543	0	0	0	0	0	31.7439	42.5609	1000	28.7535	34.5004
NEUROG2_down, 16	0	0	0	0	0	0	0	0	0	0	0	0	0	0	0	15.5086	0	0	0	0	0	0	0	0	0	0	0	0	0	0	0	0	0	0	0	0	0	0	0	0	0	0	0	0	25.723	45.9365	28.7535	1000	74.6399
NEUROG1_down, 25	0	0	0	0	0	0	0	0	0	0	0	0	0	0	0	0	0	0	0	0	0	0	0	0	0	0	0	0	0	0	0	0	0	0	0	0	0	0	20.2531	0	0	0	0	0	27.4032	61.2828	34.5004	74.6399	1000
NEUROD1_down, 42	0	0	5.9205	0	0	0	0	0	0	0	0	6.6557	0	0	0	0	0	0	0	0	0	0	4.9486	0	0	1.4982	0	0	0.1546	0	0	0	0	0	0	0	0	0	7.7274	0	0	0	0	0	34.3624	56.6773	46.6252	47.9095	61.3483
NEUROG3_down, 18	0	0	9.1804	0	0	0	0	0	0	0	0	0	0	0	0	0	0	0	0	0	0	0	0	0	0	0	0	0	0	0	0	0	0	0	0	0	0	0	0	0	0	0	0	0	11.9899	19.1242	20.2351	36.5859	40.9703
FOSL2_up, 241	0	0	7.2732	9.9533	0	0	0	3.7907	7.9576	3.7907	5.779	0	6.2932	5.5382	0	0	0	0	4.7189	1.6909	0	0	6.0134	0	0	3.3758	4.5727	2.5555	1.589	2.2583	0.8755	0.5334	4.4591	0	2.1594	0	3.3344	0	2.9927	5.7772	2.503	1.8988	7.9576	6.2932	12.5659	5.8869	5.5096	5.5625	2.607
JUN_up, 1741	2.816	2.816	2.889	2.7197	1.7401	0	0	0.8754	2.816	2.4611	5.0542	4.6024	3.0144	1.7401	3.9825	2.4611	3.9825	3.9825	1.1413	7.1494	4.8777	3.9825	1.2143	1.2998	0.8754	6.1839	15.1615	16.2657	16.6716	16.0568	15.8772	15.5647	4.5604	0	0	0.6242	0	1.7401	3.0144	0	1.2382	0	0	0	9.3279	4.1006	4.328	1.7515	1.3966
FOS_up, 1247	0	0	3.7251	6.4653	0	0	2.1862	1.2507	3.387	4.9333	6.1787	4.3733	2.2837	0	0	3.092	2.1862	2.1862	0.2542	5.7865	3.7407	2.1862	4.8019	0	1.2507	3.2441	6.9334	7.4142	6.4569	7.4268	5.1457	5.621	4.5734	0	1.3956	0.9867	0	0	3.7872	0	3.0712	0	0	0.7802	10.1427	7.2928	4.7482	5.2654	4.4187
FOSL1_up, 1078	0	0	2.872	5.0433	2.3975	0	0	1.4224	3.6634	1.4224	6.7181	3.4038	4.1531	2.3975	5.181	5.3591	5.181	2.3975	0.4674	5.2931	4.0728	2.3975	3.1881	0.1522	0	6.1085	10.605	9.068	8.3363	8.9629	7.0605	7.1755	2.6561	1.8	2.872	1.1502	1.1502	2.3975	4.1531	0.976	2.0118	0	0	0	13.3381	7.4081	7.7371	5.7996	4.9372
JUNB_up, 1213	3.443	3.443	3.8051	5.6254	0	0	4.8693	3.1528	3.443	3.1528	7.6996	4.4594	2.3373	0	0	3.1528	4.8693	2.2292	1.929	7.8967	5.9638	4.8693	5.9003	2.9145	3.1528	5.9582	12.2232	11.5808	10.809	9.4071	7.9413	9.7587	5.7926	0	0	1.0203	1.0203	0	2.3373	0.8034	3.1391	0.0716	0	0	11.9039	4.9906	4.456	4.4405	3.7775
STAG1_down, 6	0	0	16.0193	0	0	0	0	0	0	0	0	0	0	0	0	0	0	0	0	0	0	0	13.5195	9.8781	25.3829	2.795	0	0.5411	0	0.3278	0	0	0	0	0	0	0	0	0	0	0	0	0	0	0	0	0	0	0
MEIS2_down, 4	0	0	0	0	0	0	0	0	0	0	0	0	0	0	0	0	0	0	0	0	0	0	0	0	0	3.5561	1.452	0	0	0	0	1.0717	0	0	0	0	0	0	0	16.0209	0	0	0	0	0	0	0	0	0
THAP3_up, 10	0	0	0	10.0754	0	0	0	0	0	0	0	0	0	0	0	0	0	0	0	0	0	0	0	0	0	1.9968	1.6665	2.1026	2.099	2.6724	0	1.1523	0	0	0	0	0	27.8146	0	0	0	0	0	0	5.2873	0	0	0	0
PBX1_up, 5	0	0	0	0	0	0	0	0	0	0	0	0	0	0	0	0	0	0	0	0	0	0	0	10.8389	0	3.1212	0	0	0	0	0	0	0	0	0	0	0	0	0	0	0	0	0	0	0	0	0	0	0
TP53_up, 5	0	0	0	0	0	0	0	0	0	0	0	0	0	0	0	0	0	0	0	0	0	0	0	0	0	6.5402	1.1782	0	0	0	0.561	0	0	0	0	0	24.8685	0	0	0	0	0	0	0	0	0	0	0	0
FOXO3_down, 4	0	0	0	0	0	0	0	0	0	0	0	0	25.3829	44.0043	0	0	0	0	0	0	0	0	0	0	0	3.5561	1.452	0	0	0.7756	0	0	0	0	0	0	0	0	0	0	0	0	0	0	0	0	0	0	0
E2F7_down, 404	0	0	1.468	0.9876	0	0	0	0	0	0	0	1.7569	0	0	0	0	0	4.2072	1.9911	0	0	0	4.4224	2.8611	0	0	0	0	0	0	1.713	0.5373	1.3504	0	0	0	0	0	0	0.9876	1.7569	0	0	0	0.5622	0	0	0	0
E2F1_up, 1203	0	0	1.451	1.7775	0	0	2.2364	1.2918	0	0	4.8919	4.4736	0.8183	0	0	5.0341	2.2364	4.8824	0	0.9167	3.8194	2.2364	2.9177	0	3.1629	1.1715	5.9583	5.6651	4.4846	4.917	6.8183	7.1588	3.5534	0	0	1.0259	0	0	0.8183	0	0	0	0	0	2.5857	1.3154	1.8626	3.5205	0.0485
E2F6_down, 445	0	0	0	0	0	0	0	0	0	0	6.337	5.8671	2.0241	3.9917	3.9917	2.6508	0	3.9917	1.8271	5.7615	3.1601	0	0	0.2981	0	0.0917	3.6168	1.1787	0	2.5463	6.1128	2.8478	3.0422	0	0	2.2941	2.2941	3.9917	4.4694	0	1.6315	4.5925	0	0	1.2539	0	2.7046	2.3079	0.3384
E2F4_up, 556	0	0	0	0.6456	0	0	3.537	0	0	0	3.5635	1.3604	1.7279	0	0	0	0	0	0.2935	0.7197	2.7769	0	2.16	0	0	0.4468	3.1886	2.51	0.65	2.1084	1.7612	1.0444	2.6108	0	0	1.9789	0	0	1.7279	2.0371	0	0.8885	0	0	1.6025	0	1.4785	0.577	0.1149
CHD1_up, 9	0	0	0	0	0	0	29.322	0	0	0	0	0	0	29.322	0	0	0	0	8.9545	0	0	0	11.0096	0	0	4.6979	1.8464	0.1079	0	0	0	0.1782	0	0	0	0	0	0	0	10.6304	14.6127	0	0	16.8919	0	0	0	0	0
PML_up, 13	0	0	0	9.1801	0	0	25.3862	0	0	0	27.1118	25.3517	29.2945	25.3862	25.3862	0	0	0	7.7237	0	0	0	19.1232	0	0	6.161	0.2161	0.7654	0.0825	0.4637	0	0	10.7523	0	0	0	16.0198	0	0	9.1801	12.6365	31.0534	0	14.6132	0	0	0	0	0
SIRT6_up, 19	0	0	0	7.2473	0	0	20.1612	0	0	0	10.7121	10.0082	11.5844	0	0	0	0	0	0	0	0	0	7.5108	0	0	1.174	0.6528	0.836	0	0	0	0	8.5042	0	0	0	0	0	0	29.3963	10.0082	8.1323	0	0	3.717	0	0	0	0
SIRT3_down, 11	0	0	11.7947	0	0	0	0	18.7253	0	0	14.1262	0	0	0	0	0	0	0	8.078	0	0	0	0	7.2348	37.5039	0	2.7085	0.9002	0.2168	2.4353	0	1.0017	11.2381	0	0	0	0	0	0	19.2981	13.2048	0	0	0	5.0239	0	0	0	0
NELFA_down, 7	0	0	14.8219	0	33.2544	0	0	0	0	0	17.7379	16.5853	19.1672	33.2544	66.5389	0	0	0	0	12.5057	0	0	0	9.1301	0	2.5374	2.2972	1.6332	1.9633	1.3141	2.5331	3.0387	14.1262	0	0	0	0	0	0	0	16.5853	0	0	0	0	0	0	0	0
PML_down, 9	0	0	13.0556	0	0	0	0	0	0	0	0	0	0	0	0	0	0	0	0	11.0096	0	0	0	8.0252	0	0	1.8464	0.1079	0	0	0	0.1782	12.4411	0	0	0	0	0	0	10.6304	0	0	0	0	0	0	0	0	0
LMO1_down, 8	0	0	13.8561	0	31.1037	0	0	0	0	0	0	0	0	0	31.1037	0	0	0	0	23.4605	0	0	0	8.5263	0	0	2.0536	1.4097	0	0.0193	0.054	1.5158	13.2048	0	0	0	0	0	0	0	0	0	0	0	5.952	7.1087	4.9347	0	0
SNAPC4_down, 5	0	0	17.5591	0	0	0	0	0	0	0	0	0	0	0	0	0	0	0	0	14.8228	0	0	0	10.8389	0	0	1.1782	0.7421	1.484	0.5264	0.561	0.8147	16.7371	0	0	0	0	0	0	0	0	0	0	0	0	0	0	0	0
SIN3A_up, 12	0	0	11.2855	9.1801	25.3862	0	0	0	0	0	0	0	14.6132	0	25.3862	0	0	0	15.575	0	0	0	9.5095	6.9152	17.9241	1.7461	0.2161	0	0	0.4637	0	0	0	0	0	0	0	0	0	9.1801	12.6365	0	0	14.6132	0	0	0	0	0
KLF5_down, 23	25.9422	25.9422	0	6.5619	0	0	0	0	0	0	9.7197	9.0786	21.1222	18.3173	18.3173	12.9146	0	0	5.4964	20.6954	0	18.3173	6.8023	20.2008	12.9146	0.9561	2.03	3.9542	3.0702	2.6557	2.7516	2.0346	7.7081	14.9342	8.0963	0	11.5343	18.3173	10.5139	0	9.0786	0	0	0	10.5481	0	0	0	0
SMC3_down, 29	0	0	7.1833	17.7661	0	0	16.3032	0	0	0	17.3826	16.2451	37.6908	16.3032	16.3032	0	0	0	9.908	12.2131	13.2869	16.3032	24.5882	8.8635	23.0577	2.1239	1.5078	4.3872	3.2709	4.7803	1.4671	2.7286	6.8362	13.2869	0	0	0	0	0	0	0	0	0	0	12.5454	3.5453	2.3233	5.6151	0
GTF2F1_down, 27	0	0	15.04	6.0331	0	0	16.8995	0	0	0	18.0219	25.3246	29.2746	16.8995	16.8995	0	0	16.8995	0	25.4925	0	0	12.6681	4.494	0	2.2523	3.9668	5.3162	4.0847	6.2718	3.4476	2.9516	14.3279	13.7747	0	0	0	0	0	0	0	6.7808	0	0	13.0232	0	0	0	0
SMARCA4_down, 75	0	0	4.3382	7.1754	0	0	10.0924	7.0671	0	0	16.16	9.9957	23.3672	10.0924	10.0924	14.2737	10.0924	10.0924	2.8272	15.1523	16.5215	10.0924	7.4456	5.3015	14.2737	1.4986	2.2695	7.119	4.4911	4.5123	2.1778	2.3684	8.4621	8.2004	0	0	0	0	0	0	0	0	0	0	9.5056	1.9474	1.0781	0	0
RFX5_down, 51	0	0	0	8.7994	0	0	12.2675	0	0	0	13.0515	12.1886	21.2507	12.2675	12.2675	8.6175	0	0	3.5498	13.7925	9.9835	12.2675	4.4541	3.1344	0	1.1919	1.9817	3.6809	3.4391	4.1626	2.1412	2.9906	5.0764	9.9835	0	0	0	0	0	0	0	0	0	6.9897	6.8621	0	3.5743	0	0
RUVBL2_down, 6	0	0	0	13.0564	0	0	35.9224	0	0	0	38.3865	35.9015	41.4689	35.9224	35.9224	0	0	0	0	0	0	0	13.5195	0	0	9.0374	2.5912	3.2595	2.2974	4.0606	1.6241	0.6124	15.2684	0	0	0	0	0	0	0	0	0	0	0	0	0	0	0	0
SIRT3_up, 4	0	0	0	0	0	0	0	0	0	0	23.4947	21.9723	25.3829	44.0043	44.0043	0	0	0	0	0	0	0	0	0	0	3.5561	0	0.9967	1.8757	2.2994	2.3562	1.0717	0	0	0	0	0	0	0	0	0	17.9241	0	0	0	0	0	0	0
KAT8_down, 10	0	0	0	10.0754	0	0	27.8146	0	0	0	14.8219	27.784	16.0193	0	0	0	0	27.8146	0	0	0	0	10.4355	0	0	1.9968	2.9259	3.1556	3.8336	3.6363	1.7711	1.1523	11.7947	0	0	0	0	0	0	0	0	0	0	0	10.758	0	0	0	0
MYBL2_down, 2	0	0	0	0	0	0	0	0	0	0	0	0	0	0	0	0	0	0	0	0	0	0	0	0	0	0	0	1.8816	3.265	3.7806	3.8513	1.9705	0	0	0	0	0	0	0	0	0	0	0	0	0	0	0	0	0
GATA2_down, 54	16.9137	16.9137	0	0	0	0	0	0	0	0	6.2599	5.8349	0	0	0	0	0	0	0	0	0	0	0	3.0296	0	2.146	0	1.1722	0	1.8157	0	0.4372	0	0	0	0	0	0	0	8.5396	0	0	0	0	6.6457	2.4335	3.4456	0	0
GATA1_down, 88	13.2348	13.2348	0	3.1455	0	0	0	0	0	0	0	0	10.6845	0	0	0	0	0	0	0	0	0	0	2.2269	0	5.2848	0.4448	1.129	0	0.0643	0.5099	0.6402	3.7638	0	0	0	0	0	5.2497	3.1455	0	0	0	0	3.1519	3.9214	0.8994	0	4.9502
GATA6_down, 71	0	0	0	0	0	0	0	0	0	0	11.0987	10.3584	5.9251	10.4517	10.4517	0	0	0	0	0	0	10.4517	3.7358	0	0	3.462	0.6024	3.5801	1.623	3.0688	0.993	1.822	0	0	0	0	0	10.4517	0	0	0	0	0	0	5.7288	9.4094	8.109	0	0
GATA3_down, 61	0	0	0	0	0	0	0	0	0	0	0	0	0	0	0	0	0	0	0	0	0	0	0	0	0	1.933	0.484	0	0	0.2501	0	0.6089	0	0	0	0	0	0	0	3.9186	0	0	0	0	1.7868	0	0	0	2.9116
NKX2-5_down, 8	0	0	0	0	0	0	0	0	0	0	0	0	0	0	0	0	0	0	0	0	0	0	0	0	0	0	0.6457	0	0	0.0193	0	0	0	0	0	0	0	0	17.9229	0	0	0	0	0	0	7.1087	0	0	8.6994
NKX2-2_down, 24	0	0	0	0	0	0	0	0	0	0	0	0	0	0	0	0	0	0	0	0	0	0	0	0	0	0	0.3058	0	0	0.656	0	0	0	0	0	0	0	0	0	0	0	0	0	0	3.2485	3.9465	5.5879	0	0
NKX2-1_down, 8	0	0	0	0	0	0	0	0	0	0	0	0	0	0	0	0	0	0	0	0	0	0	0	0	0	0	0	0	0	0	0.054	0	0	0	0	0	0	0	0	0	0	0	0	0	0	0	4.9347	0	0
BACH1_down, 34	0	0	26.8986	27.4274	0	0	15.0495	21.2845	21.3294	10.5954	24.119	14.9861	8.6134	0	0	10.5954	15.0495	15.0495	9.1204	16.9708	12.2612	15.0495	16.9708	3.9564	10.5954	1.8476	4.579	4.3373	3.1203	4.0944	0.5093	3.4219	25.6335	0	0	0	0	0	0	0	0	0	0	0	8.5691	0	0	0	0
PBX1_down, 29	0	0	7.1833	5.8102	0	0	0	11.4855	0	0	26.1311	16.2451	9.3432	16.3032	16.3032	0	0	0	9.908	12.2131	13.2869	16.3032	6.0255	4.3213	11.4855	0.7031	5.2076	3.1498	3.7805	4.2139	2.6159	4.0036	6.8362	0	0	0	10.2539	0	0	0	0	0	0	0	2.9018	0	0	0	0
RNF2_down, 10	0	0	24.8363	10.0754	0	0	0	0	0	0	0	0	0	0	0	0	0	0	8.4836	20.9661	22.6966	27.8146	0	7.6007	19.6437	0	2.9259	3.1556	2.9663	1.7085	0.7936	2.2373	0	0	0	0	0	0	0	0	0	0	0	0	5.2873	0	0	0	0
IRF3_down, 6	0	0	32.1009	0	0	0	0	0	0	0	0	0	0	0	0	0	0	0	22.1123	13.5195	29.3201	35.9224	13.5195	0	0	0	2.5912	0.5411	1.1779	1.5721	0.3622	2.0129	0	0	0	0	0	0	0	0	0	0	0	0	0	0	0	0	0
BATF_down, 15	0	0	10.0754	16.4959	0	0	0	0	0	0	12.0765	0	13.0564	0	0	0	0	0	0	8.4831	0	0	0	0	0	0	0	0.4259	0	0	0	0.5255	9.5974	0	0	0	0	0	26.1891	0	0	0	0	0	22.1131	0	0	0	0
MEF2C_down, 24	0	0	0	6.4176	0	0	0	0	0	0	9.511	0	0	0	0	0	0	0	0	0	0	0	0	0	0	0.9088	0	0	0	0	0	0	7.5406	0	0	0	0	0	31.0594	0	0	0	0	0	3.2485	3.9465	0	0	4.8938
IRF5_up, 5	0	0	0	0	0	0	0	0	0	0	0	0	0	0	0	0	0	0	0	0	0	39.3548	0	0	0	0	0	0	0	0	0	0	0	0	0	0	0	0	22.6951	0	0	0	0	0	7.6058	0	0	0	0
GTF2B_down, 12	0	0	11.7947	0	0	0	0	0	0	0	0	0	15.2684	0	0	0	0	0	8.078	9.9411	21.6368	26.5176	0	7.2348	18.7253	0	0.307	1.9041	1.0438	2.4353	0.6459	2.0362	0	0	0	0	0	0	0	19.2981	0	10.7523	0	0	5.0239	0	0	0	0
POU2F2_down, 16	0	0	19.6005	0	21.9766	0	0	0	0	0	0	0	0	0	21.9766	0	0	0	0	8.2064	0	0	0	5.9485	15.5086	0	0	2.8267	0	0.7895	0	0.4284	0	0	0	0	0	0	0	24.0095	10.9222	0	0	0	4.0937	0	0	0	0
MEIS1_down, 4	0	0	19.6437	0	0	0	0	0	0	0	0	0	0	0	0	0	0	0	0	0	0	0	0	0	0	0	1.452	4.3257	3.2467	3.8232	2.3562	2.7869	0	0	0	0	0	0	0	0	0	0	0	0	0	0	0	0	0
SNAPC1_down, 8	0	0	13.8561	0	0	0	0	0	0	0	0	0	17.9229	0	0	0	0	0	0	23.4605	25.3837	0	0	8.5263	0	0	0	2.5868	0.7138	1.097	0.054	0.3028	0	0	0	0	0	0	0	0	0	0	0	0	0	0	0	0	0
SMAD2_down, 35	0	0	20.1369	5.3402	0	0	15.0495	10.5954	21.3294	10.5954	16.038	7.4267	8.6134	0	0	10.5954	15.0495	15.0495	4.4527	5.5399	0	15.0495	16.9708	8.152	10.5954	3.1599	0	2.0513	0.2959	0	0	0.4776	6.2917	0	0	0	0	0	0	10.862	0	12.1835	0	0	8.5691	0	0	0	0
KLF3_up, 12	0	0	23.6736	19.2981	0	0	26.5176	0	0	0	14.1262	13.2048	15.2684	0	0	0	0	0	8.078	9.9411	0	0	19.9819	14.6056	0	4.1694	1.5078	4.9161	1.8708	1.5162	0	2.0362	11.2381	0	11.7947	0	0	0	0	9.5974	0	0	0	0	0	0	0	0	0
HDAC8_down, 25	0	0	31.4055	6.2819	0	0	17.5659	12.3816	24.8813	12.3816	28.1575	8.6994	20.2531	17.5659	0	12.3816	17.5659	17.5659	27.0249	33.1663	28.7091	17.5659	13.1763	19.3607	24.8435	6.9838	5.8238	3.6593	2.7717	4.2275	2.4924	3.1959	29.9328	0	0	11.0568	0	0	0	0	8.6994	0	0	10.0773	10.0948	0	0	0	0
HDAC6_down, 31	0	0	14.0197	0	0	0	0	0	0	0	8.3437	15.7052	9.0302	15.7654	0	0	0	0	19.3462	17.7875	12.847	15.7654	5.8175	17.3456	22.2971	2.0065	4.2245	4.1235	2.5152	3.9414	2.9538	4.3735	13.3542	0	0	0	0	0	0	0	7.7893	0	0	9.0302	2.786	0	0	0	0
ZBTB45_down, 15	0	0	0	0	0	0	0	0	0	0	0	0	13.0564	0	0	0	0	0	13.9035	8.4831	18.5167	22.6995	8.4831	12.4668	32.104	0	4.0982	1.2858	1.8629	2.4864	1.7704	4.0696	9.5974	0	0	0	0	0	0	0	11.2859	0	0	0	4.2428	0	0	0	0
HDAC2_down, 37	0	0	12.8101	5.1042	0	0	14.4222	0	0	0	0	0	16.6156	0	0	0	14.4222	0	8.7255	16.255	11.7479	28.9137	21.7344	7.795	20.3974	0.4474	1.6357	1.2538	1.4237	1.7343	1.8329	2.5572	12.1996	0	0	0	0	0	0	0	0	0	0	0	8.1865	0	0	0	0
IRF2_up, 166	0	0	0	0	0	0	6.7232	0	0	0	3.3976	3.1415	3.7122	6.7232	6.7232	0	0	0	5.8875	0	0	0	2.2083	1.376	0	0	0	0	0	0	0	0	0	0	2.7442	0	4.1129	0	0	4.6163	0	5.2509	0	0	0	0	0.235	0	0
IRF1_up, 232	0	0	0	3.7774	5.6497	8.1129	0	0	0	0	0	2.5639	0	0	0	0	0	0	1.2332	1.7407	0	0	0	0.9875	0	0	0	0.1603	0	0	0	0	0	0	2.2154	0	0	0	0	3.7774	0	4.3297	0	0	1.3978	0.605	0.8566	0	0
SPI1_up, 462	0	0	3.1661	2.3591	0	0	0	8.4716	5.7056	5.5309	3.9826	1.5838	1.9719	0	0	0	3.9107	0	0.4805	5.6335	3.092	3.9107	0.9163	1.4141	2.5902	0	3.3353	2.7761	3.2393	3.4954	1.7667	2.8622	2.966	0	0	0	2.2384	0	0	0.84	0	0	0	0	3.6353	2.8044	1.2298	0	0.3001
SPIB_up, 945	0	0	1.8435	4.4208	2.6002	3.9315	0	5.7706	3.9315	3.6775	4.0741	2.2409	2.7951	0	0	1.5844	5.5601	2.6002	0	3.5246	1.9763	2.6002	0.1671	1.1667	1.5844	0	4.1834	3.4141	2.5978	3.2128	2.3967	2.7266	1.6811	0	0.5195	0	0	0	0	2.2582	0.7607	0.3273	3.9315	1.086	4.5585	3.2736	2.1964	0.029	1.2407
NR2F1_up, 80	0	0	13.0162	10.5364	0	0	9.7671	0	0	0	15.6375	19.538	11.2207	9.7671	9.7671	13.8137	19.6361	9.7671	2.7172	10.9251	7.9335	9.7671	7.1935	10.5896	6.8348	4.8039	4.7243	8.1994	6.565	6.5511	5.7136	7.8803	12.3891	0	4.1868	0	6.0812	0	0	3.3261	0	0	0	0	11.1113	1.8585	1.0052	6.6933	5.2265
NR2F2_up, 34	0	0	6.6134	16.3838	0	0	15.0495	0	0	0	7.957	7.4267	8.6134	0	0	10.5954	15.0495	0	0	0	0	0	5.5399	8.152	10.5954	1.8476	1.845	4.3373	2.6495	2.0017	0	1.6553	6.2917	0	6.6134	0	0	0	0	0	0	0	0	0	8.5691	0	2.0865	0	0
DLX3_down, 11	0	0	0	0	0	0	0	0	0	0	14.1262	13.2048	15.2684	26.5176	26.5176	0	0	0	8.078	0	0	0	0	0	0	1.8638	0	0	0	0	0	0	0	0	0	0	0	0	0	0	0	0	0	0	0	0	4.1461	0	0
DLX4_down, 23	25.9422	25.9422	0	6.5619	0	0	36.6891	0	0	0	9.7197	9.0786	10.5139	0	0	0	0	0	11.1695	0	0	0	6.8023	4.9027	0	0.9561	2.03	0.4813	0	0	0	0	7.7081	0	0	0	0	18.3173	0	6.5619	0	0	0	0	6.9392	4.0414	2.695	6.3441	0
HDAC3_down, 14	0	0	20.9661	8.4831	0	0	23.4985	0	0	0	12.5057	11.6877	27.1127	0	0	16.5869	23.4985	23.4985	0	8.7886	0	0	8.7886	6.3807	0	7.677	5.3785	2.3102	3.5102	3.4883	1.9306	2.4641	19.9819	0	0	0	0	0	0	0	0	0	0	0	0	0	0	0	0
SMARCB1_down, 8	0	0	27.784	11.2859	0	0	0	0	0	0	0	0	0	0	0	21.9723	31.1037	31.1037	9.5104	35.2333	50.8068	31.1037	0	8.5263	0	2.3266	3.4616	2.5868	1.6834	2.1746	2.2398	1.5158	13.2048	0	0	0	0	0	0	0	0	0	0	0	5.952	0	4.9347	0	0
SIN3A_down, 53	0	0	10.6529	4.1984	0	0	12.0315	0	0	0	6.3214	5.8926	6.8516	0	0	8.4495	12.0315	12.0315	14.6948	18.103	9.7902	24.1458	8.9419	9.7886	0	2.1844	5.7044	4.4352	4.3863	4.8192	2.8499	5.205	25.641	0	0	0	0	0	0	0	0	4.7443	0	0	4.3362	0	0	0	0
TP53_down, 40	0	0	12.3095	15.0785	0	0	13.8668	9.7551	0	0	14.769	6.8268	7.924	0	0	9.7551	13.8668	13.8668	4.071	20.8912	11.2932	13.8668	20.8912	7.4783	19.6119	2.7874	5.8574	7.3713	4.6362	4.8675	2.5671	3.3929	23.6122	0	0	0	0	0	0	0	6.8268	0	0	0	2.3707	0	0	0	0
NR2C2_up, 16	0	0	19.6005	15.9648	0	0	21.9766	0	0	0	11.6881	10.9222	12.6373	0	0	15.5086	21.9766	21.9766	0	8.2064	0	21.9766	8.2064	5.9485	0	3.2911	3.9008	2.8267	1.6955	2.3139	2.3953	0.4284	18.6793	0	0	0	0	0	0	0	0	0	0	0	4.0937	0	0	0	0
RARG_down, 19	0	0	17.9709	7.2473	0	0	20.1612	0	0	0	10.7121	10.0082	11.5844	0	0	14.222	20.1612	20.1612	0	15.1527	16.4419	0	7.5108	11.0408	14.222	2.9287	3.3945	2.3643	1.2577	1.1665	0	0.1716	17.1246	0	0	0	0	0	0	0	0	0	0	0	3.717	0	0	7.0086	5.5454
CBX2_down, 12	0	0	22.6591	9.1801	0	0	25.3862	0	0	0	13.5191	12.6365	14.6132	0	0	17.9241	25.3862	25.3862	15.575	9.5095	0	0	38.3505	13.9725	0	6.161	2.5155	2.688	2.4579	1.3437	0.5124	0.8662	21.5969	0	0	0	0	0	0	0	0	0	0	0	0	0	0	0	0
SETDB1_down, 18	0	0	9.1804	7.453	0	0	20.7157	14.615	0	0	22.1109	10.2875	11.9061	0	0	29.2983	20.7157	20.7157	12.6673	7.7234	16.8951	20.7157	23.4255	5.5893	14.615	8.4485	4.4898	3.2927	2.6875	2.7239	1.3565	2.6789	17.5995	0	0	0	0	0	0	0	0	0	0	0	0	0	3.1275	7.208	0
CUX1_up, 32	0	0	6.8255	22.5893	0	0	15.5156	10.9264	0	0	24.8672	15.4543	17.8811	0	0	0	0	0	0	5.7207	0	0	17.5026	4.0924	10.9264	0.5988	5.5195	5.1777	4.3397	5.431	1.2018	4.2478	19.7849	0	0	0	0	0	0	0	0	0	0	0	0	3.3494	2.1751	0	0
UBTF_up, 24	0	0	7.9209	19.5579	0	0	17.9299	0	0	0	19.1263	17.8776	20.6741	17.9299	17.9299	0	0	0	0	13.4537	0	17.9299	6.6531	9.7834	0	2.4703	1.119	3.1229	2.9172	2.5234	0.7249	1.2254	15.2119	0	0	0	0	0	0	0	0	0	0	0	10.3145	3.9465	2.6242	0	0
ELK1_up, 26	0	0	7.6007	18.7796	0	0	0	12.1384	0	0	27.6074	17.1685	9.8781	17.2231	17.2231	12.1384	17.2231	34.5042	5.1484	6.3807	14.0394	0	0	0	12.1384	3.8216	3.3137	3.5228	3.1711	3.474	1.1589	3.0708	14.6056	0	0	10.8389	0	0	0	0	0	0	0	0	9.8877	3.7727	2.4942	0	0
ELL2_up, 33	0	0	27.3066	0	0	0	0	0	0	0	8.0801	7.5421	8.746	15.2773	15.2773	0	0	0	9.2637	5.6283	0	0	17.2307	12.54	10.7572	3.2305	0	1.5602	0.8536	0	0.0425	2.3339	0	0	0	0	0	0	0	22.2397	7.5421	24.9024	21.6508	17.6052	0	0	0	0	0
FOXM1_up, 208	0	0	13.4112	0	0	0	0	0	0	0	0	0	3.2723	0	0	0	0	0	1.3689	1.8939	4.8288	0	1.8939	1.1163	0	1.8157	2.7837	2.85	0.4409	1.1917	3.5471	3.7404	0	0	0	0	3.6366	5.9961	3.2723	10.8017	8.9137	4.6286	0	3.2723	0.3699	0.7255	0	0	0
MYBL2_up, 58	0	0	26.1717	8.3779	0	0	0	0	0	0	0	0	0	0	0	0	0	0	7.0031	4.2312	0	0	0	2.9642	0	1.0485	0.6452	3.7354	0.4233	1.275	0.5568	1.7208	4.8275	19.1436	15.6269	7.3205	7.3205	11.7013	13.4641	16.9892	5.724	9.4181	0	0	4.1956	2.3767	0	0	3.0349
CHD4_up, 69	0	0	29.1663	0	0	0	0	0	0	0	5.6787	0	0	0	0	0	0	0	9.8402	8.0327	8.8231	0	8.0327	0	0	0	0	1.026	0	0	0	0.3851	4.4523	8.8231	4.69	6.7767	0	0	0	27.7318	5.2891	22.1203	15.4108	6.16	3.8306	4.6991	3.047	3.6111	2.7728
SLBP_down, 38	0	0	19.5623	0	0	0	0	10.2922	0	0	0	0	8.3647	0	0	0	0	0	4.3152	5.3742	0	0	0	0	0	0	0.3746	1.8822	1.5155	1.8206	0.3725	2.0737	0	0	0	0	9.1843	0	0	32.0126	14.5572	17.8311	20.7271	8.3647	2.5373	0	0	0	0
E2F7_up, 44	0	0	36.3471	9.737	0	0	13.53	0	0	0	14.4074	13.4589	15.5825	13.53	13.53	9.5156	13.53	13.53	12.3633	10.0923	11.0175	27.1337	10.0923	0	0	5.0414	1.9425	4.5193	1.0018	1.8099	1.437	0.5621	5.6294	0	0	0	8.488	13.53	7.7274	24.6453	6.6557	5.3749	0	0	2.2957	0	0	0	0
KLF8_up, 41	0	0	24.7799	15.0785	0	0	13.8668	0	0	0	14.769	13.7976	15.9726	13.8668	13.8668	0	0	0	4.071	5.08	0	0	10.3504	3.6094	0	2.7874	0	3.6824	1.5977	1.973	1.0994	0.1348	5.7765	0	6.0743	0	0	0	0	25.2622	0	5.5161	0	0	0	0	1.8583	0	0
KLF12_up, 21	0	0	27.0118	7.2473	0	0	0	0	0	0	0	0	0	0	0	0	0	0	0	7.5108	0	0	7.5108	5.431	0	0	0	4.6566	0	0.467	0	0.1716	0	0	8.93	0	0	0	0	36.7794	0	8.1323	0	0	0	0	0	0	0
KLF11_up, 100	0	0	15.6302	12.6605	0	0	8.7636	6.117	0	0	9.2793	4.2126	10.0552	0	0	6.117	8.7636	8.7636	2.3736	6.4129	7.1094	0	13.1259	4.5188	6.117	1.7539	4.5362	6.4	5.3518	4.5615	1.32	3.0137	11.0928	0	3.7173	0	0	0	0	12.6605	0	0	0	0	2.9084	1.578	2.2343	0	0
KLF14_up, 120	0	0	21.5598	14.5211	8.0121	11.4181	8.0121	5.5782	0	0	8.4674	7.8898	9.1813	0	0	0	0	8.0121	2.1108	5.8248	0	0	11.9774	6.3279	5.5782	2.0801	1.845	3.4339	2.6244	2.9608	0	2.5142	10.1201	0	3.3624	0	0	0	0	26.4095	3.821	16.3094	11.4181	9.1813	7.3583	3.2541	3.2668	5.4051	4.1676
KLF9_up, 77	0	0	27.1317	10.8982	0	0	10.0924	7.0671	0	0	10.7118	4.8992	11.5982	0	0	0	0	0	2.8272	7.4456	0	0	15.1523	5.3015	7.0671	0.6138	4.5735	6.3484	2.9043	2.7487	0.747	1.5743	12.8088	0	4.3382	0	0	0	11.5982	22.0665	0	8.082	0	5.7137	3.5001	1.9474	1.0781	3.3256	5.4203
NELFE_down, 7	0	0	48.1825	13.0564	0	0	0	25.3829	0	0	19.1672	0	0	0	0	0	0	0	0	13.5195	0	0	0	0	25.3829	0	2.5912	3.2595	1.1779	1.5721	0.3622	2.0129	15.2684	0	0	0	0	0	0	0	0	0	0	0	0	0	0	0	0
CHD1_down, 26	0	0	40.1027	0	0	0	0	12.6398	0	0	9.511	0	10.2888	0	0	12.6398	0	0	16.481	6.6531	0	0	6.6531	0	12.6398	0	1.119	1.0829	0	0.0335	0	0	7.5406	0	0	0	11.2881	17.9299	10.2888	19.5579	17.8776	21.8984	25.3952	10.2888	6.7815	0	0	0	0
E2F6_up, 6	0	0	16.0193	0	0	0	0	0	0	0	0	0	0	0	0	0	0	0	0	0	0	0	0	0	0	2.795	0.9656	0.5411	0.0584	0.3278	0.3622	0.6124	0	0	0	0	0	0	0	0	0	0	0	0	0	0	0	0	0
POLR3A_up, 12	0	0	45.4063	0	0	0	0	0	0	0	0	0	0	0	0	0	0	0	0	0	0	0	0	0	0	0	0	0	0.8743	0.4637	0.5124	0	0	0	0	0	0	0	0	9.1801	0	20.6701	0	0	0	0	0	0	0
CEBPD_up, 502	0	0	0	2.2133	0	0	0	2.4621	0	2.4621	1.6541	0	0	0	0	0	0	0	0.3967	0	0	0	0.8278	0.1773	2.4621	2.1781	2.5491	0.8685	0	0	0	0	1.0992	2.9484	4.788	2.1205	2.1205	3.7401	1.8612	0.7526	5.482	0.9997	0	0	0.2509	0.7485	0	0	0
CEBPB_up, 1637	0	0	3.0331	2.0335	0	0	1.8165	2.5691	2.9123	2.5691	2.7836	2.4825	1.8174	0	0	2.5691	4.1187	4.1187	1.269	3.9375	3.1648	4.1187	2.1966	2.0817	2.5691	1.5037	7.2206	7.1366	6.5027	7.0349	6.8462	8.1298	5.7343	3.1648	3.0331	0.6883	0	0	0.4881	0.3515	1.3312	0	0	0	6.5642	2.7315	1.2121	1.8831	4.1465
CEBPA_up, 1944	0	0	3.5836	0.8766	0	0	1.6022	2.266	0	0.7547	1.2842	1.0675	4.0095	0	0	0.7547	1.6022	1.6022	0	3.4326	2.8348	3.7393	1.8165	1.0358	0.7547	0.7813	4.0319	4.6377	0.567	2.5776	0.3363	3.5	2.3913	2.8348	0.7156	0.5059	0	0	0.3074	1.6573	1.0675	0.4349	0	0.3074	2.7255	1.6761	0	3.0219	1.7369
FOXA2_up, 927	0	0	1.8722	0.1133	0	0	0	3.7158	0	0	0.9281	2.2713	1.1054	0	0	5.8257	5.611	2.6273	0	3.5693	1.9997	2.6273	1.3129	2.0265	1.6058	4.1116	8.1409	8.2477	8.0569	7.5723	8.0611	12.2222	5.527	4.436	1.8722	1.3236	0	0	1.1054	0.1133	0.7791	0.3451	0	1.1054	5.2127	2.632	1.76	6.379	4.6507
FOXA1_up, 766	0	0	0.7383	0.3085	0	0	0	1.8512	0	0	1.141	4.25	1.3254	0	0	4.1585	2.9403	2.9403	0	1.6139	2.2692	0	0.3802	1.5534	0	4.7189	7.5488	8.9017	8.0255	8.2398	8.7016	12.9846	4.8101	4.9333	2.1978	3.6176	0	0	1.3254	0.3085	0.9867	0.5424	0	1.3254	3.4805	2.4087	1.7976	6.012	4.4003
NKX2-5_up, 214	0	0	5.0612	1.7617	0	0	0	0	0	0	2.9351	5.7417	3.2184	0	0	0	0	0	1.3345	4.1518	4.7555	5.9075	1.855	1.0837	0	0.6804	4.8306	5.6574	4.7954	4.5943	5.9041	7.3412	2.1993	0	0	0	0	0	3.2184	0	2.7039	0	0	0	6.3068	2.109	4.988	0	2.8482
NKX2-1_up, 157	0	0	2.8393	0	0	0	0	0	0	0	3.508	6.7776	3.8302	0	0	4.7919	0	0	1.717	4.9621	5.5914	13.9818	2.2917	1.4441	0	3.2286	5.8684	6.2084	5.7616	5.5552	7.0265	8.6046	2.6767	0	0	0	0	0	0	0	3.2457	0	0	0	10.3677	2.6717	4.9466	2.0933	3.4919
NKX2-2_up, 76	0	0	4.3067	0	0	0	0	7.0188	0	7.0188	10.639	9.9274	0	0	0	0	0	0	2.8044	7.3933	16.4114	20.1488	3.5653	2.4519	7.0188	0	5.8859	7.0338	5.3576	5.8413	4.9641	7.4431	8.4034	0	0	0	0	0	0	0	4.8644	0	0	0	9.4365	1.929	2.7313	0	2.5144
STAT3_down, 18	0	0	9.1804	0	0	0	0	0	0	0	11.0103	10.2875	11.9061	0	0	0	0	0	0	15.5745	16.8951	20.7157	0	11.3527	14.615	1.2376	1.6731	2.5077	1.3943	2.0053	1.3565	1.061	8.7432	0	0	0	13.0573	0	0	0	0	0	0	0	11.9899	0	0	0	0
CRY2_down, 7	0	0	14.8219	0	0	0	0	0	0	0	0	0	0	0	0	0	0	0	10.1807	0	0	0	12.5057	0	0	0	0	1.6332	0.9268	1.3141	1.3648	1.742	0	0	0	0	0	0	0	0	0	0	0	0	0	0	0	0	0
ELF4_up, 5	0	0	0	0	0	0	0	0	0	0	0	0	0	0	0	0	0	0	12.0781	0	0	0	14.8228	0	0	0	0	0	0	0	0.561	0	0	0	0	0	0	0	0	14.3161	0	0	0	0	0	0	0	0	0
EBF1_up, 4	0	0	0	0	0	0	0	0	0	0	0	0	0	0	0	0	0	0	13.5217	0	0	0	16.5869	0	0	0	0	0.9967	0.5047	0.7756	0	0	0	0	0	0	0	0	0	0	0	0	0	0	0	0	0	0	0
SNAPC1_up, 21	0	0	8.4836	6.8804	0	0	19.1734	0	0	0	0	0	0	0	0	0	0	0	11.7046	0	0	0	7.1315	0	0	0	0	0	0	0	0	0.0227	8.078	0	0	0	0	0	0	0	9.5104	0	0	0	0	0	0	0	0
ATF3_up, 14	0	0	0	0	0	0	0	0	0	0	0	0	0	0	0	0	0	0	7.4107	0	0	0	18.3652	6.6328	17.217	0	0.1329	0	0	0	0	0.743	0	0	0	0	0	0	0	8.8117	12.1348	0	0	0	0	0	0	0	0
ATF2_up, 16	0	0	0	0	21.9766	0	21.9766	0	0	0	0	0	0	0	21.9766	0	0	0	13.4532	0	0	0	16.5332	5.9485	15.5086	0	0	0	0	0	0	0	0	0	0	0	0	0	0	0	0	0	0	0	0	0	0	0	0
JUND_up, 44	0	0	0	4.6488	0	0	0	0	0	0	0	0	15.2193	0	0	0	0	0	0	0	0	0	14.8776	3.4171	9.2926	2.5776	0	0	0	0	0	0	0	10.7606	0	0	0	13.2163	0	0	0	0	0	7.5443	15.2803	2.7689	1.7302	0	0
HMGA2_up, 10	0	0	12.378	10.0754	0	0	0	0	0	0	0	0	0	0	0	0	0	0	8.4836	0	0	0	20.9661	0	0	4.4148	0	0	0	0	0	0	0	0	0	0	0	0	0	0	0	0	0	16.0193	5.2873	0	0	0	0
HDAC8_up, 4	0	0	0	0	0	0	0	0	0	0	0	0	0	0	0	0	0	0	0	0	0	0	16.5869	0	0	3.5561	1.452	0	0.5047	0.7756	0	1.0717	0	0	0	0	0	0	0	0	0	0	0	25.3829	0	0	0	0	0
RARG_up, 11	0	0	0	0	0	0	0	0	0	0	0	0	0	0	0	0	0	0	8.078	9.9411	0	0	9.9411	7.2348	0	1.8638	1.5078	0.9002	1.0438	1.5162	0.6459	0	11.2381	0	0	0	0	0	0	0	0	0	0	15.2684	5.0239	0	0	0	0
HMGN1_up, 5	0	0	0	0	0	0	0	0	0	0	0	0	0	0	0	0	0	0	12.0781	0	0	0	14.8228	0	0	3.1212	1.1782	0	0.2577	0.5264	0	0.8147	0	0	17.5591	0	0	0	0	0	0	0	0	22.6951	0	0	0	0	0
ZBTB45_up, 8	0	0	0	0	0	0	0	0	0	0	0	0	0	0	0	0	0	0	0	0	0	0	11.6877	0	0	5.0298	0.6457	0	0	0.0193	0	0	0	0	0	0	0	0	0	0	0	0	0	17.9229	5.952	0	0	0	0
TCF12_down, 45	0	0	11.5884	0	0	0	0	18.4813	18.5335	9.1867	13.9107	0	0	0	0	0	0	0	0	9.7376	0	0	9.7376	7.0211	9.1867	2.529	0	1.2354	0	1.1263	0	0	5.4271	0	0	0	0	0	0	0	0	5.1807	0	7.4573	7.3559	5.79	8.1981	0	7.1707
EGR2_up, 1742	0	0	3.8856	1.8955	0	0	1.7372	2.457	2.8123	4.0411	6.2446	4.5954	4.3029	1.7372	1.7372	0.8729	3.9774	3.9774	0.4447	8.8332	4.8714	1.7372	2.9041	1.2943	0.8729	6.9421	16.537	15.7919	17.6572	17.4757	14.5658	16.9999	5.5086	1.2132	0	2.0386	0.6217	0	0	0	0.1143	0.5974	0	0	7.5525	5.1343	3.9475	4.1235	3.2933
ZBTB7A_up, 2678	0	0	1.9064	3.0192	0	0	0	1.7351	0	0.4111	1.7951	1.5178	1.0441	0	0	1.7351	1.2268	3.099	0.2199	3.955	2.2669	3.099	1.8313	0.7891	3.059	6.4143	11.5295	14.0131	15.6763	16.1989	12.979	21.5442	4.0758	0	0	1.3478	0	0	0	0	0	1.4769	0	0	7.0011	5.5005	3.4692	4.796	2.4859
KLF15_up, 4783	0	0	2.6886	1.3345	0	0	0.5892	0.8334	0	0.8334	2.3312	2.7111	2.7901	0.5892	0.5892	0.8334	2.1213	2.1213	0	4.4561	1.3472	2.1213	0.9803	0	0.8334	5.1771	8.9523	12.4261	14.2387	14.924	11.3584	16.3901	3.016	0.0962	0	1.4163	0	0	0.1361	0.2152	0	0	0	0	1.2037	2.7156	0	0.5835	1.868
KLF2_up, 1657	0	0	1.9818	0.3352	0	0	1.8025	0.9291	0	0	3.9851	4.7514	3.1224	0	0	4.1694	4.0936	4.0936	1.2457	7.3696	3.143	1.8025	2.1719	0.7807	0.9291	6.8047	11.7216	12.9226	14.2593	15.1518	12.6726	16.8654	5.6942	0	0	0.6765	0	0	0	2.846	0.1684	0	0	0.4765	4.2553	3.762	1.5514	4.2901	4.1077
KLF4_up, 3218	0	0	4.6276	3.7563	0	0	1.022	1.4455	1.9565	1.4455	4.2445	3.7897	1.7705	1.022	1.022	2.6794	2.767	2.767	0	5.3442	1.9642	2.767	0.0661	0	0.2116	2.4351	5.9741	8.9657	9.5487	10.1956	7.8064	11.4084	3.514	0	0	0	0	0	0	1.2066	0	0	0	0	1.1068	1.3549	0	0	1.8875
KLF1_up, 1744	0	0	2.8808	1.893	0	0	1.7358	0.8716	0	0	3.8464	4.592	1.714	0	0	2.4549	3.9748	3.9748	1.8254	6.2874	3.0401	1.7358	2.0545	1.2916	0.8716	5.5711	9.1242	11.8731	13.3034	14.3482	10.9247	14.8816	5.5045	0	0	0.6205	0	0	0.4212	0	0.1131	0	0	0.4212	2.268	2.0024	0	0.952	2.0221
JUNB_down, 41	0	0	5.996	0	0	0	0	0	0	0	0	0	0	0	0	0	0	0	0	0	0	0	0	0	0	3.9278	3.2533	2.0235	0.6529	1.4138	1.5118	0.6192	0	0	0	0	8.5934	0	7.8239	0	0	0	0	0	2.3326	0	4.0935	0	0
JUN_down, 75	0	0	4.3382	3.4526	10.0924	14.342	0	0	0	0	0	4.8992	0	0	0	0	0	0	0	3.5923	0	0	0	0	0	1.4986	1.8086	0.569	0	0.2797	0	1.5743	0	0	4.3382	0	0	0	0	0	0	3.9202	0	0	5.5019	1.9474	2.7574	3.3256	8.3048
FOSL1_down, 82	0	0	12.8517	3.2786	0	0	0	0	0	0	0	0	5.4504	0	0	0	0	0	5.6862	7.0991	0	0	3.413	23.9804	13.6415	3.8694	4.607	3.234	0.9246	3.3517	1.1143	4.2948	0	0	4.1301	0	0	0	0	10.4009	4.6689	3.7284	0	5.4504	5.2181	1.825	0.9776	0	2.3944
FOS_down, 64	0	0	9.6627	3.7791	0	0	0	0	0	0	0	0	6.2102	0	0	0	0	0	3.1102	3.9288	0	0	3.9288	11.9155	7.6698	3.72	3.8244	3.5774	2.366	3.49	1.7014	3.4358	0	0	4.7295	0	0	0	0	3.7791	0	8.7842	0	0	3.8675	0	0	0	0
CDX2_down, 15	0	0	0	0	0	0	0	0	0	0	0	0	0	0	0	0	0	0	6.8804	0	0	0	8.4831	6.154	0	3.4333	2.0414	2.1457	1.8629	0.912	0.1738	2.2976	0	0	0	0	0	0	0	0	0	0	0	0	0	10.398	3.4794	0	0
TRIM28_down, 7	0	0	29.711	0	0	0	0	0	0	0	0	0	0	0	0	0	0	0	10.1807	0	0	0	12.5057	9.1301	0	2.5374	0	1.6332	0.9268	0.1621	0.1965	3.0387	0	0	0	0	0	0	0	12.0765	0	13.5191	0	0	0	0	0	0	0
RXRA_up, 19	0	0	0	0	0	0	0	0	0	0	0	0	0	0	0	0	0	0	6.2555	0	0	0	7.7234	5.5893	0	1.2376	0.7342	0	0	0	0	1.87	0	0	0	0	0	0	0	0	0	0	0	0	3.8324	4.6253	0	7.208	5.7067
POU5F1_up, 13	0	0	0	0	0	0	0	0	0	0	0	0	0	0	0	0	0	0	14.9542	0	0	0	9.1284	6.6328	0	3.7616	0.1329	0.6428	0	1.1872	0	0.743	0	0	0	0	15.3869	0	0	0	0	0	0	0	4.5894	0	0	0	6.7697
YY1_up, 13	0	0	0	0	0	0	0	0	0	0	0	0	0	0	0	0	0	0	7.4107	0	0	0	9.1284	6.6328	0	1.6407	1.2375	0.6428	1.4806	0.3417	0.3904	0.743	0	0	0	0	15.3869	0	0	0	0	0	0	0	0	0	0	0	0
PITX3_down, 5	0	0	0	0	0	0	0	0	0	0	0	0	0	0	0	0	0	0	12.0781	0	0	0	14.8228	10.8389	0	6.5402	1.1782	3.7198	1.484	1.8894	0.561	3.883	0	0	0	0	0	0	0	0	0	0	0	0	0	0	0	0	0
VDR_up, 2	0	0	0	0	0	0	0	0	0	0	0	0	0	0	0	0	0	0	19.1734	0	0	0	23.4985	17.2231	0	5.2171	0	0	1.3262	0	0	1.9705	0	0	0	0	0	0	0	0	0	0	0	0	0	0	0	0	0
HEY1_up, 12	0	0	0	27.7561	0	0	25.3862	0	0	0	27.1118	25.3517	29.2945	25.3862	25.3862	0	0	0	0	0	0	0	9.5095	6.9152	17.9241	3.9535	2.5155	3.6493	0.8743	1.3437	0.5124	0	21.5969	0	0	0	0	0	0	0	0	0	0	0	14.7822	0	0	0	0
ETV6_up, 41	0	0	5.996	9.8595	0	0	13.6953	0	0	0	14.5849	20.5106	15.774	13.6953	13.6953	0	0	13.6953	4.0154	10.219	11.1528	13.6953	5.0131	7.3803	9.6332	2.7325	0.1404	2.544	1.0817	0.9373	1.0285	2.2283	11.5741	0	0	0	0	0	0	0	6.7397	0	0	0	13.1507	0	4.0935	0	0
ETV1_down, 7	0	0	0	12.0765	0	0	0	0	0	0	0	0	0	0	0	0	0	0	0	0	0	0	0	9.1301	23.4947	2.5374	0.7921	1.6332	0	0.1621	0.1965	1.742	14.1262	0	0	0	0	0	0	0	0	0	0	0	25.9992	15.365	5.3014	0	0
TCF4_down, 70	0	0	4.5049	0	0	0	0	7.3236	14.8478	7.3236	5.4603	0	0	0	0	0	0	0	0	3.7358	0	0	7.7237	2.5838	0	1.6307	0.1255	0	0	0	0	0.1785	0	0	0	0	0	0	0	0	0	0	0	0	3.6571	4.4996	4.6331	0	2.6483
SALL4_down, 1003	3.8163	3.8163	0.4612	0.0382	0	0	0	0	0	0	0	0.7009	1.0233	0	0	1.5153	0	0	1.4701	0.1096	0	0	0.1096	1.8647	0	2.9176	1.6434	0.6642	0	0	0	1.0764	0.3607	0	1.7513	0	1.2381	2.5133	6.019	0	0.7009	0	0	0	3.7723	4.4456	3.4432	0	0.3214
PRDM1_down, 639	0	0	0	0.4976	0	0	0	0	0	0	0	0	0	0	0	0	0	0	0.1492	0	0	0	3.2623	0	0	2.4378	2.2257	0.1349	0	0	0.5236	0.4381	0	0	0	1.7882	0	0	1.5479	0.4976	0	2.1894	0	0	1.3005	3.7096	4.6658	0.43	0.9785
EOMES_down, 49	17.7586	17.7586	0	0	0	0	0	0	0	0	0	0	7.1361	0	0	0	0	0	0	0	0	0	4.5524	3.2092	0	1.254	0	0	0	0	0	0	0	0	0	0	0	12.5178	0	4.3837	0	0	0	0	4.5424	2.5892	3.6661	4.2305	3.284
SOX2_down, 136	10.6691	10.6691	0	0	0	0	0	0	0	0	3.8207	0	0	0	0	0	0	0	4.2705	0	0	0	0	3.7466	0	0.4286	0.2976	0.1318	0	0	0	0	0	0	0	0	4.6043	7.4782	8.5596	0	3.5409	0	0	0	0	4.7436	7.9706	5.0089	8.1479
OTX1_down, 240	0	0	0	0	0	0	0	0	0	0	0	2.5096	3.0001	0	0	0	0	0	0	0	0	0	0	0	0	3.8886	3.3046	2.1494	0	1.4943	0	1.8943	0	0	2.1655	0	0	0	0	1.6064	0	0	0	0	1.3444	1.9026	3.6378	3.55	2.615
OTX2_down, 97	0	0	0	0	0	0	0	0	0	0	0	4.2601	0	0	0	0	0	0	0	3.0937	0	0	0	0	0	1.7989	0.1769	0	0	0	0	0.6644	0	0	0	0	0	0	0	0	0	0	0	0	0	1.604	2.2711	0	4.6795
T_down, 331	6.7701	6.7701	1.721	0	0	0	0	3.1638	6.7701	6.623	4.8395	4.4748	0	0	0	0	0	0	0	4.996	0	0	1.2967	0.604	0	3.0727	2.7875	2.1819	0	1.5859	0	0.1818	0	0	0	0	0	0	2.4628	1.2146	0	0	0	0	0.8549	5.9321	9.2053	4.5997	3.4148
NANOG_down, 158	9.8546	9.8546	0	0	0	0	0	0	0	0	0	3.2337	0	0	0	0	0	0	0	2.2822	0	0	2.2822	1.4363	0	4.4303	3.2816	2.9681	0.6663	2.3402	0.7972	4.1636	0	0	0	0	0	0	0	2.1786	0	0	0	0	0	7.5754	8.4059	4.5744	3.4778
FOXA1_down, 128	10.9594	10.9594	3.2069	0	0	0	0	5.3434	10.9594	5.3434	3.9361	3.6498	4.2886	0	0	0	0	0	0	2.6131	0	0	2.6131	1.7033	0	1.2012	0	0	0	0	0	0	0	0	0	0	0	0	0	2.501	0	0	0	0	2.4109	4.9008	8.2268	0	0
FOXA2_down, 82	0	0	0	0	0	0	0	0	0	0	0	4.6689	0	0	0	0	0	0	0	0	0	0	3.413	0	0	1.3303	0.1989	0	0	0	0	0	0	0	0	0	0	0	0	0	0	0	0	0	1.3882	8.6321	12.2222	0	0
KLF12_down, 2256	0	0	0	0	0	0	0	0.5959	0	0.5959	1.0567	1.847	0.1502	1.4253	1.4253	0.5959	0	1.4253	0	1.4948	0	0	0	0	0.5959	1.5391	2.3436	6.2554	10.1108	9.9317	9.075	12.4416	2.0589	0	0	0.3488	0	0	0.1502	0	0	0	0	0.1502	3.3351	6.3709	6.3738	4.0331	5.8953
KLF8_down, 1268	3.3533	3.3533	0	0	0	0	0	0	0	0	0	0	0	0	0	1.2295	0	0	0	0	0	0	0	0.6283	0	0	0	0	0	1.0356	0.5048	0.7299	0	0	0	0	0	0	0	0	0	1.0756	0	0.7604	2.4109	3.593	5.0874	2.4599	3.6239
KLF14_down, 1976	2.6178	2.6178	0	0	1.581	0	0	0	0	0	0.1232	0	0	0	1.581	0	0	0	0	2.5805	1.0704	0	0.9763	0.4058	0.736	1.7715	1.2874	4.4101	8.0689	7.5382	8.3722	8.4995	1.447	2.8025	1.6384	1.8292	0.4875	0	1.5139	0	0	0	0	0	2.2411	5.5736	3.3476	2.2229	4.6933
KLF9_down, 1617	0	0	0	0	0	0	0	0	0	0	0.3363	0.1941	3.177	1.834	1.834	0	0	0	0	2.2271	0	0	0	0	0.9561	0.5844	1.4505	4.308	6.7923	6.3317	5.6366	8.1843	0	1.3008	0	0	0	0	0	0	0	0	0	0	0.723	2.2372	0.4962	1.913	2.8836
KLF6_up, 803	0	0	0.688	1.4255	0	0	0	0	0	0	1.0873	0	0	0	0	1.7888	0	0	0.8988	3.9508	4.8057	0	0.3315	0.5785	0	1.112	1.6826	3.6734	4.4854	4.9059	3.8733	6.7972	3.3073	2.2004	0.688	3.5136	0	0	0	0	0	0	0	0	5.8329	4.5179	5.3454	1.3218	1.5398
PATZ1_down, 461	0	0	0	0	0	0	0	0	0	2.5936	0	0	0	0	0	0	0	0	0	0.9187	0	0	0	0	0	1.0737	0.9044	0.9061	3.5224	2.2201	3.2471	5.9618	0	0	0	0	0	0	0	0	0	1.0934	0	0	1.1887	6.6855	4.6642	0	2.6589
KLF4_down, 488	0	0	0	0	0	0	0	0	0	0	0	1.5178	0	0	0	2.5064	0	0	0	0.8586	0	0	0	0.2061	0	1.5901	0.7415	0	1.9016	0.4513	1.4418	1.4722	0	0	0	0	0	0	0	0	0	0	0	0	2.6807	3.621	4.459	0	0.2463
KLF11_down, 96	0	0	0	0	0	0	0	0	0	0	0	0	0	0	0	0	0	0	2.4214	6.5209	0	0	0	4.601	6.2162	2.6044	2.2433	2.5117	3.3218	2.8749	3.6678	2.1054	7.4273	0	0	0	0	8.9021	0	0	0	0	0	0	4.7416	0	0	0	0
NR2F2_down, 784	0	0	0	0	0	0	0	0	0	1.8221	0	0	1.2994	0	0	1.8221	0	0	0	0	0	2.9028	0	0	0	4.8674	2.0464	3.5962	5.3597	4.1216	4.0758	5.3536	0	2.237	0.7148	1.5266	0	0	1.2994	0	0	0	0	0	4.0426	6.1112	9.1849	3.6455	5.2437
NR2F1_down, 421	0	0	0	0	0	0	0	0	0	0	0	0	0	0	0	2.7422	0	0	0	0	0	4.1141	0	0.3549	0	3.6514	0	0.4555	1.2857	1.102	0.607	0.0869	0	0	0	0	2.3781	0	0	0	0	0	0	2.1027	5.6297	6.0707	9.3124	2.409	4.0895
HDAC6_up, 12	0	0	0	0	0	0	0	0	0	0	13.5191	12.6365	14.6132	25.3862	25.3862	0	0	0	0	0	0	0	19.1232	6.9152	17.9241	1.7461	0.2161	0	0	0	0	0	0	0	0	0	16.0198	0	0	0	0	0	0	0	0	0	0	0	0
CTNNB1_up, 257	0	0	4.5543	3.5518	0	0	5.3654	0	0	0	2.6235	2.4083	9.2944	0	0	0	0	0	4.546	5.809	4.3062	0	7.907	5.4992	0	6.0416	7.446	8.0389	6.144	7.2158	5.7612	7.5632	6.67	4.3062	0	0	0	0	0	0	2.4083	0	0	0	4.5138	3.0854	3.4543	1.4441	0
T_up, 191	0	0	0	0	0	0	0	0	0	0	0	0	0	0	0	0	0	0	3.4467	4.4294	5.0406	6.2522	0	1.2093	0	8.1662	11.6161	9.4131	7.5507	9.6626	9.0685	9.0113	2.3635	0	0	0	0	0	0	0	0	0	0	0	2.9708	3.7959	3.262	1.8204	1.2555
EOMES_up, 584	0	0	1.0374	0	0	0	0	2.233	0	0	1.464	1.2996	0	0	0	0	0	0	1.3891	9.0979	2.6925	7.1543	0.6654	2.0863	2.233	5.1135	12.0254	8.7856	7.8591	9.9612	9.2272	12.3542	4.1002	0	0	1.9089	0	0	0	0.5918	1.2996	0	0	0	3.683	1.3916	3.8078	0.5236	1.115
OTX2_up, 842	0	0	4.8283	0.2124	0	0	0	0	0	0	0	0	0	0	0	0	0	0	1.7937	5.0054	4.6832	2.7831	1.4643	3.9768	1.7285	5.5162	10.6	11.5241	11.6795	11.5352	11.6227	12.4195	5.8631	0	0	1.439	0	0	1.2159	1.3528	0.8836	0	0	0	0.723	1.448	1.0213	1.25	1.4525
OTX1_up, 601	0	0	1.0033	0	0	0	3.379	0	0	0	0	0	0	0	0	0	0	0	2.4725	4.7884	5.634	3.379	2.0183	3.0421	2.1886	2.3955	8.0054	9.1007	9.7022	10.0438	11.0043	12.6477	4.0208	0	0	1.8678	0	0	1.6231	0.56	1.2637	0	0	0	2.8667	5.5978	3.0971	1.7876	3.1424
GATA2_up, 479	0	0	4.9314	5.2928	0	0	3.8427	2.5392	0	0	6.0957	7.6869	4.2922	0	0	0	0	0	2.9762	5.526	9.7216	7.9374	3.9778	4.7734	5.4347	6.645	10.5023	7.9188	4.9275	6.2986	4.6454	6.7413	8.1413	0	1.2681	2.1915	0	3.8427	0	0.8054	1.5437	0	0	0	5.952	1.7741	3.1868	5.0803	2.5855
GATA1_up, 839	0	0	2.0394	5.9232	2.787	4.1805	2.787	1.7316	0	0	4.3795	4.0122	1.2186	0	0	1.7316	0	0	1.7984	6.1949	7.2413	5.9123	2.6498	3.1167	3.9417	6.3459	12.6096	9.9065	7.9276	9.195	8.8097	10.3865	7.2046	0	0.6414	1.4419	0	0	0	1.3565	2.4492	0.4474	4.1805	1.2186	2.5696	1.4531	3.0874	4.5701	1.4569
GATA6_up, 1298	0	0	2.473	2.5627	0	0	0	0	0	0	0.5665	0.4231	0.7352	0	0	1.2025	0	0	0.9817	3.6993	5.7348	2.1276	0.8013	4.1315	1.2025	5.6399	10.5473	8.6928	6.8625	7.419	5.4705	9.101	4.4462	0	0	2.5564	0	0	0.7352	0	0.4231	0	0	0	5.8478	2.3231	2.4473	6.0204	3.5505
GATA3_up, 1196	0	0	2.6436	6.6278	0	0	2.2424	3.1714	0	0	4.9044	7.1373	5.4152	0	0	5.0462	4.8935	4.8935	1.1307	5.9351	5.9935	4.8935	3.9303	2.2044	1.2967	5.567	11.2849	11.1387	8.6863	9.7541	8.4686	10.5259	8.0873	0	1.4577	2.7074	0	2.2424	0.8228	0.8171	1.834	0.0812	0	0	7.2863	3.7936	4.4977	6.3453	3.8067
YY1_down, 26	0	0	0	6.154	17.2231	24.3974	0	0	0	0	0	0	9.8781	0	0	0	0	0	0	0	0	0	0	0	0	6.8223	3.3137	2.2161	2.0948	2.2778	2.9786	3.7441	0	0	0	0	0	17.2231	0	0	0	6.9152	0	0	3.0985	0	0	0	0
CBX2_up, 8	0	0	0	0	0	0	0	0	0	0	0	0	17.9229	0	0	0	0	0	0	0	0	0	0	8.5263	0	0	0	0	0	0.0193	0.054	0	0	0	0	0	0	0	0	11.2859	0	0	0	0	0	0	0	0	0
TFE3_down, 2	0	0	0	0	0	0	0	0	0	0	0	0	35.9224	0	0	0	0	0	0	0	0	0	0	0	0	5.2171	2.4343	0	0	3.7806	1.666	0	0	0	0	0	0	0	0	0	0	0	0	0	0	0	0	0	0
HNF4A_down, 18	0	0	0	7.453	0	0	0	0	0	0	0	0	11.9061	0	0	0	0	0	0	0	0	0	0	5.5893	0	3.0403	2.612	1.7227	0	0.568	0	1.87	0	0	9.1804	0	0	0	0	0	0	0	0	0	3.8324	0	0	0	0
TBX3_down, 12	0	0	0	0	0	0	0	0	0	0	0	0	14.6132	0	0	0	0	0	0	0	0	0	0	0	0	1.7461	0.2161	0	0	0	0	0.8662	0	0	0	0	0	0	0	0	0	0	0	0	4.7934	5.7485	0	8.882	7.0575
SMAD1_up, 88	0	0	8.231	0	0	0	0	0	0	0	0	0	0	0	0	0	0	0	8.4245	0	0	0	6.877	7.4987	0	4.5074	3.9005	0.8135	0.0754	0.4325	0.2201	2.1535	0	0	0	0	11.8065	0	0	0	4.5213	0	0	0	0	1.7457	0.912	3.0475	0
SMAD7_down, 422	0	0	3.3585	0	0	0	4.1088	2.7383	5.9778	2.7383	1.8804	0	2.0993	4.1088	0	2.7383	0	0	4.6003	7.589	6.8065	8.4542	2.6599	7.5892	2.7383	2.8861	4.2135	4.3814	2.0748	3.639	1.6559	2.7795	5.0053	0	0	0	0	0	0	0	1.6999	0	0	2.0993	9.0347	3.027	3.5699	5.4786	4.0828
TCF7L2_down, 87	0	0	8.231	6.6246	0	0	9.3595	6.5435	13.311	6.5435	9.9222	4.5213	10.7475	0	0	0	0	0	5.5015	3.2979	0	9.3595	14.0352	4.8714	0	2.8638	2.6164	2.245	2.1388	1.4153	1.5491	2.5223	3.7881	0	0	0	0	0	5.2817	0	4.5213	0	0	0	10.6137	6.1522	4.0316	0	2.3034
FOXH1_up, 210	0	0	0	0	0	0	0	0	0	0	0	2.7276	0	0	0	4.0913	0	0	1.3516	0	0	0	4.1872	2.7978	0	4.4305	2.9844	3.2227	1.8714	3.0108	1.5131	5.0767	0	0	0	0	7.4763	0	3.2451	0	0	0	0	0	5.1616	6.4054	3.0215	1.6947	4.608
SMAD3_up, 371	0	0	1.5743	6.1538	4.4052	0	0	0	0	0	2.0591	4.1845	10.3025	4.4052	9.0318	6.2303	0	4.4052	2.1393	6.4114	0	0	4.662	5.6219	0	3.8314	7.3003	7.3091	2.7936	6.1581	3.2344	6.7054	3.4273	3.5065	1.5743	0	2.5762	0	4.9595	2.7735	0	0	0	0	11.5925	5.5078	3.9865	2.6464	4.4548
CTBP2_down, 18	0	0	0	0	0	0	20.7157	0	0	0	0	0	0	0	0	0	0	0	6.2555	0	0	0	0	0	0	0	0	0	0	0	0.6276	0.2521	0	0	0	0	0	0	0	0	0	0	0	0	3.8324	0	0	0	0
POLR3A_down, 3	0	0	0	0	0	0	50.8167	0	0	0	0	0	0	0	0	0	0	0	15.6343	0	0	0	0	0	0	0	1.8321	1.3436	0.8328	1.1115	1.1483	1.4232	0	0	0	0	0	0	0	0	0	0	0	0	0	0	0	0	0
ATF1_up, 10	0	0	0	0	0	0	27.8146	0	0	0	0	0	0	0	0	0	0	0	8.4836	0	0	0	10.4355	15.331	19.6437	0	0	0	0	0	0	0	0	0	0	0	17.5591	0	0	10.0754	0	0	0	0	0	0	0	0	0
SMAD5_up, 24	0	0	0	0	0	0	0	0	0	0	0	0	0	0	0	0	0	0	11.1695	0	0	0	0	4.9027	12.9146	0	0	0	0	0	0	0	0	0	0	0	11.5343	0	0	0	18.2663	0	0	10.5139	0	0	0	0	0
SMAD4_up, 32	0	0	6.9391	0	0	0	0	0	0	0	0	0	0	0	0	0	0	0	4.6826	0	0	0	5.8175	0	0	0.6323	0.6458	1.1313	0	0.1066	0.1758	0	0	12.847	6.9391	0	0	0	0	0	0	0	0	9.0302	0	0	0	0	4.2564
SMAD2_up, 49	0	0	0	4.3837	0	0	0	0	0	0	0	0	14.4102	12.5178	0	0	0	0	0	0	0	0	0	0	0	1.254	0.9594	1.9455	0.1016	2.6094	0.9629	0.1983	0	10.1886	0	0	7.8422	0	0	0	6.1406	0	0	0	0	0	0	0	0
HDAC2_up, 17	0	0	0	0	0	0	0	0	0	0	0	0	0	0	0	0	0	0	0	0	0	0	0	0	0	5.0156	0.8208	1.0458	0.2091	1.4147	0	0.3375	0	0	0	0	0	0	0	0	10.5909	0	0	0	3.9575	0	0	0	5.8817
NFIA_up, 25	0	0	7.756	0	0	0	0	0	0	0	0	0	0	0	0	12.3816	17.5659	17.5659	0	6.5129	0	0	0	4.6864	12.3816	0.8638	1.8394	1.6605	1.1253	1.1778	2.4924	2.5094	0	0	0	0	0	0	0	0	0	0	0	0	10.0948	0	0	0	0
HEY1_down, 42	0	0	0	0	0	0	0	0	0	0	0	6.6557	0	13.53	0	0	0	0	3.9618	0	0	0	0	0	0	0	2.5577	1.9477	1.4255	1.3391	1.437	4.2719	5.6294	0	0	0	0	0	0	9.737	0	5.3749	0	0	4.968	0	0	0	0
KLF1_down, 173	0	0	5.6863	0	0	0	0	0	0	0	3.3176	6.4322	7.5135	6.5812	6.5812	4.5477	0	0	0	7.238	0	0	2.1476	0	0	2.33	0.3937	0.928	1.8173	0.4107	1.0499	1.2518	0	16.3051	8.6974	4.0202	4.0202	0	0	0	0	0	0	0	8.4886	8.7538	7.9577	4.3368	5.1845
KLF2_down, 106	0	0	0	0	0	0	0	0	0	0	0	0	0	0	0	0	0	0	0	0	0	0	0	0	0	3.0945	2.649	2.0656	1.404	1.4813	1.929	2.0251	0	6.8627	3.576	0	0	0	0	0	0	0	0	0	1.0862	1.492	0.6985	2.7031	2.0136
SMAD3_down, 93	0	0	3.8505	0	0	0	0	0	0	0	0	4.3597	0	0	0	0	9.0472	0	0	3.1716	0	0	3.1716	4.6869	6.3201	1.0973	3.6052	1.271	1.2284	0.8188	0.6266	1.1691	7.5537	7.3424	3.8505	5.6183	0	0	5.0972	0	0	0	0	0	6.6339	5.9211	8.3837	6.1671	9.979
SMAD7_up, 211	0	0	0	0	0	0	0	0	0	0	6.2143	8.8236	3.2361	5.9366	5.9366	0	0	0	0	1.8678	0	0	0	0	0	9.7094	6.2703	4.115	2.7873	4.2451	3.1978	5.0425	0	0	0	0	0	0	3.2361	4.0035	0	0	0	0	2.7479	4.9665	3.0096	3.8472	4.5944
FOXH1_down, 40	0	0	0	0	0	0	0	0	0	0	7.3172	6.8268	15.9726	13.8668	13.8668	0	0	0	0	0	0	0	0	0	0	1.5772	0.1848	1.5744	0	0	0	0.1348	0	0	0	0	0	0	0	0	0	0	0	0	0	0	0	0	0
SMAD1_down, 103	0	0	3.6349	2.8627	8.5884	0	0	0	0	0	13.7434	12.8272	9.8515	8.5884	17.2925	0	0	8.5884	7.6883	9.5672	14.0725	8.5884	2.985	0	0	10.7353	5.522	5.4851	3.1789	5.831	3.8987	6.2186	3.4412	6.9654	7.5285	10.828	5.3226	17.2925	14.8775	0	4.1215	0	0	0	11.3776	3.5538	0.7291	2.7514	6.9819
NFIL3_up, 15	0	0	0	8.1877	0	0	22.6995	0	0	0	12.0765	11.2859	13.0564	0	0	0	0	0	0	8.4831	0	0	8.4831	0	0	3.4333	1.013	0.4259	0.4464	0.1249	0	1.4115	9.5974	0	0	0	0	0	0	0	0	0	0	0	8.7104	5.1042	3.4794	0	6.2819
RARA_up, 12	0	0	0	0	0	0	0	0	0	0	0	0	0	0	0	0	0	0	0	0	0	0	0	0	0	0	0	0	0	0	1.4048	0	0	0	0	0	0	0	0	0	0	0	0	0	0	0	0	0	0
TAF1A_down, 6	0	0	0	0	0	0	0	0	0	0	0	0	0	0	0	0	0	0	0	0	0	0	0	0	0	0	0	0.5411	0	0.3278	0.3622	0	0	0	0	0	0	0	0	0	0	0	0	0	0	0	0	0	0
RAD21_down, 21	27.1513	27.1513	0	6.8804	0	0	19.1734	0	0	0	10.1807	9.5104	11.011	19.1734	0	0	0	0	0	0	0	0	7.1315	5.1484	0	1.0586	4.85	2.83	3.4021	3.6079	1.0154	2.2696	16.2781	0	0	0	0	0	0	0	0	0	0	0	0	0	0	0	0
BHLHE40_up, 14	0	0	10.4355	17.0826	0	0	23.4985	0	0	0	12.5057	11.6877	27.1127	0	0	0	0	0	0	0	0	0	17.6897	12.9149	16.5869	3.5893	1.1205	4.0902	2.0441	2.6736	1.9306	1.547	9.9411	19.1697	0	0	0	0	0	8.4831	0	0	0	0	0	0	0	0	0
TSHZ1_up, 7	0	0	0	13.0564	0	0	35.9224	0	0	0	19.1672	17.9229	20.7103	0	0	0	0	0	0	13.5195	0	0	13.5195	0	0	2.795	4.2168	1.9003	2.2974	2.8163	1.6241	2.0129	15.2684	0	0	0	0	0	0	0	0	0	0	0	0	0	0	0	0
BANP_up, 9	0	0	0	10.6304	0	0	29.322	0	0	0	15.6302	14.6127	16.8919	0	0	0	0	0	0	0	0	0	11.0096	0	0	4.6979	1.8464	3.4375	2.3569	2.9416	0.9589	0.1782	12.4411	0	0	0	0	0	0	0	0	0	0	0	0	0	0	0	0
MBD3_down, 4	0	0	0	16.0209	0	0	44.0043	0	0	0	23.4947	21.9723	25.3829	0	0	0	0	0	0	0	0	0	16.5869	0	0	3.5561	1.452	0.9967	0.5047	0.7756	0	0	18.7253	0	0	0	0	0	0	0	0	0	0	0	0	0	0	0	0
KLF6_down, 30	0	0	7.0582	23.34	0	0	16.0276	0	0	0	8.4853	7.9219	9.1828	0	0	0	0	0	0	5.9189	0	0	5.9189	8.7073	11.2899	3.4609	4.3435	4.8609	3.638	2.9611	2.5049	2.624	6.7167	0	7.0582	0	0	0	0	0	0	0	0	0	2.8425	0	0	0	4.3339
ELF1_up, 32	0	0	6.8255	11.2065	0	0	0	0	0	0	8.2088	0	8.8848	0	0	0	15.5156	0	9.4135	11.6117	25.364	15.5156	5.7207	0	0	0.5988	0.588	2.8215	1.4287	2.1956	1.2018	3.0339	13.1396	0	0	9.7529	0	0	0	0	0	0	0	0	2.7319	0	0	0	0
TLX3_up, 5	0	0	0	14.3161	0	0	0	0	0	0	0	0	0	0	0	0	0	0	0	0	0	0	0	0	0	0	0	0	0	0	0	0	0	0	0	0	0	0	0	0	0	0	0	0	0	0	0	0	0
SUZ12_down, 10	0	0	0	10.0754	0	0	0	0	0	0	0	0	0	0	0	0	0	0	0	0	0	0	10.4355	7.6007	0	1.9968	2.9259	1.0497	1.2317	1.7085	1.7711	2.2373	0	0	0	0	0	0	0	0	0	0	0	0	0	0	0	0	0
TCF7L2_up, 9	0	0	0	0	0	0	0	0	0	0	0	0	0	0	0	0	0	0	0	0	0	0	0	0	0	2.1492	0.519	0.1079	0.5286	0	0.9589	1.3219	0	0	0	0	0	0	0	0	0	0	0	0	0	0	0	0	0
ESRRG_up, 81	0	0	0	0	0	0	0	6.7909	0	0	5.0517	4.7	0	0	0	6.7909	0	9.7057	0	3.4373	0	0	0	0	6.7909	0	4.2217	2.5494	2.8111	3.7533	2.1948	3.9749	3.943	0	0	0	0	0	0	3.3021	0	0	0	0	3.3298	0	0.9913	6.6485	2.4136
ESRRA_up, 26	0	0	0	0	0	0	0	12.1384	0	0	18.3688	8.5263	9.8781	17.2231	17.2231	0	0	0	0	0	0	0	0	0	12.1384	2.3213	2.5323	1.5628	0.4803	1.0815	0.5523	1.0511	7.2348	0	0	0	0	0	0	6.154	0	0	0	0	3.0985	0	0	0	0
NFATC1_up, 41	0	0	12.1549	4.83	0	0	0	9.6332	0	0	7.2243	0	0	0	0	9.6332	13.6953	13.6953	0	5.0131	0	0	0	3.5588	9.6332	3.9278	7.6113	6.7083	5.798	7.6086	4.4114	4.9102	23.319	0	0	0	0	0	0	4.83	0	0	0	0	5.0371	0	1.8247	0	0
LHX2_down, 23	0	0	0	6.5619	0	0	0	12.9146	0	0	9.7197	0	10.5139	0	0	0	0	0	0	0	0	0	0	0	12.9146	2.5511	1.1993	2.565	0.2097	1.384	0	0	15.5442	0	0	0	0	0	0	0	0	0	0	0	10.5481	4.0414	5.7223	12.8424	10.2075
HMGXB4_up, 23	0	0	8.0963	0	0	0	0	12.9146	0	0	9.7197	0	0	0	0	0	0	0	5.4964	0	0	0	6.8023	4.9027	25.9062	0	0.3685	2.565	0.2097	2.0198	0	0	7.7081	0	0	0	0	0	0	0	0	0	0	0	10.5481	0	2.695	0	0
ERG_up, 9	0	0	0	0	0	0	0	20.711	0	0	15.6302	0	0	0	0	0	0	0	0	0	0	0	0	0	20.711	0	3.1739	4.5474	3.2711	4.9736	3.0197	2.4655	24.9622	0	0	0	0	0	0	0	0	0	0	0	5.5924	0	4.6295	0	0
CTBP1_down, 45	0	0	5.7089	4.5924	0	0	13.0674	0	0	0	20.9374	12.9936	15.0468	13.0674	13.0674	0	0	0	7.87	14.7074	21.3708	13.0674	9.7376	3.3729	0	3.6702	4.7279	4.7139	4.4577	4.7656	4.9147	3.9833	16.6394	0	0	16.5066	0	0	0	0	0	0	0	0	0	0	1.7006	0	0
CDK9_down, 9	0	0	0	0	0	0	0	0	0	0	31.3242	14.6127	16.8919	29.322	29.322	0	0	0	8.9545	11.0096	23.9281	0	0	0	0	2.1492	0.519	1.2178	1.4427	0.9095	0.9589	3.6092	12.4411	0	0	18.5143	0	0	0	0	0	0	0	0	0	0	0	0	0
ATF1_down, 71	0	0	9.2229	7.4447	0	0	0	14.7819	14.8478	7.3236	11.0987	5.084	5.9251	10.4517	0	0	0	0	6.2049	11.7116	8.4952	10.4517	3.7358	0	7.3236	2.5463	1.5563	3.1814	1.2945	2.3387	0	1.4111	4.2751	0	0	0	0	0	0	11.2975	0	4.0738	0	0	9.8724	0	1.1572	0	0
ATF3_down, 78	0	0	8.7163	7.0261	0	0	0	6.9251	14.0621	6.9251	10.4976	4.7968	5.5966	9.8935	0	0	0	0	2.76	18.6281	0	0	0	7.9591	13.9924	0	1.23	1.9557	1.4558	1.8764	0	1.045	8.2895	8.0372	0	0	0	0	0	0	4.7968	0	0	11.3674	13.2285	6.5455	4.3273	6.7855	2.473
ATF2_down, 170	0	0	14.8989	17.0064	0	0	6.6613	4.6055	9.5251	4.6055	7.0033	3.1085	7.607	0	0	4.6055	0	0	12.1355	17.6308	5.3784	13.471	12.4812	10.8051	4.6055	3.5807	5.7163	5.6763	4.9413	7.1305	2.3708	5.6106	8.3653	0	0	0	0	0	0	0	3.1085	0	0	3.6749	16.6312	2.5307	4.7054	4.3972	0
TEAD4_down, 338	0	0	8.1915	8.2654	0	0	4.6308	6.5494	6.6981	3.1254	12.5477	6.842	10.8177	9.4728	4.6308	9.9734	9.4728	4.6308	2.3058	14.0875	7.6485	4.6308	4.9335	7.3019	6.5494	4.6717	3.7501	5.5093	2.2019	3.2692	2.8616	2.3197	9.8308	3.695	1.6937	2.7287	0	4.6308	2.4301	2.9591	1.9991	0	0	2.4301	18.8952	6.9799	5.0956	2.8279	0.6235
ESR1_down, 15	0	0	10.0754	0	0	0	0	0	0	0	0	0	0	0	0	0	0	0	0	0	0	0	8.4831	0	0	0	0	0	0	0	0	0	0	0	0	0	0	0	0	0	0	0	0	0	4.2428	5.1042	3.4794	0	6.2819
EBF1_down, 1	0	0	39.3599	0	0	0	0	0	0	0	0	0	0	0	0	0	0	0	0	0	0	0	0	0	0	0	0	0	0	0	0	0	0	0	0	0	0	0	0	0	0	0	0	0	17.237	0	0	0	0
SRF_up, 11	0	0	11.7947	0	0	0	0	0	0	0	0	0	0	0	0	0	0	0	0	0	0	0	0	0	0	0	1.5078	0	0	0	0	0	0	0	0	0	0	0	0	0	0	0	0	0	5.0239	0	0	0	0
CRY1_down, 32	0	0	0	0	0	0	0	0	0	0	16.538	15.4543	8.8848	15.5156	15.5156	0	0	0	0	5.7207	0	0	0	0	0	0.5988	0	1.6435	0.4583	1.1171	0.6549	1.2131	0	0	0	0	0	0	0	0	0	0	0	0	2.7319	0	2.1751	0	0
CEBPB_down, 15	0	0	0	0	0	0	0	0	0	0	12.0765	11.2859	13.0564	22.6995	22.6995	0	0	0	0	0	0	0	0	0	0	1.4587	0	0	0.4464	0.1249	0.9721	0.5255	0	0	0	0	0	0	0	0	0	0	0	0	8.7104	0	7.2271	0	0
SAP30_down, 9	0	0	13.0556	0	0	0	0	0	0	0	15.6302	14.6127	16.8919	29.322	29.322	0	0	0	0	0	0	0	0	0	0	2.1492	0	1.2178	0.5286	0.9095	0.9589	1.3219	0	0	0	0	0	0	0	0	0	0	0	0	5.5924	0	4.6295	0	0
IKZF1_up, 27	0	0	15.04	0	0	0	0	0	0	0	0	8.3628	0	0	0	0	0	16.8995	5.0452	19.0803	13.7747	16.8995	0	13.9082	11.9088	0	2.4331	4.6751	2.5003	3.924	2.2571	4.9335	7.0947	0	0	0	0	0	0	0	0	0	0	0	6.3608	0	0	0	0
RUNX1_up, 253	0	0	7.0821	1.5396	0	0	0	0	0	3.6889	2.6428	5.2176	0	0	0	3.6889	5.3988	5.3988	2.8561	7.9587	4.3338	5.3988	3.7383	0.8917	3.6889	2.2257	7.5405	6.4611	7.131	6.7494	6.4522	8.538	0	0	0	0	0	0	0	0	0	1.8328	0	0	4.551	1.8136	1.6482	0	2.5149
RUNX3_up, 147	0	0	9.4821	4.9516	0	0	7.1579	0	0	0	3.6417	10.6698	3.9734	0	0	4.9639	7.1579	14.4542	1.8044	10.669	5.7881	7.1579	2.3926	3.5511	4.9639	2.1789	4.6364	5.3114	5.4025	4.7866	3.7219	5.1768	9.0116	0	0	0	0	0	0	0	0	0	0	0	9.3259	1.1024	2.7632	0	1.5756
IRF4_up, 37	0	0	0	5.1042	0	0	0	0	0	0	0	0	8.2479	0	0	0	0	0	0	0	0	0	0	3.7727	10.1498	0.4474	0.9805	2.3496	2.3262	1.7343	0.307	1.9926	6.0187	0	0	0	0	0	8.2479	0	0	0	0	0	2.4933	3.0751	0	0	0
MYF5_up, 590	0	0	6.0074	1.9409	0	0	3.4274	2.2255	0	0	5.4221	10.5647	8.0782	3.4274	3.4274	2.2255	3.4274	7.1352	1.381	4.8658	5.7116	3.4274	3.4639	2.0759	0	13.4537	18.5005	22.4595	22.1024	24.0054	18.6586	23.6943	2.5053	2.6841	0	0	0	0	1.6554	1.9409	1.2935	0.8273	0	1.6554	3.6666	3.971	2.5677	1.8297	1.1072
MYOD1_up, 937	0	0	4.5259	1.195	0	0	2.6187	0	0	0	4.1045	8.2153	4.5364	2.6187	2.6187	1.5991	2.6187	5.595	0.679	3.5552	1.9923	2.6187	0.1792	0	0	12.6058	18.9759	25.7241	24.8316	26.0316	24.2755	26.5144	1.7003	1.9923	0	0	0	0	1.0993	0	0	0	0	1.0993	2.2666	0.5389	0.763	1.0939	0.42
TCF12_up, 444	0	0	3.2497	0	0	0	0	0	0	2.6545	6.345	10.1149	2.0273	3.9966	3.9966	2.6545	3.9966	8.2361	3.14	7.3722	3.1642	0	0	3.8306	2.6545	9.6681	12.6437	12.4159	10.4108	13.5719	11.4942	17.2352	4.855	0	0	2.2975	0	0	2.0273	0	0	0	0	0	7.9202	13.7559	5.5053	8.3101	12.3407
ASCL1_up, 1491	0	0	3.2662	0	0	0	1.9406	1.0465	0	0	5.5566	6.2836	1.9751	1.9406	1.9406	1.0465	1.9406	4.3418	0.7308	5.1362	1.3964	0	1.5045	1.6702	1.0465	15.4482	19.0424	24.7695	24.4583	27.713	23.7942	30.8261	6.0886	0	0	0.7904	0	0	0	0	0.2793	0.8325	0	0.5885	1.4207	5.2821	2.3352	2.0938	2.4481
ASCL2_up, 409	0	0	1.4559	0.9766	0	0	0	0	0	2.7948	4.288	6.1621	0	0	0	0	0	0	1.9742	6.0655	3.322	0	1.0548	1.6132	0	17.6007	20.0523	17.0468	13.8307	18.4859	16.0505	22.6692	5.1068	0	0	2.4263	0	0	0	0	0	1.2342	0	0	0.5479	6.1959	2.9497	7.1543	4.1786
SIX5_down, 12	0	0	0	0	0	0	0	0	0	0	0	12.6365	0	0	0	0	0	25.3862	0	0	0	0	0	0	0	1.7461	1.3658	2.688	1.6661	2.2236	2.2973	1.8567	0	0	0	0	0	0	0	0	0	10.2868	0	0	4.7934	0	0	0	0
KLF3_down, 18	0	0	0	0	0	0	0	0	0	0	0	10.2875	0	0	0	0	0	20.7157	12.6673	15.5745	16.8951	20.7157	0	0	0	1.2376	4.4898	4.0778	3.9807	5.5985	3.5429	3.4878	0	0	0	0	0	0	0	0	0	0	0	0	3.8324	0	0	0	0
PATZ1_up, 23	0	0	0	0	0	0	0	0	0	0	9.7197	9.0786	0	0	0	0	0	18.3173	11.1695	13.7489	29.9352	18.3173	0	4.9027	12.9146	0.9561	2.8608	3.9542	4.7866	3.2915	3.3965	5.6132	7.7081	0	0	11.5343	0	0	0	0	0	0	0	0	6.9392	0	0	0	0
PPARG_down, 4	0	0	0	0	0	0	0	0	0	0	0	0	0	0	0	0	0	0	0	0	0	0	0	0	0	0	0	0.9967	0.5047	0.7756	0	0	0	0	0	0	0	0	0	0	0	0	0	0	8.5323	10.1498	7.1163	0	0
FOXM1_down, 16	0	0	0	0	0	0	0	0	0	0	0	0	12.6373	0	0	0	0	0	0	0	0	0	0	0	0	0	0	0	0	0	0	0	0	0	0	0	0	0	0	0	0	0	0	0	8.4195	15.1817	6.9805	0	6.0726
RXRA_down, 29	0	0	0	5.8102	0	0	0	0	0	0	0	8.0613	9.3432	0	0	0	0	16.3032	0	6.0255	0	16.3032	0	4.3213	0	0	2.2477	1.9124	2.2517	1.9484	0.3183	1.4535	6.8362	0	0	0	0	0	0	0	0	0	0	0	12.5454	3.5453	5.0198	5.6151	4.4154
NFE2L1_up, 53	0	0	5.2338	8.6238	0	0	0	8.4495	17.0731	8.4495	6.3214	0	0	0	0	0	0	0	3.4723	4.3613	0	0	0	0	0	0	0.2265	1.6871	0.6138	0.207	0.7239	0.0136	0	0	0	0	15.194	12.0315	6.8516	0	5.8926	0	0	0	6.7159	0	1.4912	0	0
SIX1_up, 6	0	0	16.0193	0	0	0	0	0	0	0	0	0	0	0	0	0	0	0	11.011	0	0	0	13.5195	0	0	0	0.9656	0.5411	0.0584	0.3278	0	0.6124	0	0	0	0	0	0	0	0	0	0	0	0	6.9197	8.2479	0	12.6373	10.0773
MEIS2_up, 7	0	0	14.8219	0	0	0	0	0	0	0	0	0	0	0	0	0	0	0	10.1807	0	0	0	12.5057	0	0	0	0	1.6332	1.9633	2.4661	1.3648	1.742	0	0	0	0	0	0	0	0	0	0	0	0	0	0	0	0	0
MAFK_down, 61	0	0	4.8537	8.0086	0	0	0	0	0	0	11.9104	16.7679	12.89	11.2061	11.2061	0	0	0	3.1996	0	0	0	4.0355	2.8143	0	3.8613	2.4884	4.6466	2.2382	2.9365	3.0732	4.5228	4.6091	0	4.8537	0	0	0	0	3.8825	0	0	0	0	1.7647	0	0	0	0
CEBPA_down, 23	0	0	8.0963	6.5619	0	0	0	0	0	12.9146	0	0	0	0	0	0	0	0	5.4964	0	0	0	6.8023	4.9027	0	0.9561	0.3685	0.4813	0	0.7481	0.8171	0.6032	0	0	8.0963	0	0	0	0	0	0	0	0	0	3.3304	0	0	0	0
NFIL3_down, 25	0	0	0	0	0	0	0	0	0	0	0	0	0	0	0	0	0	0	0	0	0	0	0	0	0	0.9088	0	0	0.6769	0.0335	0.0936	0	0	0	0	0	0	0	0	0	0	0	0	0	0	0	0	0	0
LHX2_up, 13	0	0	0	0	0	0	0	0	0	0	0	0	0	0	0	0	0	0	0	0	0	0	0	0	0	3.7616	2.3422	4.3371	3.7628	2.8782	2.1053	3.598	0	0	0	0	0	0	0	0	0	0	0	0	0	0	0	8.5249	6.7697
CUX1_down, 10	0	0	0	0	0	0	0	0	0	0	0	0	0	0	0	0	0	0	0	0	0	0	0	0	0	4.4148	2.9259	2.1026	2.099	1.7085	1.7711	1.1523	0	0	0	0	0	0	0	0	0	0	0	0	0	0	0	0	0
PDX1_down, 3	0	0	0	0	0	0	0	0	0	0	0	0	0	0	0	0	0	0	0	0	0	0	0	0	0	4.183	1.8321	1.3436	0.8328	1.1115	1.1483	1.4232	0	0	0	0	0	0	0	0	0	0	0	0	0	0	0	0	0
SOX17_down, 8	0	0	0	0	0	0	0	0	0	0	0	0	0	0	0	0	0	0	0	0	0	0	0	0	0	0	0	0	0	0	0	0	0	0	0	0	0	0	0	0	0	0	0	0	0	0	4.9347	0	0
ATOH1_down, 191	0	0	0	1.9161	6.2692	0	0	0	0	0	0	0	0	0	6.2692	8.8666	0	0	0	2.0131	0	6.2692	0	1.2154	4.3219	0	0	0	0	0	0	0	0	5.0547	2.5225	0	0	0	0	0	0	0	0	0	6.77	6.8011	7.5117	8.6472	6.7191
RARA_down, 154	0	0	2.8727	2.2165	6.9885	0	6.9885	0	0	0	3.5468	3.2824	12.106	0	6.9885	4.8418	0	0	1.7424	5.017	0	0	5.017	5.4261	0	0.8158	0.8315	1.2272	1.2592	1.751	0	2.0988	5.7501	5.6484	0	0	0	0	0	0	0	0	0	0	10.4813	7.688	8.5357	9.6873	9.5899
HNF1A_down, 28	0	0	0	5.9187	0	0	0	0	0	0	0	0	9.512	0	0	0	0	0	0	0	0	0	0	0	0	2.1866	0.8323	0	0.8176	0.9008	0.3934	0.2425	0	0	0	0	0	0	0	5.9187	0	0	0	0	2.9641	3.6172	5.1216	5.7203	4.501
HNF1A_up, 333	0	0	3.8949	4.771	0	0	4.6678	3.1527	6.7493	3.1527	10.0379	4.4592	2.4533	0	0	0	0	0	2.3328	6.8221	7.7083	9.5452	3.1338	3.3053	3.1527	0.5082	4.0727	3.2449	0.8191	1.0334	2.1283	3.1858	7.8297	0	3.8949	2.7537	2.7537	0	0	1.2076	0	0	0	2.4533	6.5944	0	2.741	0	0
PPARA_up, 135	0	0	0	5.1972	0	0	7.4782	5.1945	0	0	7.8895	3.5409	8.5596	0	0	0	0	0	0	0	0	0	2.5268	0	5.1945	1.7502	1.33	0.7073	1.3445	1.4297	0	1.8791	6.1814	0	0	0	0	0	0	2.417	0	0	0	0	2.313	1.2007	0.4459	2.3169	1.6852
PPARG_up, 128	0	0	0	2.501	0	0	0	0	0	0	0	0	4.2886	0	0	0	0	0	0	0	0	7.6852	2.6131	0	0	1.8797	4.3597	3.5926	3.5963	2.2412	3.5082	5.1735	0	0	0	0	0	0	0	2.501	0	0	0	0	3.9459	3.082	0.5009	5.1629	6.179
TFE3_up, 297	0	0	0	8.8803	0	0	4.9607	3.3682	0	0	7.9033	2.1843	5.6148	0	0	0	0	0	2.5449	7.2786	8.1818	4.9607	3.3777	2.1504	3.3682	1.2661	0.9103	3.161	3.2256	3.3102	0.4906	3.445	6.1369	3.9699	0	2.9502	0	0	0	1.3428	0	0	0	2.6362	3.0436	0.3495	3.045	1.2653	0.7608
HNF4A_up, 786	0	0	2.1638	2.6505	0	0	2.9072	1.8254	4.3415	1.8254	4.5755	4.1987	5.036	2.9072	2.9072	4.1116	2.9072	6.1401	0	5.2498	2.2408	6.1401	1.5826	1.5166	1.8254	5.7251	3.3843	4.4806	2.9818	2.6995	2.4056	3.3686	3.3726	2.2408	0	1.5298	0	0	1.3025	3.8315	0.9651	0.5221	4.3415	3.1692	9.1321	5.3697	6.5375	8.2264	7.0832
SOX5_up, 160	0	0	0	4.7332	0	0	6.8743	4.7594	0	4.7594	7.2347	3.2218	3.8032	0	0	4.7594	6.8743	0	0	0	0	6.8743	4.9263	1.4285	4.7594	4.4059	6.1062	3.9936	4.5637	4.0035	3.2289	6.5857	5.6492	0	2.8175	0	0	0	3.8032	0	0	2.5134	0	0	8.9151	5.9143	6.0612	4.5575	7.4368
HHEX_up, 95	0	0	0	9.6255	0	0	8.9497	0	0	0	4.6362	8.8404	10.2715	0	0	6.2503	8.9497	0	2.4379	9.984	7.2623	8.9497	6.558	0	0	1.845	4.741	2.9017	2.8193	1.9876	1.8166	5.3264	7.4688	7.2623	0	0	0	0	0	0	0	3.4281	0	0	8.332	3.7397	3.8021	2.8907	4.7364
ETV4_down, 3	0	0	0	0	0	0	0	0	0	0	0	0	0	0	0	35.9212	0	0	0	0	0	0	0	0	0	0	0	0	0	0	0	0	0	0	0	0	0	0	0	0	0	0	0	0	9.8855	0	0	0	0
CEBPD_down, 17	0	0	0	7.6764	0	0	0	0	0	0	0	0	0	0	0	15.0422	0	0	0	0	0	0	0	5.7611	0	0	0	1.0458	0	0	1.4849	2.0022	9.0029	0	0	0	0	0	12.2556	0	0	0	0	0	8.1543	0	0	0	0
OLIG2_up, 17	0	0	0	7.6764	0	0	0	0	0	0	0	0	0	0	0	0	0	0	0	0	0	0	0	0	0	0	1.7869	3.4691	0.8745	1.4147	0.7349	2.8345	9.0029	0	0	0	0	0	0	0	0	0	0	0	8.1543	0	0	0	0
NFIC_up, 188	0	0	8.3194	4.2907	0	0	0	0	0	4.3469	0	0	0	0	0	8.9154	6.3038	6.3038	0	2.028	5.0832	6.3038	0	4.8142	4.3469	6.016	7.3846	5.4082	5.4923	5.3488	5.819	7.1394	2.388	10.3583	5.4294	3.8386	0	0	0	0	2.9174	0	0	0	11.8902	5.3402	2.2383	1.8417	4.9315
FOXD3_up, 197	0	0	2.4651	8.785	0	0	6.1526	0	0	4.2373	3.0748	9.1504	3.3673	0	0	4.2373	12.4656	12.4656	0	4.3494	0	6.1526	11.5104	1.1733	4.2373	1.408	7.6131	6.9787	6.267	5.8593	6.114	10.7039	7.7016	0	0	3.7394	0	0	0	0	0	0	0	0	15.3017	6.6561	6.3036	1.779	3.0061
ZBTB3_up, 566	0	0	0	4.7547	0	0	0	0	0	2.2767	3.516	3.2202	0	0	0	4.9428	0	0	0.2716	6.399	2.7412	0	0.6969	0	0	1.6831	4.8927	6.4463	5.3518	5.9396	3.4071	9.0935	2.5703	0	0	1.9494	0	0	0	0	0	0	0	0	8.2216	4.9573	3.2915	4.5552	2.2274
TP73_up, 586	0	0	2.6902	6.0042	0	0	3.4274	2.2255	0	2.2255	5.4221	3.1477	1.6554	0	0	2.2255	7.1352	3.4274	0	3.4639	0	0	3.4639	3.1051	2.2255	3.4745	4.0818	6.4789	5.0139	5.3979	4.3428	5.9275	5.6682	0	1.0316	1.902	1.902	0	1.6554	0	1.2935	0	0	0	4.395	9.1491	6.8445	5.7642	7.4041
TFAP2C_up, 888	0	0	3.3065	5.7185	0	0	2.6962	3.8132	4.0592	1.6602	7.4863	6.9159	2.9125	2.6962	2.6962	1.6602	2.6962	5.7407	0.7506	5.9849	2.0592	2.6962	3.6826	1.278	1.6602	5.6966	9.2209	10.1323	11.7444	11.3923	11.0716	14.6843	3.0784	0	0.5827	1.3748	0	0	2.9125	1.2698	0	0.3896	0	0	9.5836	7.0035	8.4113	7.6293	7.385
ESR1_up, 407	0	0	0	0.9793	0	0	0	2.799	0	0	4.2941	6.1706	0	0	0	2.799	0	4.1903	0	1.0576	0	0	2.7298	0	2.799	3.0377	4.0914	5.8813	5.4679	6.5876	4.7562	7.3785	3.2279	0	0	0	0	0	0	0	0	0	0	0	6.6326	3.1176	2.9567	2.4715	2.9338
ESRRB_up, 243	0	0	4.705	1.5958	0	0	5.5262	3.7819	0	0	11.865	11.0545	6.2791	0	0	3.7819	11.2305	11.2305	2.9455	8.156	9.0972	11.2305	5.9992	4.1073	7.8157	4.3508	8.415	7.9203	6.7092	7.56	6.4561	9.845	11.7473	0	0	3.3264	0	0	0	1.5958	0	0	0	0	11.416	4.544	3.614	9.5845	5.8283
CHD4_down, 34	0	0	0	5.3402	0	0	0	10.5954	0	0	7.957	7.4267	0	0	0	0	0	15.0495	0	0	0	0	0	0	10.5954	0.5352	3.8955	2.6228	3.1203	3.0481	3.1622	3.4219	6.2917	0	0	0	0	0	8.6134	0	0	0	0	0	2.6306	3.2328	0	0	4.044
ZBTB3_down, 185	0	0	0	1.953	0	0	6.3566	0	0	0	3.1905	6.2023	3.4909	0	0	0	0	6.3566	1.5069	2.0509	0	0	2.0509	1.2467	0	7.2242	4.8531	3.3096	5.0239	5.2491	3.6612	5.7456	5.1904	0	0	0	0	0	3.4909	0	2.9457	4.9379	0	0	1.7645	0.8464	1.1985	1.8636	1.2933
CTNNB1_down, 40	0	0	6.0743	0	0	0	0	0	0	0	0	0	0	13.8668	0	0	0	0	4.071	5.08	0	0	5.08	7.4783	9.7551	3.9976	3.9666	2.1014	1.1636	1.4905	1.0994	2.8499	0	0	0	8.7027	0	0	7.924	0	0	5.5161	0	0	2.3707	2.9346	0	4.7268	7.6363
H2AFZ_down, 11	0	0	0	9.5974	0	0	0	0	0	0	0	0	0	0	0	0	0	0	8.078	9.9411	21.6368	26.5176	0	0	0	1.8638	5.1101	2.9081	3.5247	3.3544	3.4422	4.1053	0	21.6368	11.7947	16.7371	0	0	0	0	0	0	0	0	0	0	0	0	0
EGR1_down, 20	0	0	8.6985	0	0	0	0	0	0	0	0	9.75	0	0	0	0	0	0	12.0015	7.3141	16.0229	19.6488	7.3141	0	0	1.1145	1.4668	2.9745	2.9694	2.4169	2.5055	3.9325	0	0	0	0	0	0	0	0	0	0	0	0	0	0	0	0	0
BCL6_up, 12	0	0	0	0	0	0	0	0	0	0	0	0	0	0	0	0	0	0	7.7237	9.5095	20.7123	25.3862	0	6.9152	0	0	3.6652	1.7267	0.8743	1.3437	1.4048	4.8282	0	0	0	0	0	0	0	0	0	0	0	0	0	5.7485	0	0	0
MYC_down, 30	0	0	0	0	0	0	0	0	0	0	0	7.9219	0	0	0	0	0	0	4.7666	5.9189	13.0615	16.0276	0	4.2413	0	0.667	2.8884	4.8609	6.1432	6.3023	4.7639	6.3849	0	0	0	0	0	0	0	0	0	0	0	0	0	0	0	0	0
THAP11_down, 27	0	0	0	0	0	0	0	0	0	0	0	0	0	0	0	0	0	0	5.0452	6.2559	13.7747	16.8995	0	0	0	0	0	0	0	0	0.4713	0.9696	0	13.7747	7.4539	0	0	0	0	0	0	0	0	0	0	0	0	0	0
E2F1_down, 54	0	0	0	0	0	0	0	0	0	0	0	0	0	0	0	0	0	0	3.4351	4.3168	9.6975	11.9184	0	0	0	4.23	5.6148	3.441	2.7916	3.8927	3.1947	4.6453	0	9.6975	5.1818	0	0	0	0	0	0	0	0	0	0	0	0	0	0
E2F4_down, 48	0	0	0	0	0	0	0	0	0	0	6.6568	6.2074	7.2127	12.6488	12.6488	0	0	0	7.6049	9.4163	10.2958	12.6488	0	3.2483	0	2.3912	5.0369	4.4198	4.5251	5.774	4.1531	5.2052	5.2437	0	0	0	0	0	0	0	0	0	0	0	4.5977	0	1.6167	0	0
ZBTB44_down, 11	0	0	0	0	0	0	0	0	0	0	14.1262	13.2048	15.2684	26.5176	26.5176	0	0	0	8.078	9.9411	21.6368	26.5176	0	0	0	1.8638	0.307	0.9002	0.2168	0.5971	0.6459	2.0362	0	0	0	0	0	0	0	0	0	0	0	0	0	0	0	0	0
HHEX_down, 10	0	0	0	0	0	0	0	0	0	0	0	0	0	0	0	0	0	0	0	0	0	27.8146	0	0	0	0	0	0	0	0	0	0	0	0	0	0	0	0	0	0	0	0	0	0	5.2873	0	0	0	0
E2F5_down, 35	0	0	0	0	0	0	0	0	0	0	0	0	0	0	0	0	0	0	0	0	0	14.8315	0	0	0	0.505	0	1.4021	0.6824	0.8784	0	0.4163	0	0	0	0	0	0	0	0	0	0	0	0	2.583	3.1781	2.0449	0	0
MXI1_up, 32	0	0	0	0	0	0	0	0	0	0	0	0	0	0	0	0	0	0	4.6025	5.7207	12.6426	31.0956	0	0	0	1.9514	1.997	1.0544	1.9138	2.7348	0.6549	5.4618	0	0	0	0	0	0	0	0	0	0	0	0	5.7923	0	0	0	0
NFIC_down, 63	15.6545	15.6545	0	0	0	0	0	0	0	0	0	0	0	0	0	0	0	0	0	0	0	0	3.9636	2.7591	0	3.7661	1.8781	0.7062	0.3625	0	0.5907	1.7714	0	0	0	6.8875	0	0	0	0	0	0	0	0	0	4.7852	4.9438	7.6074	5.9726
FOXP1_down, 63	15.7808	15.7808	0	0	0	0	0	0	0	0	0	0	0	0	0	0	0	0	0	0	0	0	0	5.8962	0	0.895	0	0	0	0	0	0	0	0	0	0	0	0	12.7835	0	0	0	0	0	1.7431	2.2219	1.2998	0	2.8542
MEF2A_up, 105	0	0	0	2.8459	0	0	0	0	0	0	0	0	0	0	0	0	0	0	0	0	0	0	2.9677	1.985	0	2.3981	3.1189	4.116	2.8513	3.6676	2.6277	2.7825	0	0	0	0	0	0	0	0	0	0	0	0	2.8096	0	2.1462	0	0
MEF2C_up, 115	0	0	14.603	2.7046	0	0	0	0	0	0	0	0	0	0	0	0	0	0	0	2.8224	0	0	0	1.87	0	0.023	3.1399	5.5518	4.4391	4.6402	2.2096	6.2829	0	0	0	0	0	0	0	8.7779	3.9147	3.0978	0	0	4.2797	3.3479	0.6309	0	1.9241
TAL1_up, 15	0	0	0	0	0	0	0	0	0	0	0	0	0	0	0	0	0	0	0	8.4831	0	0	0	0	0	1.4587	0	1.2858	1.8629	1.6992	0.1738	0	0	0	0	0	0	0	0	0	0	0	0	0	0	0	0	0	6.2819
ZNF281_up, 17	0	0	0	0	0	0	0	0	0	0	0	0	0	0	0	0	0	0	0	0	0	0	0	0	0	3.1606	0.8208	1.0458	1.5398	1.4147	0	1.1698	0	0	0	0	0	0	0	0	0	0	0	0	3.9575	0	0	0	0
EGR1_up, 212	0	0	0	6.2329	0	0	5.9366	0	0	0	2.9517	2.7197	10.2839	0	0	4.0806	0	0	0	1.8678	0	0	4.1753	0	0	4.9408	4.0626	3.8843	2.2171	3.8227	1.2699	1.9518	4.8163	4.7796	0	0	3.5974	0	0	0	0	0	0	0	7.543	0.7051	2.004	0	0
IKZF1_down, 180	0	0	5.5626	0	0	0	0	4.4509	9.2262	4.4509	6.7708	6.2954	0	0	0	0	0	0	0	4.5859	0	0	0	0	0	0.4957	1.4385	0.4852	0	0.2064	0.8368	0.8015	0	0	2.6099	0	0	0	3.5459	0	0	0	0	0	12.1832	3.9491	6.6792	4.2358	5.0627
SOX6_up, 30	0	0	0	0	0	0	0	0	0	0	8.4853	15.9684	0	0	0	0	16.0276	0	0	5.9189	0	0	0	0	0	0	1.4332	1.211	1.1327	0.7335	0.8106	2.624	0	0	7.0582	0	0	0	0	0	0	0	0	0	6.0031	3.4769	2.2716	0	4.3339
AR_down, 6	0	0	0	0	0	0	0	0	0	0	19.1672	17.9229	0	0	0	0	0	0	0	0	0	0	0	0	0	0	0	3.2595	4.5364	4.0606	4.1478	3.4134	0	0	0	0	0	0	0	0	0	0	0	0	0	0	0	0	0
PRDM1_up, 130	0	0	3.1923	0	0	0	0	0	0	0	3.9191	7.5265	4.2704	7.6546	7.6546	10.826	7.6546	15.4388	1.9837	2.6004	6.1973	7.6546	0	1.6931	0	5.9156	5.0231	7.3751	9.6043	8.9349	7.5607	9.6739	0	0	0	0	0	0	0	0	0	0	0	0	2.3965	1.254	0.4928	2.3868	0
ATOH1_up, 279	0	0	0	0	0	0	0	0	0	3.4977	8.1883	4.9472	2.7457	5.1373	5.1373	0	0	0	2.6711	5.5384	8.4675	5.1373	1.5089	0	0	9.788	14.261	17.1465	19.0958	20.8161	20.006	21.3655	1.8244	0	0	3.0681	0	0	0	0	0	0	0	0	1.1173	2.8978	0.5909	3.2287	2.3403
ETS1_up, 250	0	0	9.6398	5.6561	0	0	0	3.7137	0	3.7137	2.6624	2.4452	0	0	0	7.6835	5.4327	11.0464	1.1464	8.0112	4.362	5.4327	0	0	3.7137	0.8021	4.8441	4.2284	4.6336	3.5576	3.4077	6.6815	4.3641	0	0	0	0	0	2.9279	1.5546	0	1.8489	0	0	1.2807	3.1403	3.5213	1.4733	2.5373
FLI1_up, 92	0	0	3.8739	6.4269	0	0	0	0	0	0	0	4.3855	0	0	0	12.8662	9.0972	18.3036	0	3.1918	0	0	0	0	0	1.9164	4.4854	6.5338	5.5808	5.9605	3.8998	5.1543	3.6704	0	0	0	0	0	0	0	0	0	0	0	1.2504	0	0.8508	2.9472	0
CREB1_up, 577	0	0	9.4217	4.7069	0	0	3.4641	0	0	0	3.4813	3.1872	1.6797	0	0	2.2534	3.4641	7.2058	2.5663	7.7539	8.8255	3.4641	2.0949	2.1141	2.2534	0.6449	4.5835	6.6943	7.5926	6.9172	5.7362	9.4848	10.5203	5.7704	2.7267	4.2944	1.9278	0	1.6797	3.34	0	0	0	0	5.1973	3.1593	2.6236	1.8615	2.1952
PAX5_up, 110	0	0	3.5011	0	0	0	0	5.7883	0	0	4.2801	0	0	0	0	5.7883	8.3049	8.3049	0	2.8689	0	0	0	1.9069	11.7457	0.0615	4.0214	2.5372	4.0984	3.3521	3.5276	4.8188	3.3128	0	0	0	0	0	0	2.7499	3.9739	0	0	0	2.6991	0	0.6593	0	0
PAX8_up, 210	0	0	2.3657	0	0	0	0	0	0	0	0	0	0	0	0	4.0913	12.0685	5.9514	0	4.1872	0	0	0	0	0	2.3062	4.6441	3.6853	3.9669	4.4928	4.3043	5.7916	2.2203	0	0	0	0	0	3.2451	0	2.7276	2.092	0	0	2.7584	0.7102	2.0135	1.6947	0
JARID2_down, 289	0	0	0	0	0	0	0	0	0	0	0	2.2245	2.6811	0	0	0	0	0	0	0	4.03	0	0	2.1988	3.4213	2.2542	6.7241	6.1294	4.1261	6.0657	5.8097	4.8663	0	0	0	2.9985	0	0	2.6811	1.3757	2.2245	0	0	0	6.193	2.8112	3.9804	4.996	3.7497
ATF4_up, 51	0	0	0	0	0	0	0	0	0	0	6.5167	6.0759	14.263	12.3908	12.3908	0	0	0	0	0	0	0	0	0	0	0.1398	0	0	0	0	0.0258	0	0	20.2676	5.3988	7.7611	0	0	0	0	0	0	0	0	2.0389	0	1.5645	0	0
UBTF_down, 96	0	0	0	0	0	0	0	0	0	0	0	0	0	0	0	0	0	0	0	0	0	0	0	0	0	0	3.466	1.1485	3.6025	2.8749	3.3515	8.4262	0	14.5832	7.8145	11.2262	0	0	0	0	0	0	0	0	0	1.6173	0	0	2.1564
ZSCAN5A_down, 26	0	0	0	0	0	0	0	0	0	0	0	0	0	0	0	0	0	0	0	0	0	0	0	0	0	2.3213	4.0951	0.9094	2.6329	2.2778	2.9786	1.7244	0	28.1498	15.331	21.7695	0	0	0	0	0	0	0	0	6.4931	3.7727	5.3418	5.9485	4.6864
E2F3_down, 13	0	0	0	0	0	0	0	0	0	0	0	12.1348	0	0	0	0	0	0	0	0	0	0	0	0	0	0	1.2375	2.49	0.7199	1.1872	2.1053	0.743	0	0	10.8361	15.3869	0	0	0	0	0	0	0	0	4.5894	0	0	0	0
SATB1_up, 6	0	0	0	0	0	0	0	0	0	0	0	0	0	0	0	0	0	0	0	0	0	0	0	0	0	0	0.9656	0	0.0584	0.3278	0	0	0	0	0	22.6951	0	0	0	0	0	0	0	0	0	0	0	0	0
THAP10_down, 3	0	0	0	0	0	0	0	0	0	0	0	0	0	0	0	0	0	0	0	0	0	0	0	0	0	0	0	0	0	0	0	0	0	0	0	32.1237	0	0	0	0	0	0	0	0	0	0	0	0	0
ETV1_up, 69	0	0	0	0	0	0	0	0	0	0	0	0	0	0	0	0	0	0	2.9737	3.7663	8.5579	10.5282	0	2.6073	0	3.503	7.3641	6.8591	5.6565	7.5479	4.7731	7.6676	0	0	0	0	0	0	0	3.6214	0	0	0	0	1.6037	0	2.9243	3.4898	2.6722
ELF5_up, 39	0	0	6.1556	0	0	0	0	0	0	0	0	0	8.0278	0	0	0	0	0	4.1286	0	0	0	5.1494	0	0	0.3931	1.507	2.1817	1.6875	2.058	0.6768	2.3878	0	0	0	0	0	0	0	0	0	0	0	0	2.4101	0	0	0	0
PITX3_up, 23	0	0	0	0	0	0	0	0	0	0	0	0	0	0	0	0	0	0	0	0	0	0	6.8023	0	0	4.1462	2.03	4.6488	3.0702	2.6557	5.9759	7.0446	0	0	0	0	0	0	0	0	0	0	0	0	0	4.0414	0	0	0
PDX1_up, 34	0	0	0	0	0	0	0	0	0	0	0	0	0	0	0	0	0	0	0	0	0	0	0	0	0	1.8476	0.478	1.4798	1.2374	0.4322	0	3.4219	0	0	0	0	0	0	0	0	0	0	0	0	2.6306	3.2328	0	0	0
SOX2_up, 223	0	0	2.2744	1.7013	0	0	0	0	0	0	0	0	0	0	0	3.9579	0	0	1.2798	4.0387	4.6398	0	1.7932	2.6802	0	3.1534	5.3465	6.2038	5.8755	4.6503	5.7328	8.5795	4.6651	0	0	0	0	0	0	0	2.6281	0	0	0	1.4605	2.0288	0.9155	0	1.0764
NANOG_up, 311	0	0	6.3154	0	0	0	0	3.2802	6.989	3.2802	2.3175	0	2.5616	0	0	0	0	0	2.4586	8.999	7.9881	4.8409	5.1852	3.4693	0	2.4447	3.6385	4.1574	3.7486	3.1109	4.2566	6.0573	5.9786	0	0	2.87	0	0	0	0	2.1173	0	0	0	1.9385	0	0	0	0
LHX4_up, 5	0	0	0	0	0	0	0	0	0	0	0	0	0	0	0	0	0	0	0	0	0	0	0	0	0	0	0	0	0	0	0	0	0	0	0	0	0	0	0	0	0	0	0	0	0	0	0	0	0
ISL1_up, 17	0	0	0	0	0	0	0	0	0	0	0	0	0	0	0	0	0	0	0	0	0	0	0	0	0	3.1606	1.7869	1.0458	0	1.4147	1.4849	1.1698	0	0	0	0	0	0	0	0	0	0	0	0	0	0	0	0	0
SOX15_up, 19	0	0	0	0	0	0	0	0	0	0	0	10.0082	0	0	0	0	0	0	0	0	0	0	0	5.431	0	1.174	0	2.3643	1.8871	1.866	1.9454	1.7463	0	0	0	0	0	0	0	0	0	0	0	0	3.717	0	0	0	0
SOX17_up, 48	0	0	5.5171	0	0	0	0	0	0	0	0	0	0	0	0	0	0	0	0	4.6038	0	0	0	0	0	3.4962	3.8858	3.9386	3.3361	3.131	2.3662	4.2135	0	0	0	0	0	0	0	0	6.2074	0	0	0	0	0	0	0	0
SOX10_up, 344	0	0	0	0	0	0	0	0	0	0	0	0	0	0	0	0	0	0	0	0	0	0	0	1.8961	0	2.0874	5.1493	6.2604	6.0776	5.9433	5.5815	10.2363	0	0	0	0	0	0	0	0	0	0	0	0	3.6268	3.552	2.6562	0	0.605
KDM5B_up, 1	0	0	0	0	0	0	0	0	0	0	0	0	0	0	0	0	0	0	0	0	0	0	0	0	0	0	3.7119	2.9949	2.3087	2.6732	2.7232	3.1083	0	0	0	0	0	0	0	0	0	0	0	0	0	0	0	0	0
SOX11_up, 42	0	0	0	0	0	0	0	0	0	0	0	0	0	0	0	0	0	0	0	0	0	0	0	0	0	1.4982	1.3274	4.005	3.12	3.6933	3.347	6.3917	0	0	0	0	0	0	0	4.7675	6.6557	0	0	0	4.968	0	0	0	0
CDX2_up, 106	0	0	0	0	0	0	0	5.902	0	0	8.9552	8.3478	0	0	0	0	0	0	0	0	6.8627	8.4635	0	1.9583	5.902	0.8596	1.485	3.3633	2.4729	2.6692	1.6278	4.0308	3.3847	0	0	0	0	0	0	2.8131	4.0565	0	0	0	4.4574	1.492	0.6985	0	2.0136
OVOL2_up, 2	0	0	0	0	0	0	0	0	0	0	0	0	0	0	0	0	0	0	0	0	0	0	23.4985	0	0	0	0	0	0	0	0	0	0	0	0	0	0	0	0	0	0	0	0	0	0	0	0	0	0
TEAD2_down, 63	0	0	0	0	0	0	0	0	0	0	5.7731	5.3778	0	0	0	7.7322	0	0	0	0	0	0	8.1662	2.7591	0	0.8711	1.3755	1.5466	0.7086	0.8718	1.371	0.0394	0	0	0	0	0	0	0	0	0	0	0	0	6.0886	4.7852	6.7754	3.6759	0
TFAP2B_up, 52	0	0	0	17.6455	0	0	0	0	0	0	0	0	0	0	0	0	0	0	0	4.4071	0	0	0	0	0	0.1001	3.0312	2.212	3.7266	3.2239	2.0696	3.3936	5.0239	0	0	0	0	0	0	0	0	0	0	0	0	0	0	0	0
TFAP2A_up, 60	0	0	0	0	0	0	0	0	0	0	0	0	0	0	0	7.9286	0	0	0	0	0	0	4.0727	0	0	1.933	2.5438	1.7142	1.2488	1.4326	1.5472	2.8272	0	0	0	0	0	0	0	3.9186	0	0	0	0	0	2.2711	3.2157	7.8069	2.9116
PITX2_up, 11	0	0	0	0	0	0	0	0	0	0	0	0	0	0	0	0	0	0	0	0	0	0	0	0	0	4.1694	2.7085	0.9002	2.6977	2.4353	1.578	4.1053	0	0	0	0	0	0	0	0	0	0	0	0	0	0	0	0	0
TCF4_up, 93	0	0	0	0	0	0	0	0	0	0	0	0	0	0	0	0	9.0472	0	5.2991	6.634	0	0	3.1716	4.6869	0	9.0475	8.9881	7.5027	6.0762	7.1574	5.7692	11.5145	3.648	0	0	0	0	0	0	0	0	0	0	0	4.8351	5.9211	2.348	0	2.2032
MAFK_up, 5	0	0	0	0	0	0	0	0	0	0	0	0	0	0	0	0	0	0	0	0	0	0	0	0	0	0	1.1782	0.7421	0.2577	0.5264	0	0	0	0	35.175	0	0	0	0	0	0	0	0	0	7.6058	0	0	0	0
TGIF1_down, 7	0	0	0	0	0	0	0	0	0	0	0	0	0	0	0	0	0	0	0	0	0	0	0	0	0	2.5374	0.7921	0.3748	0	0.1621	1.3648	1.742	0	0	0	0	0	0	0	0	0	0	0	0	0	0	0	0	0
NFIB_up, 110	0	0	3.5011	2.7499	0	0	0	0	0	0	0	0	0	0	0	0	8.3049	0	0	6.0543	0	0	0	1.9069	0	5.9128	5.9261	5.0853	4.0984	6.2679	6.1889	8.7571	6.906	0	0	0	0	0	0	2.7499	0	0	0	0	2.6991	1.446	0.6593	0	1.9616
WT1_up, 145	0	0	2.9787	0	0	0	0	5.0004	0	0	3.6701	0	0	0	0	0	0	0	1.8228	5.1915	11.828	7.2086	0	3.5821	5.0004	3.4915	10.692	8.4583	8.0279	8.9495	6.9027	10.4169	2.8109	0	0	0	0	0	0	2.307	0	0	0	0	5.0701	0	0.3726	0	0
TBX5_up, 137	0	0	3.0811	0	0	0	0	5.154	0	0	7.8285	3.5113	0	0	0	0	0	0	1.9001	11.0737	6.0056	7.4219	2.5033	3.7124	5.154	1.7146	7.0821	4.9296	6.4366	6.5851	6.0256	8.8744	6.1319	0	0	4.5678	0	0	0	0	3.5113	0	0	0	5.2545	0	1.6758	2.2946	1.6661
EHF_up, 78	0	0	0	3.3753	0	0	9.8935	0	0	0	10.4976	9.7948	11.3674	9.8935	9.8935	0	0	0	2.76	7.2915	8.0372	9.8935	3.5127	2.4111	6.9251	0.5566	0	1.5778	1.1446	1.1847	0.6075	1.4344	4.0268	0	0	0	0	0	0	0	0	0	0	0	1.4495	0	0	3.2504	2.473
FOXP1_up, 24	0	0	0	0	0	0	0	0	0	0	0	0	0	0	0	0	0	0	0	0	0	0	0	4.7912	12.6398	0.9088	4.3721	0.4029	1.2369	1.2785	1.9875	1.9261	0	0	0	0	0	0	0	0	8.8831	0	0	0	6.7815	0	0	0	0
CTCF_up, 80	0	0	0	6.9782	0	0	9.8297	0	0	0	5.1198	14.6968	11.2934	0	0	0	0	0	2.7384	0	0	0	3.4871	2.3912	6.8795	3.1247	5.2334	4.5339	4.181	4.9158	4.3966	3.3234	3.9983	7.9848	0	0	0	0	0	0	0	0	0	0	3.3846	1.8757	1.0193	0	0
CTCFL_up, 206	0	0	2.4029	1.8127	0	0	6.0265	0	0	0	6.3124	5.8639	3.2908	0	0	4.1459	6.0265	6.0265	1.3807	1.9073	4.8539	0	1.9073	1.1274	4.1459	3.9929	6.1939	5.485	4.1666	6.6062	4.0503	3.0801	4.8965	0	0	3.6565	0	0	0	0	0	2.1268	0	0	0.3798	0	0	0	0
PITX2_down, 22	0	0	0	0	0	0	0	0	0	0	0	0	0	0	0	0	0	0	0	0	0	0	0	0	0	2.6368	0	3.404	0.3068	2.145	0.2544	2.8807	0	0	0	0	0	0	0	0	0	0	0	0	0	0	2.7702	0	0
SOX9_down, 5	0	0	0	0	0	0	0	0	0	0	0	0	0	0	0	0	0	0	0	0	0	0	0	0	0	0	0	0	1.484	0	0	0	0	0	0	0	0	0	0	0	0	0	0	0	0	9.0567	6.3343	0	0
RUNX1_down, 1	0	0	0	0	0	0	0	0	0	0	0	0	0	0	0	0	0	0	0	0	0	0	0	0	0	0	0	0	0	0	0	0	0	0	0	0	0	0	0	0	0	0	0	0	0	0	0	0	0
RUNX3_down, 6	0	0	0	0	0	0	0	0	0	0	0	0	0	0	0	0	0	0	0	0	0	0	0	0	0	0	0	0	0.0584	0.3278	0	0	0	0	0	0	0	0	0	0	0	0	0	0	0	0	0	0	0
MYB_down, 11	0	0	0	0	0	0	0	0	0	0	14.1262	0	0	0	0	0	0	0	0	0	0	0	0	0	0	4.1694	1.5078	1.9041	1.0438	1.5162	0.6459	1.0017	0	0	0	0	0	0	0	0	0	0	0	0	0	0	0	0	0
MEIS1_up, 7	0	0	0	0	0	0	0	0	0	0	0	0	0	0	0	0	0	0	0	0	0	0	0	0	0	0	2.2972	1.6332	0.9268	1.3141	0.1965	1.742	0	0	0	0	0	0	19.1672	0	0	0	0	0	0	0	0	0	0
E2F3_up, 112	0	0	0	0	0	0	0	0	0	0	0	0	0	0	0	0	0	0	0	0	0	0	2.8377	0	0	0.0357	1.2916	2.4513	1.1197	2.0954	0.7889	0.8116	0	0	0	0	0	0	0	0	0	0	0	0	2.664	3.3673	2.0161	2.6119	1.9365
MAX_up, 53	0	0	0	0	0	0	0	0	0	0	0	0	0	0	0	0	0	0	0	0	0	0	8.9419	0	0	5.3397	3.5133	5.8092	4.7636	5.2384	4.1256	2.8453	0	0	0	0	0	0	0	0	0	0	0	6.8516	1.9566	0	0	0	0
L3MBTL2_down, 9	0	0	0	0	0	0	0	0	0	0	0	0	0	0	0	0	0	0	0	0	0	0	0	0	0	0	1.8464	2.3276	2.3569	1.9256	1.9893	1.3219	0	0	0	0	0	0	0	0	0	0	0	0	0	0	0	0	0
E2F5_up, 53	0	0	0	0	0	0	0	0	0	0	6.3214	0	0	0	0	0	0	0	3.4723	4.3613	9.7902	0	0	0	0	0.0809	0.7743	0.7711	0	0	0	0.0136	4.9727	0	0	7.5315	0	0	0	0	0	0	0	0	1.9566	0	0	4.0506	0
USF1_up, 22	0	0	0	0	0	0	0	13.2078	0	0	9.9424	0	10.754	0	0	0	0	0	5.6276	6.9614	15.2723	0	0	0	0	0	2.133	1.9837	2.6466	2.145	1.5731	1.4171	7.8868	0	0	11.7969	0	0	0	0	0	0	0	0	0	0	0	0	0
ASCL2_down, 5	0	0	0	0	0	0	0	0	0	0	0	0	0	0	0	0	0	0	0	0	0	0	0	0	0	0	0	0	0	0	0	0	0	0	0	0	0	0	0	0	0	0	0	0	0	0	0	0	0
HOXA9_up, 15	0	0	0	0	0	0	0	0	0	0	0	0	0	0	0	0	0	0	0	0	0	0	8.4831	6.154	0	1.4587	1.013	1.2858	1.1547	0.1249	0.1738	2.2976	0	0	0	0	0	0	0	0	0	0	0	0	4.2428	5.1042	7.2271	0	0
TEAD4_up, 4	0	0	0	0	0	0	0	0	0	0	0	0	0	0	0	0	0	0	0	0	0	0	0	0	0	0	1.8321	1.3436	2.4159	0	1.1483	1.4232	0	0	0	0	0	0	0	0	0	0	0	0	0	0	0	0	0
NR4A2_up, 13	0	0	0	0	0	0	0	0	0	0	0	0	0	0	0	0	0	0	0	0	0	0	0	0	0	1.6407	4.5514	1.5664	2.2413	2.0327	1.2479	0.743	0	0	0	0	0	0	0	0	0	0	0	0	0	0	0	0	0
ZKSCAN1_down, 9	0	0	0	0	0	0	0	0	0	0	0	0	0	0	0	0	0	0	0	0	0	0	22.1095	0	0	0	0.519	1.2178	0	0	0	0.1782	0	0	0	0	0	0	0	0	0	11.9049	0	0	0	0	0	0	0
PAX6_up, 36	0	0	0	0	0	0	0	0	0	0	0	0	0	0	0	0	0	0	0	0	0	0	0	3.8315	0	3.0266	4.3604	4.1039	3.3455	4.3629	3.9821	3.7907	0	0	0	0	0	0	0	0	7.2103	0	0	0	0	3.1256	2.0048	5.0033	0
ARNT2_up, 6	0	0	0	0	0	0	0	0	0	0	0	0	0	0	0	0	0	0	0	0	0	0	0	0	0	0	0.9656	0.5411	1.1779	0.3278	0.3622	0.6124	0	0	0	0	0	0	0	0	17.9229	0	0	0	0	0	0	0	0
BMI1_down, 124	0	0	0	0	0	0	0	0	0	0	4.0062	3.7159	4.3638	7.8113	7.8113	0	0	0	0	0	0	0	0	0	0	0.5791	2.0134	3.77	0.8431	2.9612	2.0245	3.8253	0	0	3.267	0	0	0	0	0	3.7159	0	0	0	0	1.3008	0	0	0
TFAP4_down, 378	0	0	1.5508	1.0622	0	0	0	2.9258	0	0	2.0326	1.8455	4.9073	0	0	2.9258	4.3611	4.3611	0.6908	4.6088	3.4696	0	1.1417	0	0	4.5442	6.514	7.9877	6.7507	8.0287	5.8069	8.1348	5.3419	3.4696	0	2.5463	0	0	0	0	0	0	0	0	7.8639	5.4399	3.1696	0.989	3.102
SNAI2_down, 969	0	0	0.491	2.2028	0	0	2.5575	0	0	1.5505	2.4419	2.193	1.0553	0	0	1.5505	2.5575	2.5575	0	2.3491	4.3256	2.5575	1.244	0	0	1.558	0	0.5414	0	1.4333	0	1.0483	1.6368	0	0	1.2714	0	0	0	0	0	0	0	0	3.8767	6.5912	2.1089	1.0347	0.3631
ZBED4_down, 145	0	0	0	0	0	0	0	0	0	0	0	3.3988	0	0	0	0	0	7.2086	0	0	0	7.2086	0	0	0	0	0.0625	0.6819	0.7075	1.5763	0	0	0	0	0	0	0	0	0	0	0	0	0	0	5.0701	6.2476	4.0041	2.2095	5.7517
BHLHE40_down, 619	0	0	0.9705	0	0	0	0	2.146	4.9034	2.146	5.2527	4.8414	0	0	0	0	0	0	0.1801	1.9678	2.5957	3.3231	1.9678	0	0	0	0.3451	0.8067	0.4736	0.3766	1.7048	3.0871	2.4042	0	0	1.8283	0	0	0	0	0	0	0	0	4.2024	1.2799	1.2171	3.0162	1.024
MXI1_down, 102	0	0	0	0	0	0	0	6.0222	0	0	4.4605	0	0	0	0	0	0	0	0	0	0	0	0	0	6.0222	0	0	0	0	0	0	0	3.4605	0	0	0	0	0	4.851	0	0	0	0	0	4.5664	1.5402	2.1807	0	2.0684
MAX_down, 452	0	0	0	0.8662	3.9626	0	0	0	0	0	0	0	0	0	3.9626	0	0	0	0	0	0	0	0.9429	0	0	0	0.6623	1.2344	0	0.0926	0.5037	0	1.2203	3.1356	1.3345	2.2741	0	3.9626	0	2.4032	0	1.1184	0	0	2.0556	0	0.5873	0.7955	0.3247
MYC_up, 813	4.2561	4.2561	0.6774	2.57	2.8435	0	6.0193	4.0216	4.2561	1.7758	6.1694	2.5117	4.9257	0	2.8435	1.7758	0	0	0.8839	0.3213	0	0	3.9237	0	1.7758	0	0	0	0	0	0	0	3.2841	2.1861	0.6774	0	1.4833	0	0	0.2497	0	0	0	0	4.5412	0.7867	3.7305	0	0
ZNF263_up, 56	0	0	0	4.0723	0	0	0	0	0	8.2144	0	0	0	0	0	0	0	0	3.3635	0	0	0	4.2312	6.2358	0	4.1184	3.843	3.7354	5.9289	3.3147	4.6939	5.8533	0	0	5.082	0	0	0	0	0	0	0	0	0	1.8803	2.3767	1.423	0	0
CBX8_up, 7	0	0	0	0	0	0	0	0	0	0	0	0	0	0	0	0	0	0	0	0	0	0	0	0	0	0	0	0.3748	0	1.3141	0.1965	0	0	0	0	0	21.0055	0	0	0	0	0	0	19.1672	0	0	0	0	0
ZNF274_down, 122	11.2279	11.2279	0	0	7.8766	0	0	5.4809	0	0	4.0425	0	4.4027	0	7.8766	0	0	0	2.0628	0	0	0	5.7183	3.988	5.4809	0	0	0	0	0	0	0	3.1178	0	0	0	0	7.8766	0	2.5782	0	2.9594	0	0	2.5006	0	0	0	0
REST_down, 399	0	0	1.4896	2.6423	0	0	4.2471	0	0	0	1.9641	1.78	4.7724	4.2471	4.2471	0	0	0	2.0212	1.0857	0	4.2471	4.4709	1.6577	2.8412	4.3083	2.6588	4.938	6.3123	6.7031	5.1579	4.4929	1.3714	0	0	2.4689	2.4689	0	0	1.0071	1.78	0	0	0	4.9842	2.1385	3.7655	0.9346	2.99
ZSCAN4_down, 534	0	0	4.6218	3.531	0	0	7.5094	2.3726	0	0	5.7371	5.3002	4.0285	3.6215	3.6215	2.3726	7.5094	3.6215	0.337	3.7052	0	0	2.2351	2.2763	2.3726	5.3169	7.3957	7.0167	5.9462	7.7797	5.4457	7.6027	6.0083	0	1.1434	2.038	2.038	0	1.7836	0	1.4115	0	0	0	5.5131	6.0926	4.142	1.9967	2.3591
CREB3_down, 20	0	0	0	0	0	0	0	0	0	0	0	0	0	0	0	0	0	0	0	0	0	0	0	0	0	0	0	0	0	0	0	0	0	0	0	0	0	0	0	0	0	7.9204	0	0	0	0	0	0	0
GLIS2_down, 54	0	0	0	0	0	0	0	0	0	0	0	0	0	0	0	0	0	0	0	0	0	0	0	0	0	4.23	2.3586	2.0797	3.5391	3.0619	2.7735	4.6453	0	0	0	0	0	0	0	0	0	0	0	0	0	0	0	4.0087	3.1014
PHF8_down, 71	0	0	0	3.5629	0	0	0	0	0	0	0	5.0455	0	0	0	7.2702	0	10.3768	0	3.7059	0	0	0	0	0	0	0.0926	0.3476	1.2339	0.8279	0.5748	1.7709	0	0	0	0	0	0	0	0	0	4.0418	0	0	1.5672	2.0245	1.1408	3.4329	0
STAT3_up, 26	0	0	0	0	0	0	0	0	0	0	0	0	0	0	0	0	0	0	0	0	0	0	0	0	0	0	0	0	0	0	0	0	0	0	0	0	0	0	0	0	0	0	0	0	0	0	0	0	0
ETV6_down, 197	0	0	0	0	0	0	0	0	0	0	0	0	0	0	0	0	0	0	0	0	0	0	0	0	0	0	0	0	0	0	0	0	0	0	0	0	0	0	7.0317	0	0	0	0	0	1.669	2.2571	2.1529	0	1.2252
TBX5_down, 18	0	0	0	0	0	0	0	0	0	0	0	0	0	0	0	0	0	0	0	0	0	0	0	0	0	3.0403	0	0	1.3943	0	0.6276	0	0	0	0	0	0	0	0	0	0	0	0	0	3.8324	0	3.1275	0	0
CTCF_down, 52	0	0	0	0	0	0	0	0	0	0	0	0	0	0	0	0	0	0	0	0	0	0	0	0	0	0.1001	1.3722	0	0.299	0.6843	1.2111	0	0	0	0	0	0	0	6.9197	0	0	0	0	0	0	2.4933	0	0	6.6331
THAP7_down, 20	0	0	0	0	0	0	0	0	0	0	0	0	0	0	0	0	0	0	0	0	0	0	0	0	0	1.1145	1.4668	0	0.5156	0.3715	0.4311	1.6301	0	0	0	0	0	0	0	0	0	0	0	0	0	0	0	0	5.3962
EGR2_down, 43	0	0	0	0	0	0	0	0	0	0	0	0	0	0	0	0	0	0	0	0	0	0	0	0	0	1.4604	1.2708	0	0.0866	0	0	0	0	0	0	0	0	0	7.6343	0	0	0	0	0	0	2.8083	0	0	0
BRF1_up, 4	0	0	19.6437	0	0	0	0	0	0	0	0	0	0	0	0	0	0	0	0	0	0	0	0	0	0	0	0	0	1.8757	0	0	0	0	0	0	0	0	0	0	0	0	0	0	0	0	0	0	0	0
DUX4_up, 117	0	0	10.8346	0	0	0	0	0	0	0	0	0	4.5682	0	0	0	0	0	2.161	0	0	0	2.8072	1.858	0	0.7289	0	1.1154	0.513	0.8609	0	0.744	0	0	0	0	0	0	0	0	0	3.0817	0	0	1.0041	0	0.6216	0	0
USF2_down, 2	0	0	0	0	0	0	0	0	0	0	0	0	0	0	0	0	0	0	0	0	0	0	0	0	0	0	2.4343	0	0	0	0	0	0	0	0	0	0	0	0	0	0	0	0	0	0	0	0	0	0
USF1_down, 4	0	0	0	0	0	0	0	0	0	0	0	0	0	0	0	0	0	0	0	0	0	0	0	0	0	0	0	0	0.5047	0	0.8109	0	0	0	0	0	0	0	0	0	0	0	0	0	0	0	0	0	0
ASCL1_down, 6	0	0	0	0	0	0	0	0	0	0	0	0	0	0	0	0	0	0	0	0	0	0	0	0	0	0	0	0	0	0	0	0	0	0	0	0	0	0	0	0	0	0	0	0	0	0	0	0	0
PAX8_down, 11	0	0	0	0	0	0	0	0	0	0	0	0	0	0	0	0	0	0	0	0	0	0	0	0	0	0	0.307	0.9002	0.2168	0.5971	0.6459	1.0017	0	0	0	0	0	0	0	0	0	0	0	0	0	0	0	0	0
DMRT1_up, 89	0	0	0	0	0	0	0	6.4665	0	0	4.8025	0	0	0	0	0	0	0	5.4318	6.7933	7.5105	9.2519	0	2.2101	6.4665	1.1781	2.5298	3.2103	2.6056	2.6156	2.7677	3.5194	7.7319	0	0	0	5.75	0	0	0	0	0	0	0	1.2896	1.7157	0.887	0	0
RNF2_up, 17	0	0	0	0	0	0	0	0	0	0	0	0	0	0	0	0	0	0	0	0	0	0	0	0	0	1.3057	0.8208	0.2381	0	0	0	0.3375	0	0	0	0	0	0	0	0	0	0	0	0	0	0	0	0	0
CBX8_down, 39	0	0	0	0	0	0	0	0	0	0	0	0	0	0	0	0	0	0	4.1286	5.1494	0	0	0	3.6618	0	2.8442	2.1453	3.7827	3.4458	3.0351	4.1451	2.3878	5.8542	0	0	0	0	0	0	0	0	0	0	0	0	0	1.893	0	0
ZNF263_down, 42	0	0	5.9205	9.737	0	0	0	0	0	0	0	0	0	0	0	9.5156	0	0	0	4.9486	0	0	4.9486	3.5099	0	1.4982	1.9425	2.462	2.2727	2.2808	2.8695	2.682	5.6294	0	0	0	0	0	0	0	0	0	0	0	0	0	1.7922	4.6032	0
ESRRG_down, 2	0	0	0	0	0	0	0	0	0	0	0	0	0	0	0	0	0	0	0	0	0	0	0	0	0	0	0	1.8816	1.3262	1.6258	3.8513	1.9705	0	0	0	0	0	0	0	0	0	0	0	0	0	14.4222	10.1613	0	0
EED_down, 1	0	0	0	0	0	0	0	0	0	0	0	0	0	0	0	0	0	0	0	0	0	0	0	0	0	0	0	0	0	0	0	0	37.527	0	0	0	0	0	0	0	0	0	0	0	0	0	0	0	0
ZBTB7A_down, 16	0	0	0	0	0	0	0	0	0	0	0	0	0	0	0	15.5086	0	0	0	0	0	0	0	0	0	0	0	0.3289	0	0	0.0764	0	0	0	0	0	0	0	0	0	0	0	0	0	0	0	0	0	0
REST_up, 12	0	0	0	0	0	0	0	0	0	0	0	0	0	0	0	0	0	0	0	0	0	0	0	0	0	0	0.2161	0	0	0	0	0.8662	0	0	0	0	0	0	0	0	0	0	0	0	0	0	0	0	0
SALL1_up, 14	0	0	0	0	0	0	0	0	0	0	0	0	0	0	0	0	0	0	0	0	0	0	0	0	0	5.6331	2.185	3.2002	3.5102	3.4883	1.9306	4.2983	0	0	0	0	0	0	0	0	0	0	0	0	0	0	0	0	0
GRHL2_up, 165	0	0	0	0	0	0	0	0	0	0	0	0	0	0	0	0	0	0	0	0	0	0	2.2173	1.3834	0	1.272	1.1949	0.8985	0	0	1.5466	3.0936	2.595	0	2.7544	0	0	0	0	0	0	0	0	0	0	2.5762	1.3766	0	0
OLIG2_down, 38	0	0	0	0	0	0	0	0	0	0	7.5137	7.0111	0	0	0	0	0	0	0	0	0	0	0	0	0	5.3859	4.8035	3.3456	4.0064	3.6304	4.2587	5.2566	0	0	0	0	0	0	0	0	0	0	0	0	2.4509	3.0265	4.2853	0	3.7996
HOXA1_down, 11	0	0	0	0	0	0	0	0	0	0	0	0	0	0	0	0	0	0	0	0	0	0	0	0	0	0	1.5078	0.9002	0.2168	0.5971	0	0	0	0	0	0	0	0	15.2684	0	0	0	0	0	0	6.0187	0	0	7.3832
HSF1_up, 73	0	0	0	0	0	0	0	7.1666	0	0	5.3399	0	0	0	0	0	0	0	0	0	0	0	3.648	0	7.1666	0	0	0	0	0	0	0	4.1774	0	0	0	0	0	0	0	0	0	0	0	0	0	0	0	0
HES1_down, 176	0	0	0	0	0	0	0	0	0	0	0	0	0	0	0	0	0	0	0	0	0	0	0	0	0	0.5416	0.6309	0.5919	1.0799	1.4772	2.8317	2.4682	0	0	0	0	0	0	3.5915	0	0	0	0	0	0.5371	0.9009	2.3755	0	0
ARNT2_down, 14	0	0	0	0	0	0	0	0	0	0	0	0	0	0	0	0	0	0	0	0	0	0	8.7886	0	0	0	0	0.5302	0	0.2293	0	0	0	0	0	0	0	0	13.5195	0	0	0	0	0	0	5.2963	3.6199	0	0
FOXP3_down, 1	0	0	0	0	0	0	0	0	0	0	0	0	0	0	0	0	0	0	0	0	0	0	0	0	0	0	0	0	0	0	0	0	0	0	0	0	0	0	0	0	0	0	0	0	0	0	0	0	0
IRX2_up, 35	0	0	0	0	0	0	0	0	0	0	0	0	0	0	0	0	0	0	0	0	0	0	0	0	0	0	4.4677	2.5287	2.5382	3.4567	3.0546	6.2205	6.1969	0	0	0	0	0	0	0	0	0	0	0	0	0	2.0449	0	0
TFAP2C_down, 17	0	0	0	0	0	0	0	0	0	0	0	0	0	0	0	0	0	0	0	0	0	0	0	0	0	1.3057	3.7191	2.6614	2.8705	1.4147	1.4849	1.1698	0	0	9.4525	0	0	0	0	0	0	0	0	0	0	0	0	0	0
PAX6_down, 6	0	0	0	0	0	0	0	0	0	0	0	0	0	0	0	0	0	0	0	0	0	0	0	0	0	0	0	0	0.0584	0	0.3622	0.6124	0	0	0	0	0	0	0	0	0	0	0	0	0	0	0	0	0
MSC_up, 14	0	0	0	0	0	0	0	0	0	0	0	0	0	0	0	0	0	0	0	0	0	0	0	0	0	1.5455	2.185	1.4202	2.0441	2.6736	1.1043	2.4641	0	0	0	0	0	0	0	0	0	0	0	0	4.4071	0	0	0	0
TGIF2_down, 8	0	0	0	0	0	0	0	0	0	0	0	0	0	0	0	0	0	0	0	0	0	0	0	0	0	2.3266	2.0536	2.5868	1.6834	2.1746	3.3326	2.7288	0	0	0	0	0	0	0	0	0	0	0	0	0	0	0	0	0
PRDM2_up, 8	0	0	0	0	0	0	0	0	0	0	0	0	0	0	0	0	0	0	0	0	0	0	0	8.5263	0	0	0	0	0	0	0	0	0	0	0	0	0	0	0	0	0	0	0	0	0	0	0	0	0
TCF15_up, 21	0	0	0	0	0	0	0	0	0	0	0	0	0	0	0	0	0	0	0	0	0	0	0	0	0	1.0586	1.3727	1.3763	1.606	0.9463	1.0154	2.2696	0	0	0	0	0	0	0	0	0	0	0	0	0	0	2.8504	0	0
PHF8_up, 5	0	0	0	0	0	0	0	0	0	0	0	0	0	0	0	0	0	0	0	0	0	0	0	0	0	0	1.1782	0.7421	0.2577	0.5264	0.561	0.8147	0	0	0	0	0	0	0	0	0	0	0	0	0	0	0	0	0
CHD5_down, 2	0	0	0	0	0	0	0	0	0	0	0	0	0	0	0	0	0	0	0	0	0	0	0	0	0	0	2.4343	1.8816	1.3262	1.6258	1.666	1.9705	0	0	0	0	0	0	0	22.6995	0	0	0	0	0	0	0	0	0
GABPA_down, 217	0	0	0	0	0	0	0	0	0	0	0	0	0	0	0	0	5.8505	0	0	0	0	0	0	0	0	0	0.3581	1.1908	1.0718	0.7003	0.2568	2.0275	0	9.6229	5.008	3.5407	0	0	0	0	0	0	0	0	0	0	0	0	0
FOXC1_up, 13	0	0	0	0	0	0	0	0	0	0	0	0	0	0	0	0	0	0	0	0	0	0	9.1284	0	0	0	0.1329	0.6428	1.4806	0.3417	1.2479	2.6463	0	0	0	0	0	0	0	0	0	0	0	0	0	0	0	0	0
KLF15_down, 13	0	0	0	0	0	0	0	0	0	0	0	0	0	0	0	0	0	0	0	0	0	0	0	0	0	1.6407	1.2375	0.6428	0	0.3417	2.1053	0	0	0	0	0	0	0	0	0	0	0	0	0	0	0	0	0	0
KLF5_up, 8	0	0	0	0	0	0	0	0	0	0	0	0	0	0	0	0	0	0	0	0	0	0	0	0	0	0	0.6457	0	0	0.0193	0.054	0.3028	0	0	0	0	0	0	0	0	0	0	0	0	0	0	0	0	0
BCL6_down, 9	0	0	0	0	0	0	0	0	0	0	0	0	0	0	0	0	0	0	0	0	0	0	0	0	0	0	0.519	0.1079	0.5286	0.9095	0	2.4655	0	0	0	0	0	0	0	0	0	0	0	0	5.5924	0	0	0	0
SREBF2_up, 50	0	0	5.3988	0	0	0	0	0	0	0	0	0	0	0	0	0	0	0	0	0	0	0	0	0	0	0	0.9116	0	0	0	0.0258	0.6366	0	0	0	0	0	0	0	0	0	0	0	0	2.0389	0	1.5645	0	0
POU3F2_up, 24	0	0	0	0	0	0	0	0	0	0	0	0	0	0	0	0	0	0	0	0	0	0	0	4.7912	0	0	0.3058	0.4029	0.1168	0.656	0.0936	0	0	0	0	0	0	0	0	0	0	0	0	0	0	0	0	0	0
CBX3_up, 4	0	0	0	0	0	0	0	0	0	0	0	0	0	0	0	0	0	0	0	0	0	0	0	0	0	0	0	0	0.5047	0	0	0	0	0	0	0	0	0	0	0	0	0	0	0	0	0	0	0	0
MYCN_up, 5	0	0	0	0	0	0	0	0	0	0	0	0	0	0	0	0	0	0	0	0	0	0	0	0	0	0	1.1782	2.231	0.2577	0.5264	0	0.8147	0	0	0	0	0	0	0	0	0	0	0	0	0	0	0	0	0
RFX2_up, 369	0	0	0	0	0	0	0	0	0	0	0	1.8781	0	0	0	0	0	4.418	2.1489	2.9235	3.5173	4.418	0	0.4907	0	0.6336	1.4747	0	0	0	0.8392	1.5162	1.4605	0	0	0	0	0	0	0	0	0	0	0	0.6946	0	0	0	0
ZNF281_down, 12	0	0	0	0	0	0	0	0	0	0	0	0	0	0	0	0	0	0	0	0	0	0	0	0	0	1.7461	0.2161	0.7654	0.8743	0.4637	0	1.8567	0	0	0	0	0	0	0	0	0	0	0	0	0	0	0	0	0
GRHL2_down, 15	0	0	0	0	0	0	0	0	0	0	0	0	0	0	0	0	0	0	0	0	0	0	0	0	0	1.4587	1.013	1.2858	1.1547	0.1249	0.9721	0.5255	0	0	0	0	0	0	0	0	0	0	0	0	4.2428	5.1042	3.4794	0	6.2819
DMRT1_down, 9	0	0	0	0	0	0	0	0	0	0	0	0	0	0	0	0	0	0	0	0	0	0	0	0	0	0	0.519	0.1079	0	0	0	0.1782	0	0	0	0	0	0	0	0	0	0	0	0	0	0	0	0	0
ELK1_down, 686	0	0	0.859	0	0	0	0	0	0	0	0	0	0	0	0	0	3.1367	0	0	0	0	0	0.4962	0	0	0	0	0	0	0	0	0	0	0	0	0	0	0	0	0	0	0	0	0	0	0	0	0	0
FLI1_down, 1206	0	0	0	0	0	0	0	0	0	0	0	0	0	0	0	0	0	0	0	0	0	0	0	0	1.2879	0	0	0	0	0	0	0	0	0	0	0	0	0	0	0	0	0.0734	0	0	0	0	0	0	0
FEV_down, 13	0	0	0	0	0	0	0	0	0	0	0	0	0	0	0	0	0	0	0	0	0	0	0	0	0	0	0	0	0	0	0	0	0	0	0	0	0	0	0	0	0	0	0	0	0	0	0	0	0
NRF1_down, 7	0	0	0	0	0	0	0	0	0	0	0	0	0	0	0	0	0	0	0	0	0	0	0	0	0	0	0.7921	0.3748	0.9268	0.1621	0.1965	0.4453	0	0	0	0	0	0	0	0	0	0	0	0	0	0	0	0	0
ERG_down, 5	0	0	0	0	0	0	0	0	0	0	0	0	0	0	0	0	0	0	0	0	0	0	0	0	0	0	0	0	0	0	0	0	0	0	0	0	0	0	0	0	0	0	0	0	0	0	0	0	0
HOXA1_up, 6	0	0	0	0	0	0	0	0	0	0	0	0	0	0	0	0	0	0	0	0	0	0	0	0	0	2.795	0.9656	0.5411	0.0584	0.3278	0.3622	0.6124	0	0	0	0	0	0	0	0	0	0	0	0	0	0	0	0	0
SOX9_up, 1	0	0	0	0	0	0	0	0	0	0	0	0	0	0	0	0	0	0	0	0	0	0	0	0	0	0	0	0	0	0	0	3.1083	0	0	0	0	0	0	0	0	0	0	0	0	0	0	0	0	0
RAD21_up, 8	0	0	0	0	0	0	0	0	0	0	0	0	0	0	0	0	0	0	0	0	0	0	0	0	0	0	2.2972	0.3748	1.9633	2.4661	1.3648	3.0387	0	0	0	0	0	0	0	0	0	0	0	0	0	0	0	0	0
HOXA7_down, 4	0	0	0	0	0	0	0	0	0	0	0	0	0	0	0	0	0	0	0	0	0	0	0	0	0	0	0	0.9967	0	0.7756	0	0	0	0	0	0	0	0	0	0	0	0	0	0	0	0	0	0	0
GABPA_up, 2	0	0	0	0	0	0	0	0	0	0	0	0	0	0	0	0	0	0	0	0	0	0	0	0	0	0	0	0	0	0	0	0	0	0	0	0	0	0	0	0	0	0	0	0	0	0	0	0	0
SNAI1_down, 3	0	0	0	0	0	0	0	0	0	0	0	0	0	0	0	0	0	0	0	0	0	0	0	0	0	0	0	1.3436	0.8328	1.1115	0	0	0	0	0	0	0	0	0	0	0	0	0	0	0	0	0	0	0
CREB1_down, 219	0	0	0	0	0	0	0	0	0	0	0	0	0	0	0	0	0	0	0	0	0	0	0	1.0522	0	0	0	0	0	0	0	0	0	0	0	0	0	0	0	0	0	0	0	0	0	0	0	0	0
TEAD2_up, 11	0	0	0	0	0	0	0	0	0	0	0	0	0	0	0	0	0	0	0	0	0	0	0	0	0	0	1.5078	0.9002	1.0438	0.5971	0.6459	0	0	0	0	0	0	0	0	0	0	0	0	0	0	0	0	0	0
SOX15_down, 3	0	0	0	0	0	0	0	0	0	0	0	0	0	0	0	0	0	0	0	0	0	0	0	0	0	0	0	0	0.8328	0	0	0	0	0	0	0	0	0	0	0	0	0	0	0	0	0	0	0	0
PAX5_down, 2	0	0	0	0	0	0	0	0	0	0	0	0	0	0	0	0	0	0	0	0	0	0	0	0	0	0	0	0	0	0	0	0	0	0	0	0	0	0	0	0	0	0	0	0	0	0	0	0	0
ASH2L_down, 1	0	0	0	0	0	0	0	0	0	0	0	0	0	0	0	0	0	0	0	0	0	0	0	0	0	0	0	0	0	0	0	0	0	0	0	0	0	0	0	0	0	0	0	0	0	0	0	0	0
IRF3_up, 1	0	0	0	0	0	0	0	0	0	0	0	0	0	0	0	0	0	0	0	0	0	0	0	0	0	0	0	0	0	0	0	0	0	0	0	0	0	0	0	0	0	0	0	0	0	0	0	0	0
ESRRA_down, 5	0	0	0	0	0	0	0	0	0	0	0	0	0	0	0	0	0	0	0	0	0	0	0	0	0	0	0	0	0	0.5264	0.561	0	0	0	0	0	0	0	0	0	0	0	0	0	0	0	0	0	0
RFX5_up, 3	0	0	0	0	0	0	0	0	0	0	0	0	0	0	0	0	0	0	0	0	0	0	0	0	0	4.183	1.8321	1.3436	0.8328	1.1115	1.1483	1.4232	0	0	0	0	0	0	0	0	0	0	0	0	0	0	0	0	0
ATF4_down, 4	0	0	0	0	0	0	0	0	0	0	0	0	0	0	0	0	0	0	0	0	0	0	0	0	0	0	0	0	0.5047	0	0	0	0	0	0	0	0	0	0	0	0	0	0	0	0	0	0	0	0
CTBP1_up, 1	0	0	0	0	0	0	0	0	0	0	0	0	0	0	0	0	0	0	0	0	0	0	0	0	0	0	0	0	0	0	0	0	0	0	0	0	0	0	0	0	0	0	0	0	0	0	0	0	0
THAP1_down, 27	0	0	0	0	0	0	0	0	0	0	0	0	0	0	0	0	0	0	0	0	0	0	0	0	0	0	0.8995	0.187	0.3879	0	0.4713	0.3089	0	0	0	0	0	0	0	0	0	0	0	0	0	0	0	0	0
BANP_down, 6	0	0	0	0	0	0	0	0	0	0	0	0	0	0	0	0	0	0	0	0	0	0	0	0	0	0	0	0	0.0584	0	0	0	0	0	0	0	0	0	0	0	0	0	0	0	0	0	0	0	0
NR3C1_up, 1	0	0	0	0	0	0	0	0	0	0	0	0	0	0	0	0	0	0	0	0	0	0	0	0	0	0	0	0	0	0	0	0	0	0	0	0	0	0	0	0	0	0	0	0	0	0	0	0	0
THRA_down, 1	0	0	0	0	0	0	0	0	0	0	0	0	0	0	0	0	0	0	0	0	0	0	0	0	0	0	0	0	0	0	0	0	0	0	0	0	0	0	0	0	0	0	0	0	0	0	0	0	0
BMI1_up, 1	0	0	0	0	0	0	0	0	0	0	0	0	0	0	0	0	0	0	0	0	0	0	0	0	0	0	0	0	0	0	0	0	0	0	0	0	0	0	0	0	0	0	0	0	0	0	0	0	0
IRF2_down, 1	0	0	0	0	0	0	0	0	0	0	0	0	0	0	0	0	0	0	0	0	0	0	0	0	0	0	0	0	0	0	0	0	0	0	0	0	0	0	0	0	0	0	0	0	0	0	0	0	0
RFX2_down, 40	0	0	0	0	0	0	0	0	0	0	0	0	0	0	0	0	0	0	0	0	0	0	0	0	0	0	0.1848	0	0	0	0	0	0	0	0	0	0	0	0	0	0	0	0	0	0	0	0	0	0
THAP3_down, 189	0	0	0	0	0	0	0	0	0	0	0	0	0	0	0	0	0	0	0	0	0	0	0	0	0	0	0	0	0	0	0	0	0	0	0	0	0	0	0	0	0	0	0	0	0	0.8232	0.1038	0	0
JARID2_up, 7	0	0	0	0	0	0	0	0	0	0	0	0	0	0	0	0	0	0	0	0	0	0	0	9.8781	0	0	0.9656	0	0.0584	0	0.3622	0.6124	0	0	0	0	0	0	0	0	0	0	0	0	0	0	0	0	0
SIX1_down, 22	0	0	8.2834	0	0	0	0	0	0	0	0	0	0	0	0	0	0	0	0	0	0	0	0	0	0	1.0059	0	0	0	0	0	0.6853	0	0	0	0	0	0	0	0	0	0	0	0	0	0	0	0	0
SIX5_up, 19	0	0	17.9709	0	0	0	0	0	0	0	0	0	0	0	0	0	0	0	0	7.5108	0	0	0	0	0	1.174	1.5667	1.6001	0	0	1.236	1.7463	8.5042	0	0	0	0	0	0	0	0	0	0	0	0	0	0	0	0
[truncated: 450 more columns]
